# Supplementary material for: Rarγ-Foxa1 signaling promotes luminal identity in prostate progenitors and is disrupted in prostate cancer
Source: EMBO Rep. 2024 Dec 4;26(2):443–69. doi: 10.1038/s44319-024-00335-y (PMC11772605; doi:10.1038/s44319-024-00335-y)
Supplement: Supplementary file 3 — Data Set EV1 [file 44319_2024_335_MOESM3_ESM.xlsx]

## Sheet: Dataset EV1. RNA-seq data analy
Dataset EV1. RNA-seq data analysis.

## Sheet: FC_ENRA-A vs ENRA--
GeneSymbol	ensembl.id	baseMean	log2FoldChange	lfcSE	stat	pvalue	padj	diffexpressed
Tmprss2	ENSMUSG00000000385	6929.51	2.07381	0.0455386	45.5396	0	0	UP
Efnb2	ENSMUSG00000001300	3439.71	4.22659	0.0913692	46.2584	0	0	UP
Ggct	ENSMUSG00000002797	2142.17	-2.66464	0.0627486	-42.4653	0	0	DOWN
ENSMUSG00000003271	ENSMUSG00000003271	1190.66	-3.99662	0.0950024	-42.0686	0	0	DOWN
Htra1	ENSMUSG00000006205	4746.67	-3.75674	0.0655494	-57.3115	0	0	DOWN
Cav1	ENSMUSG00000007655	7471.44	-3.36536	0.0775889	-43.3742	0	0	DOWN
Ehf	ENSMUSG00000012350	11545.9	1.84164	0.0479275	38.4254	0	0	UP
Actn1	ENSMUSG00000015143	12111.1	-1.42782	0.0359438	-39.7238	0	0	DOWN
Wfdc2	ENSMUSG00000017723	8482.5	3.85874	0.0529479	72.8781	0	0	UP
Eya2	ENSMUSG00000017897	1708.38	2.60914	0.0652757	39.9711	0	0	UP
Cxcl16	ENSMUSG00000018920	2866.57	-2.09085	0.049573	-42.1772	0	0	DOWN
Tnfaip3	ENSMUSG00000019850	2541.93	-2.62529	0.0554431	-47.3511	0	0	DOWN
Moxd1	ENSMUSG00000020000	2554.22	7.42339	0.165114	44.9593	0	0	UP
Cpd	ENSMUSG00000020841	13410.9	1.9365	0.0449166	43.1132	0	0	UP
Nfkbia	ENSMUSG00000021025	4236.62	-2.00936	0.0533354	-37.674	0	0	DOWN
Pxdc1	ENSMUSG00000021411	2390.4	-2.93264	0.0569683	-51.4784	0	0	DOWN
Glrx	ENSMUSG00000021591	1201.18	-3.95176	0.104832	-37.6962	0	0	DOWN
Sema5a	ENSMUSG00000022231	1689.22	4.22048	0.0820625	51.4301	0	0	UP
Endou	ENSMUSG00000022468	3631.68	-6.06328	0.0915863	-66.203	0	0	DOWN
Alcam	ENSMUSG00000022636	4345.93	5.20971	0.0912928	57.066	0	0	UP
Enah	ENSMUSG00000022995	8061	-1.63267	0.0377112	-43.2941	0	0	DOWN
Lama3	ENSMUSG00000024421	16412.1	-2.61877	0.0603417	-43.399	0	0	DOWN
Fads3	ENSMUSG00000024664	2238.56	-2.33744	0.0604401	-38.6736	0	0	DOWN
Ltbp3	ENSMUSG00000024940	4256	2.18912	0.0579064	37.8045	0	0	UP
Urah	ENSMUSG00000025481	3902.3	-2.90831	0.0573554	-50.7069	0	0	DOWN
Tuba4a	ENSMUSG00000026202	13384	-2.12782	0.0351676	-60.5052	0	0	DOWN
Pkp1	ENSMUSG00000026413	34758.8	-1.77761	0.0458484	-38.7715	0	0	DOWN
Glul	ENSMUSG00000026473	4800.17	3.65672	0.0853128	42.8625	0	0	UP
Lamc2	ENSMUSG00000026479	31201.8	-3.23919	0.0582381	-55.6198	0	0	DOWN
Lamb3	ENSMUSG00000026639	21586.1	-1.6622	0.041431	-40.1197	0	0	DOWN
Stom	ENSMUSG00000026880	9868.8	-2.35167	0.0597213	-39.3773	0	0	DOWN
Itga6	ENSMUSG00000027111	45913.6	-2.19159	0.0511399	-42.8548	0	0	DOWN
Meis2	ENSMUSG00000027210	1962.49	2.36444	0.0564119	41.9138	0	0	UP
Procr	ENSMUSG00000027611	2082.83	-2.43294	0.0573872	-42.3952	0	0	DOWN
Mecom	ENSMUSG00000027684	2018.03	2.45655	0.0592333	41.4724	0	0	UP
Trim2	ENSMUSG00000027993	1786.37	4.19123	0.0875426	47.8765	0	0	UP
Cald1	ENSMUSG00000029761	1358.99	-5.06575	0.116879	-43.3418	0	0	DOWN
Abcg2	ENSMUSG00000029802	1306.9	-4.70492	0.0978288	-48.0934	0	0	DOWN
Klk10	ENSMUSG00000030693	1191.72	-4.88899	0.112619	-43.4116	0	0	DOWN
Il4ra	ENSMUSG00000030748	2923.23	-2.62375	0.0668521	-39.2471	0	0	DOWN
Msn	ENSMUSG00000031207	21696	-1.82044	0.0357323	-50.9467	0	0	DOWN
Gsr	ENSMUSG00000031584	8066.25	2.50406	0.0512812	48.83	0	0	UP
Mmp15	ENSMUSG00000031790	2993.11	3.01904	0.0658904	45.8192	0	0	UP
Cotl1	ENSMUSG00000031827	7606.26	-1.82856	0.0375808	-48.6566	0	0	DOWN
Trim29	ENSMUSG00000032013	13610.6	-1.62361	0.0396996	-40.8974	0	0	DOWN
Map4	ENSMUSG00000032479	9451.87	-1.64642	0.0410774	-40.081	0	0	DOWN
Abcc4	ENSMUSG00000032849	5191.18	2.10261	0.0544408	38.6219	0	0	UP
Sgpp2	ENSMUSG00000032908	834	-5.22432	0.137762	-37.9229	0	0	DOWN
Phldb2	ENSMUSG00000033149	3981.93	-3.76452	0.0851464	-44.2124	0	0	DOWN
Slc26a2	ENSMUSG00000034320	4427.05	1.80744	0.0471675	38.3197	0	0	UP
Adgrb1	ENSMUSG00000034730	1388.15	5.90173	0.145056	40.686	0	0	UP
Epgn	ENSMUSG00000035020	1409.41	-4.13251	0.0896008	-46.1213	0	0	DOWN
Fam167a	ENSMUSG00000035095	3903.07	-2.67189	0.041222	-64.8172	0	0	DOWN
Foxa1	ENSMUSG00000035451	4175.99	3.52548	0.055144	63.9322	0	0	UP
Krt17	ENSMUSG00000035557	68198.2	-2.23272	0.0377065	-59.2132	0	0	DOWN
Apobec1	ENSMUSG00000040613	1023.27	2.78134	0.0720442	38.6061	0	0	UP
Slc7a1	ENSMUSG00000041313	14443.6	-1.8557	0.0454596	-40.8209	0	0	DOWN
Mmp3	ENSMUSG00000043613	1449.84	-6.52525	0.165757	-39.3664	0	0	DOWN
Dsc1	ENSMUSG00000044322	1740.51	-6.68296	0.17469	-38.2561	0	0	DOWN
Rassf9	ENSMUSG00000044921	778.527	3.87688	0.0916411	42.305	0	0	UP
Krt14	ENSMUSG00000045545	332578	-2.80115	0.0339016	-82.6259	0	0	DOWN
Tent5b	ENSMUSG00000046694	1650.46	-3.79359	0.0999899	-37.9397	0	0	DOWN
Sfn	ENSMUSG00000047281	46188.8	-2.58699	0.0443837	-58.287	0	0	DOWN
Sprr1b	ENSMUSG00000048455	7932.55	-9.05198	0.196134	-46.1521	0	0	DOWN
Sp8	ENSMUSG00000048562	1560.63	2.12744	0.0561953	37.858	0	0	UP
Abca12	ENSMUSG00000050296	1545.98	-3.52891	0.0765425	-46.1039	0	0	DOWN
Flrt3	ENSMUSG00000051379	1891.82	-4.14907	0.0984443	-42.1464	0	0	DOWN
Krt16	ENSMUSG00000053797	68660.7	-6.60824	0.126736	-52.1417	0	0	DOWN
Mill1	ENSMUSG00000054005	1092.09	-3.38137	0.0842243	-40.1472	0	0	DOWN
Map6	ENSMUSG00000055407	2652.78	-2.77976	0.0519088	-53.5509	0	0	DOWN
Bcl2	ENSMUSG00000057329	882.346	3.71466	0.0956364	38.8415	0	0	UP
Gnai1	ENSMUSG00000057614	1309.51	-3.71181	0.0815956	-45.4903	0	0	DOWN
Krt6a	ENSMUSG00000058354	132049	-2.72054	0.0568846	-47.8256	0	0	DOWN
Tnfrsf19	ENSMUSG00000060548	1557.17	2.99401	0.0671221	44.6055	0	0	UP
Nrg1	ENSMUSG00000062991	2049.89	-2.50385	0.0562773	-44.4914	0	0	DOWN
Dhrs3	ENSMUSG00000066026	2880.03	4.14613	0.0682875	60.7158	0	0	UP
Serpinb5	ENSMUSG00000067006	11072.6	-1.78258	0.0420173	-42.4248	0	0	DOWN
Ptprz1	ENSMUSG00000068748	2616.21	-2.65496	0.0540653	-49.1065	0	0	DOWN
Nt5dc2	ENSMUSG00000071547	2363.7	-2.11914	0.0557938	-37.9817	0	0	DOWN
Krtdap	ENSMUSG00000074199	8141.73	-5.69493	0.148673	-38.305	0	0	DOWN
Ly6c1	ENSMUSG00000079018	10188.4	-1.92587	0.0469623	-41.0089	0	0	DOWN
Teddm3	ENSMUSG00000090356	1520.48	-4.12397	0.0960754	-42.9242	0	0	DOWN
Tagln2	ENSMUSG00000026547	20012.7	-1.30738	0.0349711	-37.3846	6.95237e-306	1.49258e-303	DOWN
Enpp2	ENSMUSG00000022425	547.923	4.93873	0.132484	37.2779	3.74663e-304	7.94776e-302	UP
Pde5a	ENSMUSG00000053965	750.426	3.59515	0.0970994	37.0255	4.45579e-300	9.34091e-298	UP
Ppp1r14c	ENSMUSG00000040653	1030.59	-2.80372	0.0757752	-37.0005	1.12538e-299	2.33176e-297	DOWN
Sparc	ENSMUSG00000018593	1545.76	-4.03164	0.109231	-36.9095	3.25528e-298	6.66735e-296	DOWN
Elovl4	ENSMUSG00000032262	1413.88	-3.57452	0.0972136	-36.7698	5.61994e-296	1.13797e-293	DOWN
Apcdd1	ENSMUSG00000071847	745.242	3.98158	0.108454	36.7123	4.65295e-295	9.31583e-293	UP
C1s1	ENSMUSG00000038521	1023.47	-3.71497	0.10138	-36.644	5.70336e-294	1.1292e-291	DOWN
Has2	ENSMUSG00000022367	1156.48	-3.37597	0.0922094	-36.612	1.84281e-293	3.60847e-291	DOWN
Fam3d	ENSMUSG00000021749	826.002	5.68777	0.155681	36.5348	3.10626e-292	6.01636e-290	UP
Slc2a1	ENSMUSG00000028645	12528.1	-1.80942	0.0495577	-36.5114	7.31011e-292	1.40063e-289	DOWN
Ngfr	ENSMUSG00000000120	1345.86	4.14439	0.11362	36.4758	2.68543e-291	5.09061e-289	UP
Kcnj15	ENSMUSG00000062609	1525.3	-4.48391	0.123224	-36.3883	6.5179e-290	1.22255e-287	DOWN
Tspan15	ENSMUSG00000037031	888.555	3.93416	0.10824	36.3466	2.97039e-289	5.51348e-287	UP
Gja1	ENSMUSG00000050953	26186.1	-2.13131	0.0586666	-36.3292	5.59147e-289	1.02716e-286	DOWN
ENSMUSG00000002250	ENSMUSG00000002250	4765.07	-1.48415	0.0409421	-36.25	9.93347e-288	1.80617e-285	DOWN
Ier3	ENSMUSG00000003541	5622.15	-2.8565	0.0791935	-36.0698	6.73948e-285	1.21304e-282	DOWN
Adgrg6	ENSMUSG00000039116	1900.38	2.97208	0.0824304	36.0556	1.12564e-284	2.00578e-282	UP
Cblb	ENSMUSG00000022637	2408.51	-2.44084	0.067735	-36.0351	2.35664e-284	4.15771e-282	DOWN
Rflnb	ENSMUSG00000020846	2707.74	2.67327	0.074241	36.008	6.26884e-284	1.09514e-281	UP
Abhd2	ENSMUSG00000039202	10718.9	1.5089	0.0419293	35.9869	1.34252e-283	2.32257e-281	UP
Bspry	ENSMUSG00000028392	1058.55	2.73503	0.0764154	35.7916	1.49472e-280	2.56101e-278	UP
Akr1b8	ENSMUSG00000029762	2697.94	-2.50481	0.0699935	-35.7863	1.80228e-280	3.05855e-278	DOWN
Ltbp4	ENSMUSG00000040488	3210.6	1.91016	0.053488	35.7119	2.58231e-279	4.34097e-277	UP
Bnc1	ENSMUSG00000025105	3322.79	-2.17209	0.0610018	-35.6071	1.0894e-277	1.81421e-275	DOWN
Tgfbr2	ENSMUSG00000032440	8733.81	-1.67972	0.0473629	-35.4648	1.71695e-275	2.83281e-273	DOWN
Tslp	ENSMUSG00000024379	6515.97	-4.52568	0.127696	-35.4411	3.97416e-275	6.49684e-273	DOWN
Deptor	ENSMUSG00000022419	1857.62	-2.36373	0.0669916	-35.284	1.0342e-272	1.67531e-270	DOWN
Megf6	ENSMUSG00000057751	1016.12	-5.57098	0.1581	-35.237	5.43382e-272	8.723e-270	DOWN
Tgm3	ENSMUSG00000027401	2065.23	-8.6005	0.244487	-35.1777	4.38519e-271	6.97676e-269	DOWN
Glis3	ENSMUSG00000052942	1015.6	3.20904	0.091267	35.1611	7.8788e-271	1.24241e-268	UP
Ahcyl2	ENSMUSG00000029772	2469.28	-1.75985	0.0501301	-35.1057	5.5243e-270	8.63487e-268	DOWN
Rgma	ENSMUSG00000070509	1328.22	-2.68202	0.076816	-34.9149	4.41733e-267	6.84455e-265	DOWN
Fgfbp1	ENSMUSG00000048373	7146.19	-1.69043	0.0485201	-34.8398	6.07735e-266	9.33554e-264	DOWN
Tubb2a	ENSMUSG00000058672	728.203	-4.16465	0.120124	-34.6695	2.27081e-263	3.45843e-261	DOWN
Tnf	ENSMUSG00000024401	617.11	-3.86514	0.111558	-34.6468	4.98912e-263	7.53399e-261	DOWN
Golm1	ENSMUSG00000021556	1326.72	2.51268	0.0727457	34.5406	1.96961e-261	2.94929e-259	UP
Map7d1	ENSMUSG00000028849	4134.43	-2.08384	0.0603327	-34.5391	2.07631e-261	3.08315e-259	DOWN
Sel1l3	ENSMUSG00000029189	2284.44	2.09477	0.0606788	34.5223	3.71411e-261	5.46956e-259	UP
Tmcc3	ENSMUSG00000020023	1328.63	-2.72451	0.0789353	-34.5158	4.6498e-261	6.79137e-259	DOWN
St3gal6	ENSMUSG00000022747	795.04	-3.17115	0.0925804	-34.2529	3.94436e-257	5.71419e-255	DOWN
Ehd2	ENSMUSG00000074364	8231.46	-1.32254	0.0387317	-34.1463	1.5195e-255	2.18355e-253	DOWN
Lgals3bp	ENSMUSG00000033880	774.057	4.41952	0.129625	34.0947	8.83603e-255	1.25959e-252	UP
Tshz1	ENSMUSG00000046982	1496.95	2.11825	0.0621891	34.0614	2.74818e-254	3.88649e-252	UP
Cldn7	ENSMUSG00000018569	1006.33	3.93978	0.116171	33.9137	4.18244e-252	5.86826e-250	UP
Nod2	ENSMUSG00000055994	712.847	-3.30453	0.0974725	-33.9022	6.1802e-252	8.60351e-250	DOWN
S100a9	ENSMUSG00000056071	3004.99	-4.67735	0.138279	-33.8255	8.32726e-251	1.15026e-248	DOWN
Acot9	ENSMUSG00000025287	3273.44	-1.41986	0.0422525	-33.6042	1.45577e-247	1.99542e-245	DOWN
Osr2	ENSMUSG00000022330	1000.96	4.5129	0.134382	33.5826	3.00974e-247	4.09394e-245	UP
Jup	ENSMUSG00000001552	34466.2	-1.4193	0.0422686	-33.578	3.51705e-247	4.74776e-245	DOWN
Stra6	ENSMUSG00000032327	22823.9	2.0216	0.0605774	33.3722	3.47242e-244	4.65226e-242	UP
Sfr1	ENSMUSG00000025066	12004.3	-1.49447	0.0447926	-33.3643	4.51295e-244	6.00121e-242	DOWN
Actb	ENSMUSG00000029580	54541.2	-1.15465	0.0346085	-33.3631	4.69853e-244	6.20172e-242	DOWN
Vtcn1	ENSMUSG00000051076	730.722	3.97343	0.119374	33.2855	6.26229e-243	8.20498e-241	UP
Atp1b1	ENSMUSG00000026576	3386.28	5.91469	0.17792	33.2436	2.5273e-242	3.28715e-240	UP
Plau	ENSMUSG00000021822	3700.44	-2.10298	0.0633179	-33.213	6.98185e-242	9.01518e-240	DOWN
Itpr1	ENSMUSG00000030102	757.852	2.88896	0.0871572	33.1465	6.35661e-241	8.14881e-239	UP
Samd5	ENSMUSG00000060487	1113.9	3.19474	0.0964472	33.1242	1.33248e-240	1.69597e-238	UP
Kitl	ENSMUSG00000019966	2025.46	2.11264	0.0638231	33.1015	2.82669e-240	3.57226e-238	UP
Unc5a	ENSMUSG00000025876	991.968	6.15787	0.186082	33.0922	3.84511e-240	4.82507e-238	UP
Lgr4	ENSMUSG00000050199	4561.5	1.71176	0.0518676	33.0025	7.48674e-239	9.3291e-237	UP
Plekha6	ENSMUSG00000041757	2225.4	1.73612	0.0526722	32.9609	2.95626e-238	3.65817e-236	UP
Gm4610	ENSMUSG00000104554	1987.62	-1.63965	0.0499375	-32.834	1.92498e-236	2.36561e-234	DOWN
Dsp	ENSMUSG00000054889	88998.4	-2.00114	0.0610118	-32.7992	6.03714e-236	7.3682e-234	DOWN
Rhob	ENSMUSG00000054364	3477.73	-2.5015	0.0764032	-32.7408	4.10507e-235	4.97608e-233	DOWN
Fabp5	ENSMUSG00000027533	37525.8	-4.75902	0.145399	-32.7307	5.7232e-235	6.89066e-233	DOWN
Tspan8	ENSMUSG00000034127	1082.89	5.76427	0.176574	32.6451	9.41691e-234	1.12617e-231	UP
Rab11fip5	ENSMUSG00000051343	2592.92	-2.03007	0.0622017	-32.6368	1.23243e-233	1.46405e-231	DOWN
Nav2	ENSMUSG00000052512	1424.24	-2.38634	0.0731517	-32.6218	2.01099e-233	2.3731e-231	DOWN
ENSMUSG00000105703	ENSMUSG00000105703	1342.54	3.98134	0.122234	32.5714	1.04111e-232	1.2205e-230	UP
Cdkn1a	ENSMUSG00000023067	3987.54	-1.34077	0.0413296	-32.441	7.25676e-231	8.45152e-229	DOWN
Cnot6l	ENSMUSG00000034724	5193.95	1.75499	0.0541814	32.3911	3.66376e-230	4.23926e-228	UP
Grip1	ENSMUSG00000034813	1227.85	-2.96171	0.091522	-32.3606	9.82765e-230	1.1298e-227	DOWN
Upk1b	ENSMUSG00000049436	823.848	6.8832	0.21582	31.8933	3.30706e-223	3.77747e-221	UP
Aqp3	ENSMUSG00000028435	1499.99	-2.50311	0.0785814	-31.8538	1.16752e-222	1.3251e-220	DOWN
Tspan12	ENSMUSG00000029669	686.008	3.34023	0.105255	31.7348	5.15368e-221	5.81224e-219	UP
Krt5	ENSMUSG00000061527	573972	-1.07938	0.0341455	-31.6113	2.57942e-219	2.89073e-217	DOWN
Il13ra1	ENSMUSG00000017057	3083.38	-1.97338	0.0625231	-31.5624	1.21007e-218	1.34764e-216	DOWN
Serpinb6a	ENSMUSG00000060147	8714.27	-1.22376	0.0389648	-31.4067	1.63707e-216	1.81186e-214	DOWN
Ltb4r1	ENSMUSG00000046908	1057.11	-2.43307	0.0776409	-31.3375	1.44127e-215	1.58531e-213	DOWN
Entpd5	ENSMUSG00000021236	3457.62	2.09458	0.0669259	31.297	5.12276e-215	5.60015e-213	UP
Capn2	ENSMUSG00000026509	5318.89	-1.78068	0.0569447	-31.2704	1.17844e-214	1.2804e-212	DOWN
Col17a1	ENSMUSG00000025064	80315.1	-1.74899	0.0561473	-31.15	5.07515e-213	5.48085e-211	DOWN
Capn1	ENSMUSG00000024942	13071.4	-1.41826	0.0455872	-31.111	1.71226e-212	1.838e-210	DOWN
Hspb1	ENSMUSG00000004951	8461.69	-1.71846	0.0554847	-30.9717	1.29721e-210	1.38413e-208	DOWN
Bace1	ENSMUSG00000032086	1068.06	2.25905	0.0729405	30.9711	1.32042e-210	1.40051e-208	UP
Dusp7	ENSMUSG00000053716	8072.27	-1.41595	0.0457292	-30.9638	1.65836e-210	1.74854e-208	DOWN
Tgfbi	ENSMUSG00000035493	4388.69	-2.27745	0.0736907	-30.9055	1.00696e-209	1.05548e-207	DOWN
Fam83g	ENSMUSG00000042377	5493.51	-1.19146	0.0385898	-30.8751	2.58205e-209	2.69062e-207	DOWN
Carhsp1	ENSMUSG00000008393	5521.65	-1.26695	0.0411014	-30.825	1.21263e-208	1.25628e-206	DOWN
Ywhag	ENSMUSG00000051391	10935.8	-1.31087	0.0426244	-30.7539	1.08482e-207	1.11737e-205	DOWN
Slpi	ENSMUSG00000017002	3886.03	-7.02268	0.229001	-30.6667	1.58493e-206	1.6231e-204	DOWN
Anxa6	ENSMUSG00000018340	2045.81	1.76831	0.0578096	30.5885	1.74153e-205	1.77328e-203	UP
Bcl9	ENSMUSG00000038256	2152.16	1.55075	0.0508373	30.5042	2.29316e-204	2.32169e-202	UP
Tpm4	ENSMUSG00000031799	13767.1	-1.42946	0.0470845	-30.3594	1.88706e-202	1.89975e-200	DOWN
Lgals1	ENSMUSG00000068220	919.216	-3.53182	0.1167	-30.264	3.41448e-201	3.41813e-199	DOWN
Stard5	ENSMUSG00000046027	2092.15	1.91564	0.063357	30.2356	8.0626e-201	8.02612e-199	UP
S100a8	ENSMUSG00000056054	2103.21	-5.92233	0.196059	-30.2068	1.92595e-200	1.90658e-198	DOWN
Serpine1	ENSMUSG00000037411	757.503	-3.19656	0.10613	-30.1194	2.69855e-199	2.65665e-197	DOWN
Fhl2	ENSMUSG00000008136	2042.77	-2.33447	0.0775252	-30.1124	3.33941e-199	3.26951e-197	DOWN
Cyp26b1	ENSMUSG00000063415	445.953	4.21493	0.140151	30.0743	1.05138e-198	1.02374e-196	UP
Cars	ENSMUSG00000010755	4113.34	-1.48146	0.0493016	-30.049	2.25192e-198	2.18081e-196	DOWN
Mafb	ENSMUSG00000074622	1254.75	-5.94218	0.197929	-30.0218	5.09862e-198	4.91093e-196	DOWN
Lmo1	ENSMUSG00000036111	1174.61	1.97468	0.0658212	30.0007	9.60465e-198	9.20135e-196	UP
Epas1	ENSMUSG00000024140	2374.01	1.56488	0.052209	29.9733	2.18543e-197	2.08247e-195	UP
Sema3d	ENSMUSG00000040254	553.572	4.04818	0.13606	29.753	1.58427e-194	1.50161e-192	UP
Abcc1	ENSMUSG00000023088	8427.66	-1.1273	0.0379267	-29.723	3.86934e-194	3.64803e-192	DOWN
Dock5	ENSMUSG00000044447	834.259	-2.19157	0.0739159	-29.6495	3.44112e-193	3.22723e-191	DOWN
Aldh1a7	ENSMUSG00000024747	1856.92	2.73719	0.0924587	29.6045	1.30915e-192	1.22135e-190	UP
Ass1	ENSMUSG00000076441	5133.28	-1.39158	0.0470396	-29.5832	2.45801e-192	2.28121e-190	DOWN
Tgfa	ENSMUSG00000029999	2761.16	-1.71474	0.0580509	-29.5386	9.21171e-192	8.50484e-190	DOWN
Tnks1bp1	ENSMUSG00000033955	8827.98	-0.919981	0.031161	-29.5234	1.4407e-191	1.32329e-189	NO
Sall3	ENSMUSG00000024565	635.235	2.77022	0.0939199	29.4956	3.27833e-191	2.99572e-189	UP
Lgals7	ENSMUSG00000053522	14591.1	-1.91554	0.0650671	-29.4395	1.71357e-190	1.55786e-188	DOWN
Nfkb2	ENSMUSG00000025225	2536.82	-1.27317	0.0433523	-29.368	1.40662e-189	1.27231e-187	DOWN
Il36g	ENSMUSG00000044103	1480.25	-2.35843	0.0804336	-29.3215	5.52073e-189	4.96838e-187	DOWN
Pcdh7	ENSMUSG00000029108	6367.37	-1.56879	0.0536288	-29.2527	4.15222e-188	3.71801e-186	DOWN
Fosl1	ENSMUSG00000024912	873.57	-2.34213	0.0800917	-29.2431	5.48932e-188	4.89071e-186	DOWN
Pkp3	ENSMUSG00000054065	10173.3	-1.08542	0.03715	-29.2173	1.16939e-187	1.03669e-185	DOWN
Kif21a	ENSMUSG00000022629	1855.11	1.4619	0.0500698	29.1972	2.10428e-187	1.85625e-185	UP
Pdcd4	ENSMUSG00000024975	3250.95	2.58909	0.0890837	29.0635	1.03851e-185	9.11589e-184	UP
Itga2	ENSMUSG00000015533	3992.54	-1.68695	0.0581445	-29.0132	4.48813e-185	3.92029e-183	DOWN
Gars	ENSMUSG00000029777	8363.07	-1.27309	0.0439415	-28.9724	1.46769e-184	1.27575e-182	DOWN
Mob3b	ENSMUSG00000073910	782.315	2.37155	0.0822414	28.8365	7.48632e-183	6.47567e-181	UP
Aqp9	ENSMUSG00000032204	514.84	-5.45622	0.189322	-28.8198	1.20997e-182	1.04157e-180	DOWN
Dsg1a	ENSMUSG00000069441	2797.89	-9.67358	0.336039	-28.7871	3.11458e-182	2.6682e-180	DOWN
Clca1	ENSMUSG00000028255	2170.03	6.14318	0.21374	28.7414	1.16055e-181	9.89467e-180	UP
Cpox	ENSMUSG00000022742	4293.46	-1.23431	0.0433815	-28.4523	4.55757e-178	3.86721e-176	DOWN
Krt15	ENSMUSG00000054146	48446	7.32964	0.257868	28.424	1.02059e-177	8.61894e-176	UP
Pls1	ENSMUSG00000049493	732.11	3.28884	0.115942	28.3663	5.26724e-177	4.42722e-175	UP
Duox1	ENSMUSG00000033268	483.917	-3.29952	0.116512	-28.3192	2.00585e-176	1.67804e-174	DOWN
Maf	ENSMUSG00000055435	837.38	-3.62066	0.1279	-28.3085	2.71342e-176	2.25937e-174	DOWN
Wnt7a	ENSMUSG00000030093	406.173	-5.80168	0.205031	-28.2966	3.80491e-176	3.15348e-174	DOWN
Kif26b	ENSMUSG00000026494	461.972	3.37181	0.119366	28.2477	1.51904e-175	1.25314e-173	UP
Epcam	ENSMUSG00000045394	4006.18	1.58559	0.0562977	28.1643	1.60128e-174	1.3149e-172	UP
Slc14a1	ENSMUSG00000059336	924.825	2.02126	0.0719259	28.102	9.25228e-174	7.56267e-172	UP
Cr1l	ENSMUSG00000016481	2076.97	-1.29573	0.0461586	-28.0713	2.19796e-173	1.78838e-171	DOWN
Cldnd1	ENSMUSG00000022744	5157.33	-1.10124	0.0392927	-28.0265	7.72923e-173	6.26033e-171	DOWN
Ptgs1	ENSMUSG00000047250	4858.81	-1.62993	0.0581733	-28.0185	9.66969e-173	7.79657e-171	DOWN
Ar	ENSMUSG00000046532	2905.44	1.79859	0.0642153	28.0088	1.26904e-172	1.0186e-170	UP
Rbp2	ENSMUSG00000032454	519.22	-6.34445	0.226966	-27.9534	5.99875e-172	4.79335e-170	DOWN
Slc1a4	ENSMUSG00000020142	4039.21	1.37666	0.0492774	27.9371	9.46761e-172	7.5314e-170	UP
Rasef	ENSMUSG00000043003	472.563	4.29075	0.153819	27.8948	3.08188e-171	2.44071e-169	UP
Dtx4	ENSMUSG00000039982	646.241	5.60015	0.201465	27.7971	4.70294e-170	3.70804e-168	UP
Eif6	ENSMUSG00000027613	6370.45	-1.19909	0.0431422	-27.794	5.12805e-170	4.0254e-168	DOWN
Slc7a11	ENSMUSG00000027737	16234.4	1.61079	0.0580535	27.7466	1.91411e-169	1.49594e-167	UP
Pdlim1	ENSMUSG00000055044	11810.5	-1.21177	0.0437001	-27.7292	3.10805e-169	2.41844e-167	DOWN
Rab31	ENSMUSG00000056515	4965.69	-1.16909	0.0421621	-27.7285	3.16672e-169	2.45339e-167	DOWN
Lonp1	ENSMUSG00000041168	4416.97	-1.2352	0.0445671	-27.7156	4.5248e-169	3.49037e-167	DOWN
Antxr2	ENSMUSG00000029338	2541.7	-1.76979	0.0639781	-27.6625	1.9742e-168	1.5163e-166	DOWN
Niban2	ENSMUSG00000026796	13423.4	-1.14398	0.0413845	-27.6428	3.4094e-168	2.60739e-166	DOWN
Megf9	ENSMUSG00000039270	4646.6	1.30527	0.0472284	27.6374	3.95043e-168	3.00823e-166	UP
Myo1c	ENSMUSG00000017774	8439.07	-0.95789	0.0346787	-27.6218	6.08686e-168	4.61539e-166	NO
Ano6	ENSMUSG00000064210	3241.01	-1.11042	0.0403645	-27.5098	1.34044e-166	1.01209e-164	DOWN
Agr2	ENSMUSG00000020581	1566.77	9.81559	0.356859	27.5055	1.50771e-166	1.13358e-164	UP
Fam83c	ENSMUSG00000074647	783.433	-2.27829	0.083067	-27.4272	1.30162e-165	9.74519e-164	DOWN
Elmo2	ENSMUSG00000017670	2698.36	-1.24281	0.0453139	-27.4267	1.31758e-165	9.82338e-164	DOWN
Itga5	ENSMUSG00000000555	988.257	-2.33207	0.0851462	-27.389	3.70619e-165	2.75169e-163	DOWN
Msrb3	ENSMUSG00000051236	429.725	3.61468	0.132059	27.3716	5.96744e-165	4.41219e-163	UP
Palld	ENSMUSG00000058056	3720.78	-1.60638	0.0589569	-27.2466	1.82223e-163	1.34175e-161	DOWN
Tmsb10	ENSMUSG00000079523	2653.64	-2.14675	0.0788898	-27.212	4.68406e-163	3.43478e-161	DOWN
Rhod	ENSMUSG00000041845	1750.14	-1.46704	0.0540879	-27.1233	5.22503e-162	3.81577e-160	DOWN
Cap1	ENSMUSG00000028656	11695.5	-1.0783	0.0398147	-27.083	1.56193e-161	1.136e-159	DOWN
Cyp51	ENSMUSG00000001467	12594.5	-1.09514	0.0404593	-27.0677	2.36435e-161	1.71261e-159	DOWN
Ubash3b	ENSMUSG00000032020	331.753	-4.089	0.151128	-27.0566	3.19543e-161	2.30523e-159	DOWN
Ckmt1	ENSMUSG00000000308	8114.75	-1.20329	0.0445126	-27.0327	6.10109e-161	4.38368e-159	DOWN
Krt1	ENSMUSG00000046834	872.924	-3.49163	0.129176	-27.03	6.55864e-161	4.69351e-159	DOWN
Ank	ENSMUSG00000022265	2489.03	1.8493	0.0685037	26.9956	1.66508e-160	1.1868e-158	UP
Txnip	ENSMUSG00000038393	4270.54	2.15953	0.0800146	26.9892	1.97974e-160	1.40546e-158	UP
Cilk1	ENSMUSG00000009828	1177.69	1.54973	0.0575024	26.9507	5.59901e-160	3.95908e-158	UP
Hunk	ENSMUSG00000053414	550.602	2.28697	0.0849974	26.9064	1.84905e-159	1.3023e-157	UP
Cxcl1	ENSMUSG00000029380	970.497	-3.04907	0.113347	-26.9003	2.17568e-159	1.52632e-157	DOWN
Cdh3	ENSMUSG00000061048	7499	-0.83045	0.030885	-26.8885	2.99551e-159	2.09321e-157	NO
Klk8	ENSMUSG00000064023	649.86	-6.50445	0.242554	-26.8166	2.07169e-158	1.44201e-156	DOWN
Sgsm3	ENSMUSG00000042303	3212.02	1.94944	0.072818	26.7713	6.96842e-158	4.83153e-156	UP
Fetub	ENSMUSG00000022871	335.468	3.34109	0.124837	26.7636	8.57197e-158	5.92031e-156	UP
Tacc2	ENSMUSG00000030852	4927.65	-1.10521	0.0414383	-26.6711	1.0181e-156	7.00442e-155	DOWN
Tfdp2	ENSMUSG00000032411	1087.42	1.92763	0.0722971	26.6626	1.27722e-156	8.7534e-155	UP
Mvd	ENSMUSG00000006517	1887.4	-1.37351	0.0516577	-26.5886	9.19192e-156	6.27551e-154	DOWN
ENSMUSG00000053279	ENSMUSG00000053279	2680.89	4.5528	0.171331	26.5731	1.3891e-155	9.44749e-154	UP
Ctxnd1	ENSMUSG00000097789	362.792	-3.06237	0.115505	-26.5127	6.91261e-155	4.68349e-153	DOWN
Pygb	ENSMUSG00000033059	4241.24	1.43564	0.0541914	26.4921	1.19455e-154	8.06279e-153	UP
Pla2g4e	ENSMUSG00000050211	384.833	-6.41663	0.242272	-26.4853	1.43207e-154	9.62946e-153	DOWN
Prkg2	ENSMUSG00000029334	1484.29	-1.58738	0.0600254	-26.4452	4.14217e-154	2.77478e-152	DOWN
Agpat3	ENSMUSG00000001211	1281.87	1.7909	0.0678005	26.4142	9.40692e-154	6.27798e-152	UP
Gbe1	ENSMUSG00000022707	1837.36	-1.71054	0.064782	-26.4046	1.21222e-153	8.05994e-152	DOWN
Col4a5	ENSMUSG00000031274	1911.37	2.0884	0.079301	26.3351	7.59611e-153	5.03179e-151	UP
Jarid2	ENSMUSG00000038518	1881.38	-1.39603	0.0530346	-26.323	1.04735e-152	6.91214e-151	DOWN
Il1rap	ENSMUSG00000022514	1189.42	-2.16188	0.0824028	-26.2355	1.04718e-151	6.88551e-150	DOWN
Pgam1	ENSMUSG00000011752	11415.6	-1.29818	0.0495106	-26.2203	1.56004e-151	1.022e-149	DOWN
Acss2	ENSMUSG00000027605	1533.03	-2.72562	0.103967	-26.2162	1.73547e-151	1.13276e-149	DOWN
Lad1	ENSMUSG00000041782	14184.4	-0.878473	0.0335471	-26.1862	3.81358e-151	2.48008e-149	NO
Cd63	ENSMUSG00000025351	3698.2	-1.34005	0.0511917	-26.1771	4.84303e-151	3.13811e-149	DOWN
Slc25a1	ENSMUSG00000003528	5236.94	-1.33875	0.0511459	-26.1751	5.1039e-151	3.29516e-149	DOWN
Litaf	ENSMUSG00000022500	4168.07	-1.26467	0.0483781	-26.1414	1.23555e-150	7.94814e-149	DOWN
Ttc9	ENSMUSG00000042734	2159.12	1.85667	0.0710434	26.1343	1.48583e-150	9.52377e-149	UP
ENSMUSG00000089809	ENSMUSG00000089809	422.248	3.17345	0.121559	26.1061	3.10455e-150	1.9828e-148	UP
Efnb1	ENSMUSG00000031217	4587.67	-1.01679	0.0389639	-26.0957	4.07632e-150	2.59414e-148	DOWN
Mapk6	ENSMUSG00000042688	24877.4	-1.29043	0.04947	-26.0851	5.38631e-150	3.41561e-148	DOWN
Sh3pxd2a	ENSMUSG00000053617	15301.1	-1.00704	0.0386979	-26.0232	2.70695e-149	1.71047e-147	DOWN
Inhba	ENSMUSG00000041324	1679.93	-4.57386	0.175776	-26.021	2.86596e-149	1.80454e-147	DOWN
Ppp1r18	ENSMUSG00000034595	2116.85	-1.29234	0.0496842	-26.0111	3.70483e-149	2.32452e-147	DOWN
Eif4ebp1	ENSMUSG00000031490	2427.75	-1.66525	0.0640425	-26.0022	4.67368e-149	2.92212e-147	DOWN
Tars	ENSMUSG00000022241	4194.72	-1.03809	0.0400816	-25.8994	6.77093e-148	4.21857e-146	DOWN
Ergic1	ENSMUSG00000001576	8123.86	0.941716	0.0364305	25.8497	2.45431e-147	1.52381e-145	NO
Perp	ENSMUSG00000019851	41879.4	-1.25922	0.0487759	-25.8164	5.79736e-147	3.58691e-145	DOWN
Mgat4a	ENSMUSG00000026110	1741.5	2.30698	0.0894168	25.8003	8.80403e-147	5.42834e-145	UP
Pmvk	ENSMUSG00000027952	1625.28	-1.64711	0.0638471	-25.7977	9.39982e-147	5.7757e-145	DOWN
Tgm2	ENSMUSG00000037820	431.837	5.55554	0.215554	25.7733	1.76716e-146	1.0821e-144	UP
Elovl7	ENSMUSG00000021696	791.403	-2.00776	0.0780301	-25.7307	5.30741e-146	3.23879e-144	DOWN
L1cam	ENSMUSG00000031391	1038.78	-1.7934	0.0697343	-25.7176	7.42789e-146	4.51732e-144	DOWN
Psat1	ENSMUSG00000024640	21235.7	-1.087	0.0422808	-25.7092	9.22691e-146	5.59232e-144	DOWN
Plch1	ENSMUSG00000036834	406.339	6.0972	0.237193	25.7057	1.01025e-145	6.10226e-144	UP
Tpm1	ENSMUSG00000032366	15389.2	-0.883011	0.0344429	-25.637	5.90745e-145	3.55624e-143	NO
Cyp27a1	ENSMUSG00000026170	542.387	3.35101	0.130804	25.6185	9.49308e-145	5.69553e-143	UP
Ccl2	ENSMUSG00000035385	1557.35	-5.57241	0.217641	-25.6037	1.38816e-144	8.30052e-143	DOWN
Camsap2	ENSMUSG00000041570	8329.53	-1.30841	0.051106	-25.6019	1.45246e-144	8.65598e-143	DOWN
Flrt2	ENSMUSG00000047414	5320.08	-2.91781	0.114219	-25.5457	6.12165e-144	3.63606e-142	DOWN
Slc49a4	ENSMUSG00000022848	1155.67	1.64509	0.0644138	25.5394	7.20274e-144	4.26398e-142	UP
Plin2	ENSMUSG00000028494	679.488	-2.18176	0.0855864	-25.4919	2.42259e-143	1.42941e-141	DOWN
Prep	ENSMUSG00000019849	8454.82	-0.877432	0.0344245	-25.4886	2.63866e-143	1.55176e-141	NO
Pglyrp2	ENSMUSG00000079563	510.342	-7.73427	0.303675	-25.4689	4.35862e-143	2.55481e-141	DOWN
Fzd1	ENSMUSG00000044674	578.525	2.76224	0.108651	25.4229	1.40745e-142	8.22272e-141	UP
Ell2	ENSMUSG00000001542	1154.42	-1.97064	0.077719	-25.3559	7.72724e-142	4.49973e-140	DOWN
Mgp	ENSMUSG00000030218	484.507	7.57912	0.299475	25.308	2.60821e-141	1.51387e-139	UP
Anxa2	ENSMUSG00000032231	73567.3	-1.4588	0.0576889	-25.2874	4.39351e-141	2.54182e-139	DOWN
Oaf	ENSMUSG00000032014	976	-2.18067	0.0863649	-25.2495	1.14694e-140	6.61403e-139	DOWN
Coq8a	ENSMUSG00000026489	407.219	4.24711	0.168221	25.2471	1.21785e-140	7.00029e-139	UP
Ehd1	ENSMUSG00000024772	5778.03	-1.26972	0.0502956	-25.2453	1.27677e-140	7.31533e-139	DOWN
Mthfd1l	ENSMUSG00000040675	3517.14	-1.19009	0.0471907	-25.2188	2.49381e-140	1.42427e-138	DOWN
Bicd2	ENSMUSG00000037933	3721.18	-1.09048	0.0432703	-25.2014	3.86217e-140	2.19872e-138	DOWN
Shmt2	ENSMUSG00000025403	9256.21	-1.09231	0.043439	-25.1458	1.57068e-139	8.91333e-138	DOWN
Slc25a48	ENSMUSG00000021509	1992.05	-1.524	0.0606396	-25.1322	2.21463e-139	1.25278e-137	DOWN
Sptbn2	ENSMUSG00000067889	3159.44	-1.55912	0.0620713	-25.1182	3.14785e-139	1.77505e-137	DOWN
Sars	ENSMUSG00000068739	6835.45	-1.11255	0.0443043	-25.1116	3.71717e-139	2.08947e-137	DOWN
Cd44	ENSMUSG00000005087	29479.2	-1.15212	0.0458906	-25.1058	4.29934e-139	2.40912e-137	DOWN
Gclc	ENSMUSG00000032350	1996.73	1.54681	0.0620039	24.9469	2.30543e-137	1.28779e-135	UP
Txndc17	ENSMUSG00000020803	7991.09	-1.19371	0.0478826	-24.93	3.52336e-137	1.96196e-135	DOWN
Ppp1r13l	ENSMUSG00000040734	3645.64	-1.03681	0.0416102	-24.9173	4.83711e-137	2.68513e-135	DOWN
Krt10	ENSMUSG00000019761	2691.41	-4.51537	0.181413	-24.89	9.55415e-137	5.28712e-135	DOWN
Nsdhl	ENSMUSG00000031349	3525.66	-1.16393	0.0467792	-24.8813	1.18516e-136	6.53817e-135	DOWN
Parp3	ENSMUSG00000023249	887.915	-1.7664	0.0710598	-24.858	2.11985e-136	1.16585e-134	DOWN
Apobec3	ENSMUSG00000009585	404.672	3.00138	0.120849	24.8358	3.67906e-136	2.01714e-134	UP
Fgfr3	ENSMUSG00000054252	3053.26	-1.68974	0.0680539	-24.8295	4.30784e-136	2.35465e-134	DOWN
Atp8b1	ENSMUSG00000039529	2723.93	1.2937	0.0521059	24.8284	4.43021e-136	2.41412e-134	UP
Slc20a1	ENSMUSG00000027397	2794.41	-1.16345	0.0468875	-24.8136	6.39032e-136	3.47162e-134	DOWN
Nrip1	ENSMUSG00000048490	6690.77	1.51753	0.0612155	24.79	1.14954e-135	6.22601e-134	UP
Myl12a	ENSMUSG00000024048	11502.1	-0.771959	0.0311968	-24.7448	3.52612e-135	1.904e-133	NO
Atp10b	ENSMUSG00000055415	432.287	4.61168	0.186414	24.739	4.07645e-135	2.19451e-133	UP
Cers3	ENSMUSG00000030510	2933.81	-1.78424	0.0721356	-24.7345	4.55367e-135	2.44403e-133	DOWN
Zyx	ENSMUSG00000029860	4759.64	-1.6982	0.0686874	-24.7237	5.95425e-135	3.18615e-133	DOWN
Homer3	ENSMUSG00000003573	1143.11	-1.40086	0.0567256	-24.6953	1.20087e-134	6.4067e-133	DOWN
Mgst1	ENSMUSG00000008540	855.587	1.83251	0.0742137	24.6924	1.29099e-134	6.86692e-133	UP
Rev3l	ENSMUSG00000019841	1082.59	1.49581	0.0606777	24.6517	3.52926e-134	1.87166e-132	UP
Dlgap4	ENSMUSG00000061689	1012.53	-1.62469	0.0659204	-24.6462	4.03812e-134	2.13517e-132	DOWN
Entrep1	ENSMUSG00000071604	396.66	-5.55348	0.225703	-24.6053	1.10859e-133	5.84437e-132	DOWN
Mgat5	ENSMUSG00000036155	9730.38	1.38752	0.056531	24.5443	4.97199e-133	2.61345e-131	UP
St3gal2	ENSMUSG00000031749	1989.92	-1.24777	0.0508754	-24.526	7.81018e-133	4.09322e-131	DOWN
Fam107b	ENSMUSG00000026655	3348.31	1.29529	0.0528354	24.5155	1.00907e-132	5.25749e-131	UP
Runx2	ENSMUSG00000039153	1279.37	1.68311	0.0686549	24.5155	1.00845e-132	5.25749e-131	UP
Junb	ENSMUSG00000052837	5689.05	-1.16288	0.0475917	-24.4344	7.36732e-132	3.82735e-130	DOWN
Cst6	ENSMUSG00000024846	260.795	-3.895	0.159409	-24.434	7.44892e-132	3.8585e-130	DOWN
Map1b	ENSMUSG00000052727	746.766	-1.88764	0.0773285	-24.4107	1.31805e-131	6.80765e-130	DOWN
Stk39	ENSMUSG00000027030	998.346	5.68447	0.232923	24.4049	1.51688e-131	7.81192e-130	UP
Tcim	ENSMUSG00000056313	686.046	-2.39552	0.0981926	-24.3961	1.88061e-131	9.65722e-130	DOWN
S100a10	ENSMUSG00000041959	12164.4	-1.27638	0.0523305	-24.3906	2.1492e-131	1.10048e-129	DOWN
Stfa3	ENSMUSG00000054905	3965.01	-6.05644	0.248559	-24.3662	3.90301e-131	1.99277e-129	DOWN
Slc35a1	ENSMUSG00000028293	812.845	1.89106	0.077636	24.358	4.76489e-131	2.42587e-129	UP
Rnf19b	ENSMUSG00000028793	1827.42	-1.51272	0.0621109	-24.3551	5.1231e-131	2.60081e-129	DOWN
Sun2	ENSMUSG00000042524	2471.92	1.29275	0.0531538	24.3209	1.17737e-130	5.96012e-129	UP
Sqle	ENSMUSG00000022351	9089.53	-0.812535	0.0334175	-24.3147	1.37196e-130	6.92549e-129	NO
Dusp5	ENSMUSG00000034765	289.453	-3.54454	0.145973	-24.2821	3.02995e-130	1.52516e-128	DOWN
Il18rap	ENSMUSG00000026068	581.053	-3.01577	0.124491	-24.2248	1.21766e-129	6.11198e-128	DOWN
Cyrib	ENSMUSG00000022378	3753.18	-1.12032	0.0463337	-24.1794	3.66705e-129	1.83548e-127	DOWN
Tspan13	ENSMUSG00000020577	770.255	7.98367	0.330386	24.1647	5.23516e-129	2.61303e-127	UP
Ikbke	ENSMUSG00000042349	1540.45	-1.3875	0.0575737	-24.0996	2.52614e-128	1.25736e-126	DOWN
Clstn1	ENSMUSG00000039953	9331.25	0.750389	0.0311384	24.0985	2.58885e-128	1.28498e-126	NO
Ern1	ENSMUSG00000020715	1080.53	1.92067	0.0797198	24.0928	2.97574e-128	1.47291e-126	UP
Cyp1b1	ENSMUSG00000024087	409.83	3.40105	0.14141	24.0509	8.16742e-128	4.03145e-126	UP
Myo1b	ENSMUSG00000018417	3712.27	-1.1053	0.0460277	-24.0138	1.99555e-127	9.82284e-126	DOWN
Upp1	ENSMUSG00000020407	725.639	-1.80324	0.0751621	-23.9914	3.42168e-127	1.67964e-125	DOWN
Nedd9	ENSMUSG00000021365	1041.03	-1.65275	0.0689165	-23.9819	4.29889e-127	2.10445e-125	DOWN
Ly6a	ENSMUSG00000075602	36601.4	-0.800754	0.0334036	-23.9721	5.43648e-127	2.65405e-125	NO
Col4a2	ENSMUSG00000031503	2702.88	-3.11413	0.129944	-23.9651	6.4241e-127	3.12762e-125	DOWN
Cpa6	ENSMUSG00000042501	249.251	5.53108	0.231131	23.9305	1.4752e-126	7.16256e-125	UP
Ptn	ENSMUSG00000029838	660.94	2.96576	0.124096	23.8989	3.14079e-126	1.52081e-124	UP
Cd34	ENSMUSG00000016494	5111.81	-1.52588	0.0638855	-23.8846	4.43023e-126	2.13936e-124	DOWN
Col18a1	ENSMUSG00000001435	17847.9	-0.848821	0.0355412	-23.8828	4.62589e-126	2.2278e-124	NO
Serpinb6c	ENSMUSG00000052180	455.323	-6.91919	0.290131	-23.8485	1.04978e-125	5.04207e-124	DOWN
Pxdn	ENSMUSG00000020674	301.859	3.21261	0.134802	23.8321	1.55193e-125	7.43383e-124	UP
Sh2d4a	ENSMUSG00000053886	1005.52	1.90055	0.0799374	23.7755	5.99242e-125	2.86271e-123	UP
Mgst3	ENSMUSG00000026688	1392.66	1.70737	0.0718273	23.7705	6.74364e-125	3.21296e-123	UP
Ovol1	ENSMUSG00000024922	507.16	-2.80434	0.118044	-23.7566	9.38818e-125	4.46101e-123	DOWN
ENSMUSG00000024952	ENSMUSG00000024952	7730.38	-0.856025	0.0360717	-23.7312	1.71721e-124	8.13803e-123	NO
Ybx3	ENSMUSG00000030189	11222.3	-0.69926	0.0294793	-23.7204	2.22323e-124	1.05082e-122	NO
Entpd3	ENSMUSG00000041608	400.515	2.62404	0.111089	23.6211	2.33995e-123	1.10306e-121	UP
Tmem64	ENSMUSG00000043252	1768.09	1.60771	0.0681213	23.6008	3.78608e-123	1.78006e-121	UP
Aars	ENSMUSG00000031960	6895.95	-0.902687	0.0383074	-23.5643	8.96311e-123	4.20299e-121	NO
Rcan1	ENSMUSG00000022951	1002.07	-1.48515	0.0630699	-23.5477	1.32465e-122	6.19525e-121	DOWN
Epha7	ENSMUSG00000028289	384.4	2.7045	0.114956	23.5263	2.1946e-122	1.02371e-120	UP
Tuba1c	ENSMUSG00000043091	7983.81	-1.05299	0.0448159	-23.496	4.48425e-122	2.08629e-120	DOWN
Mvp	ENSMUSG00000030681	2870.94	-1.29311	0.0551225	-23.4587	1.07637e-121	4.99476e-120	DOWN
Klc1	ENSMUSG00000021288	3840.06	-1.14258	0.0488121	-23.4077	3.56876e-121	1.65173e-119	DOWN
Npnt	ENSMUSG00000040998	715.571	1.77669	0.0760895	23.3501	1.37589e-120	6.35155e-119	UP
Iars	ENSMUSG00000037851	4366.71	-0.941694	0.0403819	-23.3197	2.80022e-120	1.28933e-118	NO
Dusp22	ENSMUSG00000069255	1288.21	-1.46418	0.0627968	-23.3161	3.04294e-120	1.39748e-118	DOWN
ENSMUSG00000087265	ENSMUSG00000087265	785.568	1.9563	0.0839389	23.3062	3.83568e-120	1.75702e-118	UP
Igsf9	ENSMUSG00000037995	2186.77	-1.36229	0.0584684	-23.2996	4.47427e-120	2.04428e-118	DOWN
Tiparp	ENSMUSG00000034640	1738.4	-1.68314	0.0725319	-23.2055	4.00427e-119	1.82486e-117	DOWN
Fmnl2	ENSMUSG00000036053	1781.57	-1.41386	0.0611478	-23.1221	2.77718e-118	1.26241e-116	DOWN
Acat2	ENSMUSG00000023832	3230.75	-1.1946	0.0517322	-23.0921	5.56486e-118	2.52316e-116	DOWN
Pkm	ENSMUSG00000032294	137869	-0.962636	0.0417381	-23.0637	1.07084e-117	4.84298e-116	NO
Gramd3	ENSMUSG00000001700	433.129	-2.17014	0.0940977	-23.0626	1.09896e-117	4.95756e-116	DOWN
Upk3bl	ENSMUSG00000006143	773.967	1.79906	0.0780568	23.0481	1.5382e-117	6.92152e-116	UP
Dhrs1	ENSMUSG00000002332	3522.54	-1.19208	0.051742	-23.039	1.8965e-117	8.51227e-116	DOWN
Itga7	ENSMUSG00000025348	543.565	-8.3667	0.36432	-22.9652	1.03806e-116	4.64753e-115	DOWN
Twf1	ENSMUSG00000022451	5073.63	-1.20664	0.0526204	-22.9311	2.27482e-116	1.01591e-114	DOWN
Fut9	ENSMUSG00000055373	266.39	5.82944	0.254613	22.8953	5.17687e-116	2.30617e-114	UP
Pag1	ENSMUSG00000027508	473.521	3.8928	0.170626	22.8147	3.27472e-115	1.45517e-113	UP
Rnf128	ENSMUSG00000031438	361.05	3.05476	0.133923	22.8098	3.66192e-115	1.62318e-113	UP
Cxcl2	ENSMUSG00000058427	656.025	-2.75744	0.120918	-22.8042	4.16571e-115	1.84191e-113	DOWN
Mthfd2	ENSMUSG00000005667	1608.12	-1.49112	0.065392	-22.8028	4.29886e-115	1.89607e-113	DOWN
Fgf1	ENSMUSG00000036585	410.66	5.02787	0.220993	22.7513	1.39253e-114	6.12681e-113	UP
Klrg2	ENSMUSG00000071537	1637.52	-1.45237	0.0640227	-22.6852	6.26973e-114	2.75173e-112	DOWN
Dynll1	ENSMUSG00000009013	4511.97	-1.07796	0.0475465	-22.6716	8.53978e-114	3.73883e-112	DOWN
Cystm1	ENSMUSG00000046727	567.989	2.33937	0.103235	22.6605	1.09918e-113	4.80058e-112	UP
Aldh1l2	ENSMUSG00000020256	1474.87	-4.41327	0.194817	-22.6535	1.28932e-113	5.6172e-112	DOWN
Pglyrp3	ENSMUSG00000042244	226.376	-3.39773	0.150115	-22.6341	1.99882e-113	8.68705e-112	DOWN
Tent5a	ENSMUSG00000032265	505.8	-2.45585	0.108542	-22.6258	2.41327e-113	1.04628e-111	DOWN
Bhlhe41	ENSMUSG00000030256	705.131	2.69924	0.119476	22.5923	5.15478e-113	2.22944e-111	UP
H2az2	ENSMUSG00000041126	1247.22	1.35014	0.0598075	22.5749	7.65688e-113	3.30358e-111	UP
Actg1	ENSMUSG00000062825	16036.8	-1.08342	0.0479931	-22.5744	7.73394e-113	3.32877e-111	DOWN
Ppp1r2	ENSMUSG00000047714	3374.47	-1.05855	0.0468992	-22.5707	8.41186e-113	3.61183e-111	DOWN
Glo1	ENSMUSG00000024026	2709.94	-1.05802	0.0469273	-22.5459	1.47217e-112	6.30591e-111	DOWN
Reep6	ENSMUSG00000035504	562.37	2.30272	0.10216	22.5404	1.66944e-112	7.13377e-111	UP
Ehbp1l1	ENSMUSG00000024937	2113.59	-1.17682	0.0522171	-22.537	1.80082e-112	7.67674e-111	DOWN
Samd4	ENSMUSG00000021838	746.155	-2.44688	0.108651	-22.5206	2.6059e-112	1.10822e-110	DOWN
Gpx1	ENSMUSG00000063856	12172	-0.84619	0.0375823	-22.5156	2.91747e-112	1.23777e-110	NO
Ralbp1	ENSMUSG00000024096	4183.99	-1.13008	0.0502075	-22.5083	3.44511e-112	1.45816e-110	DOWN
Add3	ENSMUSG00000025026	2103.29	1.18226	0.052597	22.4777	6.86117e-112	2.89714e-110	UP
Fbln1	ENSMUSG00000006369	451.895	2.71321	0.120775	22.465	9.1297e-112	3.84591e-110	UP
Bnip2	ENSMUSG00000011958	2411.98	-0.934827	0.0416208	-22.4606	1.00908e-111	4.24077e-110	NO
Krt4	ENSMUSG00000059668	42663.8	6.46744	0.287948	22.4604	1.01236e-111	4.24452e-110	UP
Rbms3	ENSMUSG00000039607	452.01	5.67085	0.25251	22.4579	1.07152e-111	4.48201e-110	UP
Map3k20	ENSMUSG00000004085	2064.93	-1.18412	0.0527336	-22.4547	1.15087e-111	4.80266e-110	DOWN
Itgb1	ENSMUSG00000025809	29498.9	-0.711333	0.0316968	-22.4418	1.53787e-111	6.40265e-110	NO
Alas1	ENSMUSG00000032786	3245.31	-1.44315	0.0643084	-22.4411	1.56212e-111	6.48842e-110	DOWN
Ophn1	ENSMUSG00000031214	306.793	2.69016	0.119915	22.4338	1.84044e-111	7.6267e-110	UP
Rras2	ENSMUSG00000055723	2819.15	-0.998578	0.0445245	-22.4276	2.11768e-111	8.7552e-110	NO
Mras	ENSMUSG00000032470	261.224	4.95943	0.221373	22.403	3.67851e-111	1.5173e-109	UP
Prdx6	ENSMUSG00000026701	7960.31	0.924392	0.0412622	22.4029	3.68837e-111	1.51785e-109	NO
Actr1a	ENSMUSG00000025228	7725.2	-0.738613	0.0329766	-22.3981	4.10612e-111	1.68588e-109	NO
Gys1	ENSMUSG00000003865	2649.05	-2.10551	0.0941029	-22.3745	6.96873e-111	2.85461e-109	DOWN
Lgr6	ENSMUSG00000042793	1247.35	6.17955	0.276296	22.3657	8.49286e-111	3.47097e-109	UP
Car5b	ENSMUSG00000031373	457.487	-2.68392	0.120115	-22.3446	1.36285e-110	5.55714e-109	DOWN
Tnfrsf23	ENSMUSG00000037613	2616.15	-1.80228	0.0806788	-22.339	1.54616e-110	6.29018e-109	DOWN
Col4a1	ENSMUSG00000031502	2008.79	-3.11282	0.13953	-22.3093	2.99926e-110	1.2174e-108	DOWN
Mt2	ENSMUSG00000031762	31085.2	-1.28977	0.0578318	-22.3021	3.52493e-110	1.42752e-108	DOWN
Pla2g4f	ENSMUSG00000046971	371.401	-3.53752	0.158885	-22.2646	8.13706e-110	3.28785e-108	DOWN
Sh3rf2	ENSMUSG00000057719	1168.49	1.52208	0.0684131	22.2484	1.16928e-109	4.7139e-108	UP
Irf1	ENSMUSG00000018899	1033.26	-1.38483	0.0622508	-22.2461	1.23152e-109	4.95361e-108	DOWN
Fam25c	ENSMUSG00000043681	773.791	-2.12645	0.0956305	-22.2361	1.53752e-109	6.1705e-108	DOWN
Ly6d	ENSMUSG00000034634	22826.4	-1.20333	0.0541928	-22.2045	3.10546e-109	1.24351e-107	DOWN
Vill	ENSMUSG00000038775	587.918	2.70024	0.121622	22.2018	3.29724e-109	1.31734e-107	UP
Fam135a	ENSMUSG00000026153	2192.97	-1.43933	0.06483	-22.2017	3.30827e-109	1.31879e-107	DOWN
Them5	ENSMUSG00000028148	311.59	-4.61579	0.207951	-22.1966	3.70826e-109	1.47495e-107	DOWN
Mars1	ENSMUSG00000040354	3598.73	-0.886036	0.0399255	-22.1922	4.08298e-109	1.62037e-107	NO
Arl4d	ENSMUSG00000034936	289.171	-3.94298	0.178196	-22.1272	1.72986e-108	6.84985e-107	DOWN
Tex15	ENSMUSG00000009628	185.816	4.56255	0.206775	22.0653	6.81213e-108	2.69147e-106	UP
Ptprr	ENSMUSG00000020151	537.754	5.35625	0.243042	22.0383	1.2357e-107	4.87143e-106	UP
Ampd3	ENSMUSG00000005686	1649.3	-1.62757	0.0738969	-22.0249	1.66356e-107	6.5437e-106	DOWN
Chst11	ENSMUSG00000034612	1771.43	1.24986	0.0567571	22.0213	1.80151e-107	7.07073e-106	UP
Pacsin3	ENSMUSG00000027257	1036.72	-1.4707	0.0669001	-21.9835	4.14632e-107	1.62381e-105	DOWN
Arhgap42	ENSMUSG00000050730	1298.1	1.37969	0.0628275	21.96	6.94946e-107	2.71562e-105	UP
Cdk2ap2	ENSMUSG00000024856	2765.4	-0.961885	0.0438373	-21.9422	1.029e-106	4.01221e-105	NO
Cntn1	ENSMUSG00000055022	211.618	4.637	0.211364	21.9384	1.11644e-106	4.34363e-105	UP
Car2	ENSMUSG00000027562	338.966	4.89376	0.223353	21.9104	2.06684e-106	8.02373e-105	UP
Naip6	ENSMUSG00000078942	301.056	6.03717	0.275817	21.8883	3.3579e-106	1.30075e-104	UP
Tmem43	ENSMUSG00000030095	7179.46	-0.907067	0.041651	-21.7778	3.76726e-105	1.45616e-103	NO
Elk3	ENSMUSG00000008398	3983.49	-1.1886	0.0546168	-21.7626	5.25162e-105	2.02551e-103	DOWN
Ext1	ENSMUSG00000061731	4014.47	-0.866825	0.039832	-21.762	5.315e-105	2.04553e-103	NO
Rai1	ENSMUSG00000062115	1218.49	1.33638	0.0616754	21.668	4.10914e-104	1.57803e-102	UP
Oplah	ENSMUSG00000022562	426.598	-2.13774	0.0986652	-21.6666	4.24118e-104	1.62524e-102	DOWN
Slc40a1	ENSMUSG00000025993	219.536	5.17042	0.238675	21.663	4.57932e-104	1.75105e-102	UP
Cask	ENSMUSG00000031012	2152.31	1.06804	0.0493105	21.6594	4.95719e-104	1.89148e-102	UP
Myh9	ENSMUSG00000022443	26800.8	-0.947426	0.0437529	-21.654	5.56803e-104	2.12001e-102	NO
Dixdc1	ENSMUSG00000032064	304.491	-3.09847	0.143165	-21.6427	7.12142e-104	2.70568e-102	DOWN
Aim2	ENSMUSG00000037860	213.91	2.98667	0.138242	21.6046	1.62586e-103	6.16408e-102	UP
Itpk1	ENSMUSG00000057963	1469.11	-1.83295	0.0848417	-21.6043	1.63651e-103	6.19128e-102	DOWN
Usp43	ENSMUSG00000020905	525.777	2.1444	0.0992619	21.6035	1.6667e-103	6.29214e-102	UP
Lrig3	ENSMUSG00000020105	491.786	2.42343	0.112241	21.5913	2.16746e-103	8.16531e-102	UP
Psmd8	ENSMUSG00000030591	6235.69	-0.815167	0.0377567	-21.59	2.23063e-103	8.38558e-102	NO
Lrrfip1	ENSMUSG00000026305	5149.95	-1.32692	0.0614672	-21.5874	2.35763e-103	8.84434e-102	DOWN
Adarb1	ENSMUSG00000020262	985.878	-1.40749	0.0652103	-21.5839	2.54686e-103	9.53415e-102	DOWN
Ica1	ENSMUSG00000062995	224.205	4.05657	0.18799	21.5787	2.849e-103	1.06428e-101	UP
Sgms1	ENSMUSG00000040451	1669.41	-1.19718	0.0554955	-21.5725	3.25333e-103	1.21278e-101	DOWN
Evpl	ENSMUSG00000034282	5180.79	-1.68281	0.0783001	-21.4918	1.85649e-102	6.90622e-101	DOWN
Zfp809	ENSMUSG00000057982	1483.76	1.17741	0.0548995	21.4467	4.901e-102	1.81939e-100	UP
Lyn	ENSMUSG00000042228	1090.22	-1.70534	0.0795425	-21.4394	5.7397e-102	2.12631e-100	DOWN
Gas1	ENSMUSG00000052957	290.223	-2.66491	0.124317	-21.4365	6.10348e-102	2.25639e-100	DOWN
Grik3	ENSMUSG00000001985	2298.42	-1.34447	0.0627291	-21.4329	6.58945e-102	2.431e-100	DOWN
Abi1	ENSMUSG00000058835	4191.25	-1.17224	0.0547022	-21.4295	7.09314e-102	2.61142e-100	DOWN
Ggta1	ENSMUSG00000035778	3614.19	-1.18391	0.0552971	-21.41	1.07799e-101	3.96057e-100	DOWN
Slc6a8	ENSMUSG00000019558	2422.14	-0.958569	0.0447753	-21.4084	1.11559e-101	4.09026e-100	NO
Fabp4	ENSMUSG00000062515	2845.53	-10.4787	0.490956	-21.3435	4.47784e-101	1.63841e-99	DOWN
Fdft1	ENSMUSG00000021273	5493.04	-0.816395	0.0383037	-21.3137	8.46901e-101	3.09241e-99	NO
Zfp629	ENSMUSG00000045639	433.105	2.10757	0.0989352	21.3025	1.07549e-100	3.91906e-99	UP
Mxi1	ENSMUSG00000025025	2900.74	-1.39971	0.0657342	-21.2935	1.30457e-100	4.74412e-99	DOWN
Xpnpep1	ENSMUSG00000025027	8325.76	-0.878818	0.0412784	-21.29	1.40397e-100	5.09518e-99	NO
Adh7	ENSMUSG00000055301	1221.07	2.37136	0.111415	21.284	1.59774e-100	5.78662e-99	UP
Hes6	ENSMUSG00000067071	1614.06	1.52232	0.0715844	21.2661	2.33947e-100	8.45579e-99	UP
Tfap2a	ENSMUSG00000021359	2303.42	-1.25089	0.0588406	-21.2589	2.72562e-100	9.83155e-99	DOWN
Ralb	ENSMUSG00000004451	3163.26	-1.13673	0.0534744	-21.2575	2.81141e-100	1.01205e-98	DOWN
Arsb	ENSMUSG00000042082	1132.23	1.30064	0.0612085	21.2494	3.33807e-100	1.19922e-98	UP
Ttc39b	ENSMUSG00000038172	2729.38	-1.22407	0.0576132	-21.2464	3.55896e-100	1.276e-98	DOWN
Gjb2	ENSMUSG00000046352	12009.1	-8.04396	0.378787	-21.2361	4.43355e-100	1.58637e-98	DOWN
Nfix	ENSMUSG00000001911	6131.8	0.884337	0.0416617	21.2266	5.42014e-100	1.9355e-98	NO
Mgat3	ENSMUSG00000042428	5876.85	5.96468	0.281177	21.2133	7.20316e-100	2.56706e-98	UP
Aldh3a1	ENSMUSG00000019102	19824.4	3.44599	0.162459	21.2114	7.4941e-100	2.66542e-98	UP
Bcl2l11	ENSMUSG00000027381	609.304	1.72054	0.0811255	21.2084	7.99552e-100	2.83809e-98	UP
Plod1	ENSMUSG00000019055	1023.88	-1.75068	0.0825663	-21.2033	8.89917e-100	3.15257e-98	DOWN
Ctnnal1	ENSMUSG00000038816	2009.41	-1.10787	0.0522609	-21.1988	9.80323e-100	3.46595e-98	DOWN
Tnnt2	ENSMUSG00000026414	869.401	-2.12676	0.100354	-21.1925	1.11912e-99	3.94883e-98	DOWN
Hmga2	ENSMUSG00000056758	4252.4	-0.983058	0.0464026	-21.1854	1.30254e-99	4.58695e-98	NO
Dsg3	ENSMUSG00000056632	17581.7	-1.60387	0.0757651	-21.1689	1.8473e-99	6.49251e-98	DOWN
Rassf10	ENSMUSG00000098132	545.453	1.89157	0.0893934	21.16	2.23043e-99	7.82361e-98	UP
Nab1	ENSMUSG00000002881	6585.12	-0.737194	0.0348451	-21.1563	2.41464e-99	8.45315e-98	NO
Mcu	ENSMUSG00000009647	1691.44	1.24687	0.0589501	21.1512	2.68746e-99	9.38978e-98	UP
Pik3r3	ENSMUSG00000028698	552.257	1.73839	0.0822188	21.1435	3.16904e-99	1.10507e-97	UP
Vgll4	ENSMUSG00000030315	2283.23	1.40359	0.0664022	21.1377	3.57961e-99	1.2458e-97	UP
Ccn1	ENSMUSG00000028195	794.604	-1.97274	0.0933869	-21.1244	4.7456e-99	1.64838e-97	DOWN
Zfp704	ENSMUSG00000040209	350.821	6.58413	0.311837	21.114	5.91269e-99	2.04977e-97	UP
Cyth3	ENSMUSG00000018001	1637.56	-1.15526	0.0547259	-21.1099	6.45505e-99	2.23345e-97	DOWN
G2e3	ENSMUSG00000035293	1130.61	1.40489	0.0667688	21.0412	2.7546e-98	9.51244e-97	UP
Klk13	ENSMUSG00000054046	424.768	-7.16898	0.341074	-21.0188	4.41137e-98	1.52043e-96	DOWN
Wnt7b	ENSMUSG00000022382	2232.44	-1.30424	0.062098	-21.003	6.15882e-98	2.11861e-96	DOWN
Hid1	ENSMUSG00000034586	328.772	6.41953	0.305789	20.9933	7.54906e-98	2.59184e-96	UP
Ifi204	ENSMUSG00000073489	259.356	-3.50101	0.166903	-20.9763	1.07997e-97	3.70077e-96	DOWN
P3h4	ENSMUSG00000006931	982.699	-1.39074	0.0663132	-20.9722	1.17615e-97	4.02261e-96	DOWN
Zfp422	ENSMUSG00000059878	255.123	3.28804	0.156913	20.9545	1.70604e-97	5.82374e-96	UP
Vwa2	ENSMUSG00000025082	248.746	-3.54938	0.169392	-20.9537	1.73621e-97	5.91541e-96	DOWN
Ncapg2	ENSMUSG00000042029	3472.13	0.924324	0.0441241	20.9483	1.94627e-97	6.61842e-96	NO
Slc38a2	ENSMUSG00000022462	20163.2	-1.15604	0.0551986	-20.9434	2.15686e-97	7.3206e-96	DOWN
Tmem154	ENSMUSG00000056498	1263.13	-1.91683	0.0915539	-20.9366	2.48424e-97	8.4157e-96	DOWN
Hdlbp	ENSMUSG00000034088	20161.1	-0.617283	0.0295243	-20.9076	4.56294e-97	1.54283e-95	NO
Itgb4	ENSMUSG00000020758	34492.3	-1.06245	0.0508849	-20.8795	8.22672e-97	2.77636e-95	DOWN
Zfp827	ENSMUSG00000071064	601.086	1.87632	0.0899003	20.8711	9.79667e-97	3.29994e-95	UP
Ndel1	ENSMUSG00000018736	1587.26	-1.1076	0.0530924	-20.8617	1.19452e-96	4.01606e-95	DOWN
Hs6st2	ENSMUSG00000062184	429.844	2.34396	0.112659	20.8058	3.83706e-96	1.28762e-94	UP
Htr1b	ENSMUSG00000049511	813.787	-2.26073	0.108749	-20.7886	5.49238e-96	1.83964e-94	DOWN
Elovl1	ENSMUSG00000006390	2968.69	-0.877096	0.0421955	-20.7865	5.7379e-96	1.91827e-94	NO
Mfhas1	ENSMUSG00000070056	2130.33	-1.19875	0.0577018	-20.775	7.28593e-96	2.43124e-94	DOWN
Nars	ENSMUSG00000024587	10385.8	-0.941955	0.0453587	-20.7668	8.64575e-96	2.8796e-94	NO
Igsf8	ENSMUSG00000038034	1726.86	-0.985177	0.0474872	-20.7462	1.32808e-95	4.41511e-94	NO
Lrp4	ENSMUSG00000027253	776.172	-1.64847	0.0795178	-20.7308	1.82816e-95	6.06631e-94	DOWN
Txnrd1	ENSMUSG00000020250	4300.28	1.08278	0.0522569	20.7203	2.27283e-95	7.52779e-94	UP
P2rx7	ENSMUSG00000029468	405.653	2.22725	0.107492	20.7201	2.28296e-95	7.54732e-94	UP
Mrtfa	ENSMUSG00000042292	1665.12	-1.18221	0.0571369	-20.6908	4.19257e-95	1.38347e-93	DOWN
Map2k1	ENSMUSG00000004936	2855.02	-1.32642	0.064116	-20.6878	4.46121e-95	1.4694e-93	DOWN
Tshz2	ENSMUSG00000047907	587.214	1.77625	0.0858608	20.6875	4.48523e-95	1.47458e-93	UP
Rdh11	ENSMUSG00000066441	3293.65	-1.10348	0.0533538	-20.6824	4.99416e-95	1.63888e-93	DOWN
Ltbp1	ENSMUSG00000001870	2766.86	-1.30578	0.0631488	-20.6779	5.48014e-95	1.79505e-93	DOWN
Cdk19	ENSMUSG00000038481	2020.59	0.935243	0.0452766	20.6562	8.58211e-95	2.80596e-93	NO
Tmem79	ENSMUSG00000001420	2033.1	-0.993659	0.0481238	-20.648	1.01837e-94	3.32351e-93	NO
Mt1	ENSMUSG00000031765	17749.1	-1.39679	0.0677836	-20.6066	2.3948e-94	7.80128e-93	DOWN
Dll1	ENSMUSG00000014773	1151.13	-1.33437	0.0647607	-20.6046	2.49508e-94	8.11311e-93	DOWN
Ppm1l	ENSMUSG00000027784	1697.65	1.20293	0.0583927	20.6007	2.70413e-94	8.77684e-93	UP
Hsd17b7	ENSMUSG00000026675	4127.75	-1.24244	0.0604086	-20.5673	5.38717e-94	1.74534e-92	DOWN
Sbno2	ENSMUSG00000035673	2028.74	-1.06926	0.0520404	-20.5468	8.22124e-94	2.6587e-92	DOWN
Pcyt1b	ENSMUSG00000035246	1271.04	-1.14942	0.055957	-20.5411	9.24423e-94	2.98411e-92	DOWN
Spag9	ENSMUSG00000020859	4173.55	-0.946986	0.0461157	-20.535	1.04805e-93	3.37707e-92	NO
Dapl1	ENSMUSG00000026989	512.8	7.58279	0.369324	20.5315	1.12536e-93	3.61963e-92	UP
Dock9	ENSMUSG00000025558	3042.91	-0.943523	0.0459716	-20.524	1.31385e-93	4.21828e-92	NO
Sptssb	ENSMUSG00000043461	1153.83	3.54024	0.172859	20.4805	3.21156e-93	1.02926e-91	UP
Rnf126	ENSMUSG00000035890	2225.86	-0.973375	0.0475899	-20.4534	5.60219e-93	1.7922e-91	NO
Cfl1	ENSMUSG00000056201	38880.1	-0.729807	0.0357262	-20.4278	9.4662e-93	3.02291e-91	NO
Zbtb7c	ENSMUSG00000044646	1765	1.6265	0.0796372	20.4238	1.02714e-92	3.27416e-91	UP
Usp18	ENSMUSG00000030107	271.168	4.84303	0.237283	20.4103	1.35365e-92	4.30727e-91	UP
Pcsk6	ENSMUSG00000030513	160.749	3.66625	0.179631	20.4099	1.36665e-92	4.34089e-91	UP
Zfp36l2	ENSMUSG00000045817	4912.52	-0.903842	0.0442873	-20.4086	1.40196e-92	4.44511e-91	NO
Mmp13	ENSMUSG00000050578	872.826	-9.31555	0.456505	-20.4062	1.47178e-92	4.65818e-91	DOWN
Gadd45a	ENSMUSG00000036390	433.021	-1.85205	0.0908933	-20.3761	2.72504e-92	8.60949e-91	DOWN
Calcb	ENSMUSG00000030666	4913.13	6.97659	0.342864	20.348	4.83624e-92	1.52526e-90	UP
Ptpre	ENSMUSG00000041836	2120.41	-0.955786	0.0470737	-20.304	1.18423e-91	3.72824e-90	NO
Casp14	ENSMUSG00000005355	182.19	-3.75427	0.184936	-20.3004	1.27608e-91	4.0103e-90	DOWN
Ppme1	ENSMUSG00000030718	1983.61	-1.01933	0.0502298	-20.2934	1.46966e-91	4.61054e-90	DOWN
Pdxk	ENSMUSG00000032788	580.368	1.64778	0.0812479	20.2809	1.89738e-91	5.94189e-90	UP
Ces2f	ENSMUSG00000062826	793.532	-1.78488	0.0881118	-20.257	3.08284e-91	9.63738e-90	DOWN
Asprv1	ENSMUSG00000033508	496.903	-6.20355	0.306377	-20.2481	3.69384e-91	1.15272e-89	DOWN
Axl	ENSMUSG00000002602	6672.96	-0.98641	0.0487891	-20.2178	6.82058e-91	2.12475e-89	NO
Olfml2a	ENSMUSG00000046618	995.942	1.6808	0.0831624	20.2111	7.82635e-91	2.43382e-89	UP
Bcat2	ENSMUSG00000030826	767.077	1.90059	0.094108	20.1959	1.06398e-90	3.30298e-89	UP
Blmh	ENSMUSG00000020840	9099.25	-0.76313	0.0377886	-20.1947	1.09009e-90	3.37813e-89	NO
Ptpn23	ENSMUSG00000036057	2624.89	-0.874867	0.0433517	-20.1807	1.44683e-90	4.47589e-89	NO
Dse	ENSMUSG00000039497	1990.63	-1.47039	0.0728966	-20.1709	1.76442e-90	5.44891e-89	DOWN
Pak1	ENSMUSG00000030774	2881.75	-1.31577	0.0652684	-20.1593	2.2297e-90	6.87389e-89	DOWN
Scd2	ENSMUSG00000025203	111896	-0.971353	0.0482092	-20.1487	2.76263e-90	8.50212e-89	NO
Plcd1	ENSMUSG00000010660	1983.94	-1.74986	0.0868511	-20.1478	2.81383e-90	8.64478e-89	DOWN
Kctd1	ENSMUSG00000036225	849.838	1.42751	0.0708736	20.1417	3.18271e-90	9.76123e-89	UP
Dmkn	ENSMUSG00000060962	15627.2	-2.17859	0.108171	-20.1402	3.27911e-90	1.00396e-88	DOWN
Nipal4	ENSMUSG00000020411	1213.34	-1.30169	0.064669	-20.1285	4.15132e-90	1.26882e-88	DOWN
Gpc1	ENSMUSG00000034220	1587.34	0.947905	0.0471031	20.1241	4.54363e-90	1.38635e-88	NO
Gtf2e2	ENSMUSG00000031585	1763.65	-1.06766	0.0530919	-20.1097	6.0654e-90	1.84751e-88	DOWN
Cp	ENSMUSG00000003617	2000.59	10.3601	0.516011	20.0773	1.16522e-89	3.54317e-88	UP
Jade2	ENSMUSG00000020387	1006.42	1.50148	0.0748059	20.0717	1.30582e-89	3.96394e-88	UP
Msmo1	ENSMUSG00000031604	9990.85	-0.720686	0.0359343	-20.0557	1.80107e-89	5.45802e-88	NO
Ptpn22	ENSMUSG00000027843	237.328	-2.88287	0.143768	-20.0523	1.92897e-89	5.83571e-88	DOWN
Rapgef3	ENSMUSG00000022469	480.319	-1.99815	0.0996888	-20.0439	2.28131e-89	6.88993e-88	DOWN
Il1a	ENSMUSG00000027399	416.594	-3.16434	0.157875	-20.0433	2.3074e-89	6.95694e-88	DOWN
Zfp385a	ENSMUSG00000000552	1899.36	-1.00689	0.0502651	-20.0317	2.9176e-89	8.78187e-88	DOWN
Ctsl	ENSMUSG00000021477	7998.33	-0.969327	0.0484421	-20.01	4.50723e-89	1.35437e-87	NO
Pxk	ENSMUSG00000033885	1303.32	-1.32863	0.0663987	-20.0099	4.51962e-89	1.35581e-87	DOWN
Mpp1	ENSMUSG00000031402	2741.83	-1.11527	0.0557379	-20.0092	4.57822e-89	1.37108e-87	DOWN
Wdr1	ENSMUSG00000005103	10027.1	-0.714156	0.0357216	-19.9923	6.43008e-89	1.92244e-87	NO
Tjp3	ENSMUSG00000034917	651.065	1.99724	0.0999367	19.985	7.4387e-89	2.22027e-87	UP
Dstn	ENSMUSG00000015932	22436.3	-0.772168	0.0386492	-19.9789	8.40843e-89	2.50552e-87	NO
Pcx	ENSMUSG00000024892	1866.23	1.20888	0.0605173	19.9758	8.94373e-89	2.66057e-87	UP
Slc29a1	ENSMUSG00000023942	1711.37	1.21745	0.0609493	19.9749	9.1154e-89	2.70712e-87	UP
Tle1	ENSMUSG00000008305	852.301	1.64288	0.0822493	19.9744	9.18905e-89	2.72445e-87	UP
Naip5	ENSMUSG00000071203	299.872	6.69285	0.335097	19.9729	9.48618e-89	2.80788e-87	UP
Vezf1	ENSMUSG00000018377	3289.46	0.872892	0.0437079	19.971	9.83747e-89	2.90703e-87	NO
Eno1	ENSMUSG00000063524	41711.6	-0.94166	0.0471815	-19.9582	1.27164e-88	3.75155e-87	NO
AA986860	ENSMUSG00000042510	1736.91	-1.71617	0.0859932	-19.957	1.30269e-88	3.83679e-87	DOWN
Plod2	ENSMUSG00000032374	1351.36	-1.40803	0.0705594	-19.9553	1.349e-88	3.96665e-87	DOWN
Limk1	ENSMUSG00000029674	951.41	-1.88426	0.0944282	-19.9544	1.37222e-88	4.02827e-87	DOWN
Cdc42ep1	ENSMUSG00000049521	2565.73	-0.870617	0.043701	-19.9221	2.6168e-88	7.66919e-87	NO
Unc45a	ENSMUSG00000030533	3342.12	-0.830424	0.0417729	-19.8795	6.12511e-88	1.79217e-86	NO
Acss1	ENSMUSG00000027452	399.832	6.58841	0.331535	19.8724	7.05026e-88	2.05949e-86	UP
Rassf3	ENSMUSG00000025795	479.065	1.99997	0.100738	19.8531	1.03546e-87	3.01978e-86	UP
Tns4	ENSMUSG00000017607	19622.8	-0.983465	0.0495895	-19.8321	1.5723e-87	4.57792e-86	NO
Gpld1	ENSMUSG00000021340	309.261	2.62523	0.132622	19.7947	3.30387e-87	9.60387e-86	UP
Castor2	ENSMUSG00000015944	860.577	-1.50973	0.0763041	-19.7857	3.95662e-87	1.14826e-85	DOWN
Basp1	ENSMUSG00000045763	401.422	-2.86048	0.144654	-19.7746	4.92804e-87	1.42785e-85	DOWN
Rab24	ENSMUSG00000034789	1444.64	-1.12798	0.0570558	-19.7698	5.41666e-87	1.56687e-85	DOWN
Mob3a	ENSMUSG00000003348	844.874	-1.35228	0.068415	-19.7658	5.86862e-87	1.69486e-85	DOWN
Stox2	ENSMUSG00000038143	412.845	1.89831	0.0960598	19.7617	6.36076e-87	1.83402e-85	UP
Gm94	ENSMUSG00000071858	1538.31	-10.1535	0.513937	-19.7564	7.06652e-87	2.03422e-85	DOWN
Plekhh1	ENSMUSG00000060716	619.445	1.97422	0.100018	19.7386	1.00585e-86	2.89085e-85	UP
Cxcl15	ENSMUSG00000029375	1549.1	10.8736	0.550982	19.735	1.07959e-86	3.09779e-85	UP
Uck2	ENSMUSG00000026558	5196.5	-0.658226	0.0333639	-19.7287	1.22279e-86	3.50303e-85	NO
Lmo4	ENSMUSG00000028266	1480.42	1.09754	0.0556759	19.713	1.66918e-86	4.77418e-85	UP
Ccl20	ENSMUSG00000026166	375.701	-2.47976	0.125928	-19.692	2.52747e-86	7.21747e-85	DOWN
Npepl1	ENSMUSG00000039263	650.937	1.49661	0.0760058	19.6908	2.58714e-86	7.37605e-85	UP
Sertad4	ENSMUSG00000016262	1582.12	-1.42668	0.072536	-19.6686	4.01006e-86	1.14146e-84	DOWN
Nsmaf	ENSMUSG00000028245	1012.06	1.32292	0.0672996	19.6573	5.01157e-86	1.42426e-84	UP
Asns	ENSMUSG00000029752	4080.33	-1.71998	0.0875526	-19.6451	6.36505e-86	1.80603e-84	DOWN
Plek2	ENSMUSG00000021118	3320.89	-0.777526	0.0396113	-19.6289	8.75948e-86	2.48148e-84	NO
Stat3	ENSMUSG00000004040	4004.27	-1.12059	0.0570969	-19.6261	9.25343e-86	2.61725e-84	DOWN
Pdzd8	ENSMUSG00000074746	4436.16	1.08785	0.0554814	19.6075	1.33428e-85	3.76791e-84	UP
Slc12a2	ENSMUSG00000024597	14481.8	1.0212	0.05212	19.5932	1.76833e-85	4.98574e-84	UP
Rap2b	ENSMUSG00000036894	2450.08	-0.879755	0.0449036	-19.5921	1.80645e-85	5.08517e-84	NO
Rab27a	ENSMUSG00000032202	675.968	2.96311	0.151408	19.5703	2.76929e-85	7.78327e-84	UP
Ankrd44	ENSMUSG00000052331	233.643	2.91811	0.149248	19.5521	3.95991e-85	1.11121e-83	UP
Gls2	ENSMUSG00000044005	260.832	-2.56731	0.131488	-19.5251	6.71268e-85	1.88071e-83	DOWN
Tnfrsf12a	ENSMUSG00000023905	3248.84	-0.821589	0.0421249	-19.5036	1.02256e-84	2.86044e-83	NO
Slc31a2	ENSMUSG00000066152	495.348	-1.79444	0.092028	-19.4988	1.1239e-84	3.13899e-83	DOWN
Six1	ENSMUSG00000051367	272.546	2.55482	0.13112	19.4846	1.48274e-84	4.13474e-83	UP
Map4k4	ENSMUSG00000026074	6402.74	-0.908475	0.0466808	-19.4614	2.33133e-84	6.49092e-83	NO
Aldh18a1	ENSMUSG00000025007	4253.19	-1.01632	0.0522482	-19.4518	2.81612e-84	7.82846e-83	DOWN
Tnfrsf4	ENSMUSG00000029075	312.701	-3.06508	0.157586	-19.4502	2.90176e-84	8.05397e-83	DOWN
Hagh	ENSMUSG00000024158	1460.32	-1.1852	0.0609471	-19.4465	3.12307e-84	8.65474e-83	DOWN
Mapre2	ENSMUSG00000024277	1341.64	1.5396	0.0792497	19.4272	4.54647e-84	1.25798e-82	UP
Wnt3	ENSMUSG00000000125	710.148	-9.46562	0.488294	-19.3851	1.03145e-83	2.84952e-82	DOWN
Esco2	ENSMUSG00000022034	753.214	1.80515	0.0931884	19.3709	1.35734e-83	3.74402e-82	UP
Ada	ENSMUSG00000017697	1008.18	-1.27386	0.0658039	-19.3584	1.73104e-83	4.76745e-82	DOWN
Sprr2a3	ENSMUSG00000074445	6506.36	-1.10037	0.056891	-19.3417	2.39594e-83	6.58845e-82	DOWN
Polr3g	ENSMUSG00000035834	2144.57	-1.16687	0.0603352	-19.3399	2.48076e-83	6.81119e-82	DOWN
Camk4	ENSMUSG00000038128	309.101	2.23603	0.115765	19.3152	3.99967e-83	1.09646e-81	UP
Sesn1	ENSMUSG00000038332	791.544	1.59114	0.0824433	19.2998	5.39478e-83	1.47665e-81	UP
Tfrc	ENSMUSG00000022797	4513.88	-1.0808	0.0560071	-19.2976	5.62903e-83	1.5384e-81	DOWN
Samd12	ENSMUSG00000058656	3648.18	-1.0677	0.0553667	-19.2842	7.29612e-83	1.99096e-81	DOWN
Lss	ENSMUSG00000033105	5563.93	-0.87016	0.0451259	-19.2829	7.47304e-83	2.03612e-81	NO
Adamtsl4	ENSMUSG00000015850	301.697	2.48773	0.129073	19.2739	8.90247e-83	2.42188e-81	UP
Gdpd5	ENSMUSG00000035314	709.186	1.4121	0.0732698	19.2726	9.12843e-83	2.47957e-81	UP
Lypd3	ENSMUSG00000057454	6889.98	-2.55982	0.132826	-19.272	9.22509e-83	2.50201e-81	DOWN
Adam28	ENSMUSG00000014725	186.291	5.57512	0.289553	19.2542	1.30174e-82	3.52519e-81	UP
Ercc1	ENSMUSG00000003549	1358.89	-1.19032	0.0618605	-19.242	1.64879e-82	4.45824e-81	DOWN
Sting1	ENSMUSG00000024349	1275.99	1.22306	0.0635732	19.2386	1.75817e-82	4.74679e-81	UP
Zbtb18	ENSMUSG00000063659	1251.29	1.2642	0.06572	19.2362	1.84206e-82	4.96577e-81	UP
Fam83a	ENSMUSG00000051225	259.423	-6.82192	0.354768	-19.2292	2.10741e-82	5.67251e-81	DOWN
Atrn	ENSMUSG00000027312	4514.4	1.23045	0.0640182	19.2203	2.5038e-82	6.7293e-81	UP
Mpped2	ENSMUSG00000016386	288.23	2.60269	0.135417	19.2198	2.52895e-82	6.78665e-81	UP
Znrf3	ENSMUSG00000041961	1254.55	1.09425	0.0569633	19.2098	3.06579e-82	8.21492e-81	UP
Hcar2	ENSMUSG00000045502	1427.43	-1.36352	0.0711073	-19.1755	5.92721e-82	1.58584e-80	DOWN
Pdgfb	ENSMUSG00000000489	355.507	-2.56676	0.133935	-19.1643	7.36068e-82	1.96642e-80	DOWN
Nudt16	ENSMUSG00000032565	281.43	2.63155	0.13771	19.1093	2.11223e-81	5.6344e-80	UP
Zfp503	ENSMUSG00000039081	2317.58	1.81405	0.0950042	19.0944	2.80821e-81	7.47974e-80	UP
Ctsd	ENSMUSG00000007891	5484.71	-0.807948	0.0423253	-19.089	3.11725e-81	8.29048e-80	NO
Tns3	ENSMUSG00000020422	6953.27	0.957871	0.0501846	19.087	3.24128e-81	8.6075e-80	NO
Pdlim7	ENSMUSG00000021493	1732.99	-1.06334	0.055718	-19.0843	3.40718e-81	9.0346e-80	DOWN
Sh3bgrl	ENSMUSG00000031246	2114.47	1.38226	0.0724461	19.0799	3.70953e-81	9.82171e-80	UP
Eif2s2	ENSMUSG00000074656	5774.29	-0.886535	0.0465049	-19.0633	5.09872e-81	1.34798e-79	NO
Atp6v1a	ENSMUSG00000052459	8043.81	-0.936517	0.0491394	-19.0584	5.59959e-81	1.47821e-79	NO
H19	ENSMUSG00000000031	1059.39	-3.27061	0.171743	-19.0436	7.43066e-81	1.95868e-79	DOWN
Rusc2	ENSMUSG00000035969	466.606	-2.13152	0.111952	-19.0397	8.00459e-81	2.10685e-79	DOWN
Hbegf	ENSMUSG00000024486	2267.2	-1.73052	0.0909194	-19.0336	8.98539e-81	2.36151e-79	DOWN
Mx1	ENSMUSG00000000386	137.126	4.63093	0.243547	19.0146	1.29222e-80	3.39118e-79	UP
Tspo	ENSMUSG00000041736	3675.57	-0.791906	0.0416732	-19.0027	1.61844e-80	4.24103e-79	NO
B4gat1	ENSMUSG00000047379	1470.23	-0.973453	0.0512333	-19.0004	1.69262e-80	4.42889e-79	NO
Sh3bp2	ENSMUSG00000054520	568.719	-1.51831	0.0799597	-18.9885	2.12435e-80	5.55041e-79	DOWN
Fzd7	ENSMUSG00000041075	800.857	1.57627	0.0831328	18.9608	3.59557e-80	9.3806e-79	UP
Atp6v1b2	ENSMUSG00000006273	3328.71	-0.887995	0.0468354	-18.9599	3.6581e-80	9.52978e-79	NO
Eml3	ENSMUSG00000071647	1806.11	0.898688	0.0474208	18.9513	4.30451e-80	1.11974e-78	NO
Tmtc4	ENSMUSG00000041594	416.699	2.01335	0.106255	18.9483	4.5628e-80	1.1852e-78	UP
ENSMUSG00000044783	ENSMUSG00000044783	3378.92	1.12863	0.0596119	18.933	6.09508e-80	1.58091e-78	UP
Mpzl2	ENSMUSG00000032092	4069.94	-1.09306	0.0577777	-18.9184	8.03977e-80	2.08228e-78	DOWN
Rnd3	ENSMUSG00000017144	3939.05	-0.967113	0.0511255	-18.9164	8.35045e-80	2.1596e-78	NO
Card14	ENSMUSG00000013483	170.553	-4.27731	0.22613	-18.9153	8.53913e-80	2.2052e-78	DOWN
Clu	ENSMUSG00000022037	1211.05	1.76173	0.0931668	18.9094	9.54088e-80	2.46033e-78	UP
Sptbn1	ENSMUSG00000020315	7801.66	0.662743	0.0350858	18.8892	1.3994e-79	3.60346e-78	NO
Hif1a	ENSMUSG00000021109	4028.88	-0.854168	0.0452303	-18.8849	1.51967e-79	3.9075e-78	NO
Abhd4	ENSMUSG00000040997	3366.22	0.764187	0.0404763	18.8799	1.67e-79	4.28786e-78	NO
Krt79	ENSMUSG00000061397	196.848	5.59087	0.296651	18.8466	3.13433e-79	8.03606e-78	UP
Evl	ENSMUSG00000021262	984.745	-1.37081	0.0727576	-18.8408	3.49361e-79	8.94436e-78	DOWN
Baiap2	ENSMUSG00000025372	2301.75	0.84886	0.0450555	18.8403	3.52885e-79	9.02162e-78	NO
Emp3	ENSMUSG00000040212	674.318	-1.37306	0.0729092	-18.8325	4.09002e-79	1.04413e-77	DOWN
Ly6g6c	ENSMUSG00000092586	618.527	-6.59955	0.350579	-18.8247	4.73521e-79	1.20711e-77	DOWN
Adam8	ENSMUSG00000025473	6462.86	-2.16038	0.114808	-18.8172	5.45665e-79	1.38903e-77	DOWN
Cant1	ENSMUSG00000025575	1991.98	0.905962	0.0481508	18.8151	5.68075e-79	1.44401e-77	NO
Farp1	ENSMUSG00000025555	165.641	3.90461	0.207669	18.8021	7.25654e-79	1.84194e-77	UP
Hmox1	ENSMUSG00000005413	690.987	-2.05957	0.109604	-18.791	8.94924e-79	2.26837e-77	DOWN
Hoxd13	ENSMUSG00000001819	2132.99	0.978325	0.0520653	18.7903	9.05887e-79	2.2929e-77	NO
Gas6	ENSMUSG00000031451	966.175	1.45718	0.0777249	18.7479	2.01396e-78	5.09033e-77	UP
Slc1a5	ENSMUSG00000001918	3303.81	0.969845	0.0517369	18.7457	2.09904e-78	5.29785e-77	NO
Nrxn1	ENSMUSG00000024109	685.69	9.1047	0.48571	18.7451	2.12177e-78	5.34764e-77	UP
Rnf43	ENSMUSG00000034177	1717.02	1.10614	0.0590435	18.7342	2.60323e-78	6.55184e-77	UP
Trp53i11	ENSMUSG00000068735	1612.29	-1.08388	0.0578771	-18.7273	2.96375e-78	7.44866e-77	DOWN
Nkpd1	ENSMUSG00000060621	218.3	-3.67237	0.196187	-18.7188	3.48174e-78	8.73818e-77	DOWN
Eml4	ENSMUSG00000032624	2773.55	0.939326	0.0502016	18.7111	4.02112e-78	1.00777e-76	NO
Timp2	ENSMUSG00000017466	2114.66	2.97368	0.158934	18.7102	4.08638e-78	1.02268e-76	UP
Arhgef1	ENSMUSG00000040940	5690.4	-0.744316	0.0398168	-18.6935	5.58981e-78	1.39698e-76	NO
Gjb5	ENSMUSG00000042357	429.712	-1.78861	0.0957811	-18.674	8.06294e-78	2.01223e-76	DOWN
Acaa2	ENSMUSG00000036880	2148.41	0.999833	0.0535421	18.6738	8.09303e-78	2.01692e-76	NO
Pgap1	ENSMUSG00000073678	1456.49	1.39219	0.0745892	18.6647	9.5919e-78	2.38712e-76	UP
Dgka	ENSMUSG00000025357	2762.52	-0.925705	0.0496178	-18.6567	1.11343e-77	2.76711e-76	NO
Golga2	ENSMUSG00000002546	2533.12	-0.959819	0.0514618	-18.6511	1.23707e-77	3.0701e-76	NO
Hap1	ENSMUSG00000006930	238.837	2.58562	0.138712	18.6402	1.51664e-77	3.75869e-76	UP
Hacd4	ENSMUSG00000028497	445.695	2.11681	0.113597	18.6343	1.69394e-77	4.19227e-76	UP
Gpnmb	ENSMUSG00000029816	12451.4	2.43829	0.131037	18.6076	2.78743e-77	6.88893e-76	UP
Vav3	ENSMUSG00000033721	4404.77	0.965364	0.0519122	18.5961	3.45648e-77	8.53061e-76	NO
Ntn4	ENSMUSG00000020019	656.162	1.54825	0.0833983	18.5645	6.22091e-77	1.5332e-75	UP
Iqsec1	ENSMUSG00000034312	965.774	1.2544	0.0675796	18.5618	6.54153e-77	1.60999e-75	UP
Tnk2	ENSMUSG00000022791	5966.21	-0.6753	0.0364114	-18.5464	8.72648e-77	2.14479e-75	NO
Asph	ENSMUSG00000028207	3536.35	0.782944	0.0422615	18.5262	1.2704e-76	3.11808e-75	NO
Npc2	ENSMUSG00000021242	4943.2	-0.78367	0.0423083	-18.5229	1.35086e-76	3.31099e-75	NO
Espn	ENSMUSG00000028943	320.706	-2.99291	0.1617	-18.509	1.74746e-76	4.27721e-75	DOWN
Dennd11	ENSMUSG00000037172	578.341	1.83206	0.0990672	18.4931	2.34514e-76	5.73225e-75	UP
Slit1	ENSMUSG00000025020	685.712	-5.81125	0.314373	-18.4852	2.716e-76	6.62965e-75	DOWN
Gltp	ENSMUSG00000011884	8073.79	-0.74649	0.0404254	-18.4659	3.88631e-76	9.47333e-75	NO
Cep164	ENSMUSG00000043987	2320.56	0.88606	0.0479853	18.4652	3.93358e-76	9.57548e-75	NO
Calr	ENSMUSG00000003814	22906.8	-0.736034	0.0398662	-18.4626	4.13008e-76	1.00401e-74	NO
Samd4b	ENSMUSG00000109336	1991.26	-0.922393	0.0500414	-18.4326	7.19474e-76	1.74664e-74	NO
Prelp	ENSMUSG00000041577	282.647	6.45988	0.350967	18.406	1.17642e-75	2.85206e-74	UP
Zfp36	ENSMUSG00000044786	1468.93	-1.88831	0.102625	-18.4002	1.3092e-75	3.16965e-74	DOWN
Pcolce	ENSMUSG00000029718	197.984	3.33015	0.181015	18.3971	1.3851e-75	3.34886e-74	UP
Mb21d2	ENSMUSG00000051065	1179.93	-1.19383	0.064934	-18.3852	1.72463e-75	4.16413e-74	DOWN
Klhl18	ENSMUSG00000054792	765.186	-1.2876	0.0700655	-18.3771	2.00561e-75	4.83598e-74	DOWN
Capsl	ENSMUSG00000039676	210.785	2.82879	0.153932	18.3769	2.01218e-75	4.84527e-74	UP
Dennd5b	ENSMUSG00000030313	261.373	2.50847	0.136541	18.3716	2.21805e-75	5.3338e-74	UP
Efna3	ENSMUSG00000028039	868.339	-1.33594	0.0727307	-18.3683	2.35655e-75	5.6592e-74	DOWN
Ak4	ENSMUSG00000028527	869.702	-2.03361	0.110776	-18.3579	2.85496e-75	6.84691e-74	DOWN
Mmp10	ENSMUSG00000047562	517.892	-9.27484	0.505234	-18.3575	2.87393e-75	6.88313e-74	DOWN
Anxa3	ENSMUSG00000029484	7124.87	0.799506	0.0435645	18.3523	3.16679e-75	7.57437e-74	NO
Ghr	ENSMUSG00000055737	692.761	-1.67531	0.091389	-18.3317	4.62302e-75	1.10426e-73	DOWN
Cd81	ENSMUSG00000037706	6583.53	-0.810028	0.0442012	-18.3259	5.1401e-75	1.22612e-73	NO
Mmp9	ENSMUSG00000017737	245.056	-7.61738	0.415681	-18.325	5.22371e-75	1.2444e-73	DOWN
Stn1	ENSMUSG00000042694	1201.64	-1.07715	0.0587935	-18.3209	5.63517e-75	1.34063e-73	DOWN
Acsm3	ENSMUSG00000030935	359.703	4.74695	0.259505	18.2923	9.53213e-75	2.26471e-73	UP
Wdtc1	ENSMUSG00000037622	1735.78	-0.897968	0.0491184	-18.2817	1.1572e-74	2.74569e-73	NO
Cd24a	ENSMUSG00000047139	13097.9	0.912326	0.0499447	18.2667	1.52333e-74	3.6096e-73	NO
Matn2	ENSMUSG00000022324	560.709	-1.81152	0.0992017	-18.261	1.69237e-74	4.00483e-73	DOWN
Tubb6	ENSMUSG00000001473	7684.66	-0.874428	0.0478914	-18.2586	1.76875e-74	4.18002e-73	NO
Atf4	ENSMUSG00000042406	6328.01	-0.634095	0.0347477	-18.2485	2.12538e-74	5.01619e-73	NO
Golm2	ENSMUSG00000060227	353.275	1.73164	0.0949609	18.2353	2.70758e-74	6.38179e-73	UP
Ptp4a3	ENSMUSG00000059895	935.875	1.2394	0.0679793	18.2321	2.87319e-74	6.76319e-73	UP
Dapk2	ENSMUSG00000032380	136.833	-4.66691	0.256016	-18.229	3.03764e-74	7.14085e-73	DOWN
P4ha1	ENSMUSG00000019916	2209.71	-1.12847	0.0619299	-18.2218	3.46784e-74	8.14143e-73	DOWN
Coro2a	ENSMUSG00000028337	1721.98	-1.13978	0.0625767	-18.2142	3.98308e-74	9.33875e-73	DOWN
Gjb4	ENSMUSG00000046623	1009.89	-1.43208	0.0786822	-18.2008	5.08871e-74	1.19153e-72	DOWN
Zfp24	ENSMUSG00000051469	1176.21	1.06914	0.0587896	18.1859	6.67298e-74	1.56044e-72	UP
Rela	ENSMUSG00000024927	2510.77	-0.856927	0.0471405	-18.1781	7.69095e-74	1.79613e-72	NO
Bcl2l15	ENSMUSG00000044165	428.871	-2.63274	0.144881	-18.1717	8.65098e-74	2.01769e-72	DOWN
Gstp1	ENSMUSG00000060803	7464.33	0.689086	0.0379439	18.1607	1.05732e-73	2.4628e-72	NO
Sem1	ENSMUSG00000042541	5420.1	-0.729985	0.0402024	-18.1578	1.11458e-73	2.59277e-72	NO
Tfcp2l1	ENSMUSG00000026380	416.15	4.01609	0.221387	18.1406	1.52341e-73	3.53919e-72	UP
Tnik	ENSMUSG00000027692	222.801	2.84272	0.156908	18.1171	2.33588e-73	5.41966e-72	UP
Septin5	ENSMUSG00000072214	1407.5	-3.30895	0.182671	-18.1142	2.46129e-73	5.70321e-72	DOWN
Neurl1a	ENSMUSG00000006435	273.995	-2.13661	0.117962	-18.1127	2.53066e-73	5.85635e-72	DOWN
Myo1e	ENSMUSG00000032220	2865.1	-0.896139	0.0495243	-18.0949	3.49429e-73	8.07585e-72	NO
Pold4	ENSMUSG00000024854	1383.36	-1.28523	0.0710855	-18.0801	4.57402e-73	1.05576e-71	DOWN
Lmna	ENSMUSG00000028063	21781.2	-0.795203	0.0439838	-18.0794	4.62705e-73	1.06661e-71	NO
C2cd3	ENSMUSG00000047248	1028.23	1.17655	0.0650789	18.0788	4.67755e-73	1.07686e-71	UP
Sesn3	ENSMUSG00000032009	2879.82	1.22539	0.0677868	18.0771	4.82935e-73	1.11038e-71	UP
Extl3	ENSMUSG00000021978	3126.01	-0.938425	0.051921	-18.0741	5.09851e-73	1.17075e-71	NO
Limk2	ENSMUSG00000020451	6132.15	-0.644471	0.035658	-18.0737	5.13772e-73	1.17824e-71	NO
Esrp2	ENSMUSG00000084128	2775.88	-0.803854	0.0445047	-18.0622	6.32215e-73	1.448e-71	NO
Mif	ENSMUSG00000033307	8463.84	-0.85137	0.0471648	-18.051	7.75358e-73	1.77357e-71	NO
Dync1i2	ENSMUSG00000027012	3936.37	-0.733434	0.0406792	-18.0297	1.13895e-72	2.60192e-71	NO
Icam1	ENSMUSG00000037405	2181.16	-1.25248	0.0694685	-18.0294	1.14489e-72	2.61214e-71	DOWN
Slc25a35	ENSMUSG00000018740	251.973	2.32795	0.129176	18.0215	1.32098e-72	3.01004e-71	UP
Dsg1b	ENSMUSG00000061928	3681.77	-6.59846	0.366152	-18.0211	1.33157e-72	3.0303e-71	DOWN
C1galt1	ENSMUSG00000042460	4220.84	1.18533	0.0658004	18.014	1.51269e-72	3.43809e-71	UP
Rhog	ENSMUSG00000073982	2465.18	-0.849608	0.0471657	-18.0133	1.53291e-72	3.4796e-71	NO
Engase	ENSMUSG00000033857	290.735	2.16368	0.120162	18.0064	1.73663e-72	3.93702e-71	UP
Ubxn8	ENSMUSG00000052906	975.631	1.21332	0.0674516	17.988	2.42139e-72	5.48243e-71	UP
Ctsc	ENSMUSG00000030560	9887.17	-0.967137	0.0537877	-17.9806	2.76344e-72	6.24895e-71	NO
Prdx4	ENSMUSG00000025289	823.726	1.30251	0.0724519	17.9775	2.92326e-72	6.60197e-71	UP
Pqlc3	ENSMUSG00000045679	1244.6	-1.35035	0.0751328	-17.9728	3.184e-72	7.18173e-71	DOWN
St3gal1	ENSMUSG00000013846	868.225	-1.87624	0.104411	-17.9698	3.3585e-72	7.56576e-71	DOWN
Wipi1	ENSMUSG00000041895	2044.58	-1.18356	0.0659335	-17.9509	4.72445e-72	1.06294e-70	DOWN
Bicd1	ENSMUSG00000003452	288.674	4.05073	0.22572	17.9458	5.17491e-72	1.16282e-70	UP
Kcnq1	ENSMUSG00000009545	268.189	5.9555	0.331955	17.9407	5.67195e-72	1.2729e-70	UP
Fn1	ENSMUSG00000026193	562.869	8.34645	0.465422	17.9331	6.50578e-72	1.45819e-70	UP
Ywhah	ENSMUSG00000018965	3052.47	-0.727432	0.0406295	-17.904	1.09703e-71	2.45577e-70	NO
Nt5e	ENSMUSG00000032420	188.646	-4.59615	0.256774	-17.8996	1.18771e-71	2.65542e-70	DOWN
Ankrd13a	ENSMUSG00000041870	4302.37	-0.700901	0.0392111	-17.8751	1.84431e-71	4.11827e-70	NO
Npepps	ENSMUSG00000001441	4306.18	-1.12721	0.0631182	-17.8587	2.474e-71	5.51743e-70	DOWN
H60c	ENSMUSG00000091618	2264.32	-1.15734	0.0648217	-17.8542	2.68195e-71	5.97371e-70	DOWN
Igfbp7	ENSMUSG00000036256	5281.3	-1.45659	0.0816872	-17.8313	4.04017e-71	8.98775e-70	DOWN
Ets1	ENSMUSG00000032035	3547.58	1.07659	0.0604252	17.817	5.21969e-71	1.15972e-69	UP
Snrk	ENSMUSG00000038145	1600.71	-1.00675	0.0565146	-17.814	5.49979e-71	1.22043e-69	DOWN
Aspa	ENSMUSG00000020774	409.618	1.66685	0.0935809	17.8119	5.71859e-71	1.26741e-69	UP
Ifitm3	ENSMUSG00000025492	13641	0.758268	0.0426	17.7997	7.1047e-71	1.57265e-69	NO
Ide	ENSMUSG00000056999	12531.8	-1.02873	0.0578303	-17.7887	8.63915e-71	1.90994e-69	DOWN
Nxph4	ENSMUSG00000040258	217.548	-3.9341	0.221713	-17.7441	1.91506e-70	4.22856e-69	DOWN
Plekha7	ENSMUSG00000045659	1471.43	1.05017	0.0591953	17.7407	2.0332e-70	4.48385e-69	UP
Stab1	ENSMUSG00000042286	2595.4	-1.49108	0.0840512	-17.7401	2.05633e-70	4.52927e-69	DOWN
Mknk2	ENSMUSG00000020190	6272.79	0.814352	0.0459057	17.7397	2.07082e-70	4.55555e-69	NO
Padi1	ENSMUSG00000025329	203.354	4.71631	0.265879	17.7385	2.11319e-70	4.64302e-69	UP
Cbr2	ENSMUSG00000025150	18014.4	2.15927	0.121784	17.7303	2.44578e-70	5.36717e-69	UP
Spsb1	ENSMUSG00000039911	227.095	-2.4808	0.139942	-17.7274	2.5784e-70	5.65123e-69	DOWN
Neurl1b	ENSMUSG00000034413	222.109	2.91607	0.164511	17.7256	2.65851e-70	5.81966e-69	UP
Zbtb7b	ENSMUSG00000028042	2365.63	-0.988874	0.0558216	-17.7149	3.21823e-70	7.03627e-69	NO
Entpd7	ENSMUSG00000025192	951.441	-1.44506	0.0817702	-17.6722	6.86503e-70	1.49912e-68	DOWN
Bcl2l13	ENSMUSG00000009112	3820.1	-0.667294	0.0377861	-17.6598	8.55493e-70	1.86585e-68	NO
Dynll2	ENSMUSG00000020483	4212.15	0.745021	0.0421964	17.656	9.14403e-70	1.9919e-68	NO
Adgra3	ENSMUSG00000029090	317.171	2.27021	0.128611	17.6518	9.85873e-70	2.14497e-68	UP
Pfkp	ENSMUSG00000021196	4537.7	-2.25805	0.128107	-17.6262	1.55031e-69	3.36891e-68	DOWN
Cd14	ENSMUSG00000051439	682.273	1.92882	0.109438	17.6248	1.58898e-69	3.44873e-68	UP
Rcbtb1	ENSMUSG00000035469	956.086	1.15151	0.0653569	17.6188	1.76739e-69	3.83127e-68	UP
Man1a2	ENSMUSG00000008763	3498.12	0.729302	0.0414154	17.6095	2.0839e-69	4.51191e-68	NO
Egln1	ENSMUSG00000031987	4666.25	-1.11681	0.0634475	-17.6021	2.37366e-69	5.13305e-68	DOWN
Atg9a	ENSMUSG00000033124	1000.11	-1.01657	0.0577766	-17.5948	2.70077e-69	5.83103e-68	DOWN
Degs1	ENSMUSG00000038633	3257.39	-0.782591	0.0444787	-17.5947	2.70298e-69	5.83103e-68	NO
Cachd1	ENSMUSG00000028532	422.473	5.30905	0.3018	17.5913	2.8725e-69	6.18924e-68	UP
Dvl1	ENSMUSG00000029071	1507.22	-1.26995	0.0722006	-17.5893	2.97777e-69	6.40831e-68	DOWN
Thrb	ENSMUSG00000021779	190.296	2.53107	0.143957	17.5822	3.37456e-69	7.25347e-68	UP
Hoxa10	ENSMUSG00000000938	1402.78	0.928981	0.0529141	17.5564	5.31378e-69	1.1408e-67	NO
F2r	ENSMUSG00000048376	167.92	5.94533	0.338674	17.5547	5.47158e-69	1.17326e-67	UP
Emp2	ENSMUSG00000022505	34176	-0.86716	0.0494024	-17.553	5.64443e-69	1.20887e-67	NO
Arl6ip5	ENSMUSG00000035199	2056.46	0.843006	0.0480469	17.5455	6.43909e-69	1.37741e-67	NO
Ptpru	ENSMUSG00000028909	260.668	2.2382	0.12759	17.5422	6.82904e-69	1.45907e-67	UP
Fzd4	ENSMUSG00000049791	392.123	1.698	0.0968309	17.5357	7.64584e-69	1.63163e-67	UP
Pdlim2	ENSMUSG00000022090	896.111	-1.69567	0.0967004	-17.5353	7.70809e-69	1.64295e-67	DOWN
Tob1	ENSMUSG00000037573	947.392	-1.12862	0.0643732	-17.5324	8.10854e-69	1.72624e-67	DOWN
Cdcp1	ENSMUSG00000035498	12288.3	-0.727267	0.0415004	-17.5243	9.34351e-69	1.98678e-67	NO
Gm20744	ENSMUSG00000109145	141.871	-4.22369	0.241054	-17.5217	9.7826e-69	2.07766e-67	DOWN
Sgms2	ENSMUSG00000050931	638.886	1.44114	0.082274	17.5163	1.07524e-68	2.28092e-67	UP
Wbp1l	ENSMUSG00000047731	6270.32	-0.718291	0.0410519	-17.4971	1.50692e-68	3.19284e-67	NO
Foxq1	ENSMUSG00000038415	3997.54	3.17336	0.181408	17.4929	1.6217e-68	3.43195e-67	UP
Vasp	ENSMUSG00000030403	7448.56	-0.596038	0.0340863	-17.4861	1.82772e-68	3.86336e-67	NO
Abca3	ENSMUSG00000024130	1149.37	1.06712	0.0611254	17.4578	3.00091e-68	6.3357e-67	UP
Slc12a4	ENSMUSG00000017765	1238.49	-1.00877	0.057819	-17.447	3.62872e-68	7.65209e-67	DOWN
Higd1a	ENSMUSG00000038412	3159.76	-1.61142	0.0924515	-17.4299	4.89659e-68	1.03135e-66	DOWN
Mpzl3	ENSMUSG00000070305	1855.75	-1.61664	0.0927675	-17.4268	5.16869e-68	1.08738e-66	DOWN
Tlr3	ENSMUSG00000031639	382.871	1.80814	0.103768	17.4248	5.35282e-68	1.12479e-66	UP
Fosl2	ENSMUSG00000029135	7811.73	1.05254	0.0604453	17.4131	6.5641e-68	1.37769e-66	UP
Anxa4	ENSMUSG00000029994	6077.87	1.00365	0.0577269	17.3863	1.04869e-67	2.19843e-66	UP
Dgat2	ENSMUSG00000030747	476.405	-2.43019	0.140004	-17.358	1.71695e-67	3.5951e-66	DOWN
Plscr3	ENSMUSG00000019461	2901.72	-0.798001	0.0459912	-17.3512	1.93211e-67	4.04087e-66	NO
Slc43a2	ENSMUSG00000038178	637.159	1.27371	0.0734308	17.3457	2.12531e-67	4.43973e-66	UP
Ppp2cb	ENSMUSG00000009630	2309.09	0.761251	0.0438923	17.3436	2.20457e-67	4.5999e-66	NO
Uba3	ENSMUSG00000030061	2224.27	-0.830303	0.047974	-17.3073	4.14109e-67	8.63042e-66	NO
Spred3	ENSMUSG00000037239	275.545	-2.0071	0.116024	-17.2991	4.78106e-67	9.95254e-66	DOWN
Camk2d	ENSMUSG00000053819	2135.48	-1.04565	0.0604572	-17.2957	5.06716e-67	1.05358e-65	DOWN
Fbxw9	ENSMUSG00000008167	1422.43	-0.99069	0.0572841	-17.2943	5.18952e-67	1.07776e-65	NO
Prdx5	ENSMUSG00000024953	5761.28	-0.924251	0.0534681	-17.286	5.99406e-67	1.2434e-65	NO
Strip1	ENSMUSG00000014601	1963.71	-0.913297	0.0529184	-17.2586	9.64257e-67	1.99792e-65	NO
Smtnl2	ENSMUSG00000045667	376.485	-5.37425	0.311587	-17.248	1.15792e-66	2.39641e-65	DOWN
Ostf1	ENSMUSG00000024725	4481.75	-0.916155	0.0532348	-17.2097	2.24534e-66	4.6415e-65	NO
Pard3	ENSMUSG00000025812	5401.77	0.827248	0.0480834	17.2044	2.46001e-66	5.07936e-65	NO
Plxnb1	ENSMUSG00000053646	4718.7	0.95769	0.0556766	17.2009	2.61276e-66	5.38852e-65	NO
Pinlyp	ENSMUSG00000011632	421.062	-1.61545	0.093919	-17.2004	2.63575e-66	5.42965e-65	DOWN
Arhgap24	ENSMUSG00000057315	230.521	-2.20376	0.128144	-17.1975	2.77353e-66	5.70688e-65	DOWN
Micall1	ENSMUSG00000033039	2295.63	-0.869206	0.0505809	-17.1845	3.47076e-66	7.13328e-65	NO
Ak3	ENSMUSG00000024782	7238.27	0.836276	0.0486962	17.1733	4.20532e-66	8.63302e-65	NO
Uba1	ENSMUSG00000001924	16091.9	-0.495764	0.0288779	-17.1676	4.64182e-66	9.51814e-65	NO
Art4	ENSMUSG00000030217	496.617	1.66335	0.0969119	17.1635	4.97789e-66	1.01955e-64	UP
Yif1a	ENSMUSG00000024875	1555.15	-0.878582	0.0512099	-17.1565	5.62089e-66	1.14993e-64	NO
Fam83h	ENSMUSG00000046761	7633.93	-0.687921	0.0401067	-17.1522	6.04722e-66	1.23573e-64	NO
Ninj1	ENSMUSG00000037966	1123.66	-1.13549	0.0662316	-17.1442	6.93937e-66	1.41641e-64	DOWN
Fam20a	ENSMUSG00000020614	297.163	-1.80612	0.105356	-17.143	7.09511e-66	1.44654e-64	DOWN
Igf2bp2	ENSMUSG00000033581	5088.53	-0.857367	0.0500321	-17.1363	7.9495e-66	1.61888e-64	NO
Srebf2	ENSMUSG00000022463	15152.5	-0.484099	0.0282514	-17.1354	8.07837e-66	1.64325e-64	NO
Fam43a	ENSMUSG00000046546	467.508	-1.51035	0.0882124	-17.1218	1.02135e-65	2.07519e-64	DOWN
Gapdh	ENSMUSG00000057666	57907.3	-0.885863	0.0518089	-17.0987	1.51788e-65	3.08053e-64	NO
Adgrg2	ENSMUSG00000031298	400.927	-1.77817	0.104128	-17.0768	2.20796e-65	4.47596e-64	DOWN
Pla2g4a	ENSMUSG00000056220	2761.26	1.04045	0.0609518	17.0701	2.47963e-65	5.02098e-64	UP
Trip10	ENSMUSG00000019487	1108.85	-1.00471	0.0589393	-17.0466	3.70674e-65	7.49721e-64	DOWN
Gas2l1	ENSMUSG00000034201	1847.47	-0.918614	0.0538954	-17.0444	3.8487e-65	7.77551e-64	NO
Slc66a2	ENSMUSG00000034006	1948.52	-0.936876	0.0549718	-17.0428	3.95061e-65	7.97235e-64	NO
Mvk	ENSMUSG00000041939	1830.93	-0.9336	0.0548087	-17.0338	4.61219e-65	9.2969e-64	NO
Calu	ENSMUSG00000029767	8952.6	-0.535429	0.0315065	-16.9942	9.05826e-65	1.82383e-63	NO
Zdhhc9	ENSMUSG00000036985	1067.52	-1.4301	0.0841934	-16.9859	1.04486e-64	2.1014e-63	DOWN
Osbpl5	ENSMUSG00000037606	1887.5	-0.925288	0.0544797	-16.9841	1.0774e-64	2.16439e-63	NO
Psmd2	ENSMUSG00000006998	17326.5	-0.635883	0.0374669	-16.9719	1.32678e-64	2.66237e-63	NO
Lrrc8c	ENSMUSG00000054720	1149.2	-0.966953	0.0569782	-16.9706	1.3562e-64	2.71834e-63	NO
Rbmx	ENSMUSG00000031134	853.837	1.12671	0.0663982	16.969	1.39369e-64	2.79035e-63	UP
Ppp4r1	ENSMUSG00000061950	2629.86	-0.692343	0.040807	-16.9663	1.45883e-64	2.9175e-63	NO
Lipn	ENSMUSG00000024770	152.265	-4.39555	0.25917	-16.9601	1.62131e-64	3.2388e-63	DOWN
Lmnb1	ENSMUSG00000024590	5054.5	0.968631	0.0571389	16.9522	1.85298e-64	3.69745e-63	NO
Them6	ENSMUSG00000056665	798.465	1.41842	0.0836752	16.9515	1.87697e-64	3.74113e-63	UP
ENSMUSG00000018378	ENSMUSG00000018378	1081.87	0.967646	0.0571312	16.9373	2.38956e-64	4.7575e-63	NO
Fam20c	ENSMUSG00000025854	395.634	1.8805	0.111043	16.9348	2.4912e-64	4.95432e-63	UP
Rarb	ENSMUSG00000017491	234.607	5.72104	0.337896	16.9314	2.64139e-64	5.24714e-63	UP
Clcf1	ENSMUSG00000040663	190.032	-2.31361	0.136757	-16.9176	3.3384e-64	6.62438e-63	DOWN
Acsf2	ENSMUSG00000076435	1178.21	1.07953	0.0638315	16.9122	3.66098e-64	7.25639e-63	UP
Ggt6	ENSMUSG00000040471	299.115	-1.92225	0.113774	-16.8954	4.8648e-64	9.63177e-63	DOWN
Vsig10l	ENSMUSG00000070604	343.797	-2.06519	0.122238	-16.8948	4.91292e-64	9.71624e-63	DOWN
Dusp8	ENSMUSG00000037887	167.758	-3.41319	0.202223	-16.8783	6.49416e-64	1.28292e-62	DOWN
Cyp3a13	ENSMUSG00000029727	275.382	-2.5802	0.152937	-16.871	7.35814e-64	1.45199e-62	DOWN
Usp4	ENSMUSG00000032612	5203.23	-0.645856	0.0383088	-16.8592	8.98301e-64	1.77067e-62	NO
Atosb	ENSMUSG00000036002	1032.81	-1.58998	0.0943699	-16.8484	1.07862e-63	2.12375e-62	DOWN
Gabarapl1	ENSMUSG00000030161	1312.06	0.966597	0.0574539	16.8239	1.6312e-63	3.2082e-62	NO
Pclaf	ENSMUSG00000040204	3043.48	0.864882	0.0514268	16.8177	1.80973e-63	3.55541e-62	NO
Phactr2	ENSMUSG00000062866	1066.02	1.08762	0.0647615	16.7942	2.69271e-63	5.28429e-62	UP
Actr3	ENSMUSG00000026341	9633.38	-0.632118	0.0376572	-16.7861	3.08446e-63	6.04643e-62	NO
Yars	ENSMUSG00000028811	2677.47	-0.873003	0.052024	-16.7808	3.37336e-63	6.60549e-62	NO
Clasp1	ENSMUSG00000064302	2270.61	-0.794967	0.0473804	-16.7784	3.51058e-63	6.86664e-62	NO
Patz1	ENSMUSG00000020453	437.031	1.57708	0.0940082	16.776	3.65803e-63	7.1472e-62	UP
Pcsk9	ENSMUSG00000044254	2188.52	-1.12756	0.0672235	-16.7734	3.82298e-63	7.4613e-62	DOWN
Slc7a5	ENSMUSG00000040010	8242.39	-0.963957	0.0576174	-16.7303	7.88251e-63	1.53675e-61	NO
Hk1	ENSMUSG00000037012	13494	-0.742746	0.0444297	-16.7173	9.80015e-63	1.90851e-61	NO
Isoc1	ENSMUSG00000024601	1666.39	0.891374	0.0533412	16.7108	1.09361e-62	2.12741e-61	NO
Rap1b	ENSMUSG00000052681	4640.13	-0.783446	0.0469318	-16.6933	1.46625e-62	2.84919e-61	NO
N4bp2	ENSMUSG00000037795	419.907	1.58838	0.095259	16.6743	2.01427e-62	3.90983e-61	UP
Macf1	ENSMUSG00000028649	7576.57	-0.989416	0.0593615	-16.6677	2.25275e-62	4.36798e-61	NO
Rps6kb2	ENSMUSG00000024830	539.96	-1.29603	0.0777668	-16.6656	2.33211e-62	4.51695e-61	DOWN
Efs	ENSMUSG00000022203	568.327	1.72403	0.103531	16.6524	2.90691e-62	5.62413e-61	UP
Map3k6	ENSMUSG00000028862	715.943	-1.20765	0.0725384	-16.6485	3.10474e-62	6.00036e-61	DOWN
Sec14l2	ENSMUSG00000003585	840.725	-1.45266	0.0873096	-16.6381	3.69294e-62	7.12942e-61	DOWN
Cyp4f39	ENSMUSG00000061126	686.195	-1.81401	0.109075	-16.6308	4.16853e-62	8.03886e-61	DOWN
Fbf1	ENSMUSG00000020776	995.405	1.13357	0.0682108	16.6187	5.10298e-62	9.83027e-61	UP
Rdh12	ENSMUSG00000021123	496.706	-1.7035	0.102509	-16.618	5.1646e-62	9.93824e-61	DOWN
ENSMUSG00000087150	ENSMUSG00000087150	348.148	1.8379	0.110624	16.6139	5.52456e-62	1.06194e-60	UP
Zc3h7b	ENSMUSG00000022390	2090.63	0.965948	0.058164	16.6073	6.1702e-62	1.18477e-60	NO
Slc9a9	ENSMUSG00000031129	300.282	1.70202	0.102603	16.5883	8.46223e-62	1.62313e-60	UP
Itpripl2	ENSMUSG00000095115	890.33	-1.48575	0.0895768	-16.5863	8.75334e-62	1.67716e-60	DOWN
Efl1	ENSMUSG00000038563	1739.64	-0.809083	0.0487895	-16.5831	9.22824e-62	1.76625e-60	NO
Pdpn	ENSMUSG00000028583	232.026	-2.93506	0.177003	-16.582	9.40551e-62	1.79825e-60	DOWN
Robo2	ENSMUSG00000052516	603.377	-1.46326	0.0882453	-16.5817	9.45021e-62	1.80486e-60	DOWN
Snx9	ENSMUSG00000002365	1982.43	-0.933138	0.0563306	-16.5654	1.23981e-61	2.36533e-60	NO
Rtn4	ENSMUSG00000020458	11883.7	-0.706757	0.0426669	-16.5645	1.25769e-61	2.39688e-60	NO
Ap1s3	ENSMUSG00000054702	564.726	1.43554	0.0867244	16.5529	1.52683e-61	2.90668e-60	UP
Zswim4	ENSMUSG00000035671	671.714	-1.34177	0.0810728	-16.5502	1.59452e-61	3.03231e-60	DOWN
Rbms2	ENSMUSG00000040043	1598.53	-0.845552	0.0511133	-16.5427	1.80723e-61	3.43316e-60	NO
Fgd4	ENSMUSG00000022788	454.547	1.52028	0.0919553	16.5328	2.13087e-61	4.04365e-60	UP
Il33	ENSMUSG00000024810	13414.7	2.73592	0.165636	16.5177	2.73762e-61	5.18953e-60	UP
Rin1	ENSMUSG00000024883	3525.05	-0.64517	0.0390769	-16.5103	3.09482e-61	5.86042e-60	NO
Mfn2	ENSMUSG00000029020	2248.85	-0.831554	0.0504052	-16.4974	3.83083e-61	7.24646e-60	NO
Ldlrap1	ENSMUSG00000037295	4831.09	-0.731646	0.0443628	-16.4923	4.16608e-61	7.87226e-60	NO
Fyttd1	ENSMUSG00000022800	5442.4	-0.846262	0.05132	-16.4899	4.33527e-61	8.18329e-60	NO
Gjb3	ENSMUSG00000042367	1559.57	-0.868919	0.0527024	-16.4873	4.52878e-61	8.5395e-60	NO
Zc3h13	ENSMUSG00000022000	2188.16	-0.806027	0.0489013	-16.4827	4.88168e-61	9.1952e-60	NO
Rac1	ENSMUSG00000001847	15079.2	-0.511788	0.031073	-16.4705	5.97942e-61	1.1251e-59	NO
Ldhd	ENSMUSG00000031958	394.948	-1.96813	0.119549	-16.4629	6.77842e-61	1.2741e-59	DOWN
Ripk3	ENSMUSG00000022221	1028.62	-1.05241	0.0639509	-16.4566	7.5234e-61	1.41264e-59	DOWN
Tradd	ENSMUSG00000031887	1220.74	-1.02207	0.0621203	-16.4531	7.97475e-61	1.49581e-59	DOWN
Fstl3	ENSMUSG00000020325	171.043	-3.03703	0.184969	-16.4191	1.39541e-60	2.6146e-59	DOWN
Pld2	ENSMUSG00000020828	1166.84	-1.09294	0.0665794	-16.4156	1.47842e-60	2.76722e-59	DOWN
Gdpd2	ENSMUSG00000019359	548.08	-1.38161	0.0841675	-16.415	1.4936e-60	2.79269e-59	DOWN
Ppp1r13b	ENSMUSG00000021285	541.785	1.32784	0.0809323	16.4068	1.7089e-60	3.19193e-59	UP
Plpp3	ENSMUSG00000028517	327.992	1.67726	0.102257	16.4025	1.83643e-60	3.42652e-59	UP
Slc6a4	ENSMUSG00000020838	151.625	-5.27479	0.321822	-16.3904	2.23956e-60	4.17434e-59	DOWN
Kif21b	ENSMUSG00000041642	321.114	-1.66209	0.101582	-16.3621	3.56631e-60	6.64034e-59	DOWN
Ptk2	ENSMUSG00000022607	3039.47	-0.723443	0.0442275	-16.3573	3.8585e-60	7.17689e-59	NO
Ptrh1	ENSMUSG00000053746	405.393	-1.5178	0.0927955	-16.3564	3.91424e-60	7.27297e-59	DOWN
Krt7	ENSMUSG00000023039	19550.8	6.94087	0.424485	16.3513	4.25951e-60	7.90628e-59	UP
Tfap2c	ENSMUSG00000028640	1285.29	-1.1143	0.0681841	-16.3425	4.91897e-60	9.12082e-59	DOWN
Psmd10	ENSMUSG00000031429	1180.67	-0.876728	0.0536536	-16.3405	5.08084e-60	9.41117e-59	NO
Gsdmc2	ENSMUSG00000056293	410.382	2.91545	0.178437	16.3388	5.22315e-60	9.66473e-59	UP
D16Ertd472e	ENSMUSG00000022864	1034.34	-1.05985	0.064896	-16.3315	5.89458e-60	1.08958e-58	DOWN
Trp63	ENSMUSG00000022510	24416.9	-0.840369	0.0514783	-16.3247	6.58518e-60	1.21597e-58	NO
Foxc1	ENSMUSG00000050295	756.901	1.36898	0.0839167	16.3136	7.90391e-60	1.45797e-58	UP
Nbea	ENSMUSG00000027799	1115.66	1.32505	0.0812779	16.3028	9.43192e-60	1.73803e-58	UP
Phlda1	ENSMUSG00000020205	3667.81	-1.05431	0.0647911	-16.2724	1.55044e-59	2.85405e-58	DOWN
Gpt2	ENSMUSG00000031700	1293.15	-1.36923	0.0841554	-16.2703	1.60496e-59	2.95136e-58	DOWN
Nectin4	ENSMUSG00000006411	1802.43	-1.43156	0.0881257	-16.2445	2.44436e-59	4.49032e-58	DOWN
Etfbkmt	ENSMUSG00000039958	229.438	2.37916	0.146463	16.2441	2.45877e-59	4.51214e-58	UP
Phgdh	ENSMUSG00000053398	4460.32	-0.817717	0.05034	-16.2439	2.46764e-59	4.52375e-58	NO
Cyb561	ENSMUSG00000019590	2523.49	0.694785	0.0427904	16.2369	2.76379e-59	5.06146e-58	NO
Ndufv3	ENSMUSG00000024038	1701.37	-0.97452	0.060046	-16.2295	3.11749e-59	5.70334e-58	NO
Amotl2	ENSMUSG00000032531	1275.87	-1.23706	0.0762791	-16.2175	3.79253e-59	6.93118e-58	DOWN
Pgm2l1	ENSMUSG00000030729	738.307	1.29961	0.0801384	16.217	3.8221e-59	6.97807e-58	UP
Akr1c12	ENSMUSG00000021211	113.821	4.6249	0.285331	16.2089	4.36252e-59	7.95658e-58	UP
Gpd1l	ENSMUSG00000050627	454.848	1.44041	0.088887	16.205	4.64964e-59	8.47157e-58	UP
Pxn	ENSMUSG00000029528	6547.73	-0.657719	0.040616	-16.1936	5.59519e-59	1.01839e-57	NO
Tns2	ENSMUSG00000037003	317.469	1.72099	0.106281	16.1928	5.66691e-59	1.0304e-57	UP
Hoxa13	ENSMUSG00000038203	535.702	1.37955	0.0852135	16.1894	5.99571e-59	1.08907e-57	UP
Alox12b	ENSMUSG00000032807	461.88	-8.40163	0.519172	-16.1827	6.67499e-59	1.21122e-57	DOWN
Mark3	ENSMUSG00000007411	1691.39	-1.0535	0.0651378	-16.1735	7.76259e-59	1.40714e-57	DOWN
Pkn1	ENSMUSG00000057672	745.115	1.19496	0.0738849	16.1733	7.77767e-59	1.40844e-57	UP
Fras1	ENSMUSG00000034687	399.326	5.1868	0.320867	16.165	8.90861e-59	1.6116e-57	UP
Mcm10	ENSMUSG00000026669	1049.96	1.19336	0.0738616	16.1567	1.01944e-58	1.84233e-57	UP
S100a11	ENSMUSG00000027907	18051.8	-0.925641	0.0573132	-16.1506	1.12529e-58	2.03156e-57	NO
Chl1	ENSMUSG00000030077	489.956	-1.58817	0.098344	-16.1492	1.15096e-58	2.07581e-57	DOWN
Itpkc	ENSMUSG00000003752	1171.42	-1.48078	0.0917302	-16.1428	1.27582e-58	2.29867e-57	DOWN
Cavin3	ENSMUSG00000037060	750.902	-1.43329	0.0888221	-16.1366	1.41016e-58	2.53814e-57	DOWN
Myo10	ENSMUSG00000022272	4155.18	-0.640103	0.0396702	-16.1356	1.43377e-58	2.57804e-57	NO
Usp1	ENSMUSG00000028560	2490.98	0.845145	0.0524518	16.1128	2.07502e-58	3.72729e-57	NO
Arf6	ENSMUSG00000044147	4786.07	-0.638587	0.0396394	-16.1099	2.17387e-58	3.90092e-57	NO
Txnrd3	ENSMUSG00000000811	1073.42	-1.14618	0.0712641	-16.0836	3.32483e-58	5.96028e-57	DOWN
Rom1	ENSMUSG00000071648	186.623	2.94563	0.18318	16.0805	3.49441e-58	6.25799e-57	UP
Zfp467	ENSMUSG00000068551	456.104	1.41617	0.0881838	16.0593	4.9231e-58	8.80771e-57	UP
Bsn	ENSMUSG00000032589	166.763	3.87647	0.241526	16.0499	5.72369e-58	1.02297e-56	UP
B4galnt3	ENSMUSG00000041372	455.765	-2.04398	0.12744	-16.0387	6.85693e-58	1.22429e-56	DOWN
Gpr161	ENSMUSG00000040836	1046.9	-0.984877	0.0614291	-16.0327	7.54688e-58	1.34613e-56	NO
Lrrc26	ENSMUSG00000026961	343.82	5.77523	0.360302	16.0288	8.03564e-58	1.43187e-56	UP
Klf12	ENSMUSG00000072294	150.085	-5.5372	0.345562	-16.0238	8.71855e-58	1.55201e-56	DOWN
Cavin1	ENSMUSG00000004044	14956.8	-0.484354	0.0302287	-16.023	8.82992e-58	1.57026e-56	NO
Klf10	ENSMUSG00000037465	2038.21	-1.12514	0.0702356	-16.0196	9.32938e-58	1.65743e-56	DOWN
Mark4	ENSMUSG00000030397	1449.22	-1.00571	0.0627866	-16.0179	9.57643e-58	1.69963e-56	DOWN
2900026A02Rik	ENSMUSG00000051339	3590.86	0.766769	0.0479478	15.9917	1.45905e-57	2.58694e-56	NO
Aldoa	ENSMUSG00000030695	48186.8	-1.11502	0.0697626	-15.983	1.67853e-57	2.97314e-56	DOWN
Dlk2	ENSMUSG00000047428	508.838	1.66258	0.10405	15.9787	1.79883e-57	3.18306e-56	UP
Fam81a	ENSMUSG00000032224	262.646	-2.29412	0.143652	-15.9699	2.06985e-57	3.659e-56	DOWN
Zadh2	ENSMUSG00000049090	2144.64	0.716169	0.0448908	15.9536	2.69081e-57	4.75198e-56	NO
Cdc42ep4	ENSMUSG00000041598	1984.05	-0.766937	0.0480742	-15.9532	2.70783e-57	4.7773e-56	NO
Tecr	ENSMUSG00000031708	4706.26	-0.647044	0.0405773	-15.946	3.03974e-57	5.35758e-56	NO
B4galt6	ENSMUSG00000056124	130.193	5.5334	0.347092	15.9422	3.22853e-57	5.68471e-56	UP
Calm1	ENSMUSG00000001175	14425.7	-0.493382	0.0309699	-15.931	3.85984e-57	6.78958e-56	NO
B2m	ENSMUSG00000060802	2077.66	-0.784524	0.0492944	-15.9151	4.9815e-57	8.75397e-56	NO
Apc	ENSMUSG00000005871	2998.01	0.655006	0.0411591	15.914	5.06554e-57	8.89289e-56	NO
Yipf6	ENSMUSG00000047694	1104.35	1.03103	0.0649073	15.8847	8.09298e-57	1.41938e-55	UP
Bzw2	ENSMUSG00000020547	3592.97	0.863374	0.0544386	15.8596	1.20683e-56	2.11451e-55	NO
P4ha2	ENSMUSG00000018906	2626.31	-1.41658	0.0893271	-15.8583	1.23208e-56	2.15663e-55	DOWN
Zfp275	ENSMUSG00000031365	93.8	3.53142	0.222851	15.8466	1.48431e-56	2.59557e-55	UP
Tmem176b	ENSMUSG00000029810	3817	0.730327	0.046111	15.8384	1.6894e-56	2.95131e-55	NO
Ifi202b	ENSMUSG00000026535	655.212	-3.90998	0.246902	-15.8362	1.75216e-56	3.05796e-55	DOWN
Lce3c	ENSMUSG00000045475	298.327	-7.47739	0.472367	-15.8296	1.94314e-56	3.38795e-55	DOWN
Ahr	ENSMUSG00000019256	2328	1.51273	0.0955831	15.8263	2.04809e-56	3.56744e-55	UP
Ccdc86	ENSMUSG00000024732	2015.13	-0.77274	0.0488407	-15.8216	2.20688e-56	3.84028e-55	NO
Uhrf2	ENSMUSG00000024817	1419.37	1.02741	0.0650335	15.7981	3.2039e-56	5.56979e-55	UP
Sptssa	ENSMUSG00000044408	2741.09	-0.795158	0.0503443	-15.7944	3.39982e-56	5.90462e-55	NO
Abtb2	ENSMUSG00000032724	207.411	-2.64344	0.167498	-15.782	4.14192e-56	7.18644e-55	DOWN
Dtx2	ENSMUSG00000004947	956.568	-1.00928	0.0639561	-15.7808	4.22095e-56	7.31645e-55	DOWN
Dpp3	ENSMUSG00000063904	4431	-0.576439	0.0365522	-15.7703	4.98224e-56	8.62766e-55	NO
Nin	ENSMUSG00000021068	556.268	1.56155	0.0990301	15.7684	5.13014e-56	8.87514e-55	UP
Greb1l	ENSMUSG00000042942	154.705	5.52969	0.350789	15.7636	5.53919e-56	9.5735e-55	UP
Tinagl1	ENSMUSG00000028776	2486.4	-0.787792	0.0499868	-15.76	5.86482e-56	1.01265e-54	NO
Cpped1	ENSMUSG00000065979	2686.25	-0.877322	0.0557052	-15.7494	6.9359e-56	1.19643e-54	NO
Rras	ENSMUSG00000038387	958.951	-1.39876	0.0888361	-15.7454	7.38209e-56	1.27216e-54	DOWN
Ccl7	ENSMUSG00000035373	288.689	-7.60729	0.483866	-15.7219	1.07076e-55	1.84346e-54	DOWN
Ppl	ENSMUSG00000039457	7560.91	-1.22192	0.0778184	-15.7022	1.46108e-55	2.51303e-54	DOWN
Cyp2f2	ENSMUSG00000052974	2932.67	10.3519	0.659547	15.6954	1.62516e-55	2.79255e-54	UP
Mbp	ENSMUSG00000041607	3242.79	0.760846	0.0485039	15.6863	1.87718e-55	3.2225e-54	NO
Dtl	ENSMUSG00000037474	1382.64	1.01893	0.0650419	15.6657	2.59551e-55	4.45134e-54	UP
Tubb5	ENSMUSG00000001525	33438	-0.644063	0.0411215	-15.6624	2.73276e-55	4.68222e-54	NO
Tnfaip2	ENSMUSG00000021281	7042.78	-0.650512	0.0415893	-15.6413	3.80776e-55	6.51781e-54	NO
Wnt10a	ENSMUSG00000026167	2896.29	-0.703628	0.0450012	-15.6358	4.15505e-55	7.10545e-54	NO
Vps26b	ENSMUSG00000031988	2686.52	-0.705188	0.0451063	-15.6339	4.27795e-55	7.30862e-54	NO
Foxp1	ENSMUSG00000030067	3182.52	0.799048	0.0511188	15.6312	4.46309e-55	7.61761e-54	NO
Serpinb3a	ENSMUSG00000044594	304.33	-8.17919	0.523548	-15.6226	5.10607e-55	8.7067e-54	DOWN
Cobl	ENSMUSG00000020173	360.662	1.58894	0.101759	15.6148	5.77536e-55	9.83854e-54	UP
Il24	ENSMUSG00000026420	653.33	-10.1572	0.650758	-15.6083	6.39234e-55	1.08792e-53	DOWN
Dyrk3	ENSMUSG00000016526	825.06	-1.12995	0.0723984	-15.6074	6.47911e-55	1.10163e-53	DOWN
Amotl1	ENSMUSG00000013076	8165.95	-0.55367	0.0354865	-15.6023	7.02543e-55	1.19339e-53	NO
Etl4	ENSMUSG00000036617	2819.72	0.615532	0.039462	15.5981	7.49965e-55	1.27273e-53	NO
Cd9	ENSMUSG00000030342	24798.4	-0.610242	0.0391377	-15.5922	8.22884e-55	1.39514e-53	NO
Rnf11	ENSMUSG00000028557	2151.03	-1.1595	0.0743783	-15.5892	8.62475e-55	1.46088e-53	DOWN
Mical2	ENSMUSG00000038244	1153.99	-1.19942	0.0769574	-15.5855	9.12825e-55	1.54469e-53	DOWN
Wnk4	ENSMUSG00000035112	117.102	2.94746	0.189136	15.5838	9.3737e-55	1.58472e-53	UP
Psd3	ENSMUSG00000030465	767.079	1.3152	0.0844134	15.5805	9.88077e-55	1.66887e-53	UP
Rrbp1	ENSMUSG00000027422	5366.67	-0.780743	0.0501291	-15.5746	1.08245e-54	1.82653e-53	NO
Apba3	ENSMUSG00000004931	766.662	-1.07015	0.0687981	-15.5549	1.47419e-54	2.4852e-53	DOWN
Nsun2	ENSMUSG00000021595	8253.95	-0.473693	0.0304601	-15.5513	1.55944e-54	2.62644e-53	NO
Hax1	ENSMUSG00000027944	1043.18	-1.09414	0.0703825	-15.5456	1.70336e-54	2.86612e-53	DOWN
Nfkb1	ENSMUSG00000028163	4626.74	-0.598706	0.0385353	-15.5366	1.96226e-54	3.29864e-53	NO
Edar	ENSMUSG00000003227	128.096	4.55303	0.293104	15.5339	2.0469e-54	3.43768e-53	UP
Gsta3	ENSMUSG00000025934	1473.1	2.28469	0.147139	15.5275	2.26174e-54	3.79491e-53	UP
Ptprs	ENSMUSG00000013236	4530.54	0.691882	0.0445711	15.5231	2.42081e-54	4.05798e-53	NO
Eps15	ENSMUSG00000028552	2625.22	-0.646181	0.0416987	-15.4964	3.66726e-54	6.14163e-53	NO
Fhod3	ENSMUSG00000034295	224.499	2.0532	0.1325	15.4959	3.70015e-54	6.19089e-53	UP
Pdzd2	ENSMUSG00000022197	426.93	1.59461	0.102949	15.4894	4.09179e-54	6.83974e-53	UP
Slc16a1	ENSMUSG00000032902	4104.83	-0.738808	0.0477002	-15.4886	4.14394e-54	6.92043e-53	NO
Ddhd1	ENSMUSG00000037697	355.406	1.63925	0.10604	15.4588	6.5832e-54	1.09837e-52	UP
Ranbp17	ENSMUSG00000040594	163.139	2.66938	0.172705	15.4563	6.84084e-54	1.14029e-52	UP
Bmp7	ENSMUSG00000008999	1489.27	0.976432	0.0632167	15.4458	8.05346e-54	1.34116e-52	NO
Gpd2	ENSMUSG00000026827	4522.23	-0.691552	0.0447777	-15.4441	8.26809e-54	1.37562e-52	NO
Fhl3	ENSMUSG00000032643	1624.2	-0.912785	0.0591296	-15.437	9.22688e-54	1.53371e-52	NO
Hcfc1r1	ENSMUSG00000023904	1816.67	-1.14454	0.0742216	-15.4206	1.19067e-53	1.97731e-52	DOWN
Rassf5	ENSMUSG00000026430	1261.58	-0.980921	0.0636775	-15.4045	1.52613e-53	2.53205e-52	NO
Tbx3	ENSMUSG00000018604	3658.75	0.791631	0.0514067	15.3994	1.65227e-53	2.73877e-52	NO
Cracdl	ENSMUSG00000026090	212.283	3.40375	0.221116	15.3935	1.80848e-53	2.99492e-52	UP
Arpc5	ENSMUSG00000008475	5367.95	-0.736116	0.0478238	-15.3923	1.84459e-53	3.05187e-52	NO
M6pr	ENSMUSG00000007458	5641.33	0.589034	0.0382818	15.3868	2.008e-53	3.31916e-52	NO
Stx11	ENSMUSG00000039232	407.059	-1.67012	0.108642	-15.3727	2.49468e-53	4.1198e-52	DOWN
Klf7	ENSMUSG00000025959	527.149	-1.74074	0.113282	-15.3665	2.74691e-53	4.53215e-52	DOWN
Psph	ENSMUSG00000029446	1224.95	-1.27548	0.0830162	-15.3642	2.84342e-53	4.6827e-52	DOWN
Sorl1	ENSMUSG00000049313	3570.35	1.02223	0.0665333	15.3642	2.84342e-53	4.6827e-52	UP
Dele1	ENSMUSG00000024442	1075.29	0.912508	0.0594222	15.3563	3.21156e-53	5.2841e-52	NO
Frmd4a	ENSMUSG00000026657	501.632	1.52375	0.0992656	15.3503	3.52684e-53	5.79749e-52	UP
C1ra	ENSMUSG00000055172	131.114	-2.9014	0.189126	-15.3411	4.06331e-53	6.67319e-52	DOWN
Slf2	ENSMUSG00000036097	1681.74	0.757131	0.049372	15.3352	4.44721e-53	7.29694e-52	NO
Itgb5	ENSMUSG00000022817	3129.26	-0.907649	0.0591957	-15.333	4.60008e-53	7.54084e-52	NO
ENSMUSG00000108545	ENSMUSG00000108545	185.437	-2.16973	0.141513	-15.3324	4.64589e-53	7.60893e-52	DOWN
Sh3rf1	ENSMUSG00000031642	2174.9	0.800089	0.0522089	15.3248	5.22467e-53	8.54898e-52	NO
Rab25	ENSMUSG00000008601	5636.05	-0.616713	0.0402598	-15.3183	5.76703e-53	9.42777e-52	NO
Smim6	ENSMUSG00000075420	177.896	6.14105	0.400901	15.3181	5.78575e-53	9.4497e-52	UP
Eva1a	ENSMUSG00000035104	532.256	-1.19611	0.0781011	-15.3149	6.08101e-53	9.92285e-52	DOWN
Wfs1	ENSMUSG00000039474	407.671	1.86017	0.121475	15.3132	6.24027e-53	1.01734e-51	UP
Cpa4	ENSMUSG00000039070	167.278	-6.62996	0.433164	-15.3059	6.98254e-53	1.13731e-51	DOWN
Ephb2	ENSMUSG00000028664	1434.18	1.20478	0.0787351	15.3016	7.45638e-53	1.21338e-51	UP
Mvb12b	ENSMUSG00000038740	189.275	2.27592	0.148894	15.2855	9.54927e-53	1.55254e-51	UP
Ndrg4	ENSMUSG00000036564	137.987	-3.21227	0.210177	-15.2837	9.82354e-53	1.59568e-51	DOWN
Mtmr11	ENSMUSG00000045934	1059.51	-1.12122	0.0733993	-15.2757	1.11066e-52	1.80244e-51	DOWN
Fem1c	ENSMUSG00000033319	1360.49	0.951042	0.0622651	15.2741	1.13827e-52	1.84557e-51	NO
Kat2b	ENSMUSG00000000708	475.132	1.49201	0.0977341	15.266	1.28793e-52	2.08633e-51	UP
Cds1	ENSMUSG00000029330	1047.92	-1.03818	0.0680313	-15.2603	1.40672e-52	2.27669e-51	DOWN
Wdr36	ENSMUSG00000038299	5682.92	-0.554569	0.0363578	-15.2531	1.57018e-52	2.53894e-51	NO
Trib3	ENSMUSG00000032715	138.024	-3.5042	0.230219	-15.2211	2.56035e-52	4.13625e-51	DOWN
Pttg1ip	ENSMUSG00000009291	4453.63	-0.72462	0.0476078	-15.2206	2.58082e-52	4.16555e-51	NO
Cdk6	ENSMUSG00000040274	5447.77	-0.78947	0.0518833	-15.2163	2.75841e-52	4.44815e-51	NO
Lnx2	ENSMUSG00000016520	1373.18	-0.949543	0.0624393	-15.2075	3.1552e-52	5.08103e-51	NO
Vdr	ENSMUSG00000022479	2739.41	-0.885514	0.058229	-15.2074	3.15657e-52	5.08103e-51	NO
Rora	ENSMUSG00000032238	144.156	-2.77857	0.182805	-15.1996	3.55548e-52	5.71797e-51	DOWN
Pir	ENSMUSG00000031379	843.387	1.10834	0.0730193	15.1788	4.8894e-52	7.85611e-51	UP
Bmi1	ENSMUSG00000026739	1159.85	0.978459	0.064502	15.1694	5.63653e-52	9.04841e-51	NO
Atad2	ENSMUSG00000022360	1828.35	0.934702	0.0616469	15.1622	6.29248e-52	1.00923e-50	NO
Dusp3	ENSMUSG00000003518	694.897	-1.21038	0.0799213	-15.1447	8.21532e-52	1.31645e-50	DOWN
Stmn1	ENSMUSG00000028832	1216.34	1.25895	0.0831492	15.1408	8.71024e-52	1.3945e-50	UP
Ttyh3	ENSMUSG00000036565	1202.68	0.992262	0.065549	15.1377	9.13492e-52	1.46118e-50	NO
Vegfd	ENSMUSG00000031380	242.648	-2.02023	0.133508	-15.1319	9.97585e-52	1.59426e-50	DOWN
Tbrg1	ENSMUSG00000011114	3066.54	-0.632823	0.0418268	-15.1296	1.03318e-51	1.64966e-50	NO
Zfp62	ENSMUSG00000046311	673.091	1.15506	0.0764097	15.1166	1.25812e-51	2.00703e-50	UP
Slc5a1	ENSMUSG00000011034	179.672	-3.58628	0.237295	-15.1131	1.32662e-51	2.11441e-50	DOWN
Stk26	ENSMUSG00000031112	1132.32	0.828298	0.0548226	15.1087	1.41896e-51	2.25956e-50	NO
Kdm5b	ENSMUSG00000042207	4126.55	-0.902956	0.059765	-15.1085	1.42442e-51	2.26623e-50	NO
Ociad2	ENSMUSG00000029153	1807.64	0.840934	0.0557134	15.0939	1.77547e-51	2.82223e-50	NO
Ppp2r5b	ENSMUSG00000024777	505.721	-1.44994	0.0961045	-15.0871	1.97028e-51	3.12909e-50	DOWN
Etv5	ENSMUSG00000013089	937.535	1.48559	0.0985539	15.0739	2.40605e-51	3.81776e-50	UP
Gmds	ENSMUSG00000038372	716.263	1.13211	0.0751809	15.0584	3.03844e-51	4.81691e-50	UP
Pcyox1	ENSMUSG00000029998	6551.05	-0.652964	0.0433663	-15.0569	3.10834e-51	4.92334e-50	NO
Fgd3	ENSMUSG00000037946	238.113	-2.01915	0.134171	-15.049	3.50372e-51	5.54465e-50	DOWN
Kdm3b	ENSMUSG00000038773	3216.78	0.694376	0.0461441	15.048	3.55897e-51	5.62709e-50	NO
Fam222a	ENSMUSG00000041930	87.7582	4.73403	0.314679	15.044	3.78084e-51	5.97259e-50	UP
Afap1l2	ENSMUSG00000025083	861.627	-1.33926	0.0890354	-15.0418	3.90609e-51	6.16498e-50	DOWN
Pptc7	ENSMUSG00000038582	1733.87	0.925589	0.0615417	15.04	4.01371e-51	6.32923e-50	NO
Etv6	ENSMUSG00000030199	2066.6	0.710685	0.0472575	15.0386	4.10377e-51	6.46553e-50	NO
Qsox2	ENSMUSG00000036327	1164.6	-0.818787	0.054454	-15.0363	4.24601e-51	6.68371e-50	NO
Dipk1a	ENSMUSG00000029270	282.347	-1.84318	0.122641	-15.0292	4.72966e-51	7.43847e-50	DOWN
Slc44a3	ENSMUSG00000039865	151.129	4.27069	0.284163	15.029	4.73941e-51	7.44723e-50	UP
Prelid1	ENSMUSG00000021486	11642.2	-0.527096	0.0350871	-15.0225	5.22952e-51	8.21011e-50	NO
Spidr	ENSMUSG00000041974	1116.7	-0.855154	0.0569301	-15.0211	5.34054e-51	8.37703e-50	NO
Dek	ENSMUSG00000021377	4234.59	0.866194	0.0576654	15.021	5.34644e-51	8.3789e-50	NO
Ildr1	ENSMUSG00000022900	174.383	4.65244	0.309986	15.0085	6.4557e-51	1.01085e-49	UP
Map2k2	ENSMUSG00000035027	3221.53	-0.609406	0.0406102	-15.0062	6.68368e-51	1.04562e-49	NO
Tuft1	ENSMUSG00000005968	1122.08	-0.880404	0.058694	-14.9999	7.35298e-51	1.14932e-49	NO
Gba	ENSMUSG00000028048	1759.38	-1.17324	0.0782331	-14.9968	7.70858e-51	1.20385e-49	DOWN
Atp6v0b	ENSMUSG00000033379	1516.53	-0.756302	0.0504347	-14.9957	7.83701e-51	1.22283e-49	NO
Tnfsf4	ENSMUSG00000026700	456.72	1.47532	0.0984096	14.9916	8.33135e-51	1.29883e-49	UP
Isl1	ENSMUSG00000042258	225.054	2.45502	0.163808	14.9871	8.90974e-51	1.38779e-49	UP
Afap1	ENSMUSG00000029094	1480.12	-0.898434	0.0600312	-14.9661	1.22248e-50	1.90248e-49	NO
Phf2	ENSMUSG00000038025	1971.01	0.751294	0.0502141	14.9618	1.30407e-50	2.02769e-49	NO
Enpp1	ENSMUSG00000037370	902.148	1.15965	0.0775409	14.9554	1.43666e-50	2.23189e-49	UP
Plagl1	ENSMUSG00000019817	229.032	1.91492	0.128115	14.9468	1.63322e-50	2.53505e-49	UP
Lmo7	ENSMUSG00000033060	2680.9	1.99665	0.133607	14.9441	1.70105e-50	2.63803e-49	UP
Cers2	ENSMUSG00000015714	2300.57	0.702031	0.0469911	14.9397	1.81891e-50	2.81836e-49	NO
Dnajb2	ENSMUSG00000026203	505.912	-1.30119	0.0871238	-14.9349	1.95352e-50	3.02431e-49	DOWN
Paqr4	ENSMUSG00000023909	267.656	1.80859	0.121118	14.9325	2.02547e-50	3.13297e-49	UP
Irf6	ENSMUSG00000026638	2532.15	-0.941904	0.0630889	-14.9298	2.10941e-50	3.25998e-49	NO
Trmt9b	ENSMUSG00000039620	119.972	3.98362	0.2669	14.9255	2.25008e-50	3.47437e-49	UP
Rab11a	ENSMUSG00000004771	3685.68	-0.736117	0.0493398	-14.9193	2.46686e-50	3.80579e-49	NO
Eml2	ENSMUSG00000040811	2083.58	-1.01119	0.0677826	-14.9182	2.51086e-50	3.87033e-49	DOWN
Eif3c	ENSMUSG00000030738	16948.3	-0.511133	0.0342757	-14.9124	2.73831e-50	4.21728e-49	NO
Vapa	ENSMUSG00000024091	3591.86	-0.592055	0.0397051	-14.9113	2.78254e-50	4.28169e-49	NO
Fam162a	ENSMUSG00000003955	16320.9	-2.01287	0.135036	-14.9061	3.00678e-50	4.62276e-49	DOWN
Ssx2ip	ENSMUSG00000036825	771.739	1.0372	0.069641	14.8935	3.63459e-50	5.58317e-49	UP
Acly	ENSMUSG00000020917	13328.2	-0.800825	0.053783	-14.8899	3.83232e-50	5.88184e-49	NO
Bcl11b	ENSMUSG00000048251	1233.71	-0.894115	0.0600641	-14.886	4.06375e-50	6.23166e-49	NO
Tbc1d4	ENSMUSG00000033083	318.315	1.82859	0.122886	14.8804	4.4205e-50	6.7729e-49	UP
Ubr5	ENSMUSG00000037487	7784.85	-0.558714	0.037553	-14.878	4.57916e-50	7.00997e-49	NO
Slc39a13	ENSMUSG00000002105	358.945	-1.3641	0.0917399	-14.8692	5.22454e-50	7.99107e-49	DOWN
Jak3	ENSMUSG00000031805	484.828	-1.29471	0.0870753	-14.8688	5.25302e-50	8.02775e-49	DOWN
Dnajc15	ENSMUSG00000022013	845.411	-0.976571	0.0657265	-14.8581	6.16476e-50	9.41302e-49	NO
Jak2	ENSMUSG00000024789	3581.36	0.87424	0.058855	14.8541	6.54188e-50	9.98028e-49	NO
Met	ENSMUSG00000009376	5786.81	-0.603609	0.0406399	-14.8526	6.69189e-50	1.02004e-48	NO
Chmp2a	ENSMUSG00000033916	3079.16	-0.643493	0.0433309	-14.8507	6.88916e-50	1.04921e-48	NO
ENSMUSG00000022639	ENSMUSG00000022639	628.208	-1.2217	0.0822715	-14.8497	6.99326e-50	1.06416e-48	DOWN
Bace2	ENSMUSG00000040605	1141.92	1.05644	0.0712596	14.8253	1.00562e-49	1.52893e-48	UP
Pparg	ENSMUSG00000000440	185.503	6.12763	0.413432	14.8214	1.06564e-49	1.61881e-48	UP
Riox2	ENSMUSG00000022724	1780.58	-0.752981	0.0508131	-14.8186	1.1101e-49	1.68491e-48	NO
Zbed3	ENSMUSG00000041995	168.955	2.34863	0.15853	14.8151	1.17081e-49	1.77554e-48	UP
Zfp365	ENSMUSG00000037855	426.601	-1.4479	0.0977661	-14.8098	1.2658e-49	1.91796e-48	DOWN
Pgm1	ENSMUSG00000025791	4275.14	-1.24457	0.0840604	-14.8056	1.34726e-49	2.03966e-48	DOWN
Stap2	ENSMUSG00000038781	1251.39	-0.90374	0.0610423	-14.8051	1.3569e-49	2.05251e-48	NO
Tmem108	ENSMUSG00000042757	122.56	2.77425	0.187427	14.8018	1.4267e-49	2.15626e-48	UP
Brca1	ENSMUSG00000017146	935.87	1.25379	0.0847097	14.801	1.44285e-49	2.17883e-48	UP
Plaur	ENSMUSG00000046223	779.563	1.06354	0.0718671	14.7987	1.49328e-49	2.25307e-48	UP
Bdh1	ENSMUSG00000046598	4654.21	-0.57377	0.0387759	-14.7971	1.52936e-49	2.30556e-48	NO
Plekhs1	ENSMUSG00000035818	345.598	6.10242	0.412519	14.7931	1.62422e-49	2.4465e-48	UP
Reep3	ENSMUSG00000019873	4158.74	0.559979	0.0378613	14.7903	1.69305e-49	2.54801e-48	NO
Cysrt1	ENSMUSG00000036731	467.52	-1.89399	0.12817	-14.7772	2.05473e-49	3.08972e-48	DOWN
Ubtd1	ENSMUSG00000025171	915.739	-1.01719	0.0688389	-14.7764	2.08032e-49	3.12557e-48	DOWN
Pik3r1	ENSMUSG00000041417	2278.65	1.11724	0.0756331	14.7718	2.22562e-49	3.34105e-48	UP
Fer	ENSMUSG00000000127	862.449	-0.938633	0.063545	-14.7712	2.24768e-49	3.37134e-48	NO
Efemp1	ENSMUSG00000020467	1758.95	0.92711	0.0627681	14.7704	2.27379e-49	3.40763e-48	NO
Galnt12	ENSMUSG00000039774	277.101	1.67548	0.113438	14.77	2.28845e-49	3.42672e-48	UP
Ldlrad3	ENSMUSG00000048058	460.679	1.82415	0.123593	14.7594	2.67831e-49	4.00712e-48	UP
Tbx2	ENSMUSG00000000093	202.805	5.5578	0.376726	14.7529	2.94631e-49	4.40438e-48	UP
Iqgap3	ENSMUSG00000028068	979.11	1.03194	0.0699507	14.7523	2.9719e-49	4.43892e-48	UP
Kcnk7	ENSMUSG00000024936	253.788	-2.08239	0.141189	-14.749	3.12232e-49	4.65968e-48	DOWN
Src	ENSMUSG00000027646	4367.15	-0.571785	0.038768	-14.7489	3.12835e-49	4.66478e-48	NO
Shf	ENSMUSG00000033256	382.879	-1.37738	0.0934915	-14.7327	3.97465e-49	5.92177e-48	DOWN
Celf4	ENSMUSG00000024268	366.599	1.45524	0.0987815	14.7319	4.02485e-49	5.99154e-48	UP
Trim47	ENSMUSG00000020773	126.353	-3.05626	0.207722	-14.7133	5.29896e-49	7.88165e-48	DOWN
Lamc1	ENSMUSG00000026478	5793.32	-0.736542	0.050092	-14.7038	6.09552e-49	9.05889e-48	NO
Shb	ENSMUSG00000044813	917.595	-1.12704	0.0766625	-14.7013	6.32703e-49	9.39512e-48	DOWN
Nfib	ENSMUSG00000008575	2226.39	0.770946	0.0524417	14.701	6.35094e-49	9.42276e-48	NO
Gmppa	ENSMUSG00000033021	1223.59	-0.872263	0.059356	-14.6954	6.89477e-49	1.02211e-47	NO
Pimreg	ENSMUSG00000020808	996.762	1.26028	0.0858034	14.688	7.69204e-49	1.13936e-47	UP
Atp6v0a4	ENSMUSG00000038600	218.63	-7.37327	0.502215	-14.6815	8.46676e-49	1.25307e-47	DOWN
Xrcc5	ENSMUSG00000026187	890.049	0.915342	0.0623903	14.6712	9.85673e-49	1.45757e-47	NO
Tgfb2	ENSMUSG00000039239	164.728	2.69384	0.183633	14.6697	1.00826e-48	1.48974e-47	UP
Dnajb1	ENSMUSG00000005483	3031.54	-0.736085	0.0501802	-14.6688	1.02086e-48	1.5071e-47	NO
Pycard	ENSMUSG00000030793	1560.46	-0.929327	0.0633588	-14.6677	1.03822e-48	1.53146e-47	NO
Dock4	ENSMUSG00000035954	120.347	2.75504	0.187832	14.6676	1.04024e-48	1.53317e-47	UP
Rab38	ENSMUSG00000030559	2567.86	-0.931913	0.0635395	-14.6667	1.05393e-48	1.55207e-47	NO
Siva1	ENSMUSG00000064326	615.135	1.19013	0.0811466	14.6664	1.05834e-48	1.55727e-47	UP
Ccdc71l	ENSMUSG00000090946	794.929	-1.55551	0.10607	-14.665	1.08061e-48	1.58873e-47	DOWN
Tmem63b	ENSMUSG00000036026	2290.95	-0.685366	0.0467403	-14.6633	1.10763e-48	1.62711e-47	NO
Zfp185	ENSMUSG00000031351	696.927	-1.21005	0.0825412	-14.6599	1.16395e-48	1.70844e-47	DOWN
Igsf3	ENSMUSG00000042035	4354.88	-0.764191	0.0521336	-14.6583	1.19176e-48	1.74782e-47	NO
Ddx54	ENSMUSG00000029599	3490.79	-0.598797	0.0408774	-14.6486	1.37512e-48	2.01506e-47	NO
Pja1	ENSMUSG00000034403	2031.97	-0.756943	0.0516885	-14.6443	1.46443e-48	2.14419e-47	NO
Tspan3	ENSMUSG00000032324	7739.6	-0.473163	0.0323137	-14.6428	1.49741e-48	2.19068e-47	NO
Notum	ENSMUSG00000042988	108.246	2.88329	0.19691	14.6427	1.50013e-48	2.19285e-47	UP
Gpx2	ENSMUSG00000042808	23270.2	1.86511	0.127447	14.6344	1.69463e-48	2.47513e-47	UP
Ly6m	ENSMUSG00000063522	122.726	-4.24416	0.290249	-14.6225	2.01923e-48	2.94681e-47	DOWN
Cdr2l	ENSMUSG00000050910	134.291	2.55095	0.174499	14.6187	2.13362e-48	3.1112e-47	UP
Bmp1	ENSMUSG00000022098	2835.57	-0.683261	0.0467818	-14.6053	2.59909e-48	3.78684e-47	NO
Mcm6	ENSMUSG00000026355	5839.39	0.770114	0.0527289	14.6052	2.60346e-48	3.79012e-47	NO
Map2k6	ENSMUSG00000020623	636.152	1.31705	0.0901838	14.604	2.64759e-48	3.85122e-47	UP
Rps6ka6	ENSMUSG00000025665	78.1622	3.65	0.250094	14.5945	3.04505e-48	4.42575e-47	UP
Fbxl14	ENSMUSG00000030019	1073.21	0.888194	0.0608722	14.5911	3.19891e-48	4.64558e-47	NO
Osbpl9	ENSMUSG00000028559	2687.25	-0.667981	0.0457843	-14.5897	3.26525e-48	4.73806e-47	NO
Tmem30b	ENSMUSG00000034435	1817.22	0.864969	0.0592897	14.5888	3.30743e-48	4.79536e-47	NO
Brd8	ENSMUSG00000003778	1879.28	0.855316	0.0586344	14.5873	3.38495e-48	4.90377e-47	NO
Frk	ENSMUSG00000019779	530.136	1.33747	0.091754	14.5767	3.95411e-48	5.72366e-47	UP
Bcar3	ENSMUSG00000028121	2439.87	-0.929433	0.0637936	-14.5694	4.3981e-48	6.36119e-47	NO
Atad5	ENSMUSG00000017550	720.732	1.30712	0.0897337	14.5666	4.58093e-48	6.62024e-47	UP
Wipf3	ENSMUSG00000086040	140.101	4.361	0.29955	14.5585	5.15883e-48	7.44937e-47	UP
Desi2	ENSMUSG00000026502	1453.93	-0.796063	0.0547034	-14.5523	5.64324e-48	8.14226e-47	NO
Itpr2	ENSMUSG00000030287	2267.6	-1.06926	0.0735274	-14.5424	6.5295e-48	9.41337e-47	DOWN
Asl	ENSMUSG00000025533	1002.53	-0.926654	0.0637914	-14.5263	8.25469e-48	1.18909e-46	NO
Prr13	ENSMUSG00000023048	2245.82	-0.984802	0.0678069	-14.5236	8.58425e-48	1.23556e-46	NO
Kcnk6	ENSMUSG00000046410	355.385	-1.56682	0.107943	-14.5153	9.69524e-48	1.39435e-46	DOWN
Popdc3	ENSMUSG00000019848	153.236	-2.84397	0.195943	-14.5143	9.84203e-48	1.41432e-46	DOWN
Stip1	ENSMUSG00000024966	9431.31	-0.604296	0.0416542	-14.5075	1.08679e-47	1.56047e-46	NO
Spire1	ENSMUSG00000024533	846.089	-0.95567	0.0659004	-14.5017	1.1811e-47	1.69452e-46	NO
F3	ENSMUSG00000028128	548.229	-1.88765	0.130212	-14.4968	1.26894e-47	1.81908e-46	DOWN
Rfc3	ENSMUSG00000033970	719.527	1.1651	0.0803829	14.4944	1.31494e-47	1.88351e-46	UP
Aff3	ENSMUSG00000037138	659.573	1.34137	0.0925928	14.4868	1.46902e-47	2.10253e-46	UP
Mdfi	ENSMUSG00000032717	607.55	-1.24785	0.0862023	-14.4759	1.72072e-47	2.4608e-46	DOWN
Bmp2k	ENSMUSG00000034663	580.907	-1.35419	0.0935628	-14.4736	1.78001e-47	2.54355e-46	DOWN
Pak2	ENSMUSG00000022781	8786.63	-0.511164	0.0353612	-14.4555	2.31447e-47	3.30461e-46	NO
Stx7	ENSMUSG00000019998	2284.7	0.88869	0.061498	14.4507	2.48122e-47	3.53986e-46	NO
Morf4l2	ENSMUSG00000031422	10051.7	-0.542717	0.0375703	-14.4454	2.68075e-47	3.82146e-46	NO
Ppan	ENSMUSG00000004100	1478.7	-0.797046	0.0551857	-14.443	2.77563e-47	3.95355e-46	NO
Ak2	ENSMUSG00000028792	3389.55	-0.594843	0.041205	-14.4362	3.06369e-47	4.36037e-46	NO
Pros1	ENSMUSG00000022912	1306.03	-1.01171	0.0700934	-14.4337	3.17523e-47	4.51552e-46	DOWN
Mgarp	ENSMUSG00000037161	227.99	-2.91787	0.202167	-14.433	3.20733e-47	4.55752e-46	DOWN
Dsg2	ENSMUSG00000044393	3979.1	0.678431	0.0470317	14.425	3.60457e-47	5.11791e-46	NO
ENSMUSG00000115009	ENSMUSG00000115009	173.802	-2.39002	0.165726	-14.4215	3.79059e-47	5.37775e-46	DOWN
Cyp39a1	ENSMUSG00000023963	463.959	1.41389	0.0980428	14.4212	3.80662e-47	5.3962e-46	UP
Ctsb	ENSMUSG00000021939	10594.1	-0.555002	0.0384874	-14.4204	3.85251e-47	5.4569e-46	NO
Kirrel3	ENSMUSG00000032036	78.4244	3.46342	0.240244	14.4163	4.08877e-47	5.78696e-46	UP
Cryab	ENSMUSG00000032060	94.5849	-4.24299	0.294457	-14.4095	4.5083e-47	6.37567e-46	DOWN
Dennd2d	ENSMUSG00000027901	524.316	1.20468	0.0836364	14.4038	4.89712e-47	6.92004e-46	UP
Arhgef19	ENSMUSG00000028919	932.621	0.958614	0.066593	14.3951	5.55357e-47	7.84144e-46	NO
Kcnn4	ENSMUSG00000054342	2834.82	-0.769646	0.0534868	-14.3894	6.0282e-47	8.50487e-46	NO
Nsmf	ENSMUSG00000006476	319.612	1.61838	0.112596	14.3733	7.61275e-47	1.07319e-45	UP
Casd1	ENSMUSG00000015189	69.8357	4.60554	0.320485	14.3705	7.9209e-47	1.11575e-45	UP
Sh3glb1	ENSMUSG00000037062	3848.58	-0.511076	0.0355789	-14.3646	8.63426e-47	1.21527e-45	NO
Fer1l4	ENSMUSG00000013338	152.393	4.04567	0.281675	14.3629	8.84756e-47	1.24432e-45	UP
Llgl2	ENSMUSG00000020782	1660.62	-0.847458	0.0591108	-14.3368	1.28938e-46	1.81194e-45	NO
Inpp5a	ENSMUSG00000025477	1001.37	-0.940543	0.0656507	-14.3265	1.49542e-46	2.09983e-45	NO
Dcun1d5	ENSMUSG00000032002	1918.63	-0.64812	0.0452399	-14.3263	1.49906e-46	2.10328e-45	NO
Nfkbib	ENSMUSG00000030595	688.21	-1.00407	0.0700995	-14.3235	1.56141e-46	2.18904e-45	DOWN
Rps6ka1	ENSMUSG00000003644	3418.25	-0.574319	0.040105	-14.3204	1.63257e-46	2.28701e-45	NO
Rnf152	ENSMUSG00000047496	386.97	-1.70989	0.119405	-14.32	1.64012e-46	2.29579e-45	DOWN
Plk3	ENSMUSG00000028680	326.859	-1.73579	0.12123	-14.3182	1.68388e-46	2.35519e-45	DOWN
Ska2	ENSMUSG00000020492	473.195	1.32336	0.0924901	14.3081	1.94756e-46	2.72185e-45	UP
Nuak2	ENSMUSG00000009772	757.119	-1.04913	0.0733566	-14.3017	2.13459e-46	2.9809e-45	DOWN
Dync1li2	ENSMUSG00000035770	2970.52	-0.692676	0.0484502	-14.2967	2.29567e-46	3.20333e-45	NO
Rcn1	ENSMUSG00000005973	2512.51	-0.816117	0.057129	-14.2855	2.69409e-46	3.75633e-45	NO
Col12a1	ENSMUSG00000032332	1115.9	1.27286	0.0891274	14.2813	2.8609e-46	3.9858e-45	UP
Ticrr	ENSMUSG00000046591	983.402	1.03739	0.0726751	14.2744	3.16077e-46	4.40014e-45	UP
Prss23	ENSMUSG00000039405	391.975	-1.5469	0.108381	-14.2727	3.23734e-46	4.50322e-45	DOWN
Trim16	ENSMUSG00000047821	2166.86	-1.00434	0.0704188	-14.2624	3.75209e-46	5.21517e-45	DOWN
Rab15	ENSMUSG00000021062	8596.79	1.07587	0.0754583	14.2578	4.00805e-46	5.56659e-45	UP
Mdh1	ENSMUSG00000020321	5886.24	0.567757	0.0398213	14.2576	4.01851e-46	5.57677e-45	NO
Gfod1	ENSMUSG00000051335	837.356	-1.59681	0.112026	-14.2539	4.23932e-46	5.87864e-45	DOWN
Cdca7l	ENSMUSG00000021175	1712.62	0.903915	0.0634459	14.247	4.67802e-46	6.48193e-45	NO
Ap1s1	ENSMUSG00000004849	3536.12	-0.534643	0.0375273	-14.2468	4.69454e-46	6.49977e-45	NO
Ppbp	ENSMUSG00000029372	2849.1	4.93625	0.346629	14.2407	5.11885e-46	7.08174e-45	UP
2200002D01Rik	ENSMUSG00000030587	1182.37	-0.806994	0.0566772	-14.2384	5.29157e-46	7.31501e-45	NO
Grhpr	ENSMUSG00000035637	1088	-0.959431	0.0674052	-14.2338	5.65479e-46	7.81106e-45	NO
Ccdc50	ENSMUSG00000038127	4598.46	-0.747048	0.0525579	-14.2138	7.52e-46	1.03795e-44	NO
Sat1	ENSMUSG00000025283	8451.52	-0.841329	0.0591966	-14.2124	7.67013e-46	1.05785e-44	NO
Lypd5	ENSMUSG00000030484	449.534	-9.31586	0.656037	-14.2002	9.13459e-46	1.25885e-44	DOWN
Mapkapk3	ENSMUSG00000032577	2842.52	-0.611417	0.0430638	-14.1979	9.43361e-46	1.29905e-44	NO
Rab11fip4	ENSMUSG00000017639	171.412	3.35494	0.236317	14.1968	9.59359e-46	1.31947e-44	UP
Nadk	ENSMUSG00000029063	6455.52	-0.497366	0.0350338	-14.1967	9.59666e-46	1.31947e-44	NO
Hspa5	ENSMUSG00000026864	18684.3	-0.601161	0.0423858	-14.1831	1.16643e-45	1.60251e-44	NO
Klk11	ENSMUSG00000067616	164.397	-7.00316	0.494246	-14.1694	1.41713e-45	1.94545e-44	DOWN
Paics	ENSMUSG00000029247	5712.22	0.564823	0.039869	14.167	1.46719e-45	2.01261e-44	NO
Nudt18	ENSMUSG00000045211	747.709	-1.14784	0.0811426	-14.1459	1.97959e-45	2.71341e-44	DOWN
Prickle2	ENSMUSG00000030020	186.76	-2.24388	0.158636	-14.1448	2.00984e-45	2.75275e-44	DOWN
Grhl1	ENSMUSG00000020656	1208.28	-2.19077	0.154893	-14.1438	2.04102e-45	2.79331e-44	DOWN
Clspn	ENSMUSG00000042489	1055.66	1.12644	0.0796989	14.1337	2.35452e-45	3.21989e-44	UP
Scarb2	ENSMUSG00000029426	5956.62	0.556259	0.0393858	14.1233	2.72736e-45	3.7269e-44	NO
Tollip	ENSMUSG00000025139	3314.35	-0.646156	0.0458035	-14.1071	3.43265e-45	4.68708e-44	NO
Tpi1	ENSMUSG00000023456	29975	-0.98017	0.0695102	-14.1011	3.73946e-45	5.1021e-44	NO
Nucb2	ENSMUSG00000030659	1066.37	-1.18441	0.0839975	-14.1005	3.77106e-45	5.14127e-44	DOWN
Tmem40	ENSMUSG00000059900	1459.84	-0.772466	0.0548558	-14.0817	4.918e-45	6.69983e-44	NO
Chd1l	ENSMUSG00000028089	709.337	1.37747	0.0978987	14.0703	5.7796e-45	7.86758e-44	UP
Med14	ENSMUSG00000064127	2697.96	0.738373	0.0525104	14.0614	6.55321e-45	8.91386e-44	NO
Wls	ENSMUSG00000028173	4479.89	0.526629	0.0374576	14.0593	6.7528e-45	9.17835e-44	NO
B4galnt1	ENSMUSG00000006731	4341.45	-0.485734	0.0345554	-14.0567	7.00988e-45	9.52051e-44	NO
Tpm3	ENSMUSG00000027940	10430.3	-0.456133	0.0324536	-14.0549	7.1837e-45	9.74915e-44	NO
Acp6	ENSMUSG00000028093	651.609	0.966761	0.0688083	14.0501	7.69754e-45	1.04385e-43	NO
Gpr35	ENSMUSG00000026271	133.42	-3.21721	0.228993	-14.0494	7.7685e-45	1.05268e-43	DOWN
Ldha	ENSMUSG00000063229	98543.6	-0.783134	0.0557596	-14.0448	8.28511e-45	1.12183e-43	NO
Cfap43	ENSMUSG00000044948	1654.6	-2.26886	0.161563	-14.0432	8.48548e-45	1.14808e-43	DOWN
Ccdc88c	ENSMUSG00000021182	645.084	1.07536	0.0766848	14.0231	1.1253e-44	1.52138e-43	UP
Cxxc5	ENSMUSG00000046668	88.2108	3.53708	0.252386	14.0145	1.27015e-44	1.7159e-43	UP
Rdh10	ENSMUSG00000025921	533.705	1.34126	0.0958329	13.9958	1.65283e-44	2.23119e-43	UP
Baz1a	ENSMUSG00000035021	2748.15	-0.667449	0.0476952	-13.994	1.69504e-44	2.28644e-43	NO
Sorcs2	ENSMUSG00000029093	1370.07	1.35521	0.0968442	13.9937	1.70256e-44	2.29485e-43	UP
Dnpep	ENSMUSG00000026209	1521.3	-0.904554	0.064702	-13.9803	2.05603e-44	2.7692e-43	NO
Man2a1	ENSMUSG00000024085	3015.2	0.599938	0.0429138	13.9801	2.0622e-44	2.7754e-43	NO
Frmd8	ENSMUSG00000024816	3019.57	-0.774762	0.0554422	-13.9742	2.23941e-44	3.01162e-43	NO
Mrpl43	ENSMUSG00000025208	2078.21	-0.683566	0.0489746	-13.9575	2.83001e-44	3.80302e-43	NO
Ric8a	ENSMUSG00000025485	1561	-0.700667	0.050264	-13.9397	3.63232e-44	4.8775e-43	NO
Mastl	ENSMUSG00000026779	888.499	0.95877	0.0687965	13.9363	3.81089e-44	5.11342e-43	NO
Wdr61	ENSMUSG00000061559	2245.54	-0.621471	0.04467	-13.9125	5.32049e-44	7.13362e-43	NO
Phf10	ENSMUSG00000023883	2197.23	-0.932034	0.0670021	-13.9105	5.4693e-44	7.32762e-43	NO
Tut4	ENSMUSG00000034610	741.275	1.06886	0.0768493	13.9085	5.62812e-44	7.53474e-43	UP
Hivep3	ENSMUSG00000028634	142.842	2.73506	0.196676	13.9064	5.7912e-44	7.74726e-43	UP
0610040J01Rik	ENSMUSG00000060512	495.458	9.0276	0.649295	13.9037	6.01562e-44	8.04144e-43	UP
Six4	ENSMUSG00000034460	302.124	1.99543	0.14357	13.8986	6.45518e-44	8.62255e-43	UP
ENSMUSG00000099452	ENSMUSG00000099452	88.0477	-4.61347	0.33201	-13.8956	6.7374e-44	8.99279e-43	DOWN
Sema3c	ENSMUSG00000028780	7393.79	0.771014	0.0555007	13.892	7.08623e-44	9.45132e-43	NO
Tnrc6c	ENSMUSG00000025571	1042.43	0.799045	0.0576086	13.8702	9.59554e-44	1.27886e-42	NO
Ippk	ENSMUSG00000021385	793.471	-0.911131	0.0657314	-13.8614	1.08506e-43	1.44505e-42	NO
Pid1	ENSMUSG00000045658	222.656	2.27813	0.164488	13.8498	1.27555e-43	1.69746e-42	UP
Ywhaz	ENSMUSG00000022285	11016.7	-0.506414	0.0365795	-13.8442	1.37885e-43	1.83357e-42	NO
Zfp609	ENSMUSG00000040524	2994.77	0.619959	0.0447849	13.843	1.40168e-43	1.86252e-42	NO
Eva1c	ENSMUSG00000039903	1183.25	1.01055	0.0730243	13.8386	1.49132e-43	1.98016e-42	UP
Ankhd1	ENSMUSG00000024483	3455.03	0.61375	0.0443539	13.8376	1.51273e-43	2.0071e-42	NO
Slc29a2	ENSMUSG00000024891	443.91	-1.48219	0.107128	-13.8358	1.55071e-43	2.05597e-42	DOWN
Grpel1	ENSMUSG00000029198	2685.69	-0.713141	0.0515468	-13.8348	1.57143e-43	2.08188e-42	NO
Tyro3	ENSMUSG00000027298	833.479	-1.04845	0.0757847	-13.8345	1.57747e-43	2.08833e-42	DOWN
Top2a	ENSMUSG00000020914	12944.4	0.809588	0.0585268	13.8328	1.61652e-43	2.13844e-42	NO
Irgq	ENSMUSG00000041037	1042.56	-0.913766	0.0661042	-13.8231	1.84856e-43	2.44359e-42	NO
Pcyox1l	ENSMUSG00000024579	359.417	1.4754	0.106744	13.8219	1.88097e-43	2.48458e-42	UP
Bahcc1	ENSMUSG00000039741	661.682	1.07102	0.077527	13.8147	2.07691e-43	2.74136e-42	UP
Gmppb	ENSMUSG00000070284	782.574	-0.968792	0.070133	-13.8136	2.109e-43	2.78167e-42	NO
Zfp395	ENSMUSG00000034522	161.016	2.53513	0.183582	13.8092	2.24236e-43	2.95537e-42	UP
Tead4	ENSMUSG00000030353	1098.45	-0.865885	0.0627261	-13.8042	2.40338e-43	3.16525e-42	NO
Ufsp2	ENSMUSG00000031634	1138.66	-0.812822	0.0588894	-13.8025	2.4611e-43	3.23887e-42	NO
Gclm	ENSMUSG00000028124	6180.35	0.939151	0.0680723	13.7964	2.67993e-43	3.52425e-42	NO
Capzb	ENSMUSG00000028745	9670.76	-0.530948	0.0385374	-13.7775	3.48228e-43	4.57601e-42	NO
Dedd2	ENSMUSG00000054499	1511.61	-0.744885	0.0541279	-13.7616	4.33979e-43	5.69866e-42	NO
Slco2a1	ENSMUSG00000032548	3075.92	-0.925443	0.0672596	-13.7593	4.48039e-43	5.87895e-42	NO
Dmxl1	ENSMUSG00000037416	873.422	0.981812	0.0713579	13.759	4.49811e-43	5.89786e-42	NO
Fbxo21	ENSMUSG00000032898	744.684	0.953692	0.0693157	13.7587	4.51748e-43	5.9189e-42	NO
Prom2	ENSMUSG00000027376	986.951	-1.14664	0.0834316	-13.7434	5.57773e-43	7.30269e-42	DOWN
Mcub	ENSMUSG00000027994	444.021	-1.63009	0.118616	-13.7426	5.63842e-43	7.37672e-42	DOWN
Mad2l1	ENSMUSG00000029910	1924.71	0.83505	0.0607707	13.741	5.76728e-43	7.53978e-42	NO
Zfp664	ENSMUSG00000079215	1957.32	0.633805	0.0461256	13.7409	5.77818e-43	7.54848e-42	NO
Nuak1	ENSMUSG00000020032	337.356	1.70455	0.124156	13.7291	6.79528e-43	8.8707e-42	UP
Evi5l	ENSMUSG00000011832	398.998	-1.70115	0.123955	-13.724	7.29716e-43	9.51889e-42	DOWN
Maoa	ENSMUSG00000025037	129.001	2.21767	0.161594	13.7237	7.32202e-43	9.54433e-42	UP
Cdkl2	ENSMUSG00000029403	468.71	-1.22532	0.0892918	-13.7226	7.43651e-43	9.68649e-42	DOWN
Trex2	ENSMUSG00000031372	249.708	-4.51412	0.328958	-13.7225	7.44458e-43	9.68991e-42	DOWN
Asap2	ENSMUSG00000052632	1295.99	-0.902153	0.0657617	-13.7185	7.86426e-43	1.02287e-41	NO
Nlrp10	ENSMUSG00000049709	238.728	2.64641	0.192925	13.7173	8.00194e-43	1.04002e-41	UP
Klhl24	ENSMUSG00000062901	1094.18	1.17395	0.0856122	13.7124	8.55566e-43	1.11118e-41	UP
Msrb1	ENSMUSG00000075705	1054.32	-0.803813	0.0586264	-13.7108	8.75172e-43	1.13581e-41	NO
Chpf2	ENSMUSG00000038181	760.27	0.891848	0.065084	13.703	9.73555e-43	1.26258e-41	NO
Eif2s3y	ENSMUSG00000069049	129.937	2.09793	0.153152	13.6984	1.03795e-42	1.34511e-41	UP
Slc9a8	ENSMUSG00000039463	483.023	1.18811	0.0867485	13.696	1.07267e-42	1.38909e-41	UP
Tnfrsf1b	ENSMUSG00000028599	193.175	1.87422	0.136906	13.6898	1.16778e-42	1.51116e-41	UP
Lipm	ENSMUSG00000056078	113.475	-5.23384	0.382347	-13.6887	1.1862e-42	1.53388e-41	DOWN
Ccdc125	ENSMUSG00000048924	178.859	1.86565	0.136332	13.6847	1.25404e-42	1.62043e-41	UP
Dennd2c	ENSMUSG00000007379	2094.25	-0.967346	0.0707066	-13.6811	1.31651e-42	1.69992e-41	NO
Maml2	ENSMUSG00000031925	722.245	1.09994	0.0804604	13.6706	1.52192e-42	1.96373e-41	UP
Chit1	ENSMUSG00000026450	803.748	-3.59452	0.262975	-13.6686	1.56268e-42	2.01486e-41	DOWN
Rab17	ENSMUSG00000026304	168.253	3.18026	0.2327	13.6668	1.60306e-42	2.06448e-41	UP
Trpv3	ENSMUSG00000043029	269.648	-1.53087	0.112014	-13.6668	1.60348e-42	2.06448e-41	DOWN
Herc4	ENSMUSG00000020064	1865.47	-0.727431	0.0532554	-13.6593	1.77738e-42	2.28673e-41	NO
Ppdpf	ENSMUSG00000016344	1077.51	-0.806881	0.0590776	-13.658	1.80933e-42	2.32615e-41	NO
Letm1	ENSMUSG00000005299	2781.13	-0.575628	0.0421914	-13.6433	2.21414e-42	2.84453e-41	NO
Ptpn12	ENSMUSG00000028771	2301.11	-0.689816	0.0505645	-13.6423	2.24411e-42	2.88097e-41	NO
Npas2	ENSMUSG00000026077	363.169	1.3847	0.101509	13.6412	2.27782e-42	2.92214e-41	UP
Ap2m1	ENSMUSG00000022841	6690.41	-0.51798	0.0379724	-13.641	2.28544e-42	2.9298e-41	NO
Tmem176a	ENSMUSG00000023367	2596.02	0.778125	0.0570798	13.6322	2.57629e-42	3.30028e-41	NO
Mt4	ENSMUSG00000031757	1199.04	-1.55363	0.114067	-13.6203	3.03244e-42	3.88183e-41	DOWN
Atp1b3	ENSMUSG00000032412	10233.4	-0.628547	0.0461482	-13.6202	3.03762e-42	3.88566e-41	NO
Abi2	ENSMUSG00000026782	356.891	1.64652	0.1209	13.6188	3.0949e-42	3.9561e-41	UP
Pthlh	ENSMUSG00000048776	186.914	-2.11017	0.155021	-13.6121	3.39167e-42	4.33234e-41	DOWN
B4galt5	ENSMUSG00000017929	273.25	1.69761	0.124809	13.6017	3.9117e-42	4.99302e-41	UP
C630043F03Rik	ENSMUSG00000084910	211.377	1.72695	0.127077	13.5898	4.6028e-42	5.87096e-41	UP
Sptlc3	ENSMUSG00000039092	106.701	-2.9701	0.218561	-13.5894	4.63174e-42	5.90365e-41	DOWN
Rars	ENSMUSG00000018848	3819.08	-0.559961	0.0412147	-13.5864	4.81926e-42	6.13827e-41	NO
Adprh	ENSMUSG00000002844	1935.21	-0.705174	0.0519255	-13.5805	5.22719e-42	6.65309e-41	NO
Neurl3	ENSMUSG00000047180	254.786	1.72641	0.127127	13.5802	5.24626e-42	6.6726e-41	UP
Ttc6	ENSMUSG00000046782	116.481	3.14881	0.232316	13.554	7.50296e-42	9.53603e-41	UP
Picalm	ENSMUSG00000039361	5216.03	-0.538995	0.0397764	-13.5506	7.85369e-42	9.97469e-41	NO
Lurap1	ENSMUSG00000028701	137.67	2.5134	0.185484	13.5505	7.8687e-42	9.98663e-41	UP
Aox1	ENSMUSG00000063558	209.586	2.37008	0.175054	13.5391	9.18536e-42	1.16494e-40	UP
Pcbp4	ENSMUSG00000023495	459.808	-1.36916	0.101129	-13.5387	9.23735e-42	1.1707e-40	DOWN
Mbtps1	ENSMUSG00000031835	4531.3	0.485972	0.035906	13.5346	9.77427e-42	1.23787e-40	NO
Aspm	ENSMUSG00000033952	1474.18	0.946308	0.0699235	13.5335	9.9205e-42	1.25549e-40	NO
Nhs	ENSMUSG00000059493	58.5541	4.62955	0.342214	13.5282	1.06539e-41	1.34735e-40	UP
Pmpca	ENSMUSG00000026926	3959.88	-0.529315	0.0391437	-13.5224	1.15415e-41	1.45857e-40	NO
Nras	ENSMUSG00000027852	3667.02	-0.643802	0.0476463	-13.5121	1.32652e-41	1.67521e-40	NO
Eif2b5	ENSMUSG00000003235	4799.39	-0.476957	0.0353151	-13.5058	1.44595e-41	1.82474e-40	NO
Tubb2b	ENSMUSG00000045136	74.2992	-5.109	0.378401	-13.5015	1.53135e-41	1.93115e-40	DOWN
Nr1d2	ENSMUSG00000021775	2286.15	0.779916	0.0577935	13.4949	1.67632e-41	2.11247e-40	NO
Ppp1r9a	ENSMUSG00000032827	154.93	8.11915	0.601997	13.487	1.86434e-41	2.34775e-40	UP
Cc2d2a	ENSMUSG00000039765	156.417	-2.08866	0.154899	-13.4841	1.94141e-41	2.44308e-40	DOWN
Bahd1	ENSMUSG00000040007	1048.59	-0.817042	0.0606262	-13.4767	2.14468e-41	2.69697e-40	NO
Zfp367	ENSMUSG00000044934	498.152	1.18917	0.0882487	13.4752	2.1889e-41	2.75064e-40	UP
Hsd17b12	ENSMUSG00000027195	5480.87	-0.557285	0.0413766	-13.4686	2.39317e-41	3.00521e-40	NO
Erbb3	ENSMUSG00000018166	3177.26	-1.0462	0.0776938	-13.4657	2.48987e-41	3.12444e-40	DOWN
Slc27a4	ENSMUSG00000059316	2096.25	-1.29821	0.0964606	-13.4584	2.74777e-41	3.44564e-40	DOWN
Cgnl1	ENSMUSG00000032232	1498.09	-0.931102	0.0692726	-13.4411	3.47084e-41	4.34929e-40	NO
Dnase1l3	ENSMUSG00000025279	84.5785	-5.63857	0.419637	-13.4368	3.68129e-41	4.60976e-40	DOWN
Rrp7a	ENSMUSG00000018040	2406.85	-0.56024	0.0417213	-13.4281	4.13729e-41	5.17713e-40	NO
Chn2	ENSMUSG00000004633	88.4588	4.3621	0.324905	13.4258	4.27161e-41	5.34146e-40	UP
Fcho2	ENSMUSG00000041685	949.208	0.837853	0.0624146	13.424	4.37529e-41	5.46727e-40	NO
Dram2	ENSMUSG00000027900	695.835	1.05822	0.0788455	13.4215	4.52485e-41	5.6502e-40	UP
Cyb5a	ENSMUSG00000024646	2560.65	0.652535	0.0486582	13.4106	5.24148e-41	6.54047e-40	NO
Zdhhc18	ENSMUSG00000037553	1330.37	-0.83737	0.0624423	-13.4103	5.26302e-41	6.56276e-40	NO
Bdkrb2	ENSMUSG00000021070	311.114	-1.58692	0.118388	-13.4044	5.69827e-41	7.10052e-40	DOWN
Kdm5c	ENSMUSG00000025332	4169.34	-0.570079	0.0425537	-13.3967	6.32246e-41	7.87281e-40	NO
Mbd1	ENSMUSG00000024561	1225.08	0.789099	0.0589108	13.3948	6.48318e-41	8.0673e-40	NO
Unc13a	ENSMUSG00000034799	108.932	-2.95919	0.221111	-13.3833	7.57157e-41	9.41506e-40	DOWN
Msh2	ENSMUSG00000024151	1491.82	0.742833	0.0555232	13.3788	8.0468e-41	9.99902e-40	NO
Fam83e	ENSMUSG00000054161	304.766	3.95078	0.295309	13.3785	8.0799e-41	1.00332e-39	UP
Smpd1	ENSMUSG00000037049	458.792	-1.25879	0.0941124	-13.3753	8.42584e-41	1.04554e-39	DOWN
Nucb1	ENSMUSG00000030824	4530.08	0.57599	0.0430675	13.3741	8.56603e-41	1.0622e-39	NO
Tfg	ENSMUSG00000022757	4440.84	-0.664676	0.0497287	-13.3661	9.54748e-41	1.18308e-39	NO
Ctnnb1	ENSMUSG00000006932	30455.8	0.495192	0.0370519	13.3648	9.70544e-41	1.20182e-39	NO
Ipmk	ENSMUSG00000060733	2208.67	0.61893	0.0463303	13.3591	1.0486e-40	1.29757e-39	NO
Klc3	ENSMUSG00000040714	619.045	-1.06554	0.0797889	-13.3545	1.11432e-40	1.37794e-39	DOWN
Resf1	ENSMUSG00000032712	1087.39	1.10154	0.0825003	13.3519	1.15433e-40	1.42642e-39	UP
Prps2	ENSMUSG00000025742	2730.9	0.660067	0.0494525	13.3475	1.22486e-40	1.5124e-39	NO
Adam15	ENSMUSG00000028041	1201.41	-0.712005	0.0533438	-13.3475	1.22561e-40	1.5124e-39	NO
Rcn2	ENSMUSG00000032320	1731.42	0.677618	0.0507714	13.3464	1.24231e-40	1.53195e-39	NO
Clic3	ENSMUSG00000015093	514.828	-3.37706	0.253271	-13.3338	1.47303e-40	1.81521e-39	DOWN
Polr1d	ENSMUSG00000029642	3917.08	-0.654877	0.0491387	-13.3271	1.61018e-40	1.98285e-39	NO
Pip5k1a	ENSMUSG00000028126	1855.64	-0.761301	0.0571491	-13.3213	1.73993e-40	2.14115e-39	NO
Rps2	ENSMUSG00000044533	37077.4	-0.378897	0.0284633	-13.3118	1.97715e-40	2.43139e-39	NO
Rfx3	ENSMUSG00000040929	218.11	1.89571	0.142443	13.3085	2.06478e-40	2.5374e-39	UP
ENSMUSG00000087689	ENSMUSG00000087689	192.608	-7.28808	0.54766	-13.3077	2.08937e-40	2.56585e-39	DOWN
Csta1	ENSMUSG00000034362	3190.54	-3.42612	0.25748	-13.3063	2.12645e-40	2.60959e-39	DOWN
Sgk3	ENSMUSG00000025915	938.319	-0.913321	0.0686398	-13.306	2.13604e-40	2.61955e-39	NO
Artn	ENSMUSG00000028539	453.436	-1.12726	0.0848052	-13.2924	2.56298e-40	3.14098e-39	DOWN
Mib1	ENSMUSG00000024294	3518.06	0.720051	0.0542275	13.2783	3.09175e-40	3.78639e-39	NO
Nap1l4	ENSMUSG00000059119	4166.36	-0.493705	0.0372002	-13.2716	3.38396e-40	4.1414e-39	NO
Reep5	ENSMUSG00000005873	5725.5	0.444533	0.0335054	13.2675	3.57279e-40	4.3695e-39	NO
Gprc5b	ENSMUSG00000008734	2086.84	0.920929	0.0695214	13.2467	4.71554e-40	5.76311e-39	NO
Kpna1	ENSMUSG00000022905	4051.22	-0.602413	0.0454842	-13.2444	4.85891e-40	5.93427e-39	NO
Clic1	ENSMUSG00000007041	12862.8	-0.546753	0.041286	-13.2431	4.94889e-40	6.04002e-39	NO
Tnfaip8l1	ENSMUSG00000044469	254.428	1.71389	0.12947	13.2377	5.3166e-40	6.48436e-39	UP
Tcp1	ENSMUSG00000068039	15093.2	-0.398056	0.0300729	-13.2364	5.40966e-40	6.59334e-39	NO
Kdm6b	ENSMUSG00000018476	2300.38	-0.790131	0.0596996	-13.2351	5.50193e-40	6.70122e-39	NO
Ackr3	ENSMUSG00000044337	1120.09	-1.02695	0.0776544	-13.2246	6.32957e-40	7.704e-39	DOWN
Bnip3l	ENSMUSG00000022051	5577.11	-1.0499	0.0793921	-13.2242	6.36289e-40	7.73927e-39	DOWN
Slc16a9	ENSMUSG00000037762	73.997	-3.56459	0.269607	-13.2215	6.59657e-40	8.01802e-39	DOWN
Tcp11l1	ENSMUSG00000027175	740.625	-1.02073	0.0772529	-13.2128	7.40439e-40	8.99379e-39	DOWN
Xdh	ENSMUSG00000024066	3012.08	-1.13053	0.0855946	-13.208	7.89434e-40	9.58237e-39	DOWN
Dennd1a	ENSMUSG00000035392	323.132	-1.36252	0.103196	-13.2032	8.41335e-40	1.02054e-38	DOWN
Aifm2	ENSMUSG00000020085	345.317	1.38927	0.10525	13.1998	8.80138e-40	1.06688e-38	UP
Nup210	ENSMUSG00000030091	90.7032	4.05106	0.306944	13.198	9.00692e-40	1.09106e-38	UP
Ces1f	ENSMUSG00000031725	58.9286	4.33713	0.328693	13.1951	9.36667e-40	1.13386e-38	UP
Pnpla1	ENSMUSG00000043286	133.469	-6.67895	0.506457	-13.1876	1.03408e-39	1.25008e-38	DOWN
Vgll3	ENSMUSG00000091243	193.353	-1.91547	0.145248	-13.1876	1.03386e-39	1.25008e-38	DOWN
Sav1	ENSMUSG00000021067	2299.13	0.776338	0.0588768	13.1858	1.0591e-39	1.27946e-38	NO
Dhcr7	ENSMUSG00000058454	3479.62	-0.542134	0.0411359	-13.1791	1.15807e-39	1.39808e-38	NO
Nt5c2	ENSMUSG00000025041	2852.12	0.632375	0.0480183	13.1695	1.31551e-39	1.58707e-38	NO
Ckap4	ENSMUSG00000046841	7448.32	-0.427061	0.0324442	-13.163	1.43346e-39	1.7282e-38	NO
Tmem51	ENSMUSG00000040616	1869.79	-0.690289	0.0524544	-13.1598	1.49525e-39	1.80148e-38	NO
Dlg3	ENSMUSG00000000881	1334.97	0.759194	0.0577082	13.1557	1.57716e-39	1.89888e-38	NO
Coro1c	ENSMUSG00000004530	9749.37	-0.457877	0.0348277	-13.1469	1.77209e-39	2.13214e-38	NO
Arpc1a	ENSMUSG00000029621	2917.47	-0.54353	0.0413625	-13.1407	1.92543e-39	2.31507e-38	NO
Man1a	ENSMUSG00000003746	2350.74	-0.945529	0.0719618	-13.1393	1.95972e-39	2.3547e-38	NO
ENSMUSG00000001768	ENSMUSG00000001768	3867.99	0.842574	0.0641372	13.1371	2.01916e-39	2.42449e-38	NO
Isg20	ENSMUSG00000039236	918.562	-1.47147	0.112083	-13.1284	2.26456e-39	2.71732e-38	DOWN
Arhgap31	ENSMUSG00000022799	153.22	2.29422	0.17482	13.1233	2.42171e-39	2.90393e-38	UP
Gsn	ENSMUSG00000026879	2466.55	-1.9738	0.150424	-13.1216	2.47725e-39	2.96853e-38	DOWN
Klhdc2	ENSMUSG00000020978	677.893	0.977335	0.0744907	13.1202	2.52167e-39	3.01973e-38	NO
Cib2	ENSMUSG00000037493	541.365	-1.26396	0.0963735	-13.1153	2.69215e-39	3.22172e-38	DOWN
Cyfip1	ENSMUSG00000030447	6533.37	-0.402184	0.03067	-13.1133	2.76329e-39	3.30463e-38	NO
Tmc7	ENSMUSG00000042246	348.504	-2.05986	0.157162	-13.1066	3.01738e-39	3.60608e-38	DOWN
Cstdc6	ENSMUSG00000079594	87.3648	-5.13378	0.392036	-13.0952	3.50773e-39	4.18929e-38	DOWN
Tff1	ENSMUSG00000024032	152.471	5.46524	0.417368	13.0945	3.53783e-39	4.22241e-38	UP
Rab1b	ENSMUSG00000024870	4497.12	-0.508825	0.038871	-13.0901	3.75177e-39	4.47475e-38	NO
Dcaf12	ENSMUSG00000028436	2673.14	-0.617716	0.0472293	-13.0791	4.33604e-39	5.16815e-38	NO
Txndc16	ENSMUSG00000021830	155.563	1.99833	0.152795	13.0785	4.37195e-39	5.20747e-38	UP
Prkacb	ENSMUSG00000005034	1440.28	0.779587	0.0596421	13.0711	4.81721e-39	5.734e-38	NO
Eri2	ENSMUSG00000030929	553.715	1.04963	0.0803449	13.064	5.28623e-39	6.28807e-38	UP
Ldlrad4	ENSMUSG00000024544	139.188	-2.45187	0.187782	-13.057	5.79657e-39	6.89053e-38	DOWN
Wsb2	ENSMUSG00000029364	3146.29	-0.617846	0.0473226	-13.056	5.8708e-39	6.97412e-38	NO
Epn2	ENSMUSG00000001036	2216.52	0.757247	0.0580091	13.0539	6.03407e-39	7.1633e-38	NO
Zbtb8a	ENSMUSG00000028807	378.45	1.28217	0.0982565	13.0492	6.42104e-39	7.61761e-38	UP
Flii	ENSMUSG00000002812	4129.37	-0.53899	0.0413065	-13.0485	6.47726e-39	7.6792e-38	NO
Thbd	ENSMUSG00000074743	83.6756	-3.90112	0.298998	-13.0473	6.58474e-39	7.80143e-38	DOWN
Arhgef4	ENSMUSG00000037509	2025.75	-0.672313	0.051532	-13.0465	6.65221e-39	7.87613e-38	NO
Gpr165	ENSMUSG00000031210	601.192	2.82278	0.216417	13.0432	6.9468e-39	8.21946e-38	UP
Akr1c13	ENSMUSG00000021213	207.702	1.76815	0.13568	13.0318	8.07094e-39	9.54321e-38	UP
Dtx3l	ENSMUSG00000049502	838.481	0.855866	0.0656989	13.0271	8.58228e-39	1.01411e-37	NO
Hoxa9	ENSMUSG00000038227	1911.25	0.722344	0.0554588	13.0249	8.83287e-39	1.04303e-37	NO
Cracr2a	ENSMUSG00000061414	143.295	7.27468	0.558615	13.0227	9.08987e-39	1.07267e-37	UP
Fancd2	ENSMUSG00000034023	432.057	1.24139	0.0954017	13.0123	1.04188e-38	1.22868e-37	UP
Txn1	ENSMUSG00000028367	14791.7	-0.604727	0.046481	-13.0102	1.07087e-38	1.26203e-37	NO
Jade1	ENSMUSG00000025764	922.021	0.880746	0.0677061	13.0084	1.0966e-38	1.29149e-37	NO
Trib2	ENSMUSG00000020601	403.395	1.50107	0.115397	13.0079	1.10399e-38	1.29933e-37	UP
Mmadhc	ENSMUSG00000026766	3022.32	-0.54797	0.042135	-13.0051	1.14446e-38	1.34608e-37	NO
Gsdma	ENSMUSG00000017204	95.6226	-6.03031	0.46375	-13.0034	1.17097e-38	1.37635e-37	DOWN
Dlg5	ENSMUSG00000021782	2915	0.617522	0.0474957	13.0016	1.19757e-38	1.4067e-37	NO
Orai2	ENSMUSG00000039747	1996.84	-0.859963	0.0661435	-13.0015	1.20022e-38	1.40887e-37	NO
Ubap1	ENSMUSG00000028437	1831.75	-0.692186	0.053246	-12.9998	1.22716e-38	1.43954e-37	NO
Jmjd6	ENSMUSG00000056962	1095.71	-0.991953	0.0763189	-12.9975	1.26461e-38	1.4825e-37	NO
Klf6	ENSMUSG00000000078	3156.04	-1.10422	0.084977	-12.9944	1.31683e-38	1.54271e-37	DOWN
Atox1	ENSMUSG00000018585	3933.63	-0.552747	0.0425475	-12.9913	1.37084e-38	1.60493e-37	NO
Map4k2	ENSMUSG00000024948	713.918	0.902078	0.0694449	12.9898	1.3974e-38	1.63495e-37	NO
Aprt	ENSMUSG00000006589	3560.16	-0.763554	0.0587886	-12.9881	1.42859e-38	1.67035e-37	NO
Traf7	ENSMUSG00000052752	3781.14	-0.507563	0.039089	-12.9848	1.49253e-38	1.74396e-37	NO
ENSMUSG00000106019	ENSMUSG00000106019	282.705	1.80912	0.139331	12.9844	1.50086e-38	1.75254e-37	UP
Gng12	ENSMUSG00000036402	5148.07	-0.554046	0.0426737	-12.9833	1.52109e-38	1.775e-37	NO
Gne	ENSMUSG00000028479	172.555	7.79912	0.601006	12.9768	1.65726e-38	1.93264e-37	UP
Car13	ENSMUSG00000027555	2879.9	-0.616272	0.04753	-12.966	1.90819e-38	2.22381e-37	NO
Pear1	ENSMUSG00000028073	137.386	2.30516	0.177807	12.9644	1.94735e-38	2.26797e-37	UP
Eif4e2	ENSMUSG00000026254	2614.05	-0.533916	0.0412057	-12.9573	2.13513e-38	2.48503e-37	NO
Abhd5	ENSMUSG00000032540	2143.97	-1.02197	0.0788985	-12.9529	2.2618e-38	2.63075e-37	DOWN
Hpcal1	ENSMUSG00000071379	1391.79	-0.663109	0.0512012	-12.951	2.31767e-38	2.69397e-37	NO
Aldh3b2	ENSMUSG00000075296	954.418	-2.79172	0.215607	-12.9482	2.40564e-38	2.7944e-37	DOWN
Lpcat2	ENSMUSG00000033192	701.614	0.92955	0.0718169	12.9433	2.56232e-38	2.97447e-37	NO
Arpc4	ENSMUSG00000079426	4050.31	-0.473054	0.0365762	-12.9334	2.91741e-38	3.38447e-37	NO
Gata3	ENSMUSG00000015619	1961.1	0.898234	0.069477	12.9285	3.10724e-38	3.60234e-37	NO
Macroh2a2	ENSMUSG00000020086	256.861	1.6557	0.128122	12.9228	3.3467e-38	3.87742e-37	UP
Cdca2	ENSMUSG00000048922	1183.03	1.00963	0.0781628	12.917	3.60856e-38	4.1781e-37	UP
Galc	ENSMUSG00000021003	731.046	0.937152	0.0725606	12.9154	3.68386e-38	4.26251e-37	NO
Flnb	ENSMUSG00000025278	13672.2	-1.39956	0.108401	-12.911	3.90196e-38	4.51194e-37	DOWN
Grb7	ENSMUSG00000019312	1654.19	0.676185	0.0523822	12.9087	4.02169e-38	4.64738e-37	NO
Ilkap	ENSMUSG00000026309	1514	0.918962	0.071293	12.8899	5.12849e-38	5.92253e-37	NO
Slc25a39	ENSMUSG00000018677	4776.57	-0.471492	0.0365855	-12.8874	5.29905e-38	6.11553e-37	NO
Klf4	ENSMUSG00000003032	7790.51	-0.714081	0.055425	-12.8837	5.55917e-38	6.41158e-37	NO
Ifi209	ENSMUSG00000043263	200	-2.71863	0.211065	-12.8805	5.79417e-38	6.67829e-37	DOWN
Krt19	ENSMUSG00000020911	38133.4	5.03492	0.390923	12.8796	5.86583e-38	6.75651e-37	UP
Dnaaf9	ENSMUSG00000027309	1223.01	1.13758	0.0883364	12.8778	6.00118e-38	6.90795e-37	UP
Nrp1	ENSMUSG00000025810	847.416	-1.28449	0.0998848	-12.8597	7.58783e-38	8.7287e-37	DOWN
Arid5a	ENSMUSG00000037447	467.577	-1.17882	0.0916695	-12.8595	7.61084e-38	8.74952e-37	DOWN
Sub1	ENSMUSG00000022205	3237.61	-0.549439	0.0427295	-12.8585	7.70317e-38	8.84996e-37	NO
Slc35g1	ENSMUSG00000044026	368.072	1.30827	0.101746	12.8581	7.74298e-38	8.88996e-37	UP
Tspan5	ENSMUSG00000028152	1039.78	-0.852987	0.0663958	-12.847	8.9419e-38	1.02599e-36	NO
Kctd10	ENSMUSG00000001098	3976.77	-0.489553	0.0381152	-12.844	9.28916e-38	1.06515e-36	NO
Tab1	ENSMUSG00000022414	744.818	0.933357	0.0726758	12.8427	9.44636e-38	1.08247e-36	NO
St6galnac2	ENSMUSG00000057286	841.151	1.00329	0.0781863	12.832	1.08465e-37	1.24212e-36	UP
Rcc2	ENSMUSG00000040945	10108.3	0.394884	0.0307912	12.8246	1.19409e-37	1.36657e-36	NO
Atg2b	ENSMUSG00000041341	1789.69	-0.646957	0.0504747	-12.8174	1.30944e-37	1.49762e-36	NO
Arhgef3	ENSMUSG00000021895	2089.67	0.641836	0.0500983	12.8115	1.41327e-37	1.61533e-36	NO
Cdkn2c	ENSMUSG00000028551	558.503	1.10055	0.0860018	12.7968	1.70879e-37	1.95185e-36	UP
Fgf13	ENSMUSG00000031137	235.847	-1.63006	0.127412	-12.7936	1.77975e-37	2.03161e-36	DOWN
Adgrf2	ENSMUSG00000057899	84.6647	-3.90584	0.305357	-12.7911	1.83908e-37	2.09799e-36	DOWN
Zfp358	ENSMUSG00000047264	311.966	1.32893	0.103899	12.7906	1.8498e-37	2.10887e-36	UP
Nipsnap1	ENSMUSG00000034285	1011.97	0.781128	0.0610893	12.7867	1.94666e-37	2.21787e-36	NO
Cnot2	ENSMUSG00000020166	4087.05	-0.504556	0.0394625	-12.7857	1.97098e-37	2.24415e-36	NO
Psmd5	ENSMUSG00000026869	1611.16	-0.702242	0.0549402	-12.7819	2.06892e-37	2.35416e-36	NO
Tmem185b	ENSMUSG00000098923	456.842	-1.1626	0.0909781	-12.7788	2.15231e-37	2.44748e-36	DOWN
Rab3gap2	ENSMUSG00000039318	1407.96	-0.741075	0.0580011	-12.7769	2.20704e-37	2.50812e-36	NO
Abca2	ENSMUSG00000026944	1184.3	0.761188	0.0595845	12.7749	2.26345e-37	2.57059e-36	NO
Lrrk1	ENSMUSG00000015133	2668.44	-0.599669	0.0469434	-12.7743	2.28245e-37	2.59051e-36	NO
Grina	ENSMUSG00000022564	979.962	-0.858231	0.0672538	-12.7611	2.70459e-37	3.06767e-36	NO
Pdcl3	ENSMUSG00000026078	2091.04	-0.627799	0.0491979	-12.7607	2.71803e-37	3.08095e-36	NO
Tpm2	ENSMUSG00000028464	5510.01	-0.6004	0.0470733	-12.7546	2.93964e-37	3.33004e-36	NO
Tpgs2	ENSMUSG00000024269	449.847	1.15771	0.0908281	12.7462	3.27338e-37	3.70574e-36	UP
Smurf1	ENSMUSG00000038780	3666.15	-0.665495	0.0522136	-12.7456	3.29708e-37	3.7302e-36	NO
Erp44	ENSMUSG00000028343	2503.78	-0.602753	0.0473135	-12.7396	3.56407e-37	4.0297e-36	NO
Gabrp	ENSMUSG00000020159	7850.81	5.0338	0.395135	12.7395	3.569e-37	4.03273e-36	UP
ENSMUSG00000000325	ENSMUSG00000000325	627.767	-1.00348	0.078793	-12.7357	3.74705e-37	4.23122e-36	DOWN
Bod1	ENSMUSG00000044502	2717.04	-0.562064	0.0441512	-12.7304	4.00666e-37	4.52152e-36	NO
Ccdc117	ENSMUSG00000020482	490.194	1.07641	0.0845567	12.73	4.02738e-37	4.54202e-36	UP
Ssbp3	ENSMUSG00000061887	1581.72	0.636973	0.050045	12.728	4.13227e-37	4.65736e-36	NO
Mapk8ip1	ENSMUSG00000027223	237.135	1.55309	0.122045	12.7256	4.26181e-37	4.80033e-36	UP
Pld3	ENSMUSG00000003363	1291.88	-1.06686	0.0838502	-12.7234	4.38453e-37	4.93543e-36	DOWN
Sgtb	ENSMUSG00000042743	206.328	-1.6393	0.128865	-12.7211	4.51322e-37	5.07708e-36	DOWN
Spink5	ENSMUSG00000055561	29451.9	-3.15794	0.248334	-12.7165	4.7876e-37	5.38235e-36	DOWN
Gspt1	ENSMUSG00000062203	9544.46	-0.450093	0.0354001	-12.7144	4.91581e-37	5.523e-36	NO
Tm7sf2	ENSMUSG00000024799	766.234	-1.06936	0.0841126	-12.7135	4.97802e-37	5.58937e-36	DOWN
Phc1	ENSMUSG00000040669	730.987	0.942139	0.074155	12.705	5.54696e-37	6.22426e-36	NO
Nphp1	ENSMUSG00000027378	451.387	1.256	0.0989515	12.6931	6.45517e-37	7.23881e-36	UP
Midn	ENSMUSG00000035621	3889.55	-0.556284	0.0438535	-12.6851	7.15514e-37	8.01871e-36	NO
Serpina3i	ENSMUSG00000079014	153.092	-2.59674	0.204864	-12.6754	8.09347e-37	9.06459e-36	DOWN
Slc39a6	ENSMUSG00000024270	5459.63	-0.560421	0.0442146	-12.675	8.13248e-37	9.10256e-36	NO
Psip1	ENSMUSG00000028484	2326.53	0.654496	0.0516579	12.6698	8.6938e-37	9.72472e-36	NO
Pole	ENSMUSG00000007080	1326.32	0.947184	0.0747897	12.6646	9.28551e-37	1.03801e-35	NO
Wdr76	ENSMUSG00000027242	331.853	1.50831	0.119115	12.6626	9.52484e-37	1.0641e-35	UP
Cebpb	ENSMUSG00000056501	395.971	-1.25331	0.098988	-12.6612	9.6953e-37	1.08246e-35	DOWN
Sec24c	ENSMUSG00000039367	5291.9	-0.457988	0.0361908	-12.6548	1.05193e-36	1.17373e-35	NO
Daam1	ENSMUSG00000034574	2377.1	-0.696135	0.05501	-12.6547	1.05374e-36	1.175e-35	NO
Atp6v0e	ENSMUSG00000015575	2127.52	-0.703453	0.0555964	-12.6528	1.07908e-36	1.20251e-35	NO
Ttc37	ENSMUSG00000033991	1432.69	-0.76762	0.060705	-12.6451	1.19099e-36	1.32639e-35	NO
Ndrg1	ENSMUSG00000005125	7796.16	-2.99012	0.236591	-12.6384	1.29727e-36	1.44385e-35	DOWN
Bach1	ENSMUSG00000025612	2724.07	-0.915417	0.0724824	-12.6295	1.45175e-36	1.61478e-35	NO
Slc39a1	ENSMUSG00000052310	3273.79	-0.509347	0.0403343	-12.6281	1.47777e-36	1.64269e-35	NO
Smad3	ENSMUSG00000032402	2780.24	0.644138	0.0510236	12.6243	1.55054e-36	1.72251e-35	NO
Galnt1	ENSMUSG00000000420	5513.63	-0.657407	0.0520826	-12.6224	1.58926e-36	1.76442e-35	NO
Casp2	ENSMUSG00000029863	723.449	1.03027	0.0816311	12.6211	1.61558e-36	1.79253e-35	UP
Aldh2	ENSMUSG00000029455	93.0286	7.1879	0.569627	12.6186	1.66751e-36	1.849e-35	UP
Pbk	ENSMUSG00000022033	1512.16	0.816895	0.064811	12.6043	1.99995e-36	2.21624e-35	NO
Rab22a	ENSMUSG00000027519	3281.41	-0.543755	0.0431419	-12.6039	2.01021e-36	2.22622e-35	NO
Tm7sf3	ENSMUSG00000040234	865.121	0.892834	0.0708709	12.598	2.16476e-36	2.3959e-35	NO
Vsig8	ENSMUSG00000049598	121.397	-2.74418	0.217886	-12.5946	2.26176e-36	2.50169e-35	DOWN
Riok3	ENSMUSG00000024404	3411.16	-0.599827	0.0476311	-12.5932	2.3024e-36	2.54506e-35	NO
Gnb1	ENSMUSG00000029064	14664.3	-0.381282	0.0302963	-12.5851	2.5493e-36	2.81624e-35	NO
Zfp646	ENSMUSG00000049739	1201.04	0.700748	0.0557248	12.5752	2.8923e-36	3.19318e-35	NO
Ces2b	ENSMUSG00000050097	93.241	3.39221	0.269784	12.5738	2.94217e-36	3.24623e-35	UP
Scd1	ENSMUSG00000037071	6849.99	-0.733968	0.0583743	-12.5735	2.95455e-36	3.25787e-35	NO
Mylip	ENSMUSG00000038175	310.28	1.39551	0.111013	12.5707	3.06076e-36	3.3729e-35	UP
Sprr2j-ps	ENSMUSG00000027925	293.371	-2.34218	0.186336	-12.5697	3.1004e-36	3.41446e-35	DOWN
Mat2a	ENSMUSG00000053907	10793.1	-0.526592	0.0419013	-12.5674	3.18903e-36	3.5099e-35	NO
Tuba8	ENSMUSG00000030137	139.401	-2.89452	0.23046	-12.5598	3.51302e-36	3.8641e-35	DOWN
Egln3	ENSMUSG00000035105	10117.1	-2.3924	0.190492	-12.5591	3.54465e-36	3.8965e-35	DOWN
Nr2f1	ENSMUSG00000069171	89.1362	2.63623	0.209929	12.5577	3.60657e-36	3.96212e-35	UP
Agap1	ENSMUSG00000055013	1260.08	0.680475	0.0542329	12.5473	4.11372e-36	4.51647e-35	NO
Gsdmc	ENSMUSG00000079025	355.932	-9.15818	0.730303	-12.5402	4.49669e-36	4.93389e-35	DOWN
Btbd3	ENSMUSG00000062098	2611.96	1.00582	0.0802101	12.5398	4.52252e-36	4.95919e-35	UP
Phip	ENSMUSG00000032253	1774.73	0.770676	0.0614902	12.5333	4.90711e-36	5.3776e-35	NO
Septin10	ENSMUSG00000019917	1156.91	0.745548	0.0594873	12.5329	4.93311e-36	5.40277e-35	NO
Specc1	ENSMUSG00000042331	2166.16	-0.695664	0.0555121	-12.5318	5.0043e-36	5.47738e-35	NO
Rplp1	ENSMUSG00000007892	45952.3	-0.323217	0.0257964	-12.5295	5.14617e-36	5.6292e-35	NO
Atp6v0d1	ENSMUSG00000013160	1906.28	-0.792449	0.0632714	-12.5246	5.47708e-36	5.98749e-35	NO
Fxyd3	ENSMUSG00000057092	5983.86	0.699759	0.0559087	12.5161	6.09594e-36	6.65993e-35	NO
Klk9	ENSMUSG00000047884	133.745	-6.88176	0.550264	-12.5063	6.89712e-36	7.53062e-35	DOWN
Dock8	ENSMUSG00000052085	456.865	-1.06802	0.0854058	-12.5052	6.98928e-36	7.62658e-35	DOWN
Fbp2	ENSMUSG00000021456	72.4998	3.5649	0.285106	12.5038	7.12045e-36	7.76495e-35	UP
Ttyh2	ENSMUSG00000034714	265.261	1.41625	0.113291	12.501	7.36819e-36	8.0302e-35	UP
Mpp2	ENSMUSG00000017314	353.7	-1.36137	0.108924	-12.4984	7.61527e-36	8.29441e-35	DOWN
Nrp2	ENSMUSG00000025969	2250.55	-0.760472	0.0608729	-12.4928	8.1743e-36	8.89786e-35	NO
Irx2	ENSMUSG00000001504	272.911	1.53099	0.122568	12.4909	8.36962e-36	9.1049e-35	UP
Cast	ENSMUSG00000021585	14771	-0.737288	0.0590318	-12.4897	8.49931e-36	9.24034e-35	NO
Unc13d	ENSMUSG00000057948	250.459	-2.01878	0.16165	-12.4886	8.61696e-36	9.36253e-35	DOWN
Blzf1	ENSMUSG00000026577	736.139	-0.895487	0.0717169	-12.4864	8.85592e-36	9.61631e-35	NO
Plec	ENSMUSG00000022565	17034.4	-0.887039	0.0710832	-12.4789	9.73498e-36	1.05644e-34	NO
Car12	ENSMUSG00000032373	9671.57	-0.470652	0.0377205	-12.4773	9.92406e-36	1.0763e-34	NO
Serpinb12	ENSMUSG00000059956	171.589	-7.68154	0.61598	-12.4704	1.08254e-35	1.17334e-34	DOWN
Psg18	ENSMUSG00000003505	153.622	-8.17497	0.655588	-12.4697	1.09278e-35	1.18372e-34	DOWN
Gm16136	ENSMUSG00000089804	1209.94	0.948558	0.0760855	12.467	1.12996e-35	1.22325e-34	NO
Abcd4	ENSMUSG00000021240	1287.8	-0.682738	0.0547863	-12.4618	1.20543e-35	1.30416e-34	NO
Itga3	ENSMUSG00000001507	36483.2	-0.504886	0.0405255	-12.4585	1.2575e-35	1.35967e-34	NO
Nbeal2	ENSMUSG00000056724	2040	-0.676281	0.0542845	-12.4581	1.26375e-35	1.3656e-34	NO
Serpine2	ENSMUSG00000026249	4236.43	0.997891	0.0801058	12.4572	1.27842e-35	1.38062e-34	NO
C2cd2	ENSMUSG00000045975	1059.88	-0.802174	0.0644317	-12.45	1.39889e-35	1.5098e-34	NO
Odc1	ENSMUSG00000011179	5903.09	-0.873775	0.0701933	-12.4481	1.43168e-35	1.54426e-34	NO
Prkca	ENSMUSG00000050965	1501.25	-0.719748	0.0578376	-12.4443	1.50203e-35	1.61916e-34	NO
Tom1l2	ENSMUSG00000000538	1290.93	-0.981382	0.0788791	-12.4416	1.55371e-35	1.67385e-34	NO
Rgs12	ENSMUSG00000029101	8748.81	-0.446392	0.0358843	-12.4397	1.59041e-35	1.71236e-34	NO
Marchf8	ENSMUSG00000025702	1600.76	0.870808	0.0700025	12.4397	1.59183e-35	1.71286e-34	NO
Blcap	ENSMUSG00000067787	599.12	-1.05339	0.0847084	-12.4355	1.67629e-35	1.80264e-34	DOWN
Samd14	ENSMUSG00000047181	102.735	2.57833	0.207465	12.4277	1.84802e-35	1.98612e-34	UP
Plk2	ENSMUSG00000021701	3445	-0.747411	0.0601481	-12.4262	1.88429e-35	2.02388e-34	NO
Cdkl5	ENSMUSG00000031292	99.559	2.98528	0.24034	12.4211	2.0089e-35	2.15599e-34	UP
Prkar2a	ENSMUSG00000032601	3403.54	-0.500434	0.0402893	-12.421	2.00971e-35	2.15599e-34	NO
Ctnnd2	ENSMUSG00000022240	225.884	8.12667	0.654425	12.418	2.08617e-35	2.23667e-34	UP
Golim4	ENSMUSG00000034109	6039.11	0.643368	0.0518108	12.4177	2.09615e-35	2.24602e-34	NO
Serpinb2	ENSMUSG00000062345	1270.67	-3.83695	0.309041	-12.4157	2.14839e-35	2.30061e-34	DOWN
Sbf1	ENSMUSG00000036529	2174.54	-0.620453	0.0499994	-12.4092	2.32924e-35	2.49277e-34	NO
Ehd4	ENSMUSG00000027293	4180.7	-0.723162	0.0582971	-12.4048	2.46213e-35	2.63341e-34	NO
Anapc2	ENSMUSG00000026965	3672.29	-0.567494	0.0457581	-12.4021	2.54707e-35	2.72196e-34	NO
Zfp445	ENSMUSG00000047036	2556.21	0.615669	0.0496426	12.402	2.54797e-35	2.72196e-34	NO
Adipor1	ENSMUSG00000026457	5760.43	-0.467139	0.0377033	-12.3899	2.96473e-35	3.16528e-34	NO
Crabp2	ENSMUSG00000004885	94.5643	-3.16614	0.255683	-12.3831	3.22832e-35	3.44464e-34	DOWN
Ttll5	ENSMUSG00000012609	796.509	0.881436	0.0712031	12.3792	3.38832e-35	3.61319e-34	NO
Itprid2	ENSMUSG00000027007	3705.15	-0.672836	0.0543794	-12.373	3.65985e-35	3.90041e-34	NO
Krt80	ENSMUSG00000037185	435.96	-1.95138	0.157823	-12.3643	4.07567e-35	4.34097e-34	DOWN
Gstm1	ENSMUSG00000058135	1083.83	1.25685	0.101766	12.3505	4.84196e-35	5.15405e-34	UP
Lysmd2	ENSMUSG00000032184	305.252	1.29499	0.104854	12.3504	4.84898e-35	5.15845e-34	UP
Slc9a1	ENSMUSG00000028854	3109.16	-0.724403	0.0586582	-12.3496	4.8977e-35	5.20716e-34	NO
Crybg2	ENSMUSG00000012123	633.624	-1.06292	0.0861498	-12.338	5.65474e-35	6.00846e-34	DOWN
Smap1	ENSMUSG00000026155	2477.6	-0.544761	0.0441772	-12.3313	6.14774e-35	6.5284e-34	NO
Prkd2	ENSMUSG00000041187	1029.49	-0.778733	0.0631594	-12.3296	6.27192e-35	6.6563e-34	NO
Neil3	ENSMUSG00000039396	137.124	2.05262	0.166502	12.3279	6.40661e-35	6.79521e-34	UP
Cdc34	ENSMUSG00000020307	2239.93	-0.616844	0.0500464	-12.3255	6.60668e-35	7.00324e-34	NO
P3h2	ENSMUSG00000038168	1142.12	-0.886665	0.071958	-12.322	6.89738e-35	7.30704e-34	NO
Syngr1	ENSMUSG00000022415	124.41	2.24074	0.181864	12.3209	6.98746e-35	7.39807e-34	UP
Bcl10	ENSMUSG00000028191	2191.9	-0.525611	0.0426749	-12.3166	7.37068e-35	7.79918e-34	NO
Crybg1	ENSMUSG00000019866	5795.16	-0.455383	0.0369865	-12.3121	7.79277e-35	8.24092e-34	NO
Gdpd3	ENSMUSG00000030703	77.0175	-3.38299	0.274929	-12.3049	8.51922e-35	9.00379e-34	DOWN
Cdsn	ENSMUSG00000039518	660.61	-10.4542	0.850152	-12.2969	9.41169e-35	9.94114e-34	DOWN
Man2a2	ENSMUSG00000038886	3230.6	0.693489	0.056397	12.2965	9.45272e-35	9.97856e-34	NO
Atp2b4	ENSMUSG00000026463	91.2652	-3.77621	0.307213	-12.2919	1.00187e-34	1.05697e-33	DOWN
Taf13	ENSMUSG00000048100	575.741	-0.918325	0.0747227	-12.2898	1.02795e-34	1.08385e-33	NO
Fxyd5	ENSMUSG00000009687	403.104	-1.21359	0.0987501	-12.2895	1.03105e-34	1.08648e-33	DOWN
Plekhg1	ENSMUSG00000040624	509.408	-1.34925	0.109865	-12.281	1.14511e-34	1.20595e-33	DOWN
Padi4	ENSMUSG00000025330	3412.36	0.831743	0.0677333	12.2797	1.16453e-34	1.22568e-33	NO
Akt3	ENSMUSG00000019699	1185.74	0.817865	0.066656	12.2699	1.31361e-34	1.38177e-33	NO
Hmgb2	ENSMUSG00000054717	5611.7	0.89747	0.0731524	12.2685	1.3373e-34	1.40586e-33	NO
Rapgef5	ENSMUSG00000041992	723.474	-0.83311	0.0679317	-12.2639	1.41463e-34	1.48628e-33	NO
Cdc42ep3	ENSMUSG00000036533	850.93	-0.833156	0.0679831	-12.2553	1.57298e-34	1.65168e-33	NO
Foxn1	ENSMUSG00000002057	254.851	-1.61305	0.131625	-12.2549	1.58086e-34	1.65897e-33	DOWN
Stk3	ENSMUSG00000022329	1171.91	0.801649	0.0654423	12.2497	1.68606e-34	1.76833e-33	NO
Gm26705	ENSMUSG00000097015	112.794	-2.87811	0.235059	-12.2442	1.80439e-34	1.89132e-33	DOWN
Vangl2	ENSMUSG00000026556	1270.36	-0.735416	0.0600683	-12.243	1.83106e-34	1.91815e-33	NO
Insl6	ENSMUSG00000050957	164.164	-2.16609	0.176949	-12.2414	1.8689e-34	1.95663e-33	DOWN
Marchf9	ENSMUSG00000040502	450.569	-1.10553	0.090384	-12.2315	2.10967e-34	2.20741e-33	DOWN
Depp1	ENSMUSG00000048489	96.6531	2.97135	0.242964	12.2296	2.16025e-34	2.25901e-33	UP
Hoxa1	ENSMUSG00000029844	129.369	-2.30294	0.188346	-12.2272	2.22548e-34	2.32586e-33	DOWN
Cdc6	ENSMUSG00000017499	601.124	1.01015	0.0826564	12.2211	2.39744e-34	2.5041e-33	UP
Lrrc47	ENSMUSG00000029028	2920.09	-0.473782	0.0387793	-12.2174	2.51028e-34	2.62043e-33	NO
ENSMUSG00000028700	ENSMUSG00000028700	1358.18	0.812699	0.0665239	12.2167	2.53291e-34	2.6425e-33	NO
Cdc14a	ENSMUSG00000033502	398.772	1.28362	0.105098	12.2136	2.63052e-34	2.74272e-33	UP
Uba7	ENSMUSG00000032596	116.673	2.51394	0.205854	12.2123	2.67326e-34	2.78566e-33	UP
Cttnbp2nl	ENSMUSG00000062127	1651.09	-0.698601	0.0572248	-12.208	2.81676e-34	2.93348e-33	NO
Cep68	ENSMUSG00000044066	832.24	0.772493	0.0632877	12.206	2.88567e-34	3.00349e-33	NO
Mettl27	ENSMUSG00000040557	744.922	0.912866	0.0748078	12.2028	3.00235e-34	3.12311e-33	NO
Kpna3	ENSMUSG00000021929	3772.4	-0.55298	0.0453219	-12.2012	3.06402e-34	3.18541e-33	NO
Tmc4	ENSMUSG00000019734	1700.33	0.690047	0.0565624	12.1997	3.11809e-34	3.23973e-33	NO
Mlkl	ENSMUSG00000012519	1464.87	-0.627016	0.0514005	-12.1986	3.16086e-34	3.28225e-33	NO
Lor	ENSMUSG00000043165	233.51	-1.69462	0.138928	-12.1979	3.19065e-34	3.31126e-33	DOWN
Avpi1	ENSMUSG00000018821	5420.15	-0.570465	0.0467865	-12.193	3.38904e-34	3.5151e-33	NO
Fam13b	ENSMUSG00000036501	684.272	1.21293	0.0995789	12.1806	3.94596e-34	4.09034e-33	UP
Rad54l	ENSMUSG00000028702	549.963	1.11532	0.0915935	12.1769	4.12768e-34	4.27623e-33	UP
Usp47	ENSMUSG00000059263	5049.43	-0.541136	0.0444496	-12.1741	4.2682e-34	4.41924e-33	NO
Rab7	ENSMUSG00000079477	5457.45	-0.431554	0.0354486	-12.1741	4.27188e-34	4.42048e-33	NO
Ubr1	ENSMUSG00000027272	913.27	0.761271	0.0625537	12.1699	4.49703e-34	4.65076e-33	NO
Krba1	ENSMUSG00000042810	457.943	1.15857	0.095201	12.1697	4.50794e-34	4.65934e-33	UP
Lrrc42	ENSMUSG00000028617	852.798	-0.775622	0.0637652	-12.1637	4.84915e-34	5.0091e-33	NO
Rock1	ENSMUSG00000024290	3171.57	0.638539	0.0525378	12.1539	5.46906e-34	5.64618e-33	NO
Polr2a	ENSMUSG00000005198	8507.61	0.508523	0.0418513	12.1507	5.68656e-34	5.86733e-33	NO
Sra1	ENSMUSG00000006050	1507.95	-0.671612	0.0553097	-12.1428	6.26772e-34	6.46322e-33	NO
Cdkn1b	ENSMUSG00000003031	1015.34	0.775871	0.0639006	12.1418	6.33769e-34	6.5316e-33	NO
Bcl7a	ENSMUSG00000029438	718.298	1.06831	0.0879917	12.141	6.40193e-34	6.59399e-33	UP
Rfc5	ENSMUSG00000029363	1368.03	0.891355	0.0734698	12.1323	7.12456e-34	7.33406e-33	NO
Pter	ENSMUSG00000026730	456.072	-1.07703	0.0888228	-12.1256	7.72467e-34	7.94723e-33	DOWN
Cpne8	ENSMUSG00000052560	1331.45	0.741589	0.0611627	12.1249	7.79851e-34	8.01856e-33	NO
Sp4	ENSMUSG00000025323	505.784	0.976977	0.0805932	12.1223	8.04478e-34	8.26701e-33	NO
Mphosph6	ENSMUSG00000031843	742.54	-0.8268	0.0682323	-12.1174	8.53917e-34	8.77e-33	NO
Plb1	ENSMUSG00000029134	68.557	-3.58673	0.296018	-12.1166	8.62718e-34	8.85528e-33	DOWN
Pfkl	ENSMUSG00000020277	10662.8	-0.702762	0.0580173	-12.113	9.01693e-34	9.25001e-33	NO
Cadps2	ENSMUSG00000017978	88.7735	5.57919	0.460951	12.1037	1.01e-33	1.03552e-32	UP
Zfp862-ps	ENSMUSG00000107476	88.1213	2.82246	0.233682	12.0782	1.37713e-33	1.4111e-32	UP
Bcor	ENSMUSG00000040363	848.097	0.792415	0.0656249	12.0749	1.43308e-33	1.46759e-32	NO
Spn	ENSMUSG00000051457	137.257	2.06536	0.171065	12.0735	1.45762e-33	1.49187e-32	UP
Fignl1	ENSMUSG00000035455	1229.8	0.853325	0.0707199	12.0663	1.59188e-33	1.62835e-32	NO
Dhx32	ENSMUSG00000030986	1480.88	-0.794092	0.0658285	-12.063	1.65553e-33	1.69248e-32	NO
Birc3	ENSMUSG00000032000	673.696	-1.02621	0.0850799	-12.0617	1.68176e-33	1.7183e-32	DOWN
Nat8l	ENSMUSG00000048142	210.319	-8.05555	0.668007	-12.0591	1.73707e-33	1.7738e-32	DOWN
Igfals	ENSMUSG00000046070	53.7418	-3.79039	0.314466	-12.0534	1.86114e-33	1.89941e-32	DOWN
Cacna2d1	ENSMUSG00000040118	55.7972	4.45824	0.370064	12.0472	2.00596e-33	2.04604e-32	UP
Acap3	ENSMUSG00000029033	652.44	-0.91042	0.0755881	-12.0445	2.07358e-33	2.1138e-32	NO
Rhbdf2	ENSMUSG00000020806	1436.91	-0.703177	0.058382	-12.0444	2.07563e-33	2.11467e-32	NO
Slc4a11	ENSMUSG00000074796	1056.79	-1.0027	0.0832787	-12.0403	2.18078e-33	2.22053e-32	DOWN
Rnh1	ENSMUSG00000038650	6274.47	-0.523471	0.043484	-12.0382	2.23677e-33	2.27624e-32	NO
Rif1	ENSMUSG00000036202	1525.06	0.656449	0.0546261	12.0171	2.88802e-33	2.93731e-32	NO
Suox	ENSMUSG00000049858	1803.9	-1.16419	0.0969733	-12.0053	3.33353e-33	3.38849e-32	DOWN
Smim33	ENSMUSG00000073598	153.718	1.83985	0.153261	12.0047	3.35857e-33	3.412e-32	UP
Slc30a4	ENSMUSG00000005802	4340.59	-0.690245	0.0575587	-11.992	3.91312e-33	3.9731e-32	NO
Mab21l4	ENSMUSG00000034159	507.657	1.3418	0.111941	11.9866	4.17561e-33	4.23719e-32	UP
Ska1	ENSMUSG00000036223	177.546	1.63955	0.136869	11.979	4.5807e-33	4.64562e-32	UP
Shisa5	ENSMUSG00000025647	3006.62	-0.526784	0.0439855	-11.9763	4.72982e-33	4.79412e-32	NO
Cdkn2aipnl	ENSMUSG00000020392	2011.22	0.582798	0.0486641	11.9759	4.75142e-33	4.81328e-32	NO
Dnaaf5	ENSMUSG00000025857	1098.2	-0.705522	0.058974	-11.9633	5.53306e-33	5.60191e-32	NO
Rfk	ENSMUSG00000024712	1059.15	0.685468	0.0573208	11.9585	5.86413e-33	5.93373e-32	NO
Slurp1	ENSMUSG00000022596	1383.72	5.03215	0.421066	11.951	6.41633e-33	6.4888e-32	UP
Eef1d	ENSMUSG00000055762	7489.67	-0.458195	0.0383572	-11.9455	6.85707e-33	6.93058e-32	NO
Mtarc2	ENSMUSG00000073481	1635.16	0.615952	0.0515673	11.9446	6.92705e-33	6.99734e-32	NO
ENSMUSG00000095419	ENSMUSG00000095419	76.1247	-4.56592	0.382419	-11.9396	7.36092e-33	7.4314e-32	DOWN
Hspb8	ENSMUSG00000041548	2781.07	0.685558	0.0574214	11.9391	7.40528e-33	7.47195e-32	NO
Gramd2	ENSMUSG00000074259	270.052	-1.36994	0.114748	-11.9387	7.43874e-33	7.50147e-32	DOWN
Ccn2	ENSMUSG00000019997	795.236	10.0094	0.838635	11.9354	7.74228e-33	7.80315e-32	UP
Surf4	ENSMUSG00000014867	7298.99	-0.396259	0.0332108	-11.9316	8.09784e-33	8.15689e-32	NO
B4galnt4	ENSMUSG00000055629	288.364	1.27621	0.106992	11.9281	8.451e-33	8.50782e-32	UP
Kdm7a	ENSMUSG00000042599	1230.15	-0.946043	0.0793166	-11.9274	8.51697e-33	8.56939e-32	NO
Eif5a	ENSMUSG00000078812	31495.8	-0.470187	0.0394227	-11.9268	8.57934e-33	8.62727e-32	NO
Scnn1a	ENSMUSG00000030340	329.153	-1.93216	0.16202	-11.9255	8.71986e-33	8.76363e-32	DOWN
Ikzf2	ENSMUSG00000025997	664.333	1.18347	0.0992402	11.9253	8.738e-33	8.77692e-32	UP
Ddx3y	ENSMUSG00000069045	137.679	2.24285	0.188087	11.9245	8.81824e-33	8.85252e-32	UP
Ctps	ENSMUSG00000028633	3358.18	-0.503845	0.0422676	-11.9204	9.27074e-33	9.30154e-32	NO
Tecpr1	ENSMUSG00000066621	910.995	0.819219	0.0687249	11.9203	9.28186e-33	9.30745e-32	NO
Nubp2	ENSMUSG00000039183	1363.23	-0.668929	0.0561429	-11.9148	9.91409e-33	9.93584e-32	NO
Pdcd6ip	ENSMUSG00000032504	10809	-0.387899	0.0325584	-11.9139	1.00136e-32	1.00299e-31	NO
Klk14	ENSMUSG00000044737	761.467	-10.6126	0.891836	-11.8997	1.18755e-32	1.18882e-31	DOWN
Hdgf	ENSMUSG00000004897	13282.5	-0.362536	0.0304831	-11.893	1.28723e-32	1.28788e-31	NO
Rnase4	ENSMUSG00000021876	998.499	-0.889181	0.0747799	-11.8906	1.32389e-32	1.32382e-31	NO
Otub1	ENSMUSG00000024767	3874.68	-0.442183	0.0371884	-11.8903	1.32862e-32	1.3278e-31	NO
Cish	ENSMUSG00000032578	75.846	-4.17446	0.351082	-11.8903	1.32976e-32	1.3282e-31	DOWN
ENSMUSG00000083012	ENSMUSG00000083012	540.005	-0.993927	0.083627	-11.8852	1.41227e-32	1.40982e-31	NO
Ust	ENSMUSG00000047712	592.953	-0.973544	0.0819159	-11.8847	1.42187e-32	1.41861e-31	NO
Wnk1	ENSMUSG00000045962	10078.3	-0.538692	0.0453401	-11.8811	1.48345e-32	1.47922e-31	NO
Runx1	ENSMUSG00000022952	3329.2	0.677978	0.0571473	11.8637	1.82744e-32	1.82121e-31	NO
Capza1	ENSMUSG00000070372	2823.86	-0.483507	0.0407781	-11.857	1.97873e-32	1.97088e-31	NO
Ddi2	ENSMUSG00000078515	2094.15	0.558073	0.0470912	11.8509	2.12925e-32	2.11962e-31	NO
Agpat2	ENSMUSG00000026922	1661.87	-0.661314	0.0558148	-11.8484	2.19425e-32	2.1831e-31	NO
Rtn3	ENSMUSG00000024758	7786.67	-0.474157	0.0400226	-11.8472	2.22438e-32	2.21184e-31	NO
Esr1	ENSMUSG00000019768	479.921	1.19601	0.100972	11.8449	2.28659e-32	2.27243e-31	UP
Slc35f6	ENSMUSG00000029175	2237.02	-0.648135	0.0547343	-11.8415	2.38205e-32	2.36599e-31	NO
Pygl	ENSMUSG00000021069	216.343	2.28396	0.193051	11.8309	2.70376e-32	2.68403e-31	UP
Prkcd	ENSMUSG00000021948	2783.45	-0.495112	0.0418627	-11.827	2.82959e-32	2.80738e-31	NO
Phldb3	ENSMUSG00000074277	433.905	-1.03284	0.0874384	-11.8122	3.37793e-32	3.34955e-31	DOWN
ENSMUSG00000116132	ENSMUSG00000116132	107.424	-3.69369	0.312783	-11.8091	3.50166e-32	3.4703e-31	DOWN
Uqcc2	ENSMUSG00000024208	2168.19	-0.637935	0.0540266	-11.8078	3.55823e-32	3.52441e-31	NO
Pi4k2a	ENSMUSG00000025178	2236.33	-0.594029	0.0503267	-11.8035	3.74563e-32	3.70797e-31	NO
Snap47	ENSMUSG00000009894	2044.26	-0.560857	0.0475525	-11.7945	4.16759e-32	4.1234e-31	NO
Qars	ENSMUSG00000032604	7389.32	-0.398017	0.0337492	-11.7934	4.22368e-32	4.17657e-31	NO
Ace2	ENSMUSG00000015405	99.4649	-4.17571	0.354127	-11.7916	4.31392e-32	4.26343e-31	DOWN
Gnai3	ENSMUSG00000000001	7968.83	-0.47568	0.040373	-11.7821	4.82565e-32	4.76653e-31	NO
Bltp2	ENSMUSG00000010277	8593.68	0.513095	0.0436334	11.7592	6.33251e-32	6.25147e-31	NO
Irf2bp2	ENSMUSG00000051495	1324.81	-0.653807	0.0556201	-11.7549	6.66674e-32	6.57778e-31	NO
Fut10	ENSMUSG00000046152	93.514	2.18174	0.185629	11.7532	6.79607e-32	6.70167e-31	UP
Ezh2	ENSMUSG00000029687	1424.03	0.728829	0.0620197	11.7516	6.93165e-32	6.83158e-31	NO
Smad6	ENSMUSG00000036867	148.942	1.75481	0.149328	11.7513	6.95222e-32	6.84807e-31	UP
Hycc1	ENSMUSG00000028995	1417.03	-0.837894	0.0713054	-11.7508	6.99719e-32	6.88856e-31	NO
Matr3	ENSMUSG00000037236	4187.6	0.49903	0.0424845	11.7462	7.3888e-32	7.27007e-31	NO
Ly6e	ENSMUSG00000022587	28375.5	-0.396839	0.0337904	-11.7441	7.57001e-32	7.44426e-31	NO
Ilf3	ENSMUSG00000032178	2250.36	0.566047	0.0482096	11.7414	7.81977e-32	7.68563e-31	NO
Dcun1d3	ENSMUSG00000048787	424.009	-1.19851	0.102111	-11.7373	8.20991e-32	8.06463e-31	DOWN
Tnip1	ENSMUSG00000020400	1091.88	-0.773363	0.0658923	-11.7368	8.25852e-32	8.10791e-31	NO
Dnmt3a	ENSMUSG00000020661	1270.57	-0.699873	0.0596429	-11.7344	8.4938e-32	8.33431e-31	NO
Gpt	ENSMUSG00000022546	597.844	1.01913	0.0868522	11.7341	8.52058e-32	8.35599e-31	UP
Mrps6	ENSMUSG00000039680	1106.22	-1.07475	0.0916043	-11.7326	8.67723e-32	8.50493e-31	DOWN
Ripply3	ENSMUSG00000022941	168.166	3.2917	0.280861	11.72	1.00619e-31	9.85664e-31	UP
Creb5	ENSMUSG00000053007	68.9632	-4.16648	0.355536	-11.7189	1.02031e-31	9.98955e-31	DOWN
Epsti1	ENSMUSG00000022014	51.315	-4.16887	0.355798	-11.717	1.04342e-31	1.02101e-30	DOWN
Nek2	ENSMUSG00000026622	1149.19	0.764249	0.0652268	11.7168	1.04553e-31	1.02252e-30	NO
Tbc1d2	ENSMUSG00000039813	1759.81	-0.589983	0.0503614	-11.715	1.0681e-31	1.04402e-30	NO
Csnk2b	ENSMUSG00000024387	3578.83	-0.470214	0.0401531	-11.7105	1.12579e-31	1.0998e-30	NO
Tc2n	ENSMUSG00000021187	79.2674	4.47726	0.38246	11.7065	1.18074e-31	1.15286e-30	UP
Arl6ip1	ENSMUSG00000030654	4565.54	0.420942	0.0359642	11.7045	1.20886e-31	1.17966e-30	NO
Map2k3	ENSMUSG00000018932	4194.36	-0.571868	0.0488888	-11.6973	1.3154e-31	1.28293e-30	NO
Mindy2	ENSMUSG00000042444	1883.36	-0.7806	0.0667346	-11.6971	1.31907e-31	1.28581e-30	NO
Hsph1	ENSMUSG00000029657	2976.39	-1.06935	0.0914258	-11.6964	1.33006e-31	1.29581e-30	DOWN
Map3k4	ENSMUSG00000014426	1871.03	-0.560456	0.0479606	-11.6858	1.50715e-31	1.46753e-30	NO
Itgb8	ENSMUSG00000025321	82.6426	2.96603	0.253836	11.6848	1.52368e-31	1.48282e-30	UP
Cpm	ENSMUSG00000020183	1855.79	3.13609	0.268434	11.6829	1.55834e-31	1.51572e-30	UP
Aldh6a1	ENSMUSG00000021238	876.55	1.23531	0.105739	11.6827	1.56323e-31	1.51965e-30	UP
Reps2	ENSMUSG00000040855	183.502	3.83913	0.328654	11.6814	1.58705e-31	1.54197e-30	UP
Plbd2	ENSMUSG00000029598	2686	-0.525386	0.0449859	-11.6789	1.63369e-31	1.58641e-30	NO
Chmp5	ENSMUSG00000028419	2133.36	-0.634973	0.0543729	-11.6781	1.64896e-31	1.60037e-30	NO
Lipk	ENSMUSG00000024771	77.2152	-3.31486	0.28392	-11.6753	1.70444e-31	1.65332e-30	DOWN
Stard3	ENSMUSG00000018167	607.69	0.950719	0.0814488	11.6726	1.75973e-31	1.70602e-30	NO
Hrh1	ENSMUSG00000053004	150.466	-1.69823	0.145535	-11.6689	1.83795e-31	1.78088e-30	DOWN
Rnf222	ENSMUSG00000046490	102.749	-7.11296	0.609608	-11.6681	1.85543e-31	1.79684e-30	DOWN
Dolpp1	ENSMUSG00000026856	532.94	-0.926794	0.0794759	-11.6613	2.00911e-31	1.94461e-30	NO
Erc1	ENSMUSG00000030172	2609.31	-0.585448	0.050207	-11.6607	2.02417e-31	1.95812e-30	NO
Tmco4	ENSMUSG00000041143	891.658	0.898061	0.0770269	11.6591	2.06318e-31	1.99478e-30	NO
Ccna2	ENSMUSG00000027715	4176.33	0.747365	0.0641404	11.652	2.24107e-31	2.1656e-30	NO
Myh7b	ENSMUSG00000074652	67.0325	-4.28547	0.367816	-11.6511	2.26432e-31	2.18688e-30	DOWN
Gsap	ENSMUSG00000039934	390.523	-1.2954	0.111201	-11.6492	2.31704e-31	2.23659e-30	DOWN
Styk1	ENSMUSG00000032899	235.265	1.48844	0.12783	11.644	2.4627e-31	2.3759e-30	UP
Mapk12	ENSMUSG00000022610	195.643	1.74063	0.149541	11.6398	2.5867e-31	2.49417e-30	UP
Eprs	ENSMUSG00000026615	7772.61	-0.381378	0.032768	-11.6387	2.61886e-31	2.52382e-30	NO
Tmem134	ENSMUSG00000024845	2450.77	-0.491719	0.0422487	-11.6387	2.62066e-31	2.52419e-30	NO
Tapbpl	ENSMUSG00000038213	463.017	-0.951232	0.0817372	-11.6377	2.65122e-31	2.55224e-30	NO
Mcm5	ENSMUSG00000005410	5187.87	0.7793	0.0669729	11.6361	2.70235e-31	2.60006e-30	NO
Mst1r	ENSMUSG00000032584	891.454	-0.888544	0.0763701	-11.6347	2.74539e-31	2.64005e-30	NO
Cyb5r3	ENSMUSG00000018042	7012.54	-0.440629	0.0378757	-11.6336	2.78278e-31	2.67456e-30	NO
Pcyt1a	ENSMUSG00000005615	2353.68	-0.575315	0.0494573	-11.6326	2.81539e-31	2.70444e-30	NO
Tgm1	ENSMUSG00000022218	2481.48	-0.730455	0.0627946	-11.6324	2.81912e-31	2.70656e-30	NO
Mapkapk2	ENSMUSG00000016528	4474.96	-0.430631	0.0370402	-11.626	3.03837e-31	2.9155e-30	NO
Slc39a10	ENSMUSG00000025986	2009.67	0.627632	0.0540034	11.6221	3.18251e-31	3.05216e-30	NO
Serinc3	ENSMUSG00000017707	5727.04	0.614458	0.0529263	11.6097	3.67994e-31	3.52732e-30	NO
Nod1	ENSMUSG00000038058	566.643	0.96634	0.0832579	11.6066	3.81563e-31	3.65541e-30	NO
Ptgfrn	ENSMUSG00000027864	7657.12	-0.439671	0.0378857	-11.6052	3.87737e-31	3.71257e-30	NO
Nr2f2	ENSMUSG00000030551	572.109	1.05431	0.090848	11.6052	3.87953e-31	3.71264e-30	UP
Napa	ENSMUSG00000006024	2753.4	-0.55797	0.0480804	-11.6049	3.88941e-31	3.72009e-30	NO
Dip2c	ENSMUSG00000048264	688.091	0.957199	0.0824833	11.6048	3.89814e-31	3.72645e-30	NO
Tubb4b	ENSMUSG00000036752	20528.3	-0.530745	0.0457634	-11.5976	4.23797e-31	4.04914e-30	NO
Flna	ENSMUSG00000031328	32662.3	-0.60183	0.0519177	-11.592	4.52399e-31	4.3201e-30	NO
Etnk1	ENSMUSG00000030275	864.269	0.928817	0.0801716	11.5854	4.88955e-31	4.66668e-30	NO
Serpinb10	ENSMUSG00000092572	1536	-0.716331	0.0618332	-11.5849	4.91585e-31	4.68927e-30	NO
Ptgr1	ENSMUSG00000028378	1357.35	-0.720591	0.0622058	-11.584	4.9674e-31	4.73591e-30	NO
Dnajb4	ENSMUSG00000028035	1346.58	-0.771152	0.0665976	-11.5793	5.24859e-31	5.00131e-30	NO
Arhgap32	ENSMUSG00000041444	3504.24	0.593311	0.0512535	11.576	5.45183e-31	5.1922e-30	NO
Elk4	ENSMUSG00000026436	2445.92	0.57728	0.049874	11.5748	5.53104e-31	5.26442e-30	NO
Paip2b	ENSMUSG00000045896	1656.9	0.570246	0.0492664	11.5747	5.53356e-31	5.26442e-30	NO
Phtf2	ENSMUSG00000039987	315.971	-1.25229	0.108192	-11.5746	5.54004e-31	5.26777e-30	DOWN
Cnpy2	ENSMUSG00000025381	1128.88	0.871413	0.0753116	11.5708	5.79608e-31	5.50829e-30	NO
Klf13	ENSMUSG00000052040	4250.1	-0.497621	0.0430186	-11.5676	6.0167e-31	5.7149e-30	NO
Mtmr3	ENSMUSG00000034354	3393.81	0.463695	0.0400872	11.5672	6.04552e-31	5.73921e-30	NO
Lsg1	ENSMUSG00000022538	2255.82	-0.616688	0.0533573	-11.5577	6.74852e-31	6.40319e-30	NO
Ppif	ENSMUSG00000021868	650.002	-0.951031	0.0822903	-11.557	6.80227e-31	6.45075e-30	NO
Fbxl5	ENSMUSG00000039753	2592.43	-0.73027	0.0631944	-11.5559	6.89077e-31	6.5312e-30	NO
Rnd1	ENSMUSG00000054855	62.6897	-3.77031	0.326289	-11.5551	6.95309e-31	6.58677e-30	DOWN
Spint1	ENSMUSG00000027315	2633.26	0.682218	0.0590552	11.5522	7.19425e-31	6.8116e-30	NO
Klf16	ENSMUSG00000035397	1958.59	-0.639534	0.0553652	-11.5512	7.28018e-31	6.8893e-30	NO
Sh3kbp1	ENSMUSG00000040990	2600.27	-0.61794	0.0535024	-11.5498	7.40312e-31	7.00193e-30	NO
Selenok	ENSMUSG00000042682	1148.54	-0.703953	0.0609554	-11.5487	7.49884e-31	7.08869e-30	NO
Kdm5d	ENSMUSG00000056673	66.0848	2.66735	0.231035	11.5452	7.80635e-31	7.37547e-30	UP
Il36b	ENSMUSG00000026985	56.823	-4.52839	0.392453	-11.5387	8.42057e-31	7.95157e-30	DOWN
Selenop	ENSMUSG00000064373	182.309	6.93915	0.602008	11.5267	9.68039e-31	9.13638e-30	UP
Plxdc2	ENSMUSG00000026748	789.391	0.899363	0.078032	11.5256	9.8073e-31	9.25126e-30	NO
Cdin1	ENSMUSG00000040282	418.142	1.06453	0.0923697	11.5246	9.91163e-31	9.34473e-30	UP
Kcnab2	ENSMUSG00000028931	149.512	-1.95244	0.169569	-11.5141	1.1202e-30	1.05557e-29	DOWN
Zwint	ENSMUSG00000019923	2012.67	-0.57978	0.0503857	-11.5068	1.21869e-30	1.14777e-29	NO
Mphosph9	ENSMUSG00000038126	243.432	1.37096	0.119149	11.5062	1.22781e-30	1.15575e-29	UP
Ampd1	ENSMUSG00000070385	59.3038	-3.76008	0.326838	-11.5044	1.2537e-30	1.1795e-29	DOWN
Mfsd5	ENSMUSG00000045665	2654.12	-0.466597	0.0405614	-11.5035	1.26709e-30	1.19146e-29	NO
Cacnb3	ENSMUSG00000003352	677.792	-0.875006	0.0760941	-11.499	1.33442e-30	1.25411e-29	NO
Uaca	ENSMUSG00000034485	1549.02	-0.683809	0.0594771	-11.497	1.36549e-30	1.28264e-29	NO
Ano1	ENSMUSG00000031075	9065.19	-0.422943	0.0368042	-11.4917	1.45211e-30	1.36329e-29	NO
Cux1	ENSMUSG00000029705	4882.64	0.412892	0.0359676	11.4795	1.67163e-30	1.56855e-29	NO
Map3k14	ENSMUSG00000020941	307.907	-1.30189	0.113436	-11.4768	1.72575e-30	1.61848e-29	DOWN
Haspin	ENSMUSG00000050107	517.801	1.00919	0.0879613	11.4731	1.80136e-30	1.6885e-29	UP
Ocln	ENSMUSG00000021638	469.723	1.48667	0.12972	11.4606	2.07978e-30	1.94845e-29	UP
Cemip2	ENSMUSG00000024754	1887.1	0.733563	0.0640098	11.4602	2.09146e-30	1.95837e-29	NO
Pde8a	ENSMUSG00000025584	56.2664	3.07875	0.26866	11.4596	2.10393e-30	1.96901e-29	UP
Pds5b	ENSMUSG00000034021	983.364	0.826724	0.0722142	11.4482	2.40026e-30	2.24516e-29	NO
Naglu	ENSMUSG00000001751	467.204	1.11395	0.0973278	11.4454	2.4807e-30	2.31918e-29	UP
Cd200r3	ENSMUSG00000036172	160.045	8.35742	0.73037	11.4427	2.55751e-30	2.38974e-29	UP
Smoc2	ENSMUSG00000023886	1343.81	1.1531	0.10094	11.4236	3.18597e-30	2.97541e-29	UP
Etv1	ENSMUSG00000004151	56.5118	3.00262	0.262923	11.4202	3.31659e-30	3.09578e-29	UP
Clec16a	ENSMUSG00000068663	1145.42	-0.669876	0.0586625	-11.4192	3.35462e-30	3.12963e-29	NO
Ccdc88a	ENSMUSG00000032740	441.843	1.04241	0.0912884	11.4189	3.36652e-30	3.13909e-29	UP
Cdk18	ENSMUSG00000026437	793.754	0.788316	0.0690406	11.4182	3.39339e-30	3.16249e-29	NO
Hoxa11	ENSMUSG00000038210	1081.81	0.660961	0.057897	11.4162	3.47268e-30	3.23469e-29	NO
Tmem229b	ENSMUSG00000046157	318.663	1.27261	0.111515	11.412	3.64266e-30	3.39125e-29	UP
Ero1a	ENSMUSG00000021831	8135.81	-2.88765	0.253038	-11.4119	3.6466e-30	3.39314e-29	DOWN
Qki	ENSMUSG00000062078	3089.07	-0.577319	0.050667	-11.3944	4.45956e-30	4.14744e-29	NO
Snai2	ENSMUSG00000022676	2642.03	-0.661905	0.0581081	-11.3909	4.64041e-30	4.31338e-29	NO
Atp8a1	ENSMUSG00000037685	496.568	-1.28939	0.113226	-11.3877	4.81274e-30	4.47123e-29	DOWN
Slc39a2	ENSMUSG00000072572	59.8432	-3.57745	0.314314	-11.3817	5.15609e-30	4.78772e-29	DOWN
Pmaip1	ENSMUSG00000024521	1205.59	-1.86645	0.164037	-11.3783	5.3663e-30	4.98032e-29	DOWN
Trpv4	ENSMUSG00000014158	926.629	0.849935	0.0747205	11.3749	5.5792e-30	5.17521e-29	NO
Tcf19	ENSMUSG00000050410	704.522	0.874785	0.0769091	11.3743	5.61756e-30	5.20808e-29	NO
Aloxe3	ENSMUSG00000020892	67.5833	-5.88958	0.517843	-11.3733	5.68114e-30	5.26429e-29	DOWN
Rpa1	ENSMUSG00000000751	4504.44	0.623768	0.0549253	11.3567	6.8715e-30	6.364e-29	NO
Spg21	ENSMUSG00000032388	2384.86	-0.523603	0.0461206	-11.3529	7.17425e-30	6.64093e-29	NO
Ppp3ca	ENSMUSG00000028161	4057.53	-0.833396	0.0734388	-11.3482	7.5724e-30	7.0051e-29	NO
Plekho2	ENSMUSG00000050721	561.497	-0.913188	0.0804703	-11.3481	7.57553e-30	7.0051e-29	NO
Rrad	ENSMUSG00000031880	54.6489	-5.53842	0.488269	-11.343	8.03725e-30	7.4282e-29	DOWN
Fastk	ENSMUSG00000028959	868.706	-0.725757	0.0639943	-11.341	8.22345e-30	7.59635e-29	NO
Jag1	ENSMUSG00000027276	5386.34	-0.791324	0.0697907	-11.3385	8.45495e-30	7.80615e-29	NO
Sema4c	ENSMUSG00000026121	1076.36	0.830403	0.073272	11.3332	8.98943e-30	8.29532e-29	NO
Rhbdl2	ENSMUSG00000043333	483.007	-0.958397	0.0845749	-11.3319	9.1176e-30	8.40924e-29	NO
Trim13	ENSMUSG00000035235	1244.63	-0.642609	0.0567123	-11.331	9.2103e-30	8.49035e-29	NO
Krt76	ENSMUSG00000075402	42.9506	4.88367	0.431048	11.3298	9.34429e-30	8.6094e-29	UP
Zkscan8	ENSMUSG00000063894	744.148	0.791471	0.0699081	11.3216	1.02583e-29	9.44664e-29	NO
Adrb2	ENSMUSG00000045730	432.671	-1.50483	0.132973	-11.3169	1.08262e-29	9.96442e-29	DOWN
Notch3	ENSMUSG00000038146	2344.26	-1.0898	0.096444	-11.2999	1.31429e-29	1.20905e-28	DOWN
Heatr5b	ENSMUSG00000039414	843.287	-0.785863	0.0695518	-11.299	1.32785e-29	1.2209e-28	NO
Fam3b	ENSMUSG00000022938	547.468	1.27981	0.113272	11.2985	1.33427e-29	1.22617e-28	UP
Cct8	ENSMUSG00000025613	15661.6	-0.437045	0.038683	-11.2981	1.34085e-29	1.23158e-28	NO
Rcor2	ENSMUSG00000024968	536.279	-1.03968	0.09205	-11.2948	1.39276e-29	1.2786e-28	DOWN
Cdkn2a	ENSMUSG00000044303	847.447	-0.776857	0.0687875	-11.2936	1.41172e-29	1.29534e-28	NO
Fdps	ENSMUSG00000059743	214.927	-1.38005	0.122235	-11.2901	1.46816e-29	1.34643e-28	DOWN
Sgo2a	ENSMUSG00000026039	1245.34	0.81824	0.0724756	11.2899	1.47261e-29	1.34982e-28	NO
H3f3b	ENSMUSG00000016559	25575.1	0.492394	0.0436149	11.2896	1.47737e-29	1.35348e-28	NO
Defb1	ENSMUSG00000044748	1129.98	-2.3098	0.204606	-11.289	1.4868e-29	1.36142e-28	DOWN
Mcm7	ENSMUSG00000029730	5223.36	0.707422	0.0626651	11.2889	1.48826e-29	1.36206e-28	NO
Vps37b	ENSMUSG00000066278	1536.19	-0.638364	0.0565707	-11.2844	1.56767e-29	1.434e-28	NO
Arl13b	ENSMUSG00000022911	754.432	-0.746787	0.0662024	-11.2804	1.64056e-29	1.4999e-28	NO
Diaph1	ENSMUSG00000024456	5609.78	-0.400286	0.0355039	-11.2744	1.75523e-29	1.60392e-28	NO
Disp2	ENSMUSG00000040035	55.656	-6.1148	0.542425	-11.2731	1.78211e-29	1.62765e-28	DOWN
Prxl2a	ENSMUSG00000021792	3229.78	-0.569679	0.050564	-11.2665	1.92088e-29	1.75349e-28	NO
9530068E07Rik	ENSMUSG00000036275	4748.02	0.414372	0.0367814	11.2658	1.93558e-29	1.766e-28	NO
ENSMUSG00000097493	ENSMUSG00000097493	274.994	1.22448	0.108725	11.2621	2.01882e-29	1.84101e-28	UP
Bbox1	ENSMUSG00000041660	347.633	8.26181	0.734	11.2559	2.16699e-29	1.97512e-28	UP
Arhgef5	ENSMUSG00000033542	5221	-0.425679	0.0378402	-11.2494	2.33234e-29	2.12475e-28	NO
Ssbp2	ENSMUSG00000003992	905.586	0.836695	0.0743975	11.2463	2.41576e-29	2.19962e-28	NO
Otub2	ENSMUSG00000021203	154.575	-1.65555	0.147355	-11.2351	2.74177e-29	2.49518e-28	DOWN
Scaf1	ENSMUSG00000038406	2726.91	-0.431276	0.0384349	-11.2209	3.21878e-29	2.92779e-28	NO
Rnf157	ENSMUSG00000052949	236.734	1.46141	0.130265	11.2187	3.29987e-29	3.00002e-28	UP
Jund	ENSMUSG00000071076	1443.93	-0.985674	0.0878644	-11.2181	3.32236e-29	3.01893e-28	NO
Hes1	ENSMUSG00000022528	1705.43	0.668245	0.0595875	11.2145	3.46089e-29	3.1432e-28	NO
ENSMUSG00000086448	ENSMUSG00000086448	127.404	1.97501	0.176185	11.2098	3.64841e-29	3.31182e-28	UP
Acap1	ENSMUSG00000001588	102.213	-2.72709	0.243307	-11.2084	3.70809e-29	3.36428e-28	DOWN
Dnmt1	ENSMUSG00000004099	6394.88	0.660008	0.0589079	11.2041	3.89383e-29	3.531e-28	NO
Hyal2	ENSMUSG00000010047	1960.23	-0.683588	0.0610134	-11.2039	3.90169e-29	3.53633e-28	NO
Hsp90aa1	ENSMUSG00000021270	13494.3	-0.533378	0.0476192	-11.2009	4.03611e-29	3.6563e-28	NO
Itsn2	ENSMUSG00000020640	2036.3	-0.623273	0.0556479	-11.2003	4.06428e-29	3.67995e-28	NO
Mindy3	ENSMUSG00000026767	2134.91	-0.535111	0.0477819	-11.199	4.12236e-29	3.73064e-28	NO
Por	ENSMUSG00000005514	7010.46	-0.494383	0.044147	-11.1986	4.1441e-29	3.74841e-28	NO
Dars	ENSMUSG00000026356	3395.65	-0.460329	0.0411105	-11.1973	4.20141e-29	3.79832e-28	NO
Kremen1	ENSMUSG00000020393	3554.6	0.606107	0.0541472	11.1937	4.37848e-29	3.9564e-28	NO
Id4	ENSMUSG00000021379	101.298	2.34215	0.209271	11.1919	4.46516e-29	4.03268e-28	UP
Nusap1	ENSMUSG00000027306	1632.57	0.790479	0.0706592	11.1872	4.71025e-29	4.25187e-28	NO
Klhdc7a	ENSMUSG00000078234	136.712	7.35513	0.657623	11.1844	4.86042e-29	4.38521e-28	UP
Irgm1	ENSMUSG00000046879	477.426	1.09139	0.0975967	11.1827	4.95805e-29	4.47103e-28	UP
Zfp652	ENSMUSG00000075595	2876.43	0.655829	0.0586491	11.1822	4.98145e-29	4.48986e-28	NO
Zbtb42	ENSMUSG00000037638	546.16	0.967218	0.0865386	11.1767	5.3009e-29	4.77536e-28	NO
Fam161a	ENSMUSG00000049811	77.2137	3.47284	0.310756	11.1755	5.37734e-29	4.84178e-28	UP
Fam98a	ENSMUSG00000002017	1744.77	-0.629578	0.0563498	-11.1727	5.54808e-29	4.993e-28	NO
Cyria	ENSMUSG00000020589	671.216	0.790073	0.0707154	11.1726	5.55519e-29	4.99687e-28	NO
Cep192	ENSMUSG00000024542	1311.15	0.718616	0.0643384	11.1693	5.7628e-29	5.181e-28	NO
Tfe3	ENSMUSG00000000134	2096.03	-0.516335	0.0462868	-11.1551	6.75969e-29	6.07418e-28	NO
Fam83b	ENSMUSG00000032358	3684.97	-0.566798	0.0508239	-11.1522	6.98626e-29	6.2746e-28	NO
Anxa7	ENSMUSG00000021814	8218.43	-0.422421	0.0378923	-11.1479	7.32878e-29	6.57892e-28	NO
Epha2	ENSMUSG00000006445	6476.49	-0.578048	0.051898	-11.1381	8.18012e-29	7.33945e-28	NO
Idh1	ENSMUSG00000025950	3125.23	0.55707	0.0500221	11.1365	8.33437e-29	7.47408e-28	NO
Ddb1	ENSMUSG00000024740	31783.8	-0.41197	0.0370243	-11.127	9.27071e-29	8.3096e-28	NO
Klf3	ENSMUSG00000029178	6885.31	0.619054	0.0556615	11.1218	9.83015e-29	8.80661e-28	NO
Cers6	ENSMUSG00000027035	1534.6	-0.681699	0.0612967	-11.1213	9.88253e-29	8.84909e-28	NO
Macc1	ENSMUSG00000041886	1610.06	0.61811	0.0556034	11.1164	1.04402e-28	9.34372e-28	NO
Cpt1a	ENSMUSG00000024900	1810.76	0.746457	0.0671845	11.1106	1.11453e-28	9.96982e-28	NO
C3	ENSMUSG00000024164	2508.83	-0.631581	0.0568642	-11.1068	1.16203e-28	1.03894e-27	NO
Arfgap1	ENSMUSG00000027575	1523.69	-0.594149	0.0534957	-11.1065	1.16674e-28	1.04263e-27	NO
Yipf5	ENSMUSG00000024487	2261.84	-0.567659	0.0511174	-11.105	1.18604e-28	1.05935e-27	NO
Dcp2	ENSMUSG00000024472	1677.77	0.642239	0.057836	11.1045	1.19303e-28	1.06506e-27	NO
Sema4b	ENSMUSG00000030539	7102.74	-0.808789	0.0728414	-11.1034	1.20744e-28	1.07739e-27	NO
Myo18a	ENSMUSG00000000631	4433	-0.388639	0.0350326	-11.0936	1.34705e-28	1.20136e-27	NO
Tspan6	ENSMUSG00000067377	131.954	2.07367	0.186935	11.093	1.35681e-28	1.20945e-27	UP
[truncated: 51,674 more rows]

## Sheet: FC_ENRA-A vs ENRAD-
GeneSymbol	ensembl.id	baseMean	log2FoldChange	lfcSE	stat	pvalue	padj	diffexpressed
Ngfr	ENSMUSG00000000120	1345.86	5.02587	0.126614	39.6943	0	0	UP
Tmprss2	ENSMUSG00000000385	6929.51	2.0383	0.0453066	44.9891	0	0	UP
Efnb2	ENSMUSG00000001300	3439.71	4.92692	0.0984431	50.0484	0	0	UP
Ggct	ENSMUSG00000002797	2142.17	-2.66241	0.0627207	-42.4487	0	0	DOWN
Htra1	ENSMUSG00000006205	4746.67	-3.43369	0.0656937	-52.2682	0	0	DOWN
Cav1	ENSMUSG00000007655	7471.44	-3.09958	0.0776548	-39.9149	0	0	DOWN
Ehf	ENSMUSG00000012350	11545.9	1.92194	0.0479872	40.0511	0	0	UP
Wfdc2	ENSMUSG00000017723	8482.5	4.71684	0.057607	81.8795	0	0	UP
Eya2	ENSMUSG00000017897	1708.38	2.82307	0.0667419	42.2983	0	0	UP
Tnfaip3	ENSMUSG00000019850	2541.93	-2.30097	0.0557964	-41.2386	0	0	DOWN
Moxd1	ENSMUSG00000020000	2554.22	6.44901	0.120702	53.4291	0	0	UP
Cpd	ENSMUSG00000020841	13410.9	2.13992	0.0450767	47.4728	0	0	UP
Rflnb	ENSMUSG00000020846	2707.74	2.85803	0.0749087	38.1534	0	0	UP
Pxdc1	ENSMUSG00000021411	2390.4	-2.45613	0.0574555	-42.7484	0	0	DOWN
Sema5a	ENSMUSG00000022231	1689.22	4.33573	0.0830564	52.2023	0	0	UP
Endou	ENSMUSG00000022468	3631.68	-5.83054	0.0916644	-63.6074	0	0	DOWN
Alcam	ENSMUSG00000022636	4345.93	5.62154	0.0986126	57.0062	0	0	UP
Enah	ENSMUSG00000022995	8061	-1.54067	0.0377478	-40.8148	0	0	DOWN
Ltbp3	ENSMUSG00000024940	4256	2.82914	0.0598086	47.3032	0	0	UP
Urah	ENSMUSG00000025481	3902.3	-2.47123	0.0576293	-42.8814	0	0	DOWN
Tuba4a	ENSMUSG00000026202	13384	-1.99501	0.0352024	-56.6727	0	0	DOWN
Lamc2	ENSMUSG00000026479	31201.8	-2.64658	0.0582851	-45.4075	0	0	DOWN
Meis2	ENSMUSG00000027210	1962.49	2.51677	0.0573215	43.9063	0	0	UP
Mecom	ENSMUSG00000027684	2018.03	3.289	0.0670356	49.0635	0	0	UP
Trim2	ENSMUSG00000027993	1786.37	3.49948	0.0764031	45.8028	0	0	UP
Bspry	ENSMUSG00000028392	1058.55	2.96238	0.0785438	37.7163	0	0	UP
Sel1l3	ENSMUSG00000029189	2284.44	2.65352	0.063504	41.785	0	0	UP
Cald1	ENSMUSG00000029761	1358.99	-4.50481	0.117322	-38.397	0	0	DOWN
Abcg2	ENSMUSG00000029802	1306.9	-4.56217	0.0979456	-46.5786	0	0	DOWN
Klk10	ENSMUSG00000030693	1191.72	-5.0226	0.11246	-44.6611	0	0	DOWN
Msn	ENSMUSG00000031207	21696	-1.47438	0.0358001	-41.1835	0	0	DOWN
Gsr	ENSMUSG00000031584	8066.25	2.63504	0.0514756	51.19	0	0	UP
Mmp15	ENSMUSG00000031790	2993.11	2.86574	0.0644325	44.4766	0	0	UP
Cotl1	ENSMUSG00000031827	7606.26	-1.5216	0.0377399	-40.3181	0	0	DOWN
Stra6	ENSMUSG00000032327	22823.9	3.03702	0.0612774	49.5619	0	0	UP
Abcc4	ENSMUSG00000032849	5191.18	2.40948	0.0552382	43.6198	0	0	UP
Slc26a2	ENSMUSG00000034320	4427.05	1.9722	0.0474739	41.5427	0	0	UP
Epgn	ENSMUSG00000035020	1409.41	-4.16116	0.0895418	-46.4717	0	0	DOWN
Fam167a	ENSMUSG00000035095	3903.07	-2.10998	0.0417192	-50.5759	0	0	DOWN
Foxa1	ENSMUSG00000035451	4175.99	3.91026	0.0582036	67.1825	0	0	UP
Krt17	ENSMUSG00000035557	68198.2	-1.97204	0.0377205	-52.2803	0	0	DOWN
Abhd2	ENSMUSG00000039202	10718.9	1.79026	0.0422828	42.3402	0	0	UP
Ltbp4	ENSMUSG00000040488	3210.6	2.20907	0.0545436	40.5011	0	0	UP
Apobec1	ENSMUSG00000040613	1023.27	2.99018	0.0744376	40.1704	0	0	UP
Slc7a1	ENSMUSG00000041313	14443.6	-2.02142	0.0454128	-44.5121	0	0	DOWN
Plekha6	ENSMUSG00000041757	2225.4	2.0972	0.0544635	38.5064	0	0	UP
Rassf9	ENSMUSG00000044921	778.527	4.60101	0.107722	42.712	0	0	UP
Krt14	ENSMUSG00000045545	332578	-2.75158	0.0339019	-81.163	0	0	DOWN
Sfn	ENSMUSG00000047281	46188.8	-2.17942	0.0444132	-49.0714	0	0	DOWN
Sprr1b	ENSMUSG00000048455	7932.55	-8.5192	0.196175	-43.4264	0	0	DOWN
Krt16	ENSMUSG00000053797	68660.7	-6.32896	0.12674	-49.9366	0	0	DOWN
Map6	ENSMUSG00000055407	2652.78	-2.56454	0.0521203	-49.2043	0	0	DOWN
Bcl2	ENSMUSG00000057329	882.346	3.35353	0.0891989	37.5961	0	0	UP
Gnai1	ENSMUSG00000057614	1309.51	-3.85286	0.0813879	-47.3395	0	0	DOWN
Megf6	ENSMUSG00000057751	1016.12	-5.99304	0.157736	-37.994	0	0	DOWN
Krt6a	ENSMUSG00000058354	132049	-2.49112	0.0568887	-43.7893	0	0	DOWN
Tnfrsf19	ENSMUSG00000060548	1557.17	3.22104	0.0692778	46.4946	0	0	UP
Kcnj15	ENSMUSG00000062609	1525.3	-5.50176	0.122371	-44.9598	0	0	DOWN
Nrg1	ENSMUSG00000062991	2049.89	-2.20158	0.0566312	-38.8757	0	0	DOWN
Dhrs3	ENSMUSG00000066026	2880.03	4.28199	0.069835	61.3159	0	0	UP
Serpinb5	ENSMUSG00000067006	11072.6	-1.6373	0.0420605	-38.9272	0	0	DOWN
Ptprz1	ENSMUSG00000068748	2616.21	-2.77796	0.0539173	-51.5226	0	0	DOWN
Nt5dc2	ENSMUSG00000071547	2363.7	-2.11606	0.0557647	-37.9463	0	0	DOWN
Krtdap	ENSMUSG00000074199	8141.73	-5.9322	0.148645	-39.9085	0	0	DOWN
Ly6c1	ENSMUSG00000079018	10188.4	-2.34345	0.0468038	-50.0697	0	0	DOWN
Teddm3	ENSMUSG00000090356	1520.48	-3.65768	0.0964769	-37.9125	0	0	DOWN
Entpd5	ENSMUSG00000021236	3457.62	2.55417	0.0681024	37.5048	7.6928e-308	2.04594e-305	UP
Tent5b	ENSMUSG00000046694	1650.46	-3.74667	0.100006	-37.4642	3.52177e-307	9.22859e-305	DOWN
Phldb2	ENSMUSG00000033149	3981.93	-3.19489	0.0853771	-37.4209	1.78695e-306	4.61472e-304	DOWN
Dsc1	ENSMUSG00000044322	1740.51	-6.52278	0.174745	-37.3275	5.88665e-305	1.49849e-302	DOWN
Bace1	ENSMUSG00000032086	1068.06	2.9398	0.0790474	37.1903	9.77859e-303	2.45415e-300	UP
Pde5a	ENSMUSG00000053965	750.426	3.57415	0.0961577	37.1696	2.11379e-302	5.23133e-300	UP
ENSMUSG00000003271	ENSMUSG00000003271	1190.66	-3.54118	0.0955229	-37.0715	8.07964e-301	1.97221e-298	DOWN
Bcl9	ENSMUSG00000038256	2152.16	1.94853	0.0526446	37.0129	7.11363e-300	1.71294e-297	UP
Krt1	ENSMUSG00000046834	872.924	-4.68146	0.127579	-36.6945	8.9498e-295	2.12635e-292	DOWN
Sgpp2	ENSMUSG00000032908	834	-5.05498	0.137924	-36.6504	4.5137e-294	1.05828e-291	DOWN
Glrx	ENSMUSG00000021591	1201.18	-3.84513	0.104915	-36.6498	4.61218e-294	1.06733e-291	DOWN
Samd5	ENSMUSG00000060487	1113.9	3.71853	0.101652	36.5811	5.70711e-293	1.30378e-290	UP
Ppp1r14c	ENSMUSG00000040653	1030.59	-2.76601	0.0757947	-36.4934	1.4117e-291	3.18418e-289	DOWN
Tagln2	ENSMUSG00000026547	20012.7	-1.27523	0.0349721	-36.4641	4.11293e-291	9.16105e-289	DOWN
Itga6	ENSMUSG00000027111	45913.6	-1.86105	0.0511598	-36.3772	9.7737e-290	2.15009e-287	DOWN
Ass1	ENSMUSG00000076441	5133.28	-1.6957	0.0468065	-36.2278	2.21889e-287	4.82176e-285	DOWN
Il4ra	ENSMUSG00000030748	2923.23	-2.41381	0.066989	-36.033	2.54771e-284	5.46959e-282	DOWN
Tspan15	ENSMUSG00000037031	888.555	4.684	0.130434	35.9108	2.07209e-282	4.39554e-280	UP
Flrt3	ENSMUSG00000051379	1891.82	-3.52614	0.0988769	-35.6619	1.5419e-278	3.23237e-276	DOWN
Atp1b1	ENSMUSG00000026576	3386.28	5.22817	0.146662	35.6477	2.55682e-278	5.29767e-276	UP
Sp8	ENSMUSG00000048562	1560.63	1.94621	0.0548029	35.5129	3.10569e-276	6.36096e-274	UP
Enpp2	ENSMUSG00000022425	547.923	5.76998	0.162922	35.4156	9.81468e-275	1.98736e-272	UP
Lgals7	ENSMUSG00000053522	14591.1	-2.27372	0.0650062	-34.977	5.02743e-268	1.00656e-265	DOWN
Pkp1	ENSMUSG00000026413	34758.8	-1.60216	0.0458646	-34.9323	2.40628e-267	4.76417e-265	DOWN
Adgrg6	ENSMUSG00000039116	1900.38	2.83665	0.0813405	34.8737	1.86102e-266	3.64412e-264	UP
Slc7a11	ENSMUSG00000027737	16234.4	2.02331	0.0582452	34.7377	2.12411e-264	4.11408e-262	UP
Ttc9	ENSMUSG00000042734	2159.12	2.56322	0.0738775	34.6955	9.2107e-264	1.76479e-261	UP
Ank	ENSMUSG00000022265	2489.03	2.45238	0.0708533	34.6121	1.65922e-262	3.14529e-260	UP
Ehd2	ENSMUSG00000074364	8231.46	-1.33839	0.0387066	-34.5778	5.445e-262	1.02131e-259	DOWN
Stom	ENSMUSG00000026880	9868.8	-2.05011	0.0597931	-34.2867	1.23962e-257	2.30091e-255	DOWN
Itpr1	ENSMUSG00000030102	757.852	3.04469	0.0890878	34.1763	5.43887e-256	9.99126e-254	UP
Cldn7	ENSMUSG00000018569	1006.33	4.82953	0.142267	33.9469	1.35645e-252	2.46639e-250	UP
Tshz1	ENSMUSG00000046982	1496.95	2.10222	0.0619423	33.9384	1.80784e-252	3.25392e-250	UP
Bnc1	ENSMUSG00000025105	3322.79	-2.07044	0.0610564	-33.9102	4.70728e-252	8.38789e-250	DOWN
Tgm3	ENSMUSG00000027401	2065.23	-8.28845	0.244559	-33.8915	8.8904e-252	1.5685e-249	DOWN
Abca12	ENSMUSG00000050296	1545.98	-2.62854	0.0775946	-33.8753	1.54166e-251	2.69322e-249	DOWN
Ahcyl2	ENSMUSG00000029772	2469.28	-1.69877	0.0501755	-33.8566	2.90018e-251	5.01731e-249	DOWN
Osr2	ENSMUSG00000022330	1000.96	4.65499	0.138187	33.6861	9.25016e-249	1.58489e-246	UP
Lgr4	ENSMUSG00000050199	4561.5	1.74564	0.0518818	33.6464	3.51472e-248	5.96465e-246	UP
Nod2	ENSMUSG00000055994	712.847	-3.26509	0.0974962	-33.4894	6.86926e-246	1.15475e-243	DOWN
Apcdd1	ENSMUSG00000071847	745.242	3.16112	0.0946521	33.3973	1.50142e-244	2.50036e-242	UP
Cpox	ENSMUSG00000022742	4293.46	-1.43278	0.0431506	-33.2042	9.35954e-242	1.54424e-239	DOWN
Elovl4	ENSMUSG00000032262	1413.88	-3.22396	0.0975336	-33.0549	1.32384e-239	2.16417e-237	DOWN
Actn1	ENSMUSG00000015143	12111.1	-1.19094	0.0360306	-33.0535	1.38401e-239	2.24197e-237	DOWN
Mmp3	ENSMUSG00000043613	1449.84	-5.48923	0.166334	-33.0013	7.77504e-239	1.24814e-236	DOWN
Aldh1a7	ENSMUSG00000024747	1856.92	4.15852	0.126682	32.8265	2.46598e-236	3.92333e-234	UP
Epcam	ENSMUSG00000045394	4006.18	1.85975	0.0568083	32.7373	4.59875e-235	7.25178e-233	UP
Slc2a1	ENSMUSG00000028645	12528.1	-1.62349	0.0495998	-32.7317	5.53678e-235	8.65437e-233	DOWN
Fam3d	ENSMUSG00000021749	826.002	6.58172	0.201149	32.7206	7.94675e-235	1.23133e-232	UP
Kif21a	ENSMUSG00000022629	1855.11	1.66356	0.0508808	32.6951	1.83147e-234	2.81336e-232	UP
Ly6a	ENSMUSG00000075602	36601.4	-1.09017	0.0333468	-32.6919	2.0372e-234	3.10264e-232	DOWN
Fabp5	ENSMUSG00000027533	37525.8	-4.74741	0.145399	-32.6509	7.78433e-234	1.1755e-231	DOWN
Golm1	ENSMUSG00000021556	1326.72	2.30104	0.0705599	32.6112	2.84567e-233	4.26109e-231	UP
Nfkbia	ENSMUSG00000021025	4236.62	-1.73751	0.05353	-32.4586	4.09175e-231	6.0759e-229	DOWN
Col4a5	ENSMUSG00000031274	1911.37	2.66677	0.0824623	32.3392	1.96652e-229	2.89598e-227	UP
Grip1	ENSMUSG00000034813	1227.85	-2.95651	0.0914935	-32.3138	4.47316e-229	6.53338e-227	DOWN
Trim29	ENSMUSG00000032013	13610.6	-1.28578	0.0398005	-32.3055	5.85928e-229	8.48834e-227	DOWN
Krt10	ENSMUSG00000019761	2691.41	-5.81192	0.181013	-32.1077	3.44683e-226	4.95314e-224	DOWN
Hunk	ENSMUSG00000053414	550.602	3.0056	0.0939307	31.998	1.16144e-224	1.65566e-222	UP
Ar	ENSMUSG00000046532	2905.44	2.0687	0.0649237	31.8635	8.56517e-223	1.21129e-220	UP
Tnf	ENSMUSG00000024401	617.11	-3.57117	0.112123	-31.8504	1.298e-222	1.82119e-220	DOWN
Cblb	ENSMUSG00000022637	2408.51	-2.16499	0.0679766	-31.849	1.35952e-222	1.8926e-220	DOWN
Vtcn1	ENSMUSG00000051076	730.722	5.42968	0.170657	31.8163	3.8488e-222	5.31641e-220	UP
Glul	ENSMUSG00000026473	4800.17	2.51495	0.0794503	31.6544	6.60377e-220	9.05173e-218	UP
Cxcl16	ENSMUSG00000018920	2866.57	-1.5877	0.0502123	-31.6197	1.97668e-219	2.68874e-217	DOWN
Mafb	ENSMUSG00000074622	1254.75	-6.23319	0.197763	-31.5185	4.83978e-218	6.53334e-216	DOWN
Tslp	ENSMUSG00000024379	6515.97	-4.02018	0.127771	-31.4639	2.70958e-217	3.63022e-215	DOWN
Sparc	ENSMUSG00000018593	1545.76	-3.44411	0.109685	-31.3999	2.03017e-216	2.69967e-214	DOWN
Npnt	ENSMUSG00000040998	715.571	2.81667	0.0897653	31.3781	4.02371e-216	5.311e-214	UP
Rab11fip5	ENSMUSG00000051343	2592.92	-1.93549	0.0622743	-31.08	4.48402e-212	5.87505e-210	DOWN
Mob3b	ENSMUSG00000073910	782.315	2.65191	0.0857416	30.9291	4.85365e-210	6.31294e-208	UP
Dapl1	ENSMUSG00000026989	512.8	4.40801	0.142793	30.8699	3.031e-209	3.91373e-207	UP
Tmcc3	ENSMUSG00000020023	1328.63	-2.44901	0.0793346	-30.8694	3.07567e-209	3.94283e-207	DOWN
Gja1	ENSMUSG00000050953	26186.1	-1.80938	0.0586956	-30.8266	1.15528e-208	1.47042e-206	DOWN
Krt15	ENSMUSG00000054146	48446	7.99327	0.259422	30.8118	1.82014e-208	2.30022e-206	UP
Adgrb1	ENSMUSG00000034730	1388.15	7.76366	0.252689	30.7241	2.71074e-207	3.4016e-205	UP
Lama3	ENSMUSG00000024421	16412.1	-1.85754	0.0604631	-30.7218	2.91048e-207	3.6267e-205	DOWN
S100a8	ENSMUSG00000056054	2103.21	-6.01235	0.196023	-30.6717	1.35904e-206	1.68172e-204	DOWN
Procr	ENSMUSG00000027611	2082.83	-1.78428	0.0581841	-30.6661	1.61126e-206	1.98007e-204	DOWN
Kitl	ENSMUSG00000019966	2025.46	1.91486	0.0628277	30.478	5.09969e-204	6.22407e-202	UP
Dtx4	ENSMUSG00000039982	646.241	3.60739	0.118373	30.4748	5.63009e-204	6.82467e-202	UP
C1s1	ENSMUSG00000038521	1023.47	-3.10404	0.102182	-30.3776	1.08476e-202	1.30603e-200	DOWN
Fmnl2	ENSMUSG00000036053	1781.57	-1.82812	0.0604242	-30.2547	4.52331e-201	5.40946e-199	DOWN
Slpi	ENSMUSG00000017002	3886.03	-6.92308	0.229011	-30.2304	9.45076e-201	1.12269e-198	DOWN
Plch1	ENSMUSG00000036834	406.339	4.71161	0.156737	30.0607	1.58433e-198	1.86961e-196	UP
Sema3d	ENSMUSG00000040254	553.572	4.1435	0.137977	30.0304	3.934e-198	4.61184e-196	UP
Krt5	ENSMUSG00000061527	573972	-1.02395	0.0341457	-29.9876	1.42385e-197	1.65827e-195	DOWN
Mgat5	ENSMUSG00000036155	9730.38	1.69787	0.0567663	29.9099	1.46462e-196	1.69468e-194	UP
Unc5a	ENSMUSG00000025876	991.968	6.85702	0.230454	29.7543	1.5241e-194	1.75213e-192	UP
Tspan12	ENSMUSG00000029669	686.008	2.97232	0.0999625	29.7343	2.76393e-194	3.15708e-192	UP
Mill1	ENSMUSG00000054005	1092.09	-2.53305	0.0855522	-29.6082	1.17282e-192	1.33111e-190	DOWN
Kif26b	ENSMUSG00000026494	461.972	3.75049	0.126808	29.5761	3.03385e-192	3.42153e-190	UP
Krt4	ENSMUSG00000059668	42663.8	8.64749	0.294376	29.3757	1.12267e-189	1.25817e-187	UP
Fads3	ENSMUSG00000024664	2238.56	-1.78844	0.0610519	-29.2938	1.24488e-188	1.3864e-186	DOWN
Rgma	ENSMUSG00000070509	1328.22	-2.25639	0.0774111	-29.1481	8.83105e-187	9.77394e-185	DOWN
S100a9	ENSMUSG00000056071	3004.99	-4.03465	0.138476	-29.1361	1.25458e-186	1.37996e-184	DOWN
ENSMUSG00000024952	ENSMUSG00000024952	7730.38	-1.04608	0.0359212	-29.1216	1.91265e-186	2.09089e-184	DOWN
Map7d1	ENSMUSG00000028849	4134.43	-1.76213	0.0605284	-29.1124	2.49819e-186	2.71434e-184	DOWN
Slc49a4	ENSMUSG00000022848	1155.67	1.93201	0.0664134	29.0906	4.71538e-186	5.09232e-184	UP
Cyp26b1	ENSMUSG00000063415	445.953	5.22921	0.179956	29.0583	1.20836e-185	1.2971e-183	UP
Slc14a1	ENSMUSG00000059336	924.825	2.10629	0.0724874	29.0573	1.24262e-185	1.32589e-183	UP
ENSMUSG00000002250	ENSMUSG00000002250	4765.07	-1.19434	0.0411733	-29.0075	5.28737e-185	5.60807e-183	DOWN
Sall3	ENSMUSG00000024565	635.235	2.67413	0.0921904	29.0066	5.42712e-185	5.72224e-183	UP
Nrip1	ENSMUSG00000048490	6690.77	1.78376	0.0615111	28.9989	6.78975e-185	7.11686e-183	UP
Il13ra1	ENSMUSG00000017057	3083.38	-1.80769	0.0626394	-28.8586	3.94814e-183	4.11414e-181	DOWN
Tgfbr2	ENSMUSG00000032440	8733.81	-1.36331	0.047488	-28.7086	2.97892e-181	3.08613e-179	DOWN
Prkg2	ENSMUSG00000029334	1484.29	-1.71322	0.0597547	-28.671	8.78255e-181	9.04602e-179	DOWN
St3gal6	ENSMUSG00000022747	795.04	-2.67932	0.0934565	-28.6692	9.2479e-181	9.47059e-179	DOWN
Htr1b	ENSMUSG00000049511	813.787	-3.07246	0.107255	-28.6463	1.78146e-180	1.81393e-178	DOWN
Zbtb7c	ENSMUSG00000044646	1765	2.3658	0.0826763	28.6152	4.34685e-180	4.40094e-178	UP
Anxa6	ENSMUSG00000018340	2045.81	1.61129	0.0563631	28.5877	9.55837e-180	9.62264e-178	UP
Dsp	ENSMUSG00000054889	88998.4	-1.74224	0.0610189	-28.5525	2.61799e-179	2.62079e-177	DOWN
Elovl7	ENSMUSG00000021696	791.403	-2.2095	0.0774168	-28.5403	3.70742e-179	3.69064e-177	DOWN
Cnot6l	ENSMUSG00000034724	5193.95	1.5318	0.0537637	28.4914	1.49728e-178	1.48222e-176	UP
Eif6	ENSMUSG00000027613	6370.45	-1.22803	0.0431037	-28.4902	1.5514e-178	1.52732e-176	DOWN
Glis3	ENSMUSG00000052942	1015.6	2.32888	0.0819815	28.4074	1.63671e-177	1.60245e-175	UP
Cystm1	ENSMUSG00000046727	567.989	3.75226	0.132126	28.3991	2.07535e-177	2.0208e-175	UP
Dsg1a	ENSMUSG00000069441	2797.89	-9.50776	0.336058	-28.2921	4.32882e-176	4.19214e-174	DOWN
Acot9	ENSMUSG00000025287	3273.44	-1.20178	0.0425135	-28.2681	8.51738e-176	8.20385e-174	DOWN
Rasef	ENSMUSG00000043003	472.563	4.04817	0.143281	28.2533	1.2973e-175	1.24282e-173	UP
Fam83c	ENSMUSG00000074647	783.433	-2.33788	0.0828621	-28.2141	3.92519e-175	3.74027e-173	DOWN
Lmo1	ENSMUSG00000036111	1174.61	1.81431	0.0645219	28.1193	5.69359e-174	5.3965e-172	UP
Lgals3bp	ENSMUSG00000033880	774.057	6.60177	0.235032	28.0888	1.3426e-173	1.26581e-171	UP
Tspan8	ENSMUSG00000034127	1082.89	6.75066	0.240432	28.0773	1.85582e-173	1.74047e-171	UP
Runx2	ENSMUSG00000039153	1279.37	1.97025	0.0703656	28.0002	1.61385e-172	1.50561e-170	UP
Capn2	ENSMUSG00000026509	5318.89	-1.59346	0.0570456	-27.9332	1.05513e-171	9.79239e-170	DOWN
Deptor	ENSMUSG00000022419	1857.62	-1.88608	0.0675458	-27.9229	1.40632e-171	1.29841e-169	DOWN
Stk39	ENSMUSG00000027030	998.346	4.64166	0.166423	27.8907	3.45631e-171	3.17464e-169	UP
Slc1a4	ENSMUSG00000020142	4039.21	1.3709	0.0492021	27.8625	7.59112e-171	6.93673e-169	UP
Mt4	ENSMUSG00000031757	1199.04	-3.07193	0.110284	-27.8546	9.46815e-171	8.60781e-169	DOWN
Mgat4a	ENSMUSG00000026110	1741.5	2.52338	0.090637	27.8405	1.40498e-170	1.27083e-168	UP
Tubb2a	ENSMUSG00000058672	728.203	-3.36878	0.121398	-27.75	1.74479e-169	1.57022e-167	DOWN
Slco2a1	ENSMUSG00000032548	3075.92	-1.83471	0.066256	-27.6912	8.91816e-169	7.98556e-167	DOWN
Klk8	ENSMUSG00000064023	649.86	-6.68801	0.242383	-27.5928	1.3585e-167	1.21035e-165	DOWN
ENSMUSG00000053279	ENSMUSG00000053279	2680.89	5.61715	0.20402	27.5324	7.19929e-167	6.3823e-165	UP
Fhl2	ENSMUSG00000008136	2042.77	-2.13852	0.0777003	-27.5227	9.40335e-167	8.29496e-165	DOWN
Aqp3	ENSMUSG00000028435	1499.99	-2.16738	0.0790088	-27.4321	1.13547e-165	9.96694e-164	DOWN
Matn2	ENSMUSG00000022324	560.709	-2.64407	0.0964366	-27.4177	1.6884e-165	1.47478e-163	DOWN
Akr1b8	ENSMUSG00000029762	2697.94	-1.93089	0.0704442	-27.4102	2.07035e-165	1.79959e-163	DOWN
Pdcd4	ENSMUSG00000024975	3250.95	2.42503	0.0885286	27.3926	3.35951e-165	2.90598e-163	UP
Megf9	ENSMUSG00000039270	4646.6	1.28708	0.0471429	27.3017	4.05401e-164	3.48978e-162	UP
Ergic1	ENSMUSG00000001576	8123.86	0.99419	0.036465	27.2642	1.12722e-163	9.65671e-162	NO
Ets1	ENSMUSG00000032035	3547.58	1.67695	0.0615125	27.262	1.19781e-163	1.02124e-161	UP
Slc12a2	ENSMUSG00000024597	14481.8	1.42638	0.0523333	27.2557	1.42256e-163	1.20708e-161	UP
Fzd7	ENSMUSG00000041075	800.857	2.43893	0.0896147	27.2157	4.23273e-163	3.57455e-161	UP
Cbr2	ENSMUSG00000025150	18014.4	3.32881	0.122428	27.1899	8.55932e-163	7.19427e-161	UP
Fetub	ENSMUSG00000022871	335.468	3.41953	0.126207	27.0946	1.1399e-161	9.53611e-160	UP
Ltb4r1	ENSMUSG00000046908	1057.11	-2.11681	0.0781797	-27.0763	1.87521e-161	1.56142e-159	DOWN
Mgat3	ENSMUSG00000042428	5876.85	9.23261	0.341004	27.0748	1.95054e-161	1.61659e-159	UP
Upk3bl	ENSMUSG00000006143	773.967	2.24333	0.082858	27.0745	1.96889e-161	1.62424e-159	UP
Olfml2a	ENSMUSG00000046618	995.942	2.3885	0.0882246	27.073	2.04866e-161	1.68226e-159	UP
Perp	ENSMUSG00000019851	41879.4	-1.32021	0.0487679	-27.0714	2.14047e-161	1.74959e-159	DOWN
Cilk1	ENSMUSG00000009828	1177.69	1.54909	0.0572927	27.0382	5.26401e-161	4.28308e-159	UP
Plau	ENSMUSG00000021822	3700.44	-1.71472	0.0635652	-26.9757	2.85112e-160	2.30928e-158	DOWN
Pls1	ENSMUSG00000049493	732.11	2.90328	0.107853	26.919	1.31715e-159	1.06201e-157	UP
Actb	ENSMUSG00000029580	54541.2	-0.924884	0.0346292	-26.7082	3.77784e-157	3.03231e-155	NO
Cxcl1	ENSMUSG00000029380	970.497	-3.02071	0.113347	-26.65	1.78745e-156	1.42828e-154	DOWN
Tmem64	ENSMUSG00000043252	1768.09	1.83515	0.0690883	26.5624	1.84654e-155	1.4689e-153	UP
Dusp7	ENSMUSG00000053716	8072.27	-1.21539	0.045817	-26.527	4.72909e-155	3.74523e-153	DOWN
Mt2	ENSMUSG00000031762	31085.2	-1.53247	0.0578034	-26.5118	7.08371e-155	5.58516e-153	DOWN
Sfr1	ENSMUSG00000025066	12004.3	-1.18879	0.0448871	-26.4841	1.47886e-154	1.16087e-152	DOWN
Aqp9	ENSMUSG00000032204	514.84	-5.02447	0.189857	-26.4645	2.48262e-154	1.94025e-152	DOWN
Sting1	ENSMUSG00000024349	1275.99	1.74707	0.0661382	26.4155	9.08529e-154	7.06947e-152	UP
Il1rap	ENSMUSG00000022514	1189.42	-2.17498	0.0823389	-26.415	9.21803e-154	7.14157e-152	DOWN
Col17a1	ENSMUSG00000025064	80315.1	-1.48322	0.0561566	-26.4121	9.93845e-154	7.66637e-152	DOWN
Hs6st2	ENSMUSG00000062184	429.844	3.43934	0.130566	26.3419	6.36109e-153	4.8857e-151	UP
Aldh3a1	ENSMUSG00000019102	19824.4	4.29167	0.163068	26.3182	1.18583e-152	9.06878e-151	UP
Fgfr3	ENSMUSG00000054252	3053.26	-1.78812	0.067947	-26.3165	1.24323e-152	9.46715e-151	DOWN
Ern1	ENSMUSG00000020715	1080.53	2.13023	0.080982	26.305	1.68212e-152	1.27547e-150	UP
Il33	ENSMUSG00000024810	13414.7	4.38485	0.167096	26.2415	8.93744e-152	6.74815e-150	UP
Tpm4	ENSMUSG00000031799	13767.1	-1.23529	0.04713	-26.2103	2.02841e-151	1.52508e-149	DOWN
Fam107b	ENSMUSG00000026655	3348.31	1.38815	0.0530135	26.1849	3.95157e-151	2.95853e-149	UP
Cldnd1	ENSMUSG00000022744	5157.33	-1.02984	0.0393361	-26.1806	4.41651e-151	3.29279e-149	DOWN
Jup	ENSMUSG00000001552	34466.2	-1.10718	0.0423064	-26.1704	5.77356e-151	4.28663e-149	DOWN
Hspb1	ENSMUSG00000004951	8461.69	-1.45427	0.0555775	-26.1665	6.39926e-151	4.73147e-149	DOWN
Rhod	ENSMUSG00000041845	1750.14	-1.41167	0.0541424	-26.0733	7.3164e-150	5.38723e-148	DOWN
Rassf10	ENSMUSG00000098132	545.453	2.49287	0.0956635	26.0587	1.07154e-149	7.85749e-148	UP
Zfp704	ENSMUSG00000040209	350.821	5.11046	0.196803	25.9674	1.15603e-148	8.4423e-147	UP
Ppm1l	ENSMUSG00000027784	1697.65	1.54962	0.0596962	25.9584	1.4599e-148	1.06179e-146	UP
Sgms2	ENSMUSG00000050931	638.886	2.41525	0.0932706	25.8951	7.55663e-148	5.47364e-146	UP
Lamb3	ENSMUSG00000026639	21586.1	-1.07372	0.0415467	-25.8437	2.86464e-147	2.0666e-145	DOWN
Entrep1	ENSMUSG00000071604	396.66	-5.80927	0.225294	-25.7853	1.29681e-146	9.31767e-145	DOWN
Cyp27a1	ENSMUSG00000026170	542.387	3.34354	0.129732	25.7726	1.79713e-146	1.28607e-144	UP
Pygb	ENSMUSG00000033059	4241.24	1.38895	0.0540158	25.7138	8.1993e-146	5.84413e-144	UP
Sptbn2	ENSMUSG00000067889	3159.44	-1.58895	0.0620143	-25.6223	8.61907e-145	6.11885e-143	DOWN
Psat1	ENSMUSG00000024640	21235.7	-1.08147	0.0422761	-25.5811	2.47721e-144	1.75165e-142	DOWN
Maf	ENSMUSG00000055435	837.38	-3.28122	0.1283	-25.5746	2.92172e-144	2.05779e-142	DOWN
Nfkb2	ENSMUSG00000025225	2536.82	-1.10963	0.0435988	-25.4509	6.90111e-143	4.84138e-141	DOWN
Map4	ENSMUSG00000032479	9451.87	-1.05182	0.0413448	-25.4402	9.06714e-143	6.33597e-141	DOWN
Agpat3	ENSMUSG00000001211	1281.87	1.70409	0.0670681	25.4083	2.04267e-142	1.42181e-140	UP
Serpinb6a	ENSMUSG00000060147	8714.27	-0.992479	0.039077	-25.398	2.65191e-142	1.83869e-140	NO
Ccl2	ENSMUSG00000035385	1557.35	-5.51613	0.217652	-25.3438	1.05114e-141	7.25981e-140	DOWN
Camk4	ENSMUSG00000038128	309.101	3.55616	0.141017	25.2179	2.55158e-140	1.75547e-138	UP
ENSMUSG00000087265	ENSMUSG00000087265	785.568	2.15873	0.0856913	25.1919	4.9145e-140	3.36813e-138	UP
Coq8a	ENSMUSG00000026489	407.219	3.54263	0.140631	25.191	5.02561e-140	3.43108e-138	UP
Sun2	ENSMUSG00000042524	2471.92	1.34019	0.0532297	25.1774	7.07634e-140	4.81272e-138	UP
Gpx1	ENSMUSG00000063856	12172	-0.944641	0.0375242	-25.1742	7.68083e-140	5.20398e-138	NO
Hes6	ENSMUSG00000067071	1614.06	1.82287	0.0727323	25.0627	1.26874e-138	8.56354e-137	UP
Txndc17	ENSMUSG00000020803	7991.09	-1.19961	0.0478664	-25.0616	1.30372e-138	8.76639e-137	DOWN
Dusp22	ENSMUSG00000069255	1288.21	-1.56546	0.0624989	-25.0477	1.849e-138	1.23862e-136	DOWN
Atrn	ENSMUSG00000027312	4514.4	1.61987	0.0647687	25.0101	4.74304e-138	3.1654e-136	UP
Ccl20	ENSMUSG00000026166	375.701	-3.09805	0.123894	-25.0056	5.3128e-138	3.53242e-136	DOWN
Ckmt1	ENSMUSG00000000308	8114.75	-1.1137	0.044545	-25.0016	5.87605e-138	3.89239e-136	DOWN
Pxdn	ENSMUSG00000020674	301.859	3.79083	0.15166	24.9955	6.84193e-138	4.51542e-136	UP
Gars	ENSMUSG00000029777	8363.07	-1.09883	0.0440138	-24.9655	1.44848e-137	9.52417e-136	DOWN
Rhob	ENSMUSG00000054364	3477.73	-1.9151	0.0767412	-24.9553	1.87266e-137	1.2268e-135	DOWN
Epas1	ENSMUSG00000024140	2374.01	1.26081	0.0505445	24.9446	2.44622e-137	1.59668e-135	UP
Entpd3	ENSMUSG00000041608	400.515	2.88888	0.116039	24.8959	8.24946e-137	5.36486e-135	UP
Zfp827	ENSMUSG00000071064	601.086	2.40262	0.0966876	24.8493	2.63187e-136	1.70536e-134	UP
Anxa3	ENSMUSG00000029484	7124.87	1.09055	0.0438892	24.8479	2.72762e-136	1.761e-134	UP
Cdkn1a	ENSMUSG00000023067	3987.54	-1.03449	0.0416428	-24.8419	3.16207e-136	2.03411e-134	DOWN
Tgm2	ENSMUSG00000037820	431.837	5.91591	0.238159	24.8402	3.30343e-136	2.1174e-134	UP
Them5	ENSMUSG00000028148	311.59	-5.13356	0.20683	-24.8202	5.42904e-136	3.46739e-134	DOWN
Sgsm3	ENSMUSG00000042303	3212.02	1.79117	0.0722613	24.7875	1.22417e-135	7.79051e-134	UP
Rbp2	ENSMUSG00000032454	519.22	-5.64387	0.22773	-24.7832	1.36099e-135	8.63045e-134	DOWN
Prep	ENSMUSG00000019849	8454.82	-0.85169	0.034423	-24.7419	3.78938e-135	2.39443e-133	NO
Reep6	ENSMUSG00000035504	562.37	2.61874	0.106123	24.6765	1.9109e-134	1.20319e-132	UP
Cxcl2	ENSMUSG00000058427	656.025	-2.97115	0.120418	-24.6737	2.04818e-134	1.28509e-132	DOWN
Dock5	ENSMUSG00000044447	834.259	-1.84342	0.0747635	-24.6567	3.1169e-134	1.94877e-132	DOWN
Ntn4	ENSMUSG00000020019	656.162	2.30663	0.0935697	24.6514	3.55125e-134	2.21258e-132	UP
Stfa3	ENSMUSG00000054905	3965.01	-6.12527	0.248546	-24.6444	4.22669e-134	2.62423e-132	DOWN
Fgfbp1	ENSMUSG00000048373	7146.19	-1.19838	0.0487562	-24.579	2.12133e-133	1.3125e-131	DOWN
Tfdp2	ENSMUSG00000032411	1087.42	1.73838	0.07081	24.5499	4.33154e-133	2.67072e-131	UP
Atp10b	ENSMUSG00000055415	432.287	4.9507	0.20224	24.4793	2.45344e-132	1.50751e-130	UP
Has2	ENSMUSG00000022367	1156.48	-2.29033	0.0936747	-24.4498	5.05215e-132	3.09362e-130	DOWN
Tshz2	ENSMUSG00000047907	587.214	2.24928	0.0920031	24.4478	5.30832e-132	3.23935e-130	UP
Msrb3	ENSMUSG00000051236	429.725	2.64511	0.108206	24.4451	5.67223e-132	3.4496e-130	UP
Slc35a1	ENSMUSG00000028293	812.845	1.89123	0.0773705	24.4439	5.84612e-132	3.54327e-130	UP
Pla2g4a	ENSMUSG00000056220	2761.26	1.5123	0.0620317	24.3796	2.81835e-131	1.70238e-129	UP
Cdh3	ENSMUSG00000061048	7499	-0.753857	0.0309283	-24.3744	3.19827e-131	1.92534e-129	NO
Sgms1	ENSMUSG00000040451	1669.41	-1.33986	0.0551606	-24.2901	2.49487e-130	1.49684e-128	DOWN
Pgm2l1	ENSMUSG00000030729	738.307	2.05698	0.084708	24.2832	2.9525e-130	1.76546e-128	UP
Nav2	ENSMUSG00000052512	1424.24	-1.79403	0.0739837	-24.249	6.78226e-130	4.04191e-128	DOWN
Rbms3	ENSMUSG00000039607	452.01	5.047	0.208208	24.2402	8.38234e-130	4.97883e-128	UP
S100a10	ENSMUSG00000041959	12164.4	-1.26766	0.0523243	-24.2269	1.15774e-129	6.85375e-128	DOWN
Ophn1	ENSMUSG00000031214	306.793	3.15894	0.130566	24.1941	2.56812e-129	1.51528e-127	UP
Timp2	ENSMUSG00000017466	2114.66	3.96551	0.164193	24.1515	7.20753e-129	4.23865e-127	UP
Iqsec1	ENSMUSG00000034312	965.774	1.69573	0.0702823	24.1274	1.29054e-128	7.56453e-127	UP
Bicd2	ENSMUSG00000037933	3721.18	-1.04416	0.0432919	-24.1191	1.57578e-128	9.2062e-127	DOWN
Apobec3	ENSMUSG00000009585	404.672	2.78581	0.115782	24.0608	6.42843e-128	3.74341e-126	UP
Ephb2	ENSMUSG00000028664	1434.18	1.94813	0.0812958	23.9635	6.69087e-127	3.88354e-125	UP
ENSMUSG00000089809	ENSMUSG00000089809	422.248	2.7452	0.114814	23.9099	2.41581e-126	1.39764e-124	UP
Aspa	ENSMUSG00000020774	409.618	2.49995	0.104601	23.8999	3.06908e-126	1.76984e-124	UP
Sptbn1	ENSMUSG00000020315	7801.66	0.838442	0.0352599	23.7789	5.52206e-125	3.17412e-123	NO
Slc6a8	ENSMUSG00000019558	2422.14	-1.05862	0.0445301	-23.773	6.34975e-125	3.63814e-123	DOWN
Prdx6	ENSMUSG00000026701	7960.31	0.979977	0.0412931	23.7322	1.67724e-124	9.57907e-123	NO
Ubash3b	ENSMUSG00000032020	331.753	-3.61531	0.152343	-23.7314	1.70854e-124	9.72667e-123	DOWN
Aim2	ENSMUSG00000037860	213.91	3.83294	0.161567	23.7235	2.0653e-124	1.17202e-122	UP
Tars	ENSMUSG00000022241	4194.72	-0.952099	0.040147	-23.7153	2.50673e-124	1.41801e-122	NO
Lgals1	ENSMUSG00000068220	919.216	-2.78395	0.117656	-23.6617	8.94422e-124	5.04358e-122	DOWN
Lgr6	ENSMUSG00000042793	1247.35	6.78378	0.286882	23.6466	1.28048e-123	7.19778e-122	UP
Cers3	ENSMUSG00000030510	2933.81	-1.70622	0.0721786	-23.6389	1.53614e-123	8.60768e-122	DOWN
Nipal4	ENSMUSG00000020411	1213.34	-1.51287	0.0640729	-23.6118	2.91871e-123	1.63036e-121	DOWN
Tmem45a	ENSMUSG00000022754	1951.47	3.71555	0.157731	23.5562	1.08405e-122	6.03644e-121	UP
Mgst1	ENSMUSG00000008540	855.587	1.72181	0.0731582	23.5355	1.76892e-122	9.81946e-121	UP
Epha7	ENSMUSG00000028289	384.4	2.67581	0.113859	23.5011	3.97857e-122	2.20168e-120	UP
Gpc1	ENSMUSG00000034220	1587.34	1.11352	0.0477043	23.3421	1.6593e-120	9.1539e-119	UP
Cpa6	ENSMUSG00000042501	249.251	5.87803	0.252591	23.271	8.72328e-120	4.79753e-118	UP
Ybx3	ENSMUSG00000030189	11222.3	-0.684514	0.029471	-23.2267	2.44711e-119	1.34169e-117	NO
Vgll4	ENSMUSG00000030315	2283.23	1.54984	0.0667513	23.2181	2.98811e-119	1.63328e-117	UP
Ell2	ENSMUSG00000001542	1154.42	-1.80916	0.0779641	-23.205	4.0546e-119	2.20945e-117	DOWN
Palld	ENSMUSG00000058056	3720.78	-1.37162	0.0591142	-23.2029	4.25776e-119	2.31308e-117	DOWN
Rnf128	ENSMUSG00000031438	361.05	3.14578	0.13559	23.2006	4.48555e-119	2.42942e-117	UP
Cyp1b1	ENSMUSG00000024087	409.83	3.17203	0.136818	23.1843	6.55124e-119	3.53747e-117	UP
Vwa2	ENSMUSG00000025082	248.746	-3.89722	0.168137	-23.1788	7.45455e-119	4.01307e-117	DOWN
H2az2	ENSMUSG00000041126	1247.22	1.38526	0.0598533	23.1443	1.66045e-118	8.91191e-117	UP
Tns3	ENSMUSG00000020422	6953.27	1.16548	0.0503856	23.1312	2.24727e-118	1.20252e-116	UP
Capn1	ENSMUSG00000024942	13071.4	-1.0563	0.0456933	-23.1172	3.1079e-118	1.65807e-116	DOWN
Degs1	ENSMUSG00000038633	3257.39	-1.01892	0.0441224	-23.093	5.44699e-118	2.89731e-116	DOWN
Tjp3	ENSMUSG00000034917	651.065	2.50641	0.108666	23.0652	1.0356e-117	5.49205e-116	UP
L1cam	ENSMUSG00000031391	1038.78	-1.61427	0.0701296	-23.0184	3.04746e-117	1.61135e-115	DOWN
Slc43a2	ENSMUSG00000038178	637.159	1.806	0.0786053	22.9756	8.1813e-117	4.3131e-115	UP
Tgfbi	ENSMUSG00000035493	4388.69	-1.69735	0.0739796	-22.9435	1.71052e-116	8.99106e-115	DOWN
Shmt2	ENSMUSG00000025403	9256.21	-0.996069	0.0434705	-22.9137	3.39502e-116	1.77929e-114	NO
Abca3	ENSMUSG00000024130	1149.37	1.45206	0.0633865	22.908	3.87048e-116	2.02253e-114	UP
Cd14	ENSMUSG00000051439	682.273	2.67284	0.116689	22.9057	4.08002e-116	2.12579e-114	UP
Klrg2	ENSMUSG00000071537	1637.52	-1.46304	0.0639539	-22.8765	7.9674e-116	4.1391e-114	DOWN
Bace2	ENSMUSG00000040605	1141.92	1.73532	0.0759653	22.8436	1.69251e-115	8.76709e-114	UP
Arhgap42	ENSMUSG00000050730	1298.1	1.43955	0.0630507	22.8317	2.22278e-115	1.14805e-113	UP
Hacd4	ENSMUSG00000028497	445.695	2.92658	0.128251	22.8192	2.95797e-115	1.52335e-113	UP
Ier3	ENSMUSG00000003541	5622.15	-1.81551	0.0795625	-22.8186	2.99552e-115	1.53825e-113	DOWN
Atp8b1	ENSMUSG00000039529	2723.93	1.17699	0.0516081	22.8063	3.96994e-115	2.03277e-113	UP
Slc20a1	ENSMUSG00000027397	2794.41	-1.07118	0.0469768	-22.8023	4.35092e-115	2.22146e-113	DOWN
Cars	ENSMUSG00000010755	4113.34	-1.13042	0.0495831	-22.7985	4.7438e-115	2.41514e-113	DOWN
Carhsp1	ENSMUSG00000008393	5521.65	-0.93904	0.0413501	-22.7095	3.61061e-114	1.83298e-112	NO
Limk2	ENSMUSG00000020451	6132.15	-0.80552	0.0354757	-22.7063	3.88507e-114	1.9667e-112	NO
Mapk6	ENSMUSG00000042688	24877.4	-1.12331	0.0494913	-22.6971	4.78245e-114	2.41412e-112	DOWN
Sh2d4a	ENSMUSG00000053886	1005.52	1.78201	0.0785506	22.6862	6.13412e-114	3.08768e-112	UP
Thbs1	ENSMUSG00000040152	7685.42	1.73756	0.0766057	22.6818	6.77608e-114	3.40121e-112	UP
Adgrg2	ENSMUSG00000031298	400.927	-2.30534	0.10166	-22.6771	7.54354e-114	3.7758e-112	DOWN
Sesn3	ENSMUSG00000032009	2879.82	1.55389	0.0685421	22.6705	8.75172e-114	4.36826e-112	UP
Pag1	ENSMUSG00000027508	473.521	3.27669	0.144559	22.6668	9.51711e-114	4.73702e-112	UP
Junb	ENSMUSG00000052837	5689.05	-1.07951	0.0476318	-22.6637	1.02235e-113	5.07446e-112	DOWN
Tspan13	ENSMUSG00000020577	770.255	8.33058	0.367587	22.6629	1.0412e-113	5.15367e-112	UP
Add2	ENSMUSG00000030000	390.366	2.79659	0.123542	22.6368	1.88374e-113	9.29816e-112	UP
Cdk19	ENSMUSG00000038481	2020.59	1.02946	0.0455386	22.6062	3.76399e-113	1.85278e-111	UP
Plaur	ENSMUSG00000046223	779.563	1.754	0.0776836	22.5787	7.01839e-113	3.4452e-111	UP
Bnip2	ENSMUSG00000011958	2411.98	-0.937667	0.0415576	-22.563	9.99921e-113	4.89494e-111	NO
Rev3l	ENSMUSG00000019841	1082.59	1.34574	0.0596555	22.5585	1.1073e-112	5.40573e-111	UP
Glo1	ENSMUSG00000024026	2709.94	-1.05705	0.0468875	-22.5443	1.52878e-112	7.44297e-111	DOWN
Vezf1	ENSMUSG00000018377	3289.46	0.990297	0.0439278	22.5438	1.54619e-112	7.50723e-111	NO
Mapre2	ENSMUSG00000024277	1341.64	1.80858	0.08027	22.5312	2.05364e-112	9.94399e-111	UP
Eml3	ENSMUSG00000071647	1806.11	1.08262	0.0480821	22.516	2.89459e-112	1.3978e-110	UP
Cant1	ENSMUSG00000025575	1991.98	1.09604	0.0487831	22.4676	8.60304e-112	4.14318e-110	UP
Adamtsl4	ENSMUSG00000015850	301.697	3.4194	0.152218	22.4639	9.36628e-112	4.49859e-110	UP
Clca1	ENSMUSG00000028255	2170.03	7.56434	0.337029	22.4442	1.45782e-111	6.98305e-110	UP
Tex15	ENSMUSG00000009628	185.816	4.19523	0.187058	22.4275	2.12423e-111	1.01479e-109	UP
Pik3r3	ENSMUSG00000028698	552.257	1.87312	0.0835598	22.4165	2.71955e-111	1.29571e-109	UP
Ppp1r13l	ENSMUSG00000040734	3645.64	-0.934308	0.041711	-22.3996	3.97294e-111	1.88783e-109	NO
Pkp3	ENSMUSG00000054065	10173.3	-0.833611	0.0372711	-22.3661	8.41305e-111	3.98703e-109	NO
Myo1c	ENSMUSG00000017774	8439.07	-0.776719	0.0347869	-22.3279	1.98013e-110	9.35915e-109	NO
Fam83g	ENSMUSG00000042377	5493.51	-0.865454	0.0388495	-22.2771	6.1631e-110	2.9053e-108	NO
Ywhag	ENSMUSG00000051391	10935.8	-0.951661	0.0427582	-22.2568	9.68776e-110	4.55478e-108	NO
Rassf3	ENSMUSG00000025795	479.065	2.3975	0.107728	22.2552	1.00435e-109	4.70962e-108	UP
Sertad4	ENSMUSG00000016262	1582.12	-1.60724	0.0722288	-22.252	1.07762e-109	5.03991e-108	DOWN
Nfix	ENSMUSG00000001911	6131.8	0.927168	0.0416824	22.2437	1.29932e-109	6.06088e-108	NO
Mt1	ENSMUSG00000031765	17749.1	-1.50636	0.0677632	-22.2298	1.76883e-109	8.22946e-108	DOWN
Ociad2	ENSMUSG00000029153	1807.64	1.26632	0.0570876	22.182	5.12816e-109	2.37965e-107	UP
Car2	ENSMUSG00000027562	338.966	4.30177	0.194388	22.1298	1.63132e-108	7.55025e-107	UP
Slc25a48	ENSMUSG00000021509	1992.05	-1.34604	0.0608571	-22.1181	2.1172e-108	9.77368e-107	DOWN
Uck2	ENSMUSG00000026558	5196.5	-0.73477	0.0332398	-22.1051	2.82288e-108	1.29977e-106	NO
Serpinb6c	ENSMUSG00000052180	455.323	-6.41935	0.290592	-22.0906	3.88986e-108	1.78643e-106	DOWN
Add3	ENSMUSG00000025026	2103.29	1.15452	0.0523631	22.0483	9.91626e-108	4.54236e-106	UP
Stox2	ENSMUSG00000038143	412.845	2.20249	0.100028	22.0187	1.90708e-107	8.71339e-106	UP
Dstn	ENSMUSG00000015932	22436.3	-0.849784	0.0386239	-22.0015	2.78594e-107	1.26963e-105	NO
Camsap2	ENSMUSG00000041570	8329.53	-1.12578	0.0511705	-22.0005	2.84554e-107	1.29349e-105	DOWN
Nuak1	ENSMUSG00000020032	337.356	3.12023	0.141929	21.9845	4.05576e-107	1.83892e-105	UP
Acss1	ENSMUSG00000027452	399.832	6.02907	0.274262	21.9829	4.20218e-107	1.90047e-105	UP
Pla2g4e	ENSMUSG00000050211	384.833	-5.35887	0.243793	-21.9812	4.35822e-107	1.96605e-105	DOWN
Il36g	ENSMUSG00000044103	1480.25	-1.78238	0.0811527	-21.9632	6.47279e-107	2.91259e-105	DOWN
Ldhd	ENSMUSG00000031958	394.948	-2.56564	0.11691	-21.9454	9.57482e-107	4.29757e-105	DOWN
Dynll1	ENSMUSG00000009013	4511.97	-1.04166	0.0475536	-21.9048	2.33569e-106	1.04572e-104	DOWN
Vill	ENSMUSG00000038775	587.918	2.59185	0.118334	21.9028	2.443e-106	1.09102e-104	UP
Nab1	ENSMUSG00000002881	6585.12	-0.760335	0.0348005	-21.8484	8.04655e-106	3.58454e-104	NO
Eif4ebp1	ENSMUSG00000031490	2427.75	-1.40495	0.0643093	-21.8468	8.33263e-106	3.70272e-104	DOWN
Calcb	ENSMUSG00000030666	4913.13	7.76476	0.355591	21.8362	1.05184e-105	4.66238e-104	UP
Tuba1c	ENSMUSG00000043091	7983.81	-0.977386	0.0448409	-21.7968	2.49044e-105	1.10117e-103	NO
Mcu	ENSMUSG00000009647	1691.44	1.28333	0.0589963	21.7527	6.51199e-105	2.87221e-103	UP
Fam25c	ENSMUSG00000043681	773.791	-2.08026	0.0956697	-21.7442	7.83907e-105	3.449e-103	DOWN
Ica1	ENSMUSG00000062995	224.205	4.25583	0.19585	21.73	1.06835e-104	4.68891e-103	UP
Duox1	ENSMUSG00000033268	483.917	-2.57079	0.118337	-21.7243	1.20984e-104	5.29683e-103	DOWN
Mras	ENSMUSG00000032470	261.224	5.4594	0.251439	21.7126	1.55924e-104	6.80982e-103	UP
Ptpru	ENSMUSG00000028909	260.668	3.1129	0.143392	21.7091	1.68453e-104	7.33902e-103	UP
Tnks1bp1	ENSMUSG00000033955	8827.98	-0.679749	0.0313193	-21.7038	1.88708e-104	8.20143e-103	NO
Anxa2	ENSMUSG00000032231	73567.3	-1.2511	0.057697	-21.684	2.90337e-104	1.25876e-102	DOWN
Ly6d	ENSMUSG00000034634	22826.4	-1.17487	0.0541929	-21.6795	3.20476e-104	1.38606e-102	DOWN
Tfrc	ENSMUSG00000022797	4513.88	-1.21122	0.0558947	-21.6697	3.96274e-104	1.70973e-102	DOWN
Actr1a	ENSMUSG00000025228	7725.2	-0.714062	0.0329737	-21.6555	5.3948e-104	2.32198e-102	NO
Ovol1	ENSMUSG00000024922	507.16	-2.56621	0.118579	-21.6413	7.34044e-104	3.15179e-102	DOWN
Naip6	ENSMUSG00000078942	301.056	6.1993	0.286927	21.6059	1.58202e-103	6.77643e-102	UP
Dll1	ENSMUSG00000014773	1151.13	-1.39458	0.0645487	-21.6051	1.60907e-103	6.87578e-102	DOWN
Arsb	ENSMUSG00000042082	1132.23	1.32081	0.0611678	21.5931	2.08368e-103	8.88258e-102	UP
Dsg2	ENSMUSG00000044393	3979.1	1.02655	0.0475895	21.5709	3.3673e-103	1.43203e-101	UP
Arl4d	ENSMUSG00000034936	289.171	-3.84627	0.178399	-21.56	4.26972e-103	1.81148e-101	DOWN
Fam20c	ENSMUSG00000025854	395.634	2.64299	0.122668	21.5458	5.79543e-103	2.45294e-101	UP
Ttyh3	ENSMUSG00000036565	1202.68	1.47197	0.0683596	21.5328	7.67589e-103	3.24115e-101	UP
Ptprs	ENSMUSG00000013236	4530.54	0.968887	0.0449996	21.531	7.9777e-103	3.36063e-101	NO
Cst6	ENSMUSG00000024846	260.795	-3.45979	0.160739	-21.5243	9.22949e-103	3.87878e-101	DOWN
Tmsb10	ENSMUSG00000079523	2653.64	-1.70248	0.0792221	-21.4899	1.93496e-102	8.11274e-101	DOWN
Bcl2l11	ENSMUSG00000027381	609.304	1.73932	0.0810496	21.4599	3.69258e-102	1.54456e-100	UP
Sptssb	ENSMUSG00000043461	1153.83	3.74329	0.174496	21.452	4.37174e-102	1.82436e-100	UP
Fgf1	ENSMUSG00000036585	410.66	5.87356	0.274535	21.3946	1.50034e-101	6.24641e-100	UP
Tcim	ENSMUSG00000056313	686.046	-2.11032	0.0987848	-21.3628	2.96372e-101	1.23102e-99	DOWN
Mob3a	ENSMUSG00000003348	844.874	-1.45149	0.0680227	-21.3383	5.00567e-101	2.07433e-99	DOWN
Flrt2	ENSMUSG00000047414	5320.08	-2.43951	0.114333	-21.337	5.15472e-101	2.13114e-99	DOWN
Pcdh7	ENSMUSG00000029108	6367.37	-1.1469	0.053822	-21.3091	9.35478e-101	3.85863e-99	DOWN
Clstn1	ENSMUSG00000039953	9331.25	0.658856	0.0310026	21.2516	3.18316e-100	1.30995e-98	NO
Gas1	ENSMUSG00000052957	290.223	-2.63472	0.124327	-21.1919	1.13396e-99	4.65579e-98	DOWN
Oaf	ENSMUSG00000032014	976	-1.84153	0.0869281	-21.1845	1.32845e-99	5.42928e-98	DOWN
Abhd4	ENSMUSG00000040997	3366.22	0.86101	0.0406435	21.1845	1.32802e-99	5.42928e-98	NO
Tgfa	ENSMUSG00000029999	2761.16	-1.23853	0.0585477	-21.1541	2.5277e-99	1.03069e-97	DOWN
Ifitm3	ENSMUSG00000025492	13641	0.901849	0.042669	21.1359	3.71766e-99	1.51244e-97	NO
Myl12a	ENSMUSG00000024048	11502.1	-0.660407	0.0312459	-21.1358	3.72677e-99	1.5127e-97	NO
Mthfd1l	ENSMUSG00000040675	3517.14	-1.00055	0.0473666	-21.1236	4.83083e-99	1.95638e-97	DOWN
C1galt1	ENSMUSG00000042460	4220.84	1.39428	0.0660704	21.103	7.4626e-99	3.01533e-97	UP
Gpld1	ENSMUSG00000021340	309.261	2.90176	0.137987	21.0292	3.54862e-98	1.43061e-96	UP
Wnt7a	ENSMUSG00000030093	406.173	-4.36262	0.207603	-21.0143	4.85681e-98	1.95358e-96	DOWN
Ctxnd1	ENSMUSG00000097789	362.792	-2.4678	0.117472	-21.0075	5.60372e-98	2.24893e-96	DOWN
Fosl1	ENSMUSG00000024912	873.57	-1.70973	0.0813992	-21.0043	5.98996e-98	2.39854e-96	DOWN
Rab31	ENSMUSG00000056515	4965.69	-0.890125	0.0423842	-21.0013	6.37778e-98	2.54811e-96	NO
Hap1	ENSMUSG00000006930	238.837	3.17433	0.151166	20.9989	6.70984e-98	2.67478e-96	UP
Cask	ENSMUSG00000031012	2152.31	1.03075	0.0490934	20.9956	7.19071e-98	2.86007e-96	UP
Cntn1	ENSMUSG00000055022	211.618	3.0679	0.146401	20.9554	1.67478e-97	6.64651e-96	UP
Pgam1	ENSMUSG00000011752	11415.6	-1.03884	0.0495869	-20.9498	1.88226e-97	7.45335e-96	DOWN
Rab15	ENSMUSG00000021062	8596.79	1.58711	0.0757647	20.9478	1.96379e-97	7.75894e-96	UP
Chst11	ENSMUSG00000034612	1771.43	1.18056	0.0563918	20.9349	2.57686e-97	1.01586e-95	UP
Iars	ENSMUSG00000037851	4366.71	-0.846888	0.0404544	-20.9344	2.60422e-97	1.02439e-95	NO
Unc45a	ENSMUSG00000030533	3342.12	-0.871251	0.041674	-20.9064	4.68622e-97	1.83929e-95	NO
Ahr	ENSMUSG00000019256	2328	2.01861	0.0965903	20.8987	5.50668e-97	2.15656e-95	UP
Plekhh1	ENSMUSG00000060716	619.445	2.12551	0.101767	20.8861	7.16915e-97	2.80147e-95	UP
Soat1	ENSMUSG00000026600	373.8	2.74741	0.131587	20.879	8.31467e-97	3.24199e-95	UP
Jarid2	ENSMUSG00000038518	1881.38	-1.11473	0.0534756	-20.8455	1.67339e-96	6.51052e-95	DOWN
Gabarapl1	ENSMUSG00000030161	1312.06	1.2193	0.0585775	20.8151	3.15964e-96	1.22661e-94	UP
Lrig3	ENSMUSG00000020105	491.786	2.29757	0.110408	20.8098	3.53132e-96	1.36793e-94	UP
Elmo2	ENSMUSG00000017670	2698.36	-0.95102	0.045703	-20.8087	3.61125e-96	1.39585e-94	NO
Gjb2	ENSMUSG00000046352	12009.1	-7.88042	0.378791	-20.8041	3.97078e-96	1.5315e-94	DOWN
Inhba	ENSMUSG00000041324	1679.93	-3.66017	0.176203	-20.7725	7.67623e-96	2.95427e-94	DOWN
Klk13	ENSMUSG00000054046	424.768	-7.08106	0.341127	-20.7579	1.041e-95	3.99777e-94	DOWN
Cyth3	ENSMUSG00000018001	1637.56	-1.13539	0.0547077	-20.7538	1.13268e-95	4.34049e-94	DOWN
Adh7	ENSMUSG00000055301	1221.07	2.28924	0.110432	20.7297	1.86793e-95	7.14261e-94	UP
Itga2	ENSMUSG00000015533	3992.54	-1.20826	0.0585394	-20.6401	1.19795e-94	4.57093e-93	DOWN
Pcsk6	ENSMUSG00000030513	160.749	4.58524	0.2223	20.6264	1.59132e-94	6.05891e-93	UP
Map3k6	ENSMUSG00000028862	715.943	-1.47059	0.0715115	-20.5644	5.72439e-94	2.1749e-92	DOWN
Cyp51	ENSMUSG00000001467	12594.5	-0.833817	0.0405474	-20.564	5.76519e-94	2.18574e-92	NO
Gas6	ENSMUSG00000031451	966.175	1.61092	0.0784098	20.5449	8.54566e-94	3.23302e-92	UP
Gsdmc2	ENSMUSG00000056293	410.382	4.35453	0.212043	20.536	1.02585e-93	3.87279e-92	UP
Parp3	ENSMUSG00000023249	887.915	-1.47473	0.0718186	-20.5341	1.06801e-93	4.02344e-92	DOWN
Pmvk	ENSMUSG00000027952	1625.28	-1.31992	0.0643642	-20.507	1.8642e-93	7.00806e-92	DOWN
Sema3c	ENSMUSG00000028780	7393.79	1.14346	0.0558267	20.4823	3.09699e-93	1.16179e-91	UP
Cap1	ENSMUSG00000028656	11695.5	-0.817486	0.0399126	-20.4819	3.12362e-93	1.16932e-91	NO
Reep5	ENSMUSG00000005873	5725.5	0.693163	0.0338589	20.4721	3.8179e-93	1.42623e-91	NO
Slc7a5	ENSMUSG00000040010	8242.39	-1.17571	0.0575213	-20.4396	7.43642e-93	2.77217e-91	DOWN
Rab27a	ENSMUSG00000032202	675.968	3.19255	0.15623	20.4349	8.18625e-93	3.04532e-91	UP
St3gal2	ENSMUSG00000031749	1989.92	-1.04582	0.0511859	-20.4319	8.71076e-93	3.23369e-91	DOWN
Plcd1	ENSMUSG00000010660	1983.94	-1.77232	0.0867857	-20.4219	1.06929e-92	3.96126e-91	DOWN
P2rx7	ENSMUSG00000029468	405.653	2.16346	0.106003	20.4094	1.37883e-92	5.09737e-91	UP
Fosl2	ENSMUSG00000029135	7811.73	1.23474	0.0605974	20.3761	2.72309e-92	1.00461e-90	UP
Cep164	ENSMUSG00000043987	2320.56	0.980907	0.0482002	20.3507	4.57951e-92	1.686e-90	NO
Nsmaf	ENSMUSG00000028245	1012.06	1.37045	0.0674318	20.3235	7.96607e-92	2.92675e-90	UP
Acsf2	ENSMUSG00000076435	1178.21	1.31952	0.0649688	20.31	1.04836e-91	3.84378e-90	UP
Fut9	ENSMUSG00000055373	266.39	6.85241	0.338051	20.2704	2.34925e-91	8.59575e-90	UP
Zfp629	ENSMUSG00000045639	433.105	1.94433	0.0959925	20.255	3.20752e-91	1.17121e-89	UP
Fzd4	ENSMUSG00000049791	392.123	2.04103	0.100893	20.2296	5.37266e-91	1.95778e-89	UP
Ptp4a3	ENSMUSG00000059895	935.875	1.38758	0.068646	20.2135	7.44546e-91	2.70756e-89	UP
B4gat1	ENSMUSG00000047379	1470.23	-1.03119	0.0510233	-20.2103	7.95082e-91	2.88545e-89	DOWN
Anxa4	ENSMUSG00000029994	6077.87	1.16956	0.0578713	20.2096	8.06175e-91	2.91976e-89	UP
Golm2	ENSMUSG00000060227	353.275	1.98197	0.0980887	20.2059	8.68473e-91	3.13901e-89	UP
Gpr165	ENSMUSG00000031210	601.192	4.67043	0.231162	20.2041	9.00387e-91	3.24777e-89	UP
Usp43	ENSMUSG00000020905	525.777	1.92325	0.0952146	20.1991	9.97001e-91	3.589e-89	UP
Pdlim1	ENSMUSG00000055044	11810.5	-0.885056	0.0438363	-20.19	1.19833e-90	4.30505e-89	NO
Col12a1	ENSMUSG00000032332	1115.9	1.8345	0.0908853	20.1847	1.33343e-90	4.78077e-89	UP
Rai1	ENSMUSG00000062115	1218.49	1.23097	0.0609906	20.183	1.38136e-90	4.94267e-89	UP
Gramd3	ENSMUSG00000001700	433.129	-1.91549	0.0949962	-20.1639	2.03288e-90	7.25931e-89	DOWN
Ptn	ENSMUSG00000029838	660.94	2.38586	0.118491	20.1354	3.61255e-90	1.28744e-88	UP
Gdpd5	ENSMUSG00000035314	709.186	1.48278	0.0737	20.1191	5.02559e-90	1.78745e-88	UP
Neurl3	ENSMUSG00000047180	254.786	3.04498	0.15166	20.0777	1.15634e-89	4.10454e-88	UP
Nudt16	ENSMUSG00000032565	281.43	2.90684	0.144789	20.0764	1.1858e-89	4.20073e-88	UP
Mb21d2	ENSMUSG00000051065	1179.93	-1.29729	0.0646445	-20.068	1.40499e-89	4.96737e-88	DOWN
Foxq1	ENSMUSG00000038415	3997.54	3.66193	0.182631	20.051	1.97997e-89	6.98636e-88	UP
Sh3pxd2a	ENSMUSG00000053617	15301.1	-0.775518	0.0387679	-20.0041	5.07045e-89	1.78558e-87	NO
Actg1	ENSMUSG00000062825	16036.8	-0.959598	0.0480179	-19.9842	7.5624e-89	2.65788e-87	NO
Ttc39b	ENSMUSG00000038172	2729.38	-1.15233	0.0576633	-19.9837	7.63894e-89	2.6795e-87	DOWN
Lad1	ENSMUSG00000041782	14184.4	-0.671919	0.0336253	-19.9825	7.81607e-89	2.73624e-87	NO
Bhlhe41	ENSMUSG00000030256	705.131	2.19818	0.110033	19.9774	8.65671e-89	3.02459e-87	UP
Zbtb18	ENSMUSG00000063659	1251.29	1.31398	0.0658417	19.9566	1.31337e-88	4.57985e-87	UP
Polr3g	ENSMUSG00000035834	2144.57	-1.19934	0.0602487	-19.9065	3.57163e-88	1.24302e-86	DOWN
ENSMUSG00000018378	ENSMUSG00000018378	1081.87	1.1565	0.0581588	19.8852	5.47088e-88	1.90031e-86	UP
Lmo4	ENSMUSG00000028266	1480.42	1.10521	0.0555854	19.8831	5.69968e-88	1.97593e-86	UP
Mgp	ENSMUSG00000030218	484.507	8.78907	0.442306	19.871	7.24985e-88	2.50845e-86	UP
Tiparp	ENSMUSG00000034640	1738.4	-1.44656	0.0728207	-19.8646	8.23269e-88	2.84299e-86	DOWN
Krt13	ENSMUSG00000044041	23057.9	5.3843	0.271652	19.8206	1.97797e-87	6.8173e-86	UP
Ercc1	ENSMUSG00000003549	1358.89	-1.22327	0.0617301	-19.8164	2.14761e-87	7.3877e-86	DOWN
Plin2	ENSMUSG00000028494	679.488	-1.71757	0.0867958	-19.7887	3.72825e-87	1.28003e-85	DOWN
Serpine1	ENSMUSG00000037411	757.503	-2.14034	0.1082	-19.7814	4.30839e-87	1.47637e-85	DOWN
Mars1	ENSMUSG00000040354	3598.73	-0.791432	0.0400147	-19.7785	4.55921e-87	1.55932e-85	NO
Dipk1a	ENSMUSG00000029270	282.347	-2.37099	0.120079	-19.7453	8.80149e-87	3.00448e-85	DOWN
Igsf9	ENSMUSG00000037995	2186.77	-1.15875	0.0587125	-19.7361	1.05705e-86	3.60146e-85	DOWN
Gm94	ENSMUSG00000071858	1538.31	-10.1385	0.513934	-19.7271	1.26129e-86	4.2891e-85	DOWN
Twf1	ENSMUSG00000022451	5073.63	-1.03962	0.0527164	-19.7209	1.42636e-86	4.84119e-85	DOWN
Pcolce	ENSMUSG00000029718	197.984	4.33839	0.220393	19.6848	2.90922e-86	9.85538e-85	UP
Fgd4	ENSMUSG00000022788	454.547	1.89802	0.0964312	19.6826	3.04031e-86	1.02799e-84	UP
Rcbtb1	ENSMUSG00000035469	956.086	1.3006	0.0661214	19.6699	3.90369e-86	1.31742e-84	UP
Zfp467	ENSMUSG00000068551	456.104	1.84646	0.0938899	19.6663	4.19617e-86	1.41345e-84	UP
Ccn2	ENSMUSG00000019997	795.236	7.81291	0.39786	19.6373	7.4216e-86	2.4952e-84	UP
Lmna	ENSMUSG00000028063	21781.2	-0.862928	0.0439637	-19.6282	8.8824e-86	2.9807e-84	NO
F2r	ENSMUSG00000048376	167.92	4.83986	0.246637	19.6234	9.76274e-86	3.26997e-84	UP
Ankhd1	ENSMUSG00000024483	3455.03	0.878404	0.0448416	19.5891	1.91732e-85	6.4099e-84	NO
Dusp5	ENSMUSG00000034765	289.453	-2.89358	0.148049	-19.5447	4.57839e-85	1.52776e-83	DOWN
Cux1	ENSMUSG00000029705	4882.64	0.712402	0.0364666	19.5357	5.45637e-85	1.81733e-83	NO
Jak2	ENSMUSG00000024789	3581.36	1.1598	0.0593887	19.529	6.22952e-85	2.07097e-83	UP
Ralbp1	ENSMUSG00000024096	4183.99	-0.982423	0.0503185	-19.5241	6.85301e-85	2.274e-83	NO
Pla2g4f	ENSMUSG00000046971	371.401	-3.11723	0.159893	-19.4957	1.19298e-84	3.95124e-83	DOWN
Mgst3	ENSMUSG00000026688	1392.66	1.35813	0.069793	19.4593	2.4297e-84	8.03243e-83	UP
Dixdc1	ENSMUSG00000032064	304.491	-2.80167	0.144032	-19.4516	2.82234e-84	9.31321e-83	DOWN
Npas2	ENSMUSG00000026077	363.169	2.25652	0.116036	19.4468	3.10258e-84	1.0219e-82	UP
Mthfd2	ENSMUSG00000005667	1608.12	-1.27664	0.0656992	-19.4316	4.17444e-84	1.3724e-82	DOWN
Gm4610	ENSMUSG00000104554	1987.62	-0.993591	0.0511436	-19.4275	4.52179e-84	1.48386e-82	NO
Sec14l2	ENSMUSG00000003585	840.725	-1.68463	0.0867316	-19.4234	4.89051e-84	1.60191e-82	DOWN
Gpx2	ENSMUSG00000042808	23270.2	2.47642	0.127555	19.4145	5.81495e-84	1.90122e-82	UP
Sncg	ENSMUSG00000023064	1607.11	1.66777	0.0859209	19.4105	6.29433e-84	2.05419e-82	UP
Ikbke	ENSMUSG00000042349	1540.45	-1.12649	0.058058	-19.4028	7.31393e-84	2.38258e-82	DOWN
Slc40a1	ENSMUSG00000025993	219.536	6.19629	0.3197	19.3816	1.10435e-83	3.59096e-82	UP
Blmh	ENSMUSG00000020840	9099.25	-0.73208	0.0377903	-19.3722	1.32517e-83	4.30112e-82	NO
Tnik	ENSMUSG00000027692	222.801	3.25478	0.168115	19.3604	1.66429e-83	5.39199e-82	UP
Tmem154	ENSMUSG00000056498	1263.13	-1.77552	0.0917117	-19.3598	1.68465e-83	5.44804e-82	DOWN
Tmem79	ENSMUSG00000001420	2033.1	-0.932959	0.0481935	-19.3586	1.72572e-83	5.57076e-82	NO
Trim62	ENSMUSG00000041000	1242.73	1.22236	0.063156	19.3547	1.86227e-83	6.0007e-82	UP
Ly6g6c	ENSMUSG00000092586	618.527	-6.77677	0.350451	-19.3373	2.6087e-83	8.3907e-82	DOWN
Fkbp5	ENSMUSG00000024222	1866.19	-1.55889	0.0806553	-19.3279	3.13081e-83	1.00519e-81	DOWN
Cr1l	ENSMUSG00000016481	2076.97	-0.905005	0.0468699	-19.3089	4.52494e-83	1.45018e-81	NO
Tfap2a	ENSMUSG00000021359	2303.42	-1.13829	0.0589525	-19.3086	4.54879e-83	1.45521e-81	DOWN
Klhl24	ENSMUSG00000062901	1094.18	1.69992	0.0880485	19.3066	4.72399e-83	1.50854e-81	UP
Cobl	ENSMUSG00000020173	360.662	2.09666	0.108732	19.2828	7.49197e-83	2.38818e-81	UP
Epn2	ENSMUSG00000001036	2216.52	1.1373	0.0590136	19.2718	9.257e-83	2.94554e-81	UP
Aars	ENSMUSG00000031960	6895.95	-0.739583	0.0384075	-19.2562	1.25216e-82	3.97723e-81	NO
Bcat2	ENSMUSG00000030826	767.077	1.79008	0.0930914	19.2293	2.10569e-82	6.6764e-81	UP
Baiap2	ENSMUSG00000025372	2301.75	0.865028	0.0450136	19.217	2.66629e-82	8.43884e-81	NO
Cp	ENSMUSG00000003617	2000.59	10.5781	0.550792	19.2053	3.34472e-82	1.05673e-80	UP
Akt3	ENSMUSG00000019699	1185.74	1.32803	0.0691736	19.1985	3.81203e-82	1.20224e-80	UP
Nadk	ENSMUSG00000029063	6455.52	-0.668654	0.0348461	-19.1888	4.59196e-82	1.44566e-80	NO
Mvd	ENSMUSG00000006517	1887.4	-1.00366	0.0523112	-19.1863	4.82167e-82	1.5153e-80	DOWN
Gabrp	ENSMUSG00000020159	7850.81	7.78423	0.405895	19.1779	5.6604e-82	1.77575e-80	UP
Pdxk	ENSMUSG00000032788	580.368	1.53026	0.0798348	19.1679	6.86418e-82	2.14961e-80	UP
Ano6	ENSMUSG00000064210	3241.01	-0.781586	0.0408203	-19.147	1.02535e-81	3.20537e-80	NO
Ifi204	ENSMUSG00000073489	259.356	-3.21233	0.167803	-19.1435	1.09755e-81	3.4251e-80	DOWN
Clu	ENSMUSG00000022037	1211.05	1.7797	0.0930918	19.1177	1.79869e-81	5.60331e-80	UP
Wls	ENSMUSG00000028173	4479.89	0.721714	0.037762	19.1122	1.9988e-81	6.21582e-80	NO
Gprc5b	ENSMUSG00000008734	2086.84	1.34778	0.0705704	19.0984	2.60508e-81	8.0871e-80	UP
Ppp1r18	ENSMUSG00000034595	2116.85	-0.95852	0.050224	-19.0849	3.3727e-81	1.04518e-79	NO
Arl6ip5	ENSMUSG00000035199	2056.46	0.920482	0.0482347	19.0834	3.46984e-81	1.07342e-79	NO
Slc1a5	ENSMUSG00000001918	3303.81	0.986082	0.0517106	19.0692	4.54877e-81	1.40476e-79	NO
Abcc1	ENSMUSG00000023088	8427.66	-0.727356	0.0381572	-19.0621	5.21816e-81	1.60869e-79	NO
Sh3rf2	ENSMUSG00000057719	1168.49	1.27361	0.0668249	19.0589	5.53939e-81	1.70477e-79	UP
Smad3	ENSMUSG00000032402	2780.24	0.987343	0.0518059	19.0585	5.58569e-81	1.71606e-79	NO
Plekhg3	ENSMUSG00000052609	3297.17	0.906292	0.047603	19.0385	8.17728e-81	2.50793e-79	NO
Zfp24	ENSMUSG00000051469	1176.21	1.1208	0.0589136	19.0244	1.07081e-80	3.2785e-79	UP
Ctnnal1	ENSMUSG00000038816	2009.41	-0.99667	0.0524077	-19.0176	1.21886e-80	3.72535e-79	NO
Acaa2	ENSMUSG00000036880	2148.41	1.0175	0.0535081	19.0158	1.26171e-80	3.84973e-79	UP
Btg1	ENSMUSG00000036478	8839.64	1.06575	0.0561953	18.9651	3.31252e-80	1.00899e-78	UP
Cfl1	ENSMUSG00000056201	38880.1	-0.677512	0.0357297	-18.9622	3.50484e-80	1.06575e-78	NO
Txnrd1	ENSMUSG00000020250	4300.28	0.985701	0.0520614	18.9334	6.05046e-80	1.83668e-78	NO
Pard3	ENSMUSG00000025812	5401.77	0.907885	0.0481535	18.854	2.72698e-79	8.26397e-78	NO
Gpnmb	ENSMUSG00000029816	12451.4	2.47056	0.131039	18.8536	2.74546e-79	8.30585e-78	UP
Tle1	ENSMUSG00000008305	852.301	1.53309	0.0813822	18.8381	3.68018e-79	1.11148e-77	UP
Fam81a	ENSMUSG00000032224	262.646	-2.6765	0.142084	-18.8375	3.72482e-79	1.12305e-77	DOWN
B3gnt3	ENSMUSG00000031803	3621.92	1.11903	0.0594371	18.8271	4.53196e-79	1.36411e-77	UP
Neurl1b	ENSMUSG00000034413	222.109	3.26915	0.173676	18.8233	4.86563e-79	1.46207e-77	UP
Gpr161	ENSMUSG00000040836	1046.9	-1.14495	0.0608683	-18.8102	6.22587e-79	1.86766e-77	DOWN
Krt79	ENSMUSG00000061397	196.848	5.67005	0.301513	18.8054	6.82668e-79	2.04445e-77	UP
Evpl	ENSMUSG00000034282	5180.79	-1.47388	0.0783921	-18.8014	7.35116e-79	2.19782e-77	DOWN
Gcnt1	ENSMUSG00000038843	422.998	2.48631	0.132735	18.7313	2.75003e-78	8.20817e-77	UP
Ankrd44	ENSMUSG00000052331	233.643	2.6009	0.138981	18.7141	3.7975e-78	1.13157e-76	UP
Eif2s2	ENSMUSG00000074656	5774.29	-0.869938	0.0464966	-18.7097	4.12482e-78	1.22705e-76	NO
Riox2	ENSMUSG00000022724	1780.58	-0.941337	0.0503287	-18.7038	4.61362e-78	1.37017e-76	NO
Nedd9	ENSMUSG00000021365	1041.03	-1.30253	0.0696594	-18.6986	5.08371e-78	1.50726e-76	DOWN
Dlgap4	ENSMUSG00000061689	1012.53	-1.24844	0.0668459	-18.6764	7.70451e-78	2.28051e-76	DOWN
Rras2	ENSMUSG00000055723	2819.15	-0.835755	0.0447519	-18.6753	7.86452e-78	2.32401e-76	NO
Fzd1	ENSMUSG00000044674	578.525	1.76143	0.0943212	18.6748	7.93147e-78	2.33991e-76	UP
Sorcs2	ENSMUSG00000029093	1370.07	1.82997	0.0980919	18.6557	1.13587e-77	3.34547e-76	UP
Npepl1	ENSMUSG00000039263	650.937	1.39901	0.0750013	18.6532	1.18954e-77	3.49775e-76	UP
Plpp3	ENSMUSG00000028517	327.992	1.97038	0.105651	18.6498	1.26685e-77	3.71894e-76	UP
Six1	ENSMUSG00000051367	272.546	2.36054	0.126577	18.649	1.28627e-77	3.76974e-76	UP
Rcan1	ENSMUSG00000022951	1002.07	-1.19083	0.0638582	-18.6481	1.3091e-77	3.83036e-76	DOWN
Dnaaf9	ENSMUSG00000027309	1223.01	1.69574	0.0911012	18.6138	2.48323e-77	7.25389e-76	UP
Fabp4	ENSMUSG00000062515	2845.53	-9.13848	0.491092	-18.6085	2.7412e-77	7.99435e-76	DOWN
Foxp1	ENSMUSG00000030067	3182.52	0.956164	0.0513961	18.6038	2.99254e-77	8.71308e-76	NO
Adarb1	ENSMUSG00000020262	985.878	-1.21995	0.0656426	-18.5847	4.27159e-77	1.24169e-75	DOWN
Car12	ENSMUSG00000032373	9671.57	-0.697383	0.0375925	-18.5511	7.98384e-77	2.317e-75	NO
Msln	ENSMUSG00000063011	2132.62	3.60374	0.194477	18.5304	1.17317e-76	3.39915e-75	UP
Dennd11	ENSMUSG00000037172	578.341	1.82659	0.0986636	18.5133	1.61413e-76	4.66918e-75	UP
Mbp	ENSMUSG00000041607	3242.79	0.903181	0.0487992	18.5081	1.77651e-76	5.13058e-75	NO
Niban2	ENSMUSG00000026796	13423.4	-0.767655	0.0415095	-18.4935	2.32966e-76	6.71718e-75	NO
Azin1	ENSMUSG00000037458	2935.81	-0.753758	0.0407667	-18.4895	2.50727e-76	7.21763e-75	NO
Ak2	ENSMUSG00000028792	3389.55	-0.756507	0.040931	-18.4825	2.85742e-76	8.21232e-75	NO
Slc9a9	ENSMUSG00000031129	300.282	1.95307	0.105799	18.4602	4.31959e-76	1.23947e-74	UP
Zfp422	ENSMUSG00000059878	255.123	2.43924	0.132315	18.4351	6.87048e-76	1.96825e-74	UP
Cdk2ap2	ENSMUSG00000024856	2765.4	-0.809523	0.0440447	-18.3796	1.91418e-75	5.47491e-74	NO
Hoxa10	ENSMUSG00000000938	1402.78	0.97412	0.0530007	18.3794	1.92114e-75	5.48604e-74	NO
Capsl	ENSMUSG00000039676	210.785	2.79081	0.152042	18.3556	2.97975e-75	8.49538e-74	UP
Antxr2	ENSMUSG00000029338	2541.7	-1.18432	0.0645441	-18.349	3.36006e-75	9.56437e-74	DOWN
Zyx	ENSMUSG00000029860	4759.64	-1.26423	0.0689039	-18.3477	3.44517e-75	9.79098e-74	DOWN
Asprv1	ENSMUSG00000033508	496.903	-5.62652	0.306855	-18.3361	4.26356e-75	1.20975e-73	DOWN
Tent5a	ENSMUSG00000032265	505.8	-2.01201	0.109763	-18.3306	4.72051e-75	1.33728e-73	DOWN
Casp14	ENSMUSG00000005355	182.19	-3.41295	0.186243	-18.3253	5.20326e-75	1.4717e-73	DOWN
Pkn1	ENSMUSG00000057672	745.115	1.3736	0.0751164	18.2863	1.06414e-74	3.00507e-73	UP
Tns2	ENSMUSG00000037003	317.469	2.01482	0.110206	18.2824	1.14295e-74	3.22249e-73	UP
Stard5	ENSMUSG00000046027	2092.15	1.09973	0.0601548	18.2817	1.15862e-74	3.26153e-73	UP
Pdpn	ENSMUSG00000028583	232.026	-3.21118	0.175747	-18.2717	1.39174e-74	3.91157e-73	DOWN
Mx1	ENSMUSG00000000386	137.126	5.33338	0.29203	18.2631	1.62675e-74	4.56488e-73	UP
Farp1	ENSMUSG00000025555	165.641	4.99356	0.273934	18.229	3.03741e-74	8.51001e-73	UP
Runx1	ENSMUSG00000022952	3329.2	1.0525	0.057744	18.227	3.15237e-74	8.81821e-73	UP
Maoa	ENSMUSG00000025037	129.001	3.81494	0.20931	18.2262	3.19666e-74	8.9281e-73	UP
Myo1b	ENSMUSG00000018417	3712.27	-0.843255	0.0462722	-18.2238	3.34198e-74	9.31938e-73	NO
Krt18	ENSMUSG00000023043	4949.52	2.40568	0.132196	18.1979	5.36451e-74	1.4936e-72	UP
Hoxa13	ENSMUSG00000038203	535.702	1.58204	0.0870749	18.1687	9.1284e-74	2.53758e-72	UP
Adgra3	ENSMUSG00000029090	317.171	2.35496	0.129642	18.1651	9.75095e-74	2.70642e-72	UP
Patz1	ENSMUSG00000020453	437.031	1.73239	0.0954543	18.1489	1.3089e-73	3.62726e-72	UP
Mettl27	ENSMUSG00000040557	744.922	1.43016	0.0788114	18.1467	1.36461e-73	3.77577e-72	UP
Tfap2c	ENSMUSG00000028640	1285.29	-1.23099	0.0678934	-18.1313	1.80495e-73	4.98643e-72	DOWN
Gstp1	ENSMUSG00000060803	7464.33	0.686783	0.0379065	18.1178	2.30667e-73	6.36263e-72	NO
Slc25a35	ENSMUSG00000018740	251.973	2.3305	0.128757	18.0999	3.19105e-73	8.78845e-72	UP
Slc29a2	ENSMUSG00000024891	443.91	-1.9089	0.105518	-18.0907	3.77328e-73	1.03759e-71	DOWN
Mfhas1	ENSMUSG00000070056	2130.33	-1.04724	0.057889	-18.0905	3.78602e-73	1.03949e-71	DOWN
Slc12a4	ENSMUSG00000017765	1238.49	-1.04292	0.0576642	-18.0861	4.1014e-73	1.12435e-71	DOWN
Mpped2	ENSMUSG00000016386	288.23	2.28314	0.126252	18.084	4.25843e-73	1.16561e-71	UP
Map3k20	ENSMUSG00000004085	2064.93	-0.959452	0.0530642	-18.081	4.50121e-73	1.23017e-71	NO
Lipn	ENSMUSG00000024770	152.265	-4.6669	0.258179	-18.0763	4.9029e-73	1.3379e-71	DOWN
Ywhah	ENSMUSG00000018965	3052.47	-0.730902	0.040578	-18.0123	1.56131e-72	4.25397e-71	NO
Lrp4	ENSMUSG00000027253	776.172	-1.44064	0.0799913	-18.01	1.62722e-72	4.42677e-71	DOWN
Slc16a1	ENSMUSG00000032902	4104.83	-0.856209	0.0475628	-18.0016	1.89116e-72	5.13697e-71	NO
Irf1	ENSMUSG00000018899	1033.26	-1.13158	0.0629056	-17.9885	2.39757e-72	6.50264e-71	DOWN
Rps2	ENSMUSG00000044533	37077.4	-0.510491	0.0284294	-17.9564	4.27367e-72	1.15733e-70	NO
Hif1a	ENSMUSG00000021109	4028.88	-0.812317	0.0452448	-17.9538	4.47976e-72	1.2113e-70	NO
Galc	ENSMUSG00000021003	731.046	1.35872	0.0757144	17.9453	5.22152e-72	1.40973e-70	UP
Sorl1	ENSMUSG00000049313	3570.35	1.1965	0.0667614	17.922	7.93611e-72	2.13939e-70	UP
Eif2s3y	ENSMUSG00000069049	129.937	5.21492	0.29101	17.9201	8.22158e-72	2.213e-70	UP
Lonp1	ENSMUSG00000041168	4416.97	-0.805192	0.0449488	-17.9135	9.24794e-72	2.48551e-70	NO
Tmem30b	ENSMUSG00000034435	1817.22	1.07363	0.0600027	17.8931	1.33506e-71	3.58275e-70	UP
Pcx	ENSMUSG00000024892	1866.23	1.06951	0.0597818	17.8902	1.40583e-71	3.76698e-70	UP
Usp18	ENSMUSG00000030107	271.168	6.03947	0.337849	17.8762	1.8059e-71	4.83172e-70	UP
Pdzd2	ENSMUSG00000022197	426.93	1.88977	0.105772	17.8665	2.15028e-71	5.74452e-70	UP
Oplah	ENSMUSG00000022562	426.598	-1.78453	0.0999199	-17.8596	2.43388e-71	6.49241e-70	DOWN
Wfs1	ENSMUSG00000039474	407.671	2.29011	0.128337	17.8444	3.1924e-71	8.50305e-70	UP
Popdc3	ENSMUSG00000019848	153.236	-3.44215	0.192978	-17.837	3.64917e-71	9.70515e-70	DOWN
Itga7	ENSMUSG00000025348	543.565	-6.5132	0.365826	-17.8041	6.56988e-71	1.74469e-69	DOWN
Zfp503	ENSMUSG00000039081	2317.58	1.68462	0.09462	17.804	6.57972e-71	1.7447e-69	UP
Nsun2	ENSMUSG00000021595	8253.95	-0.540033	0.0303791	-17.7764	1.07597e-70	2.84885e-69	NO
Rom1	ENSMUSG00000071648	186.623	3.52861	0.19888	17.7424	1.97285e-70	5.21576e-69	UP
Etl4	ENSMUSG00000036617	2819.72	0.702894	0.0396382	17.7327	2.34383e-70	6.18736e-69	NO
Macroh2a2	ENSMUSG00000020086	256.861	2.5013	0.141243	17.7092	3.56159e-70	9.38817e-69	UP
Spon2	ENSMUSG00000037379	555.669	2.16012	0.122107	17.6905	4.96632e-70	1.30716e-68	UP
Tmtc4	ENSMUSG00000041594	416.699	1.83908	0.104034	17.6777	6.22816e-70	1.63687e-68	UP
Krt7	ENSMUSG00000023039	19550.8	7.52955	0.426293	17.6629	8.10416e-70	2.12677e-68	UP
Depdc7	ENSMUSG00000027173	1172.53	-1.10969	0.0628424	-17.6584	8.77052e-70	2.29826e-68	DOWN
Aldh1l2	ENSMUSG00000020256	1474.87	-3.4461	0.195283	-17.6467	1.07896e-69	2.82319e-68	DOWN
B4galt5	ENSMUSG00000017929	273.25	2.59411	0.147034	17.6429	1.15415e-69	3.01552e-68	UP
Kdm3b	ENSMUSG00000038773	3216.78	0.818111	0.0463796	17.6394	1.22655e-69	3.19998e-68	NO
Nt5e	ENSMUSG00000032420	188.646	-4.52987	0.256886	-17.6338	1.3557e-69	3.53176e-68	DOWN
Ppfibp1	ENSMUSG00000016487	5633.98	0.957086	0.0542844	17.631	1.42473e-69	3.70617e-68	NO
Frmd4a	ENSMUSG00000026657	501.632	1.78776	0.101408	17.6295	1.46335e-69	3.80109e-68	UP
Dsg3	ENSMUSG00000056632	17581.7	-1.33621	0.0757964	-17.6289	1.47722e-69	3.83152e-68	DOWN
Stat3	ENSMUSG00000004040	4004.27	-1.00737	0.0571688	-17.621	1.69988e-69	4.40263e-68	DOWN
Fam83a	ENSMUSG00000051225	259.423	-6.26362	0.355514	-17.6185	1.77621e-69	4.59365e-68	DOWN
Cldn4	ENSMUSG00000047501	6168.8	1.99422	0.113264	17.6069	2.18168e-69	5.63412e-68	UP
Krt19	ENSMUSG00000020911	38133.4	6.91437	0.393002	17.5937	2.75202e-69	7.09671e-68	UP
Sbno2	ENSMUSG00000035673	2028.74	-0.919209	0.0522715	-17.5853	3.19363e-69	8.22359e-68	NO
H60c	ENSMUSG00000091618	2264.32	-1.13945	0.0648051	-17.5827	3.34506e-69	8.60109e-68	DOWN
Pir	ENSMUSG00000031379	843.387	1.30192	0.0740636	17.5785	3.6019e-69	9.24817e-68	UP
Zfp809	ENSMUSG00000057982	1483.76	0.941279	0.0536647	17.54	7.09321e-69	1.81862e-67	NO
Ddx3y	ENSMUSG00000069045	137.679	4.62196	0.263694	17.5278	8.79668e-69	2.25213e-67	UP
Sars	ENSMUSG00000068739	6835.45	-0.779537	0.0444998	-17.5178	1.04828e-68	2.67996e-67	NO
Itpk1	ENSMUSG00000057963	1469.11	-1.49304	0.0852668	-17.5103	1.19629e-68	3.05396e-67	DOWN
Tpm1	ENSMUSG00000032366	15389.2	-0.604007	0.0345342	-17.4901	1.7039e-68	4.3436e-67	NO
Bicd1	ENSMUSG00000003452	288.674	3.00731	0.171995	17.4848	1.86923e-68	4.75827e-67	UP
Ppp1r13b	ENSMUSG00000021285	541.785	1.42839	0.0817058	17.4821	1.96215e-68	4.98766e-67	UP
Reep3	ENSMUSG00000019873	4158.74	0.663214	0.0380171	17.4452	3.74522e-68	9.50656e-67	NO
Gm20744	ENSMUSG00000109145	141.871	-4.20213	0.241031	-17.434	4.55681e-68	1.15502e-66	DOWN
Six4	ENSMUSG00000034460	302.124	2.68495	0.154037	17.4306	4.83445e-68	1.22365e-66	UP
Ppp2cb	ENSMUSG00000009630	2309.09	0.763538	0.0438114	17.4278	5.07232e-68	1.28022e-66	NO
Tmem108	ENSMUSG00000042757	122.56	4.10229	0.235387	17.4279	5.07047e-68	1.28022e-66	UP
Zadh2	ENSMUSG00000049090	2144.64	0.784434	0.0450215	17.4235	5.46904e-68	1.3784e-66	NO
Map1b	ENSMUSG00000052727	746.766	-1.37072	0.0787025	-17.4165	6.18031e-68	1.55547e-66	DOWN
Efna3	ENSMUSG00000028039	868.339	-1.26577	0.0728528	-17.3743	1.29179e-67	3.2466e-66	DOWN
Jade2	ENSMUSG00000020387	1006.42	1.27033	0.0731209	17.373	1.32218e-67	3.31829e-66	UP
Myh9	ENSMUSG00000022443	26800.8	-0.759534	0.0437801	-17.3489	2.01227e-67	5.04313e-66	NO
Kctd1	ENSMUSG00000036225	849.838	1.20138	0.0692924	17.3378	2.43767e-67	6.10068e-66	UP
Znrf3	ENSMUSG00000041961	1254.55	0.975219	0.0562694	17.3313	2.73311e-67	6.83046e-66	NO
Rab25	ENSMUSG00000008601	5636.05	-0.695828	0.0401539	-17.329	2.84182e-67	7.09222e-66	NO
Fgf13	ENSMUSG00000031137	235.847	-2.15074	0.124154	-17.3231	3.14738e-67	7.84379e-66	DOWN
Pcdh1	ENSMUSG00000051375	2222.65	1.59835	0.0922827	17.3201	3.31658e-67	8.25392e-66	UP
Tubb5	ENSMUSG00000001525	33438	-0.711821	0.0411075	-17.3161	3.55594e-67	8.83728e-66	NO
Itga5	ENSMUSG00000000555	988.257	-1.50147	0.0867287	-17.3123	3.79796e-67	9.42561e-66	DOWN
Psmd8	ENSMUSG00000030591	6235.69	-0.654738	0.0378768	-17.286	5.99824e-67	1.48654e-65	NO
Wnk4	ENSMUSG00000035112	117.102	3.97248	0.229818	17.2853	6.07003e-67	1.50225e-65	UP
Met	ENSMUSG00000009376	5786.81	-0.700248	0.0405186	-17.2821	6.4153e-67	1.58549e-65	NO
Fbln1	ENSMUSG00000006369	451.895	1.84613	0.106975	17.2576	9.80951e-67	2.42099e-65	UP
Sqor	ENSMUSG00000005803	1871.83	1.04877	0.0607828	17.2543	1.03799e-66	2.55821e-65	UP
Tlr3	ENSMUSG00000031639	382.871	1.77323	0.102805	17.2485	1.14772e-66	2.82476e-65	UP
Map2k6	ENSMUSG00000020623	636.152	1.58424	0.0919772	17.2242	1.74743e-66	4.29482e-65	UP
Serpina3i	ENSMUSG00000079014	153.092	-3.44641	0.200171	-17.2173	1.96861e-66	4.83177e-65	DOWN
Wnt3	ENSMUSG00000000125	710.148	-8.40596	0.488701	-17.2006	2.62828e-66	6.44201e-65	DOWN
Car5b	ENSMUSG00000031373	457.487	-2.10904	0.122641	-17.1969	2.80248e-66	6.85952e-65	DOWN
Rap2b	ENSMUSG00000036894	2450.08	-0.774304	0.0450376	-17.1924	3.02888e-66	7.40351e-65	NO
Tmem176a	ENSMUSG00000023367	2596.02	0.988395	0.0576186	17.1541	5.85661e-66	1.42957e-64	NO
Stx7	ENSMUSG00000019998	2284.7	1.06204	0.0619266	17.1499	6.2951e-66	1.53451e-64	UP
Padi4	ENSMUSG00000025330	3412.36	1.16841	0.0681335	17.1488	6.41156e-66	1.56076e-64	UP
Psmd2	ENSMUSG00000006998	17326.5	-0.642087	0.0374557	-17.1425	7.14519e-66	1.73697e-64	NO
Hmga2	ENSMUSG00000056758	4252.4	-0.797617	0.0465405	-17.1381	7.71059e-66	1.87187e-64	NO
Sh3rf1	ENSMUSG00000031642	2174.9	0.898019	0.0524614	17.1177	1.09459e-65	2.65368e-64	NO
Padi1	ENSMUSG00000025329	203.354	5.1707	0.302101	17.1158	1.13135e-65	2.73907e-64	UP
Slc25a1	ENSMUSG00000003528	5236.94	-0.880512	0.0514583	-17.1112	1.2254e-65	2.96275e-64	NO
Gstm2	ENSMUSG00000040562	1370.64	0.998525	0.0584021	17.0974	1.55138e-65	3.74581e-64	NO
Gclc	ENSMUSG00000032350	1996.73	1.02703	0.0601137	17.0848	1.92713e-65	4.64676e-64	UP
Nsmf	ENSMUSG00000006476	319.612	2.03541	0.119227	17.0717	2.40942e-65	5.80182e-64	UP
Nbea	ENSMUSG00000027799	1115.66	1.39098	0.0814809	17.0713	2.42926e-65	5.8417e-64	UP
Dgat2	ENSMUSG00000030747	476.405	-2.38305	0.14005	-17.0156	6.28793e-65	1.51004e-63	DOWN
Etv6	ENSMUSG00000030199	2066.6	0.807763	0.0474886	17.0096	6.96697e-65	1.67085e-63	NO
Thrb	ENSMUSG00000021779	190.296	2.37383	0.139565	17.0088	7.07277e-65	1.69395e-63	UP
Tnfrsf1b	ENSMUSG00000028599	193.175	2.58652	0.152122	17.0029	7.81669e-65	1.86961e-63	UP
Engase	ENSMUSG00000033857	290.735	1.97136	0.116051	16.987	1.02501e-64	2.44835e-63	UP
Tbx2	ENSMUSG00000000093	202.805	4.09106	0.240891	16.983	1.09737e-64	2.61768e-63	UP
Coro2a	ENSMUSG00000028337	1721.98	-1.06368	0.0626823	-16.9693	1.38513e-64	3.29969e-63	DOWN
Card14	ENSMUSG00000013483	170.553	-3.86373	0.227695	-16.9689	1.39602e-64	3.32119e-63	DOWN
Pycard	ENSMUSG00000030793	1560.46	-1.06781	0.0630161	-16.945	2.0955e-64	4.97862e-63	DOWN
Ppp1r2	ENSMUSG00000047714	3374.47	-0.799094	0.0471926	-16.9326	2.58668e-64	6.13743e-63	NO
Dsg1b	ENSMUSG00000061928	3681.77	-6.19466	0.366188	-16.9166	3.39402e-64	8.04228e-63	DOWN
Litaf	ENSMUSG00000022500	4168.07	-0.824133	0.048764	-16.9004	4.46622e-64	1.05689e-62	NO
Upk1b	ENSMUSG00000049436	823.848	10.052	0.595144	16.89	5.33182e-64	1.26005e-62	UP
Mfge8	ENSMUSG00000030605	8010.05	0.788437	0.0467445	16.8669	7.87728e-64	1.85914e-62	NO
Prdx5	ENSMUSG00000024953	5761.28	-0.900981	0.0534648	-16.8519	1.01645e-63	2.39577e-62	NO
Nucb1	ENSMUSG00000030824	4530.08	0.729327	0.0432959	16.8452	1.13813e-63	2.67905e-62	NO
Acsm3	ENSMUSG00000030935	359.703	5.50761	0.32696	16.8449	1.14342e-63	2.68795e-62	UP
Slc38a2	ENSMUSG00000022462	20163.2	-0.929661	0.0552321	-16.8319	1.42448e-63	3.34424e-62	NO
Car13	ENSMUSG00000027555	2879.9	-0.794166	0.0471991	-16.8259	1.57753e-63	3.69869e-62	NO
Apc	ENSMUSG00000005871	2998.01	0.692759	0.0411844	16.8209	1.71568e-63	4.01731e-62	NO
Btbd3	ENSMUSG00000062098	2611.96	1.3584	0.080765	16.8191	1.76736e-63	4.13288e-62	UP
Ctsc	ENSMUSG00000030560	9887.17	-0.903294	0.0538005	-16.7897	2.90305e-63	6.77975e-62	NO
Dmkn	ENSMUSG00000060962	15627.2	-1.81665	0.108203	-16.7892	2.92564e-63	6.82355e-62	DOWN
Tmem176b	ENSMUSG00000029810	3817	0.774451	0.0461486	16.7817	3.32211e-63	7.73812e-62	NO
Pglyrp2	ENSMUSG00000079563	510.342	-5.14977	0.30705	-16.7718	3.92743e-63	9.13615e-62	DOWN
Trps1	ENSMUSG00000038679	726.24	-1.45386	0.0868244	-16.7448	6.17783e-63	1.43524e-61	DOWN
Eif2b5	ENSMUSG00000003235	4799.39	-0.588009	0.0351384	-16.7341	7.39997e-63	1.71693e-61	NO
Evl	ENSMUSG00000021262	984.745	-1.22253	0.0730639	-16.7323	7.62027e-63	1.76574e-61	DOWN
Man2a2	ENSMUSG00000038886	3230.6	0.950532	0.0568244	16.7275	8.25944e-63	1.91136e-61	NO
Tfcp2l1	ENSMUSG00000026380	416.15	2.70475	0.161713	16.7257	8.5209e-63	1.96931e-61	UP
Sqle	ENSMUSG00000022351	9089.53	-0.561382	0.0335711	-16.7222	9.03581e-63	2.08561e-61	NO
Nod1	ENSMUSG00000038058	566.643	1.46187	0.0874218	16.722	9.06037e-63	2.08857e-61	UP
Phgdh	ENSMUSG00000053398	4460.32	-0.840504	0.0502973	-16.7107	1.09542e-62	2.52187e-61	NO
Ces2e	ENSMUSG00000031886	2091.63	1.05124	0.0629344	16.7038	1.23053e-62	2.82927e-61	UP
Abca2	ENSMUSG00000026944	1184.3	1.01327	0.0607324	16.6841	1.70954e-62	3.92555e-61	UP
Hid1	ENSMUSG00000034586	328.772	7.70796	0.463574	16.6272	4.42459e-62	1.01469e-60	UP
P3h4	ENSMUSG00000006931	982.699	-1.11355	0.0670487	-16.6081	6.08898e-62	1.3946e-60	DOWN
Ranbp17	ENSMUSG00000040594	163.139	3.10428	0.186974	16.6027	6.65851e-62	1.52308e-60	UP
C2cd3	ENSMUSG00000047248	1028.23	1.06775	0.064355	16.5915	8.02686e-62	1.83373e-60	UP
Gpt2	ENSMUSG00000031700	1293.15	-1.39314	0.0840703	-16.5712	1.1261e-61	2.56927e-60	DOWN
Dennd2d	ENSMUSG00000027901	524.316	1.41717	0.0855554	16.5643	1.26145e-61	2.8744e-60	UP
Ptpre	ENSMUSG00000041836	2120.41	-0.784049	0.0473433	-16.5609	1.33536e-61	3.03892e-60	NO
Phactr2	ENSMUSG00000062866	1066.02	1.06752	0.0644934	16.5524	1.53895e-61	3.49777e-60	UP
Ampd3	ENSMUSG00000005686	1649.3	-1.23203	0.0744835	-16.541	1.8585e-61	4.21867e-60	DOWN
Naip5	ENSMUSG00000071203	299.872	7.85459	0.475087	16.5329	2.12495e-61	4.81736e-60	UP
Ggt6	ENSMUSG00000040471	299.115	-1.88138	0.113842	-16.5263	2.37462e-61	5.37655e-60	DOWN
Ptgs1	ENSMUSG00000047250	4858.81	-0.968257	0.0585899	-16.526	2.38346e-61	5.3897e-60	NO
Cx3cl1	ENSMUSG00000031778	901.378	1.47464	0.0893285	16.5081	3.20935e-61	7.24808e-60	UP
Sh3bp2	ENSMUSG00000054520	568.719	-1.33024	0.080587	-16.5068	3.27629e-61	7.38989e-60	DOWN
Slc31a2	ENSMUSG00000066152	495.348	-1.53363	0.0929278	-16.5034	3.46594e-61	7.8078e-60	DOWN
Rps6kb2	ENSMUSG00000024830	539.96	-1.28237	0.0777079	-16.5024	3.52434e-61	7.92931e-60	DOWN
Dynll2	ENSMUSG00000020483	4212.15	0.693882	0.0420546	16.4995	3.69742e-61	8.30824e-60	NO
Gdpd2	ENSMUSG00000019359	548.08	-1.38643	0.0840315	-16.4989	3.73343e-61	8.3786e-60	DOWN
Trib2	ENSMUSG00000020601	403.395	1.97024	0.119533	16.4828	4.87773e-61	1.09329e-59	UP
Ubxn8	ENSMUSG00000052906	975.631	1.09703	0.06661	16.4694	6.08907e-61	1.36308e-59	UP
Ak4	ENSMUSG00000028527	869.702	-1.82898	0.111072	-16.4666	6.37458e-61	1.4252e-59	DOWN
Agr2	ENSMUSG00000020581	1566.77	11.9282	0.724712	16.4593	7.19769e-61	1.60721e-59	UP
Sh3bgrl	ENSMUSG00000031246	2114.47	1.1823	0.071861	16.4526	8.04063e-61	1.79319e-59	UP
Sem1	ENSMUSG00000042541	5420.1	-0.661615	0.0402403	-16.4416	9.63585e-61	2.14627e-59	NO
Acp6	ENSMUSG00000028093	651.609	1.14875	0.0699856	16.4141	1.51592e-60	3.3723e-59	UP
Sgk3	ENSMUSG00000025915	938.319	-1.11568	0.0679754	-16.413	1.5429e-60	3.42805e-59	DOWN
Homer3	ENSMUSG00000003573	1143.11	-0.949883	0.0578922	-16.4078	1.68217e-60	3.73284e-59	NO
Ttyh2	ENSMUSG00000034714	265.261	1.98694	0.121187	16.3957	2.05174e-60	4.54725e-59	UP
Map2k1	ENSMUSG00000004936	2855.02	-1.05482	0.0643601	-16.3894	2.27603e-60	5.03807e-59	DOWN
Eva1c	ENSMUSG00000039903	1183.25	1.20946	0.0738316	16.3814	2.59804e-60	5.74373e-59	UP
Rnf126	ENSMUSG00000035890	2225.86	-0.783964	0.0478841	-16.3721	3.02523e-60	6.67988e-59	NO
Ralb	ENSMUSG00000004451	3163.26	-0.879585	0.0537465	-16.3654	3.37533e-60	7.4437e-59	NO
Stip1	ENSMUSG00000024966	9431.31	-0.680526	0.0415994	-16.3591	3.74922e-60	8.25801e-59	NO
ENSMUSG00000087150	ENSMUSG00000087150	348.148	1.79178	0.109539	16.3575	3.8437e-60	8.45566e-59	UP
Egr1	ENSMUSG00000038418	911.805	1.16229	0.0710599	16.3565	3.90909e-60	8.5889e-59	UP
Tsc22d1	ENSMUSG00000022010	3625.97	0.743091	0.0454462	16.351	4.27828e-60	9.38851e-59	NO
Tmem184b	ENSMUSG00000009035	1918.15	1.1578	0.0708377	16.3444	4.76872e-60	1.04519e-58	UP
Bsn	ENSMUSG00000032589	166.763	4.60707	0.281947	16.3402	5.10927e-60	1.11845e-58	UP
Tnnt2	ENSMUSG00000026414	869.401	-1.65311	0.101221	-16.3316	5.8778e-60	1.28511e-58	DOWN
Wdr36	ENSMUSG00000038299	5682.92	-0.592583	0.0362963	-16.3263	6.41898e-60	1.40171e-58	NO
Pparg	ENSMUSG00000000440	185.503	5.53182	0.338944	16.3207	7.02867e-60	1.53297e-58	UP
Elovl1	ENSMUSG00000006390	2968.69	-0.692623	0.0424529	-16.3151	7.70681e-60	1.67882e-58	NO
Klf3	ENSMUSG00000029178	6885.31	0.911672	0.055888	16.3125	8.04601e-60	1.75057e-58	NO
Ak3	ENSMUSG00000024782	7238.27	0.791779	0.0486105	16.2882	1.19667e-59	2.60042e-58	NO
Chpf2	ENSMUSG00000038181	760.27	1.07803	0.0662093	16.2821	1.32193e-59	2.86913e-58	UP
Cyb561	ENSMUSG00000019590	2523.49	0.695155	0.0427074	16.2771	1.43406e-59	3.10869e-58	NO
Tmem229b	ENSMUSG00000046157	318.663	1.98032	0.121719	16.2697	1.61978e-59	3.50703e-58	UP
Sptssa	ENSMUSG00000044408	2741.09	-0.817687	0.050259	-16.2695	1.62581e-59	3.51581e-58	NO
Etfbkmt	ENSMUSG00000039958	229.438	2.36453	0.145512	16.2498	2.24131e-59	4.84096e-58	UP
Slc5a1	ENSMUSG00000011034	179.672	-3.83204	0.236213	-16.2228	3.47938e-59	7.50594e-58	DOWN
Aifm2	ENSMUSG00000020085	345.317	1.79859	0.110872	16.2222	3.5124e-59	7.56801e-58	UP
Gtf2e2	ENSMUSG00000031585	1763.65	-0.86693	0.0534439	-16.2213	3.56595e-59	7.67411e-58	NO
AA986860	ENSMUSG00000042510	1736.91	-1.40268	0.0864757	-16.2205	3.61489e-59	7.77005e-58	DOWN
Eef1d	ENSMUSG00000055762	7489.67	-0.619108	0.0382144	-16.2009	4.96998e-59	1.06699e-57	NO
Picalm	ENSMUSG00000039361	5216.03	-0.641979	0.0396415	-16.1946	5.50236e-59	1.17986e-57	NO
Lmo7	ENSMUSG00000033060	2680.9	2.16881	0.133946	16.1916	5.778e-59	1.23748e-57	UP
Plod2	ENSMUSG00000032374	1351.36	-1.14915	0.0709839	-16.1888	6.04693e-59	1.29352e-57	DOWN
Them6	ENSMUSG00000056665	798.465	1.33921	0.0827453	16.1848	6.4589e-59	1.37999e-57	UP
Map4k4	ENSMUSG00000026074	6402.74	-0.756752	0.0467669	-16.1814	6.82797e-59	1.4571e-57	NO
Gadd45a	ENSMUSG00000036390	433.021	-1.49297	0.092288	-16.1773	7.29588e-59	1.55509e-57	DOWN
Wdr61	ENSMUSG00000061559	2245.54	-0.718311	0.0444088	-16.175	7.57295e-59	1.61222e-57	NO
Trpv4	ENSMUSG00000014158	926.629	1.24181	0.0768181	16.1655	8.8265e-59	1.87684e-57	UP
Dennd5b	ENSMUSG00000030313	261.373	2.05532	0.127193	16.1591	9.79667e-59	2.08065e-57	UP
Mvp	ENSMUSG00000030681	2870.94	-0.897702	0.0556099	-16.1428	1.27522e-58	2.70515e-57	NO
Sprr2a3	ENSMUSG00000074445	6506.36	-0.919128	0.0569748	-16.1322	1.51556e-58	3.21115e-57	NO
Nars	ENSMUSG00000024587	10385.8	-0.732782	0.0454329	-16.1289	1.59909e-58	3.3841e-57	NO
Neurl1a	ENSMUSG00000006435	273.995	-1.91626	0.118969	-16.1072	2.2711e-58	4.80056e-57	DOWN
Vav3	ENSMUSG00000033721	4404.77	0.83253	0.0516912	16.1058	2.32162e-58	4.90152e-57	NO
Plekha7	ENSMUSG00000045659	1471.43	0.942856	0.0585979	16.0903	2.98501e-58	6.29465e-57	NO
Ppl	ENSMUSG00000039457	7560.91	-1.25147	0.0777969	-16.0863	3.18153e-58	6.70115e-57	DOWN
Asph	ENSMUSG00000028207	3536.35	0.67494	0.0419624	16.0844	3.28225e-58	6.90513e-57	NO
Ripk3	ENSMUSG00000022221	1028.62	-1.02773	0.063943	-16.0727	3.96686e-58	8.33556e-57	DOWN
Snx5	ENSMUSG00000027423	6435.33	-0.666592	0.0414797	-16.0703	4.12074e-58	8.6487e-57	NO
Aff3	ENSMUSG00000037138	659.573	1.50151	0.0934724	16.0637	4.58159e-58	9.60463e-57	UP
Idh1	ENSMUSG00000025950	3125.23	0.810456	0.0504941	16.0505	5.66993e-58	1.18722e-56	NO
Elk3	ENSMUSG00000008398	3983.49	-0.880489	0.0548643	-16.0485	5.85624e-58	1.22479e-56	NO
Klc1	ENSMUSG00000021288	3840.06	-0.787897	0.0491474	-16.0313	7.72601e-58	1.61395e-56	NO
Rin1	ENSMUSG00000024883	3525.05	-0.626135	0.0390634	-16.0287	8.05519e-58	1.68074e-56	NO
Prkar2a	ENSMUSG00000032601	3403.54	-0.641439	0.0400358	-16.0216	9.02386e-58	1.88066e-56	NO
Dcun1d5	ENSMUSG00000032002	1918.63	-0.72083	0.0450056	-16.0164	9.80964e-58	2.04203e-56	NO
Calm1	ENSMUSG00000001175	14425.7	-0.49557	0.0309552	-16.0093	1.10113e-57	2.28951e-56	NO
Efs	ENSMUSG00000022203	568.327	1.63487	0.102304	15.9806	1.74378e-57	3.6215e-56	UP
Col18a1	ENSMUSG00000001435	17847.9	-0.569018	0.0356156	-15.9767	1.85803e-57	3.85427e-56	NO
Kremen1	ENSMUSG00000020393	3554.6	0.871918	0.05459	15.9721	1.99918e-57	4.14226e-56	NO
Gbe1	ENSMUSG00000022707	1837.36	-1.0487	0.0657159	-15.9581	2.50039e-57	5.17473e-56	DOWN
Ltbp1	ENSMUSG00000001870	2766.86	-1.01258	0.0634568	-15.957	2.54622e-57	5.26347e-56	DOWN
Gys1	ENSMUSG00000003865	2649.05	-1.50759	0.0944832	-15.9562	2.57923e-57	5.32552e-56	DOWN
Spsb1	ENSMUSG00000039911	227.095	-2.2464	0.140927	-15.9401	3.33597e-57	6.88006e-56	DOWN
Tbx3	ENSMUSG00000018604	3658.75	0.81942	0.0514067	15.9399	3.34667e-57	6.89414e-56	NO
Septin5	ENSMUSG00000072214	1407.5	-2.91511	0.182908	-15.9376	3.47445e-57	7.1491e-56	DOWN
Klf12	ENSMUSG00000072294	150.085	-5.50713	0.345567	-15.9365	3.53656e-57	7.26851e-56	DOWN
Tmc4	ENSMUSG00000019734	1700.33	0.914247	0.0573904	15.9303	3.90347e-57	8.01335e-56	NO
Dcxr	ENSMUSG00000039450	2827.3	1.19031	0.0747793	15.9177	4.77948e-57	9.80041e-56	UP
Sorbs3	ENSMUSG00000022091	522.939	1.49058	0.0936465	15.9171	4.81968e-57	9.87148e-56	UP
Mvb12b	ENSMUSG00000038740	189.275	2.41352	0.151638	15.9163	4.88076e-57	9.98511e-56	UP
Scarb2	ENSMUSG00000029426	5956.62	0.627156	0.0394472	15.8986	6.47763e-57	1.32368e-55	NO
Plod1	ENSMUSG00000019055	1023.88	-1.32419	0.083366	-15.8841	8.1667e-57	1.66692e-55	DOWN
Pear1	ENSMUSG00000028073	137.386	3.23419	0.203688	15.8782	8.97678e-57	1.83017e-55	UP
Acss2	ENSMUSG00000027605	1533.03	-1.66817	0.105063	-15.8778	9.0362e-57	1.84018e-55	DOWN
Ust	ENSMUSG00000047712	592.953	-1.28067	0.0806889	-15.8717	9.9461e-57	2.02317e-55	DOWN
Calr	ENSMUSG00000003814	22906.8	-0.632225	0.0398832	-15.8519	1.36401e-56	2.77141e-55	NO
Cachd1	ENSMUSG00000028532	422.473	4.31611	0.272475	15.8404	1.63857e-56	3.32548e-55	UP
Vdr	ENSMUSG00000022479	2739.41	-0.920701	0.0581348	-15.8373	1.7195e-56	3.48574e-55	NO
Fn1	ENSMUSG00000026193	562.869	9.02614	0.570064	15.8336	1.82579e-56	3.69702e-55	UP
Slc22a23	ENSMUSG00000038267	3918.71	0.858369	0.0542825	15.813	2.53153e-56	5.12023e-55	NO
Arhgef19	ENSMUSG00000028919	932.621	1.05764	0.0670174	15.7816	4.16319e-56	8.41087e-55	UP
Syngr1	ENSMUSG00000022415	124.41	3.77166	0.239041	15.7783	4.38758e-56	8.85416e-55	UP
Txnip	ENSMUSG00000038393	4270.54	1.22032	0.0774145	15.7634	5.5541e-56	1.11955e-54	UP
Nrp1	ENSMUSG00000025810	847.416	-1.5631	0.0992884	-15.743	7.66899e-56	1.54411e-54	DOWN
Fbf1	ENSMUSG00000020776	995.405	1.06493	0.0676643	15.7384	8.24929e-56	1.65908e-54	UP
Pacsin3	ENSMUSG00000027257	1036.72	-1.06867	0.0679234	-15.7334	8.92209e-56	1.79236e-54	DOWN
Acat2	ENSMUSG00000023832	3230.75	-0.818545	0.0521205	-15.7049	1.40104e-55	2.81139e-54	NO
Gspt1	ENSMUSG00000062203	9544.46	-0.553884	0.0353149	-15.6841	1.94173e-55	3.89198e-54	NO
Ccnd1	ENSMUSG00000070348	22038.8	0.769924	0.0491495	15.665	2.62609e-55	5.25779e-54	NO
Nsdhl	ENSMUSG00000031349	3525.66	-0.740056	0.0472456	-15.664	2.66408e-55	5.32786e-54	NO
Rcn2	ENSMUSG00000032320	1731.42	0.800642	0.0511219	15.6614	2.77558e-55	5.54462e-54	NO
Gls2	ENSMUSG00000044005	260.832	-2.08748	0.133401	-15.6482	3.41647e-55	6.81726e-54	DOWN
Pdzd8	ENSMUSG00000074746	4436.16	0.861218	0.0550851	15.6343	4.25063e-55	8.47225e-54	NO
Efnb1	ENSMUSG00000031217	4587.67	-0.615539	0.0393767	-15.6321	4.40322e-55	8.76659e-54	NO
Ldlrad3	ENSMUSG00000048058	460.679	1.94555	0.124531	15.623	5.07519e-55	1.00932e-53	UP
Rgs10	ENSMUSG00000030844	464.025	1.66951	0.106876	15.621	5.24065e-55	1.04106e-53	UP
Heph	ENSMUSG00000031209	1742.12	1.21888	0.0781004	15.6065	6.57238e-55	1.30416e-53	UP
Stn1	ENSMUSG00000042694	1201.64	-0.922339	0.0591455	-15.5944	7.94402e-55	1.57458e-53	NO
Pglyrp3	ENSMUSG00000042244	226.376	-2.4056	0.154324	-15.588	8.78285e-55	1.73891e-53	DOWN
Cnn3	ENSMUSG00000053931	4278.29	0.867693	0.0556885	15.5812	9.76965e-55	1.93214e-53	NO
Ccl7	ENSMUSG00000035373	288.689	-7.53679	0.483904	-15.575	1.07713e-54	2.12787e-53	DOWN
Dusp8	ENSMUSG00000037887	167.758	-3.15946	0.203259	-15.544	1.74726e-54	3.44788e-53	DOWN
Cd63	ENSMUSG00000025351	3698.2	-0.803224	0.051689	-15.5396	1.87245e-54	3.69083e-53	NO
Mpzl2	ENSMUSG00000032092	4069.94	-0.899168	0.0579201	-15.5243	2.37652e-54	4.67925e-53	NO
Ece1	ENSMUSG00000057530	3203.02	0.824214	0.0531528	15.5065	3.13512e-54	6.16608e-53	NO
Ddhd1	ENSMUSG00000037697	355.406	1.63717	0.105627	15.4996	3.49258e-54	6.86155e-53	UP
Cct8	ENSMUSG00000025613	15661.6	-0.598483	0.0386154	-15.4985	3.54872e-54	6.96417e-53	NO
Asns	ENSMUSG00000029752	4080.33	-1.35734	0.0877094	-15.4754	5.08693e-54	9.97185e-53	DOWN
Zfp36l2	ENSMUSG00000045817	4912.52	-0.687989	0.0444672	-15.4718	5.37502e-54	1.0525e-52	NO
Atp6v1a	ENSMUSG00000052459	8043.81	-0.760817	0.049215	-15.459	6.55605e-54	1.28235e-52	NO
M6pr	ENSMUSG00000007458	5641.33	0.591251	0.0382473	15.4586	6.59758e-54	1.28906e-52	NO
1700016C15Rik	ENSMUSG00000015962	235.805	3.47213	0.224883	15.4397	8.85255e-54	1.72775e-52	UP
Rsl1d1	ENSMUSG00000005846	7001.03	-0.679015	0.0440171	-15.4262	1.09141e-53	2.12777e-52	NO
Celf4	ENSMUSG00000024268	366.599	1.53202	0.0993287	15.4237	1.13377e-53	2.20793e-52	UP
Spn	ENSMUSG00000051457	137.257	3.02296	0.196025	15.4213	1.1772e-53	2.29002e-52	UP
Bmp2k	ENSMUSG00000034663	580.907	-1.43408	0.0932244	-15.3831	2.12589e-53	4.131e-52	DOWN
Yipf6	ENSMUSG00000047694	1104.35	0.992917	0.0645606	15.3796	2.2426e-53	4.35304e-52	NO
Wnt7b	ENSMUSG00000022382	2232.44	-0.963411	0.0626547	-15.3765	2.35255e-53	4.56149e-52	NO
Zfp609	ENSMUSG00000040524	2994.77	0.690201	0.0448917	15.3748	2.41578e-53	4.67901e-52	NO
Ildr1	ENSMUSG00000022900	174.383	4.46328	0.290791	15.3487	3.61164e-53	6.98759e-52	UP
Edar	ENSMUSG00000003227	128.096	5.00627	0.326227	15.3459	3.77015e-53	7.28637e-52	UP
Mpp1	ENSMUSG00000031402	2741.83	-0.859712	0.0560227	-15.3458	3.78031e-53	7.29808e-52	NO
Sox7	ENSMUSG00000063060	134.447	2.84886	0.18566	15.3445	3.854e-53	7.43229e-52	UP
Arhgef1	ENSMUSG00000040940	5690.4	-0.611753	0.0399104	-15.3282	4.95898e-53	9.55287e-52	NO
Cdc42ep1	ENSMUSG00000049521	2565.73	-0.674768	0.0440264	-15.3264	5.09087e-53	9.79635e-52	NO
Mapk8ip1	ENSMUSG00000027223	237.135	1.96171	0.128109	15.3128	6.27674e-53	1.20653e-51	UP
Lyn	ENSMUSG00000042228	1090.22	-1.23129	0.0804499	-15.3051	7.0684e-53	1.35724e-51	DOWN
Cyrib	ENSMUSG00000022378	3753.18	-0.715025	0.0467432	-15.2969	8.02422e-53	1.53911e-51	NO
Tacc2	ENSMUSG00000030852	4927.65	-0.64038	0.0418677	-15.2953	8.21409e-53	1.57384e-51	NO
Lrrc8c	ENSMUSG00000054720	1149.2	-0.874125	0.057157	-15.2934	8.46086e-53	1.61938e-51	NO
Notum	ENSMUSG00000042988	108.246	5.82141	0.380705	15.2911	8.76013e-53	1.67486e-51	UP
Slc44a3	ENSMUSG00000039865	151.129	3.93852	0.257773	15.279	1.05481e-52	2.01454e-51	UP
Trim24	ENSMUSG00000029833	1509.98	0.911463	0.0597265	15.2606	1.39911e-52	2.66924e-51	NO
Phf2	ENSMUSG00000038025	1971.01	0.765258	0.0501686	15.2537	1.55507e-52	2.96361e-51	NO
Rbm47	ENSMUSG00000070780	777.483	1.10053	0.0721499	15.2534	1.56235e-52	2.97432e-51	UP
Ikzf2	ENSMUSG00000025997	664.333	1.5527	0.101846	15.2456	1.76191e-52	3.35063e-51	UP
Samd4	ENSMUSG00000021838	746.155	-1.67913	0.11016	-15.2427	1.84183e-52	3.49889e-51	DOWN
Akr1c13	ENSMUSG00000021213	207.702	2.16031	0.141758	15.2394	1.93618e-52	3.6742e-51	UP
Atf4	ENSMUSG00000042406	6328.01	-0.530651	0.0348216	-15.2391	1.94421e-52	3.68552e-51	NO
Actr3	ENSMUSG00000026341	9633.38	-0.573929	0.037675	-15.2337	2.11339e-52	4.00196e-51	NO
Gng12	ENSMUSG00000036402	5148.07	-0.647974	0.0425527	-15.2276	2.32071e-52	4.38988e-51	NO
Dennd3	ENSMUSG00000036661	132.33	3.13524	0.205933	15.2246	2.43007e-52	4.59189e-51	UP
Higd1a	ENSMUSG00000038412	3159.76	-1.40905	0.0925561	-15.2237	2.46238e-52	4.64801e-51	DOWN
Ggta1	ENSMUSG00000035778	3614.19	-0.846376	0.0556076	-15.2205	2.58516e-52	4.87459e-51	NO
Sav1	ENSMUSG00000021067	2299.13	0.899344	0.0591008	15.2171	2.72205e-52	5.12576e-51	NO
Ifi202b	ENSMUSG00000026535	655.212	-3.75874	0.247008	-15.2171	2.72411e-52	5.12576e-51	DOWN
Klhl18	ENSMUSG00000054792	765.186	-1.07582	0.0707008	-15.2166	2.74617e-52	5.16182e-51	DOWN
Txndc5	ENSMUSG00000038991	5589.89	0.537726	0.0353503	15.2114	2.97241e-52	5.58118e-51	NO
Atp6v1b2	ENSMUSG00000006273	3328.71	-0.715043	0.0470252	-15.2055	3.25071e-52	6.09731e-51	NO
Etv5	ENSMUSG00000013089	937.535	1.49734	0.098491	15.2028	3.38722e-52	6.34668e-51	UP
Ace2	ENSMUSG00000015405	99.4649	-5.30715	0.349334	-15.1922	3.98355e-52	7.45618e-51	DOWN
Cdr2l	ENSMUSG00000050910	134.291	2.706	0.178143	15.1901	4.11341e-52	7.69118e-51	UP
Upp1	ENSMUSG00000020407	725.639	-1.16866	0.076994	-15.1786	4.8976e-52	9.14783e-51	DOWN
Sesn1	ENSMUSG00000038332	791.544	1.2106	0.0798067	15.1691	5.66507e-52	1.05703e-50	UP
Il18rap	ENSMUSG00000026068	581.053	-1.92552	0.126953	-15.1672	5.82733e-52	1.08616e-50	DOWN
Arhgap31	ENSMUSG00000022799	153.22	2.89314	0.190754	15.1669	5.85818e-52	1.09077e-50	UP
Gata3	ENSMUSG00000015619	1961.1	1.05948	0.0698769	15.162	6.30799e-52	1.1733e-50	UP
Slit1	ENSMUSG00000025020	685.712	-4.77624	0.31502	-15.1617	6.34394e-52	1.17876e-50	DOWN
Ccdc86	ENSMUSG00000024732	2015.13	-0.740113	0.048851	-15.1504	7.52967e-52	1.39762e-50	NO
Shtn1	ENSMUSG00000041362	2327.6	-0.63764	0.0420912	-15.149	7.69036e-52	1.42596e-50	NO
Cyp3a13	ENSMUSG00000029727	275.382	-2.32802	0.153719	-15.1447	8.21781e-52	1.52217e-50	DOWN
Pqlc3	ENSMUSG00000045679	1244.6	-1.14325	0.075492	-15.144	8.29515e-52	1.5349e-50	DOWN
Cavin3	ENSMUSG00000037060	750.902	-1.3473	0.0889912	-15.1397	8.855e-52	1.6368e-50	DOWN
Zfp385a	ENSMUSG00000000552	1899.36	-0.767294	0.0506918	-15.1364	9.31174e-52	1.71944e-50	NO
St3gal1	ENSMUSG00000013846	868.225	-1.58738	0.104889	-15.1339	9.67915e-52	1.78543e-50	DOWN
Pygl	ENSMUSG00000021069	216.343	3.12357	0.206407	15.133	9.80648e-52	1.80705e-50	UP
Spag9	ENSMUSG00000020859	4173.55	-0.701346	0.0463466	-15.1326	9.86772e-52	1.81646e-50	NO
Trim47	ENSMUSG00000020773	126.353	-3.13264	0.207127	-15.1243	1.12017e-51	2.05988e-50	DOWN
Smim6	ENSMUSG00000075420	177.896	6.27331	0.41487	15.1211	1.17478e-51	2.15808e-50	UP
Zfp358	ENSMUSG00000047264	311.966	1.62939	0.107761	15.1204	1.18756e-51	2.17931e-50	UP
Ndel1	ENSMUSG00000018736	1587.26	-0.812214	0.0537273	-15.1173	1.24464e-51	2.28171e-50	NO
Smtnl2	ENSMUSG00000045667	376.485	-4.72012	0.312303	-15.1139	1.31133e-51	2.40149e-50	DOWN
Greb1l	ENSMUSG00000042942	154.705	5.8969	0.39025	15.1106	1.37943e-51	2.52362e-50	UP
Trmt9b	ENSMUSG00000039620	119.972	4.23687	0.280736	15.092	1.82794e-51	3.34072e-50	UP
Rdh10	ENSMUSG00000025921	533.705	1.45613	0.0965132	15.0874	1.96112e-51	3.58045e-50	UP
Nedd4	ENSMUSG00000032216	24413.4	0.452184	0.029996	15.0748	2.37234e-51	4.32678e-50	NO
Dlg5	ENSMUSG00000021782	2915	0.71792	0.0476607	15.0631	2.83072e-51	5.15753e-50	NO
Mib1	ENSMUSG00000024294	3518.06	0.818537	0.0543444	15.062	2.87796e-51	5.23824e-50	NO
Tnfrsf23	ENSMUSG00000037613	2616.15	-1.22187	0.0811525	-15.0564	3.13256e-51	5.69582e-50	DOWN
Sub1	ENSMUSG00000022205	3237.61	-0.640343	0.0425492	-15.0495	3.47927e-51	6.31979e-50	NO
Lypd3	ENSMUSG00000057454	6889.98	-2.0001	0.13292	-15.0474	3.58993e-51	6.51415e-50	DOWN
Kirrel3	ENSMUSG00000032036	78.4244	4.53318	0.302006	15.0103	6.29062e-51	1.14031e-49	UP
Arhgef40	ENSMUSG00000004562	288.726	1.84123	0.122745	15.0005	7.28951e-51	1.32004e-49	UP
Hsp90aa1	ENSMUSG00000021270	13494.3	-0.713129	0.0475542	-14.9961	7.78218e-51	1.40782e-49	NO
Yif1a	ENSMUSG00000024875	1555.15	-0.770883	0.0514206	-14.9917	8.31783e-51	1.5032e-49	NO
Ehd1	ENSMUSG00000024772	5778.03	-0.758879	0.0506446	-14.9844	9.28468e-51	1.67623e-49	NO
Ppp4r1	ENSMUSG00000061950	2629.86	-0.61293	0.0409051	-14.9842	9.31844e-51	1.68062e-49	NO
Itgb1	ENSMUSG00000025809	29498.9	-0.47554	0.0317432	-14.9808	9.79726e-51	1.76519e-49	NO
Mvk	ENSMUSG00000041939	1830.93	-0.822626	0.0549783	-14.9627	1.28653e-50	2.31562e-49	NO
Arpc5	ENSMUSG00000008475	5367.95	-0.715446	0.0478175	-14.962	1.30069e-50	2.33874e-49	NO
Cemip2	ENSMUSG00000024754	1887.1	0.965838	0.0645537	14.9618	1.30511e-50	2.34412e-49	NO
Slc66a2	ENSMUSG00000034006	1948.52	-0.824761	0.0551248	-14.9617	1.30631e-50	2.34412e-49	NO
Papss1	ENSMUSG00000028032	3351.35	0.5848	0.0391012	14.9561	1.42145e-50	2.54816e-49	NO
Fam222a	ENSMUSG00000041930	87.7582	4.93058	0.329689	14.9553	1.43924e-50	2.57747e-49	UP
Ppan	ENSMUSG00000004100	1478.7	-0.823317	0.0550543	-14.9546	1.45305e-50	2.59958e-49	NO
Htatip2	ENSMUSG00000039745	1119.57	0.84608	0.0565782	14.9542	1.463e-50	2.61477e-49	NO
Alox12b	ENSMUSG00000032807	461.88	-7.76179	0.519504	-14.9408	1.7888e-50	3.19386e-49	DOWN
Esd	ENSMUSG00000021996	12456.2	0.547705	0.0367232	14.9144	2.65614e-50	4.73771e-49	NO
Mrtfa	ENSMUSG00000042292	1665.12	-0.860709	0.0577433	-14.9058	3.02248e-50	5.38576e-49	NO
Txn1	ENSMUSG00000028367	14791.7	-0.69152	0.0464464	-14.8886	3.91084e-50	6.96177e-49	NO
Zc3h7b	ENSMUSG00000022390	2090.63	0.85964	0.0577721	14.8799	4.45483e-50	7.92222e-49	NO
Chit1	ENSMUSG00000026450	803.748	-3.90935	0.262748	-14.8787	4.53322e-50	8.05358e-49	DOWN
Abracl	ENSMUSG00000078453	1519.9	-0.812337	0.0546224	-14.8719	5.02003e-50	8.90956e-49	NO
Vasp	ENSMUSG00000030403	7448.56	-0.507685	0.0341375	-14.8718	5.02561e-50	8.91058e-49	NO
Rnf19b	ENSMUSG00000028793	1827.42	-0.936521	0.0630519	-14.8532	6.63469e-50	1.17518e-48	NO
Fam83e	ENSMUSG00000054161	304.766	4.87599	0.329617	14.7929	1.62848e-49	2.88162e-48	UP
Prelp	ENSMUSG00000041577	282.647	7.80376	0.528208	14.774	2.15453e-49	3.80869e-48	UP
Ccdc3	ENSMUSG00000026676	4643.62	0.926567	0.0627273	14.7713	2.24178e-49	3.959e-48	NO
Serpinb3a	ENSMUSG00000044594	304.33	-7.7372	0.52388	-14.769	2.32057e-49	4.09408e-48	DOWN
Dock9	ENSMUSG00000025558	3042.91	-0.683688	0.0462957	-14.7679	2.36076e-49	4.16088e-48	NO
Cpa4	ENSMUSG00000039070	167.278	-6.39938	0.43352	-14.7615	2.59579e-49	4.57058e-48	DOWN
Tcp11l1	ENSMUSG00000027175	740.625	-1.13162	0.0767161	-14.7507	3.04332e-49	5.3533e-48	DOWN
Wipf3	ENSMUSG00000086040	140.101	3.56921	0.242098	14.7428	3.4222e-49	6.01382e-48	UP
Grb7	ENSMUSG00000019312	1654.19	0.776646	0.0526888	14.7402	3.55487e-49	6.24082e-48	NO
Eva1a	ENSMUSG00000035104	532.256	-1.15204	0.0781722	-14.7372	3.71839e-49	6.52146e-48	DOWN
Ces2f	ENSMUSG00000062826	793.532	-1.31636	0.0893532	-14.7321	4.0104e-49	7.02668e-48	DOWN
Atp1b3	ENSMUSG00000032412	10233.4	-0.679304	0.0461144	-14.7309	4.08527e-49	7.15083e-48	NO
Pdlim2	ENSMUSG00000022090	896.111	-1.43069	0.0973615	-14.6946	6.9781e-49	1.22024e-47	DOWN
Gmds	ENSMUSG00000038372	716.263	1.09807	0.0747276	14.6943	7.01547e-49	1.22557e-47	UP
Nkpd1	ENSMUSG00000060621	218.3	-2.91769	0.198709	-14.6833	8.25299e-49	1.44035e-47	DOWN
Slc6a4	ENSMUSG00000020838	151.625	-4.74636	0.323373	-14.6777	8.96375e-49	1.56287e-47	DOWN
Igsf8	ENSMUSG00000038034	1726.86	-0.705634	0.0480778	-14.6769	9.06402e-49	1.57881e-47	NO
Fem1c	ENSMUSG00000033319	1360.49	0.908845	0.0619842	14.6625	1.12012e-48	1.94916e-47	NO
Cpped1	ENSMUSG00000065979	2686.25	-0.816749	0.0557511	-14.6499	1.34877e-48	2.34475e-47	NO
Ttll5	ENSMUSG00000012609	796.509	1.05355	0.0719772	14.6372	1.62564e-48	2.82331e-47	UP
Kcnq1	ENSMUSG00000009545	268.189	7.20392	0.492299	14.6332	1.72382e-48	2.99092e-47	UP
Akr1c12	ENSMUSG00000021211	113.821	5.83077	0.398655	14.6261	1.91463e-48	3.31876e-47	UP
Pkm	ENSMUSG00000032294	137869	-0.610262	0.0417496	-14.6172	2.18179e-48	3.77817e-47	NO
Mknk2	ENSMUSG00000020190	6272.79	0.666706	0.045662	14.6009	2.7711e-48	4.794e-47	NO
Dmxl1	ENSMUSG00000037416	873.422	1.04412	0.0715563	14.5915	3.18018e-48	5.49637e-47	UP
Fam135a	ENSMUSG00000026153	2192.97	-0.953507	0.0654079	-14.5779	3.88463e-48	6.70738e-47	NO
Eml4	ENSMUSG00000032624	2773.55	0.722528	0.0495779	14.5736	4.13507e-48	7.13289e-47	NO
Cd44	ENSMUSG00000005087	29479.2	-0.668753	0.0459542	-14.5526	5.62376e-48	9.69147e-47	NO
Gstm1	ENSMUSG00000058135	1083.83	1.49189	0.102522	14.5518	5.68603e-48	9.78931e-47	UP
Pptc7	ENSMUSG00000038582	1733.87	0.891774	0.0613036	14.5468	6.11566e-48	1.05188e-46	NO
Oxr1	ENSMUSG00000022307	2706.34	0.930627	0.063977	14.5463	6.16626e-48	1.05956e-46	NO
Ndfip1	ENSMUSG00000024425	2071.42	-0.798651	0.0549138	-14.5437	6.40175e-48	1.09897e-46	NO
Rapgef3	ENSMUSG00000022469	480.319	-1.47287	0.101279	-14.5428	6.49027e-48	1.11309e-46	DOWN
Gas2l1	ENSMUSG00000034201	1847.47	-0.785618	0.0541032	-14.5207	8.95543e-48	1.53439e-46	NO
Rdh12	ENSMUSG00000021123	496.706	-1.49797	0.103168	-14.5197	9.09338e-48	1.55653e-46	DOWN
Galnt12	ENSMUSG00000039774	277.101	1.63053	0.112357	14.512	1.01653e-47	1.73835e-46	UP
Cds1	ENSMUSG00000029330	1047.92	-0.986707	0.0680994	-14.4892	1.41759e-47	2.42186e-46	NO
Atp6v0a4	ENSMUSG00000038600	218.63	-7.27573	0.502295	-14.485	1.50771e-47	2.57336e-46	DOWN
Esr1	ENSMUSG00000019768	479.921	1.48596	0.102683	14.4714	1.83739e-47	3.13305e-46	UP
Nipsnap1	ENSMUSG00000034285	1011.97	0.890165	0.0615294	14.4673	1.94923e-47	3.32059e-46	NO
Rrm2	ENSMUSG00000020649	8752.45	-0.899935	0.0622114	-14.4658	1.99394e-47	3.39351e-46	NO
Mtmr3	ENSMUSG00000034354	3393.81	0.581951	0.0402826	14.4467	2.62897e-47	4.47001e-46	NO
Aox1	ENSMUSG00000063558	209.586	2.58335	0.178843	14.4448	2.70408e-47	4.59332e-46	UP
Cxxc5	ENSMUSG00000046668	88.2108	3.8472	0.266431	14.4397	2.90912e-47	4.93692e-46	UP
Dlg3	ENSMUSG00000000881	1334.97	0.836705	0.0579575	14.4365	3.0486e-47	5.16869e-46	NO
Art4	ENSMUSG00000030217	496.617	1.35778	0.0940774	14.4326	3.22662e-47	5.46532e-46	UP
Aldh5a1	ENSMUSG00000035936	441.51	1.25479	0.0870916	14.4077	4.62936e-47	7.83386e-46	UP
Tgfb2	ENSMUSG00000039239	164.728	2.60517	0.180835	14.4064	4.71986e-47	7.97944e-46	UP
Ankrd13a	ENSMUSG00000041870	4302.37	-0.566761	0.039348	-14.4038	4.89647e-47	8.27016e-46	NO
Nfat5	ENSMUSG00000003847	4493.53	0.929425	0.0646082	14.3856	6.37579e-47	1.07585e-45	NO
Ptprr	ENSMUSG00000020151	537.754	7.96776	0.553967	14.3831	6.60855e-47	1.11408e-45	UP
Hsd17b12	ENSMUSG00000027195	5480.87	-0.593885	0.0413169	-14.3739	7.5451e-47	1.27076e-45	NO
Arhgap24	ENSMUSG00000057315	230.521	-1.86246	0.129744	-14.3548	9.93689e-47	1.67201e-45	DOWN
Ppbp	ENSMUSG00000029372	2849.1	4.97592	0.346699	14.3523	1.03073e-46	1.7327e-45	UP
Gpd2	ENSMUSG00000026827	4522.23	-0.642842	0.0447983	-14.3497	1.06982e-46	1.79672e-45	NO
Il1a	ENSMUSG00000027399	416.594	-2.29334	0.159973	-14.3358	1.30715e-46	2.19323e-45	DOWN
Nfe2l3	ENSMUSG00000029832	312.153	2.22351	0.155173	14.3292	1.43793e-46	2.4104e-45	UP
Kat2b	ENSMUSG00000000708	475.132	1.37374	0.0958924	14.3258	1.50885e-46	2.5269e-45	UP
Brd8	ENSMUSG00000003778	1879.28	0.837074	0.0585026	14.3083	1.94187e-46	3.24904e-45	NO
Ccdc125	ENSMUSG00000048924	178.859	1.97303	0.138068	14.2903	2.51591e-46	4.20554e-45	UP
Ctnnb1	ENSMUSG00000006932	30455.8	0.528647	0.0370533	14.2672	3.50423e-46	5.85209e-45	NO
Icam1	ENSMUSG00000037405	2181.16	-0.993507	0.0697742	-14.2389	5.25537e-46	8.7683e-45	NO
Insl6	ENSMUSG00000050957	164.164	-2.48354	0.174494	-14.2328	5.73296e-46	9.55619e-45	DOWN
Adam15	ENSMUSG00000028041	1201.41	-0.75575	0.0531063	-14.2309	5.89207e-46	9.81222e-45	NO
Rnf43	ENSMUSG00000034177	1717.02	0.825206	0.058014	14.2243	6.47796e-46	1.07778e-44	NO
Nxph4	ENSMUSG00000040258	217.548	-3.18483	0.223909	-14.2238	6.52322e-46	1.0843e-44	DOWN
Dact2	ENSMUSG00000048826	281.458	1.63361	0.114864	14.2221	6.68458e-46	1.11009e-44	UP
Smad6	ENSMUSG00000036867	148.942	2.34344	0.164822	14.218	7.08338e-46	1.17522e-44	UP
Limk1	ENSMUSG00000029674	951.41	-1.35212	0.0953879	-14.175	1.30893e-45	2.16965e-44	DOWN
Pgap1	ENSMUSG00000073678	1456.49	1.02964	0.0726588	14.1709	1.38718e-45	2.29723e-44	UP
Dennd1a	ENSMUSG00000035392	323.132	-1.45271	0.102586	-14.1609	1.59967e-45	2.64666e-44	DOWN
Gne	ENSMUSG00000028479	172.555	7.40969	0.523895	14.1435	2.04961e-45	3.38793e-44	UP
Il24	ENSMUSG00000026420	653.33	-9.20401	0.651051	-14.1371	2.24216e-45	3.70279e-44	DOWN
Rusc2	ENSMUSG00000035969	466.606	-1.60525	0.113563	-14.1353	2.30309e-45	3.79989e-44	DOWN
Serpine2	ENSMUSG00000026249	4236.43	1.13389	0.0802206	14.1347	2.32225e-45	3.82796e-44	UP
Mmp10	ENSMUSG00000047562	517.892	-7.15782	0.506633	-14.1282	2.54537e-45	4.19186e-44	DOWN
Msi2	ENSMUSG00000069769	2128.52	0.843069	0.0596852	14.1253	2.65417e-45	4.36701e-44	NO
Zbtb7b	ENSMUSG00000028042	2365.63	-0.791065	0.0560934	-14.1027	3.65769e-45	6.01258e-44	NO
Hmox1	ENSMUSG00000005413	690.987	-1.55935	0.110634	-14.0946	4.09786e-45	6.72993e-44	DOWN
Elk4	ENSMUSG00000026436	2445.92	0.706505	0.0501331	14.0926	4.21777e-45	6.92048e-44	NO
Eno1	ENSMUSG00000063524	41711.6	-0.665212	0.047207	-14.0914	4.29183e-45	7.03552e-44	NO
Wdr1	ENSMUSG00000005103	10027.1	-0.504609	0.0358277	-14.0843	4.74232e-45	7.76685e-44	NO
Trib3	ENSMUSG00000032715	138.024	-3.25555	0.231154	-14.0839	4.77121e-45	7.807e-44	DOWN
Gjb5	ENSMUSG00000042357	429.712	-1.37328	0.0975351	-14.0799	5.04961e-45	8.25496e-44	DOWN
Rdh11	ENSMUSG00000066441	3293.65	-0.756055	0.0537027	-14.0785	5.14755e-45	8.40736e-44	NO
Slurp1	ENSMUSG00000022596	1383.72	6.79972	0.483135	14.0742	5.47521e-45	8.93433e-44	UP
Cdkl2	ENSMUSG00000029403	468.71	-1.2531	0.0890398	-14.0735	5.52745e-45	9.01101e-44	DOWN
Casp3	ENSMUSG00000031628	3416.79	0.893432	0.0634836	14.0734	5.53232e-45	9.01101e-44	NO
Tut4	ENSMUSG00000034610	741.275	1.07938	0.0767425	14.065	6.23336e-45	1.01436e-43	UP
Mif	ENSMUSG00000033307	8463.84	-0.664367	0.0472486	-14.0611	6.58729e-45	1.07097e-43	NO
Mab21l4	ENSMUSG00000034159	507.657	1.6054	0.114236	14.0533	7.34769e-45	1.19351e-43	UP
Lurap1	ENSMUSG00000028701	137.67	2.6732	0.190329	14.0451	8.25536e-45	1.33973e-43	UP
Fhod3	ENSMUSG00000034295	224.499	1.80148	0.128302	14.0409	8.75677e-45	1.41981e-43	UP
Cct6a	ENSMUSG00000029447	9700.83	-0.482188	0.0343795	-14.0254	1.0896e-44	1.76506e-43	NO
Pcyox1l	ENSMUSG00000024579	359.417	1.4935	0.106656	14.003	1.49502e-44	2.4196e-43	UP
Defb1	ENSMUSG00000044748	1129.98	-2.85786	0.204094	-14.0027	1.50123e-44	2.42744e-43	DOWN
Rap1b	ENSMUSG00000052681	4640.13	-0.658444	0.0470242	-14.0022	1.51072e-44	2.44058e-43	NO
Phc1	ENSMUSG00000040669	730.987	1.04497	0.0746591	13.9965	1.63745e-44	2.6429e-43	UP
Tnfaip8l1	ENSMUSG00000044469	254.428	1.83081	0.130821	13.9948	1.67723e-44	2.70467e-43	UP
Nfib	ENSMUSG00000008575	2226.39	0.730795	0.052253	13.9857	1.90615e-44	3.07104e-43	NO
C1ra	ENSMUSG00000055172	131.114	-2.66209	0.190356	-13.9848	1.92913e-44	3.10525e-43	DOWN
Agap1	ENSMUSG00000055013	1260.08	0.761768	0.0544871	13.9807	2.04421e-44	3.28753e-43	NO
Aldh18a1	ENSMUSG00000025007	4253.19	-0.732798	0.0524703	-13.966	2.51518e-44	4.0413e-43	NO
Yars	ENSMUSG00000028811	2677.47	-0.728715	0.052192	-13.9622	2.65147e-44	4.25645e-43	NO
Mmp13	ENSMUSG00000050578	872.826	-6.39498	0.458174	-13.9575	2.83014e-44	4.53918e-43	DOWN
Lnx2	ENSMUSG00000016520	1373.18	-0.87285	0.0625506	-13.9543	2.96184e-44	4.74614e-43	NO
Uhrf2	ENSMUSG00000024817	1419.37	0.897345	0.0643926	13.9355	3.85354e-44	6.16947e-43	NO
Pfkp	ENSMUSG00000021196	4537.7	-1.78657	0.128228	-13.9328	4.00456e-44	6.4055e-43	DOWN
Srgap3	ENSMUSG00000030257	1139.8	1.15799	0.0831415	13.9279	4.28614e-44	6.84975e-43	UP
Dnajc15	ENSMUSG00000022013	845.411	-0.916858	0.0658356	-13.9265	4.37479e-44	6.98516e-43	NO
Xpnpep1	ENSMUSG00000025027	8325.76	-0.576582	0.0414542	-13.9089	5.59531e-44	8.92595e-43	NO
Dele1	ENSMUSG00000024442	1075.29	0.817494	0.0588037	13.9021	6.15268e-44	9.80631e-43	NO
Enpp4	ENSMUSG00000023961	274.168	7.21846	0.519242	13.9019	6.16602e-44	9.8188e-43	UP
Zfp652	ENSMUSG00000075595	2876.43	0.818632	0.0588988	13.899	6.42715e-44	1.02255e-42	NO
S100a4	ENSMUSG00000001020	1138.31	2.33487	0.168002	13.8978	6.52743e-44	1.03758e-42	UP
Celsr2	ENSMUSG00000068740	2440.82	0.918516	0.0660953	13.8968	6.6211e-44	1.05153e-42	NO
Myo5a	ENSMUSG00000034593	2650.15	-0.714074	0.0514077	-13.8904	7.24275e-44	1.14923e-42	NO
Lypd5	ENSMUSG00000030484	449.534	-9.11349	0.656112	-13.8902	7.26801e-44	1.15221e-42	DOWN
Tpm3	ENSMUSG00000027940	10430.3	-0.450256	0.0324389	-13.8801	8.35765e-44	1.32378e-42	NO
Hdlbp	ENSMUSG00000034088	20161.1	-0.41053	0.0295887	-13.8746	9.03531e-44	1.42984e-42	NO
Tbrg1	ENSMUSG00000011114	3066.54	-0.580565	0.0418689	-13.8663	1.01426e-43	1.60364e-42	NO
Helz	ENSMUSG00000020721	1546.77	0.802885	0.057908	13.8648	1.03453e-43	1.63425e-42	NO
Epb41l1	ENSMUSG00000027624	1014.18	1.58159	0.114139	13.8567	1.15929e-43	1.82971e-42	UP
Prss23	ENSMUSG00000039405	391.975	-1.50261	0.108443	-13.8563	1.16604e-43	1.83874e-42	DOWN
Trp53i11	ENSMUSG00000068735	1612.29	-0.808366	0.0583879	-13.8447	1.36869e-43	2.15638e-42	NO
D16Ertd472e	ENSMUSG00000022864	1034.34	-0.903174	0.0652379	-13.8443	1.37675e-43	2.16717e-42	NO
Pcsk9	ENSMUSG00000044254	2188.52	-0.933018	0.0674138	-13.8402	1.45873e-43	2.29418e-42	NO
Nras	ENSMUSG00000027852	3667.02	-0.658475	0.0475955	-13.8348	1.57119e-43	2.46887e-42	NO
Tamalin	ENSMUSG00000000531	306.651	1.5082	0.109018	13.8344	1.58083e-43	2.48184e-42	UP
Mtfr1	ENSMUSG00000027601	2116.25	-0.647887	0.0468398	-13.832	1.63461e-43	2.564e-42	NO
Nin	ENSMUSG00000021068	556.268	1.3428	0.0971094	13.8277	1.73572e-43	2.72021e-42	UP
Limd2	ENSMUSG00000040699	440.577	1.2973	0.0938988	13.8159	2.04334e-43	3.19949e-42	UP
N4bp2	ENSMUSG00000037795	419.907	1.26532	0.0916109	13.8119	2.16161e-43	3.38172e-42	UP
Gltp	ENSMUSG00000011884	8073.79	-0.559725	0.0405368	-13.8078	2.28574e-43	3.57277e-42	NO
Afap1l1	ENSMUSG00000033032	1135.52	1.03852	0.0752304	13.8045	2.39362e-43	3.73811e-42	UP
Bcl2l13	ENSMUSG00000009112	3820.1	-0.523881	0.0379596	-13.801	2.51252e-43	3.92037e-42	NO
Ucp2	ENSMUSG00000033685	8152.49	1.09824	0.0796189	13.7937	2.77985e-43	4.3337e-42	UP
Maml2	ENSMUSG00000031925	722.245	1.10764	0.0803298	13.7887	2.9798e-43	4.64136e-42	UP
Rars	ENSMUSG00000018848	3819.08	-0.567561	0.0411676	-13.7866	3.06884e-43	4.77587e-42	NO
Rab11fip4	ENSMUSG00000017639	171.412	2.93823	0.213219	13.7803	3.34721e-43	5.20453e-42	UP
Dync1li2	ENSMUSG00000035770	2970.52	-0.667507	0.0484462	-13.7783	3.44234e-43	5.34778e-42	NO
Adam28	ENSMUSG00000014725	186.291	7.65163	0.556249	13.7558	4.70275e-43	7.29951e-42	UP
Rab17	ENSMUSG00000026304	168.253	4.43027	0.322096	13.7545	4.78709e-43	7.42395e-42	UP
Ap2m1	ENSMUSG00000022841	6690.41	-0.521639	0.0379448	-13.7473	5.28724e-43	8.19246e-42	NO
Bach1	ENSMUSG00000025612	2724.07	-0.993872	0.0723759	-13.7321	6.52305e-43	1.00985e-41	NO
Suox	ENSMUSG00000049858	1803.9	-1.32672	0.0966206	-13.7313	6.59606e-43	1.02027e-41	DOWN
Cyp39a1	ENSMUSG00000023963	463.959	1.32879	0.0967788	13.7302	6.69309e-43	1.03438e-41	UP
Pid1	ENSMUSG00000045658	222.656	2.23264	0.162617	13.7295	6.76062e-43	1.04391e-41	UP
Uba3	ENSMUSG00000030061	2224.27	-0.66189	0.048241	-13.7205	7.65633e-43	1.1812e-41	NO
Rplp1	ENSMUSG00000007892	45952.3	-0.353741	0.0257846	-13.7191	7.80535e-43	1.20314e-41	NO
Apba3	ENSMUSG00000004931	766.662	-0.948196	0.069133	-13.7155	8.19739e-43	1.26248e-41	NO
Rhoq	ENSMUSG00000024143	726.404	1.22625	0.0894355	13.711	8.72619e-43	1.34276e-41	UP
Klk11	ENSMUSG00000067616	164.397	-6.77449	0.494563	-13.6979	1.04486e-42	1.60641e-41	DOWN
Aprt	ENSMUSG00000006589	3560.16	-0.803946	0.0587244	-13.6902	1.16261e-42	1.78591e-41	NO
Pak2	ENSMUSG00000022781	8786.63	-0.483941	0.0353607	-13.6859	1.23347e-42	1.89313e-41	NO
Dram2	ENSMUSG00000027900	695.835	1.07795	0.0787914	13.681	1.31821e-42	2.02145e-41	UP
Krba1	ENSMUSG00000042810	457.943	1.32144	0.0965967	13.68	1.3365e-42	2.04774e-41	UP
Tpbg	ENSMUSG00000035274	1472.26	0.890577	0.0651769	13.664	1.66578e-42	2.55005e-41	NO
Arhgef3	ENSMUSG00000021895	2089.67	0.685087	0.0501421	13.6629	1.6913e-42	2.58689e-41	NO
Lpcat2	ENSMUSG00000033192	701.614	0.98384	0.0720182	13.661	1.73584e-42	2.65274e-41	NO
Neo1	ENSMUSG00000032340	3143.76	0.556109	0.0407104	13.6601	1.75687e-42	2.68258e-41	NO
Zkscan17	ENSMUSG00000020472	2579.06	0.688269	0.0503944	13.6576	1.81764e-42	2.77299e-41	NO
Snrk	ENSMUSG00000038145	1600.71	-0.777351	0.0569559	-13.6483	2.06654e-42	3.15001e-41	NO
Esco2	ENSMUSG00000022034	753.214	1.21909	0.0893233	13.6481	2.07197e-42	3.15559e-41	UP
Cadps2	ENSMUSG00000017978	88.7735	4.20655	0.308317	13.6436	2.20455e-42	3.35464e-41	UP
Ifi209	ENSMUSG00000043263	200	-2.869	0.21033	-13.6404	2.30156e-42	3.49927e-41	DOWN
Hoxa9	ENSMUSG00000038227	1911.25	0.756615	0.0554791	13.6378	2.38524e-42	3.62341e-41	NO
Uba7	ENSMUSG00000032596	116.673	3.44221	0.252739	13.6197	3.06031e-42	4.64494e-41	UP
Mfn2	ENSMUSG00000029020	2248.85	-0.689256	0.0506129	-13.6182	3.12214e-42	4.73476e-41	NO
ENSMUSG00000099452	ENSMUSG00000099452	88.0477	-4.51709	0.332313	-13.5929	4.41522e-42	6.69003e-41	DOWN
Dyrk3	ENSMUSG00000016526	825.06	-0.987012	0.0727612	-13.5651	6.45095e-42	9.76631e-41	NO
Taf13	ENSMUSG00000048100	575.741	-1.00636	0.0741948	-13.5638	6.5682e-42	9.93538e-41	DOWN
Myo1e	ENSMUSG00000032220	2865.1	-0.675555	0.0498182	-13.5604	6.87532e-42	1.03911e-40	NO
Cdc34	ENSMUSG00000020307	2239.93	-0.676128	0.0498886	-13.5527	7.63249e-42	1.15257e-40	NO
Vsig10l	ENSMUSG00000070604	343.797	-1.67583	0.123654	-13.5526	7.64453e-42	1.15341e-40	DOWN
Ttc3	ENSMUSG00000040785	3333.4	0.507326	0.0374634	13.5419	8.8466e-42	1.33365e-40	NO
Mbtps1	ENSMUSG00000031835	4531.3	0.485465	0.0358545	13.5399	9.0957e-42	1.37004e-40	NO
Kcnk7	ENSMUSG00000024936	253.788	-1.91997	0.141824	-13.5377	9.37165e-42	1.41042e-40	DOWN
Plek2	ENSMUSG00000021118	3320.89	-0.540468	0.0399481	-13.5292	1.05116e-41	1.58064e-40	NO
Mctp1	ENSMUSG00000021596	76.7673	4.02986	0.297882	13.5284	1.0637e-41	1.59815e-40	UP
Sh3pxd2b	ENSMUSG00000040711	4052.18	0.62738	0.0463859	13.5252	1.10967e-41	1.66582e-40	NO
Dip2c	ENSMUSG00000048264	688.091	1.12691	0.0833754	13.5161	1.25667e-41	1.88489e-40	UP
Ext1	ENSMUSG00000061731	4014.47	-0.543169	0.040189	-13.5154	1.26912e-41	1.90198e-40	NO
Igf2bp2	ENSMUSG00000033581	5088.53	-0.677819	0.0501539	-13.5148	1.27935e-41	1.91569e-40	NO
Atg9a	ENSMUSG00000033124	1000.11	-0.78981	0.0584439	-13.514	1.29322e-41	1.9335e-40	NO
Ttc6	ENSMUSG00000046782	116.481	3.06021	0.226448	13.514	1.29342e-41	1.9335e-40	UP
Lce3c	ENSMUSG00000045475	298.327	-6.39677	0.473398	-13.5125	1.32044e-41	1.97224e-40	DOWN
Kcnk6	ENSMUSG00000046410	355.385	-1.46329	0.108293	-13.5124	1.32158e-41	1.97229e-40	DOWN
Uba2	ENSMUSG00000052997	6836.36	-0.500865	0.0370803	-13.5076	1.41088e-41	2.10381e-40	NO
Slc27a1	ENSMUSG00000031808	1207.9	1.07508	0.0797487	13.4809	2.027e-41	3.02e-40	UP
Tbc1d10a	ENSMUSG00000034412	1144.64	-0.840181	0.0623434	-13.4767	2.14559e-41	3.194e-40	NO
Nr1d2	ENSMUSG00000021775	2286.15	0.777435	0.0577161	13.47	2.34897e-41	3.49384e-40	NO
Pxk	ENSMUSG00000033885	1303.32	-0.906491	0.0672993	-13.4695	2.36342e-41	3.51241e-40	NO
Serbp1	ENSMUSG00000036371	17909.1	-0.421586	0.031317	-13.4619	2.62165e-41	3.89293e-40	NO
Thbd	ENSMUSG00000074743	83.6756	-4.01401	0.298257	-13.4582	2.75473e-41	4.08713e-40	DOWN
Paqr4	ENSMUSG00000023909	267.656	1.57367	0.11696	13.4548	2.88643e-41	4.27897e-40	UP
Farsb	ENSMUSG00000026245	2183.82	-0.600112	0.0446268	-13.4473	3.19113e-41	4.72674e-40	NO
Man1a2	ENSMUSG00000008763	3498.12	0.551057	0.0409838	13.4457	3.26137e-41	4.82677e-40	NO
Bzw1	ENSMUSG00000051223	14435.4	-0.445364	0.0331252	-13.4449	3.30058e-41	4.88075e-40	NO
Smpd1	ENSMUSG00000037049	458.792	-1.26308	0.0939744	-13.4407	3.49244e-41	5.16019e-40	DOWN
Rnd3	ENSMUSG00000017144	3939.05	-0.690195	0.0513587	-13.4387	3.58686e-41	5.29529e-40	NO
9530068E07Rik	ENSMUSG00000036275	4748.02	0.495342	0.0368682	13.4355	3.74647e-41	5.52635e-40	NO
ENSMUSG00000044783	ENSMUSG00000044783	3378.92	0.792377	0.0589787	13.435	3.77228e-41	5.55983e-40	NO
Zfp36	ENSMUSG00000044786	1468.93	-1.38629	0.103206	-13.4323	3.91237e-41	5.76154e-40	DOWN
Abce1	ENSMUSG00000058355	7414.63	-0.453658	0.0337852	-13.4277	4.15997e-41	6.12109e-40	NO
Mdh1	ENSMUSG00000020321	5886.24	0.533538	0.0397457	13.4238	4.38585e-41	6.44814e-40	NO
Wdtc1	ENSMUSG00000037622	1735.78	-0.665449	0.0496025	-13.4156	4.89757e-41	7.19454e-40	NO
Tenm2	ENSMUSG00000049336	84.2795	2.87944	0.214716	13.4105	5.25178e-41	7.70852e-40	UP
Elf3	ENSMUSG00000003051	2394.44	0.871939	0.0650214	13.41	5.28187e-41	7.74631e-40	NO
Fam43a	ENSMUSG00000046546	467.508	-1.19891	0.0894232	-13.4072	5.49023e-41	8.04527e-40	DOWN
Mat2a	ENSMUSG00000053907	10793.1	-0.560607	0.0418726	-13.3884	7.06921e-41	1.03506e-39	NO
Vegfd	ENSMUSG00000031380	242.648	-1.79962	0.134479	-13.3821	7.69141e-41	1.12523e-39	DOWN
Efl1	ENSMUSG00000038563	1739.64	-0.656265	0.0490853	-13.3699	9.07023e-41	1.32586e-39	NO
Glg1	ENSMUSG00000003316	6850.47	0.688672	0.0515113	13.3693	9.13649e-41	1.33445e-39	NO
Dusp4	ENSMUSG00000031530	222.176	2.47623	0.185307	13.3629	9.96554e-41	1.45435e-39	UP
Rac1	ENSMUSG00000001847	15079.2	-0.415508	0.0311061	-13.3578	1.06717e-40	1.55613e-39	NO
Lipm	ENSMUSG00000056078	113.475	-5.10706	0.382646	-13.3467	1.23817e-40	1.804e-39	DOWN
Gm32742	ENSMUSG00000110266	73.7499	4.17648	0.312971	13.3446	1.27328e-40	1.85364e-39	UP
Adam8	ENSMUSG00000025473	6462.86	-1.53353	0.114968	-13.3388	1.37638e-40	2.00209e-39	DOWN
Eif5a	ENSMUSG00000078812	31495.8	-0.525397	0.0394085	-13.3321	1.50626e-40	2.18924e-39	NO
Hivep3	ENSMUSG00000028634	142.842	2.51649	0.188868	13.3241	1.67734e-40	2.43591e-39	UP
Esrp2	ENSMUSG00000084128	2775.88	-0.597052	0.0448267	-13.3191	1.79208e-40	2.60042e-39	NO
Desi2	ENSMUSG00000026502	1453.93	-0.72986	0.0548034	-13.3178	1.82433e-40	2.64506e-39	NO
Bcl2l15	ENSMUSG00000044165	428.871	-1.95326	0.146695	-13.3151	1.89195e-40	2.74086e-39	DOWN
Chn2	ENSMUSG00000004633	88.4588	4.64213	0.348669	13.3139	1.92266e-40	2.78309e-39	UP
Bcl2l1	ENSMUSG00000007659	2348.88	0.678924	0.0510119	13.3091	2.04862e-40	2.96302e-39	NO
Lrrc26	ENSMUSG00000026961	343.82	6.97028	0.523742	13.3086	2.06254e-40	2.98074e-39	UP
Herc4	ENSMUSG00000020064	1865.47	-0.708244	0.0532374	-13.3035	2.20844e-40	3.189e-39	NO
Fyttd1	ENSMUSG00000022800	5442.4	-0.683921	0.051419	-13.3009	2.28579e-40	3.29801e-39	NO
Spint1	ENSMUSG00000027315	2633.26	0.787818	0.0592429	13.2981	2.37409e-40	3.42264e-39	NO
Fndc3b	ENSMUSG00000039286	2200.78	0.962549	0.0724745	13.2812	2.97533e-40	4.28597e-39	NO
Ostf1	ENSMUSG00000024725	4481.75	-0.709102	0.0533924	-13.2809	2.9863e-40	4.29829e-39	NO
Pstpip1	ENSMUSG00000032322	259.112	1.54553	0.116377	13.2804	3.00719e-40	4.32487e-39	UP
Pbxip1	ENSMUSG00000042613	356.75	1.55597	0.117203	13.2759	3.1928e-40	4.58811e-39	UP
Hoxd13	ENSMUSG00000001819	2132.99	0.676906	0.0510258	13.266	3.64767e-40	5.23753e-39	NO
Ncapg2	ENSMUSG00000042029	3472.13	0.57539	0.0434217	13.2512	4.44081e-40	6.37124e-39	NO
Stard3	ENSMUSG00000018167	607.69	1.0899	0.0822612	13.2493	4.55676e-40	6.53233e-39	UP
Tmem98	ENSMUSG00000035413	1084.05	0.777427	0.058731	13.2371	5.35896e-40	7.67615e-39	NO
Npc2	ENSMUSG00000021242	4943.2	-0.562665	0.0425071	-13.237	5.36601e-40	7.68007e-39	NO
Hs6st1	ENSMUSG00000045216	4286.98	0.867712	0.0655635	13.2347	5.53302e-40	7.91275e-39	NO
Mpzl3	ENSMUSG00000070305	1855.75	-1.23147	0.0931718	-13.2172	6.98288e-40	9.97818e-39	DOWN
Msmo1	ENSMUSG00000031604	9990.85	-0.476515	0.0360631	-13.2134	7.34636e-40	1.04892e-38	NO
Dapk2	ENSMUSG00000032380	136.833	-3.44925	0.261051	-13.2129	7.38878e-40	1.05413e-38	DOWN
Tradd	ENSMUSG00000031887	1220.74	-0.825829	0.0625706	-13.1984	8.96735e-40	1.27831e-38	NO
Usp6nl	ENSMUSG00000039046	2407.63	0.688261	0.0521597	13.1953	9.34169e-40	1.33061e-38	NO
Adgrl2	ENSMUSG00000028184	220.504	1.76592	0.133841	13.1942	9.47414e-40	1.3484e-38	UP
Ces1f	ENSMUSG00000031725	58.9286	4.64806	0.35249	13.1863	1.05163e-39	1.49554e-38	UP
Dcaf7	ENSMUSG00000049354	5328.57	0.455099	0.0345225	13.1827	1.10436e-39	1.56927e-38	NO
Mbd1	ENSMUSG00000024561	1225.08	0.773786	0.0587059	13.1807	1.13291e-39	1.60855e-38	NO
Col4a2	ENSMUSG00000031503	2702.88	-1.72017	0.130575	-13.1738	1.2426e-39	1.76289e-38	DOWN
Pcyt1a	ENSMUSG00000005615	2353.68	-0.648779	0.0492678	-13.1684	1.33385e-39	1.89084e-38	NO
Cyp2f2	ENSMUSG00000052974	2932.67	11.1143	0.844073	13.1675	1.35047e-39	1.91287e-38	UP
Ccdc88c	ENSMUSG00000021182	645.084	1.00011	0.0759992	13.1595	1.49991e-39	2.12287e-38	UP
Hcar2	ENSMUSG00000045502	1427.43	-0.945318	0.0718429	-13.1581	1.52808e-39	2.16101e-38	NO
Fstl3	ENSMUSG00000020325	171.043	-2.4696	0.187693	-13.1577	1.53729e-39	2.17232e-38	DOWN
Rora	ENSMUSG00000032238	144.156	-2.4283	0.18459	-13.1551	1.59022e-39	2.24534e-38	DOWN
Dcbld2	ENSMUSG00000035107	6176.51	0.687601	0.0522699	13.1548	1.59685e-39	2.25291e-38	NO
BC016579	ENSMUSG00000033187	149.556	2.48385	0.188908	13.1485	1.7364e-39	2.44785e-38	UP
Slc35g1	ENSMUSG00000044026	368.072	1.33784	0.101776	13.1449	1.82068e-39	2.56464e-38	UP
Fam83h	ENSMUSG00000046761	7633.93	-0.528415	0.0402035	-13.1435	1.85445e-39	2.61014e-38	NO
Uba1	ENSMUSG00000001924	16091.9	-0.37999	0.0289195	-13.1396	1.95347e-39	2.74735e-38	NO
Atp6v0b	ENSMUSG00000033379	1516.53	-0.664828	0.0506125	-13.1356	2.05741e-39	2.89124e-38	NO
Dpp3	ENSMUSG00000063904	4431	-0.481094	0.0366444	-13.1287	2.25418e-39	3.16526e-38	NO
Ly6m	ENSMUSG00000063522	122.726	-3.82915	0.29172	-13.1261	2.3334e-39	3.27393e-38	DOWN
Nbl1	ENSMUSG00000041120	140.783	3.47912	0.265124	13.1226	2.44337e-39	3.42553e-38	UP
Serpinb10	ENSMUSG00000092572	1536	-0.808073	0.0615994	-13.1182	2.59035e-39	3.62873e-38	NO
Tubb6	ENSMUSG00000001473	7684.66	-0.628969	0.048	-13.1035	3.14303e-39	4.3995e-38	NO
Arf6	ENSMUSG00000044147	4786.07	-0.520381	0.0397401	-13.0946	3.5349e-39	4.94415e-38	NO
Srm	ENSMUSG00000006442	1952.98	-0.850131	0.0649525	-13.0885	3.8312e-39	5.35436e-38	NO
Rab24	ENSMUSG00000034789	1444.64	-0.757003	0.0578857	-13.0776	4.42399e-39	6.17798e-38	NO
Cers2	ENSMUSG00000015714	2300.57	0.609684	0.0466522	13.0687	4.96996e-39	6.93498e-38	NO
Resf1	ENSMUSG00000032712	1087.39	1.07479	0.0822724	13.0638	5.29854e-39	7.38769e-38	UP
Abtb2	ENSMUSG00000032724	207.411	-2.20989	0.169229	-13.0586	5.67868e-39	7.91153e-38	DOWN
Cc2d2a	ENSMUSG00000039765	156.417	-2.02562	0.155154	-13.0556	5.90651e-39	8.22251e-38	DOWN
Kpna1	ENSMUSG00000022905	4051.22	-0.593433	0.0454626	-13.0532	6.09268e-39	8.47506e-38	NO
Rrp7a	ENSMUSG00000018040	2406.85	-0.544213	0.041697	-13.0516	6.22234e-39	8.64866e-38	NO
Tbl1xr1	ENSMUSG00000027630	3567.49	0.746484	0.0572069	13.0488	6.45144e-39	8.96012e-38	NO
Lsr	ENSMUSG00000001247	4027.84	0.45821	0.0351157	13.0486	6.47317e-39	8.98329e-38	NO
Fam110c	ENSMUSG00000036136	1357.76	0.864717	0.0662797	13.0465	6.65502e-39	9.22846e-38	NO
Vapa	ENSMUSG00000024091	3591.86	-0.518867	0.0397725	-13.0459	6.70938e-39	9.29662e-38	NO
Fam162a	ENSMUSG00000003955	16320.9	-1.75946	0.135053	-13.0279	8.49402e-39	1.17603e-37	DOWN
Zfp395	ENSMUSG00000034522	161.016	2.2706	0.174435	13.0169	9.81319e-39	1.35762e-37	UP
Golga2	ENSMUSG00000002546	2533.12	-0.674942	0.0518647	-13.0135	1.02519e-38	1.41721e-37	NO
Ptrh1	ENSMUSG00000053746	405.393	-1.22355	0.0940587	-13.0084	1.09602e-38	1.51396e-37	DOWN
Cfap43	ENSMUSG00000044948	1654.6	-2.10174	0.16165	-13.0018	1.1942e-38	1.6483e-37	DOWN
Trp63	ENSMUSG00000022510	24416.9	-0.669359	0.0515014	-12.9969	1.27406e-38	1.75716e-37	NO
Lss	ENSMUSG00000033105	5563.93	-0.588786	0.0453312	-12.9885	1.42112e-38	1.95846e-37	NO
Hgfac	ENSMUSG00000029102	499.524	1.85255	0.142711	12.9811	1.56575e-38	2.15612e-37	UP
Ehbp1l1	ENSMUSG00000024937	2113.59	-0.688256	0.0530266	-12.9794	1.60032e-38	2.20201e-37	NO
Usp22	ENSMUSG00000042506	3803.68	0.49404	0.0380722	12.9764	1.66535e-38	2.28972e-37	NO
Krt8	ENSMUSG00000049382	2844.37	3.94163	0.303886	12.9707	1.7931e-38	2.46347e-37	UP
Stk3	ENSMUSG00000022329	1171.91	0.849511	0.0655371	12.9623	2.00168e-38	2.74792e-37	NO
Rps6ka1	ENSMUSG00000003644	3418.25	-0.520315	0.0401464	-12.9604	2.051e-38	2.81345e-37	NO
Mapk12	ENSMUSG00000022610	195.643	1.99159	0.153778	12.9511	2.31665e-38	3.17542e-37	UP
Pcdh19	ENSMUSG00000051323	370.504	1.63938	0.126591	12.9502	2.34336e-38	3.20955e-37	UP
Mllt6	ENSMUSG00000038437	1794.52	0.67417	0.0520601	12.9498	2.35448e-38	3.2223e-37	NO
Hk2	ENSMUSG00000000628	2868.51	0.720553	0.0556452	12.9491	2.37826e-38	3.25236e-37	NO
Ncoa3	ENSMUSG00000027678	1706.53	0.667463	0.0515669	12.9436	2.55247e-38	3.48792e-37	NO
Chd3	ENSMUSG00000018474	4752.97	0.511439	0.0395457	12.9329	2.93716e-38	4.01052e-37	NO
0610040J01Rik	ENSMUSG00000060512	495.458	9.3751	0.725003	12.9311	3.00381e-38	4.09838e-37	UP
P4ha1	ENSMUSG00000019916	2209.71	-0.805691	0.0623413	-12.9239	3.30112e-38	4.50059e-37	NO
Ctnna1	ENSMUSG00000037815	23566	0.465314	0.0360063	12.9231	3.33281e-38	4.54032e-37	NO
Csta1	ENSMUSG00000034362	3190.54	-3.32658	0.257492	-12.9191	3.50998e-38	4.77803e-37	DOWN
Lor	ENSMUSG00000043165	233.51	-1.78705	0.138362	-12.9158	3.66711e-38	4.98811e-37	DOWN
Nt5c2	ENSMUSG00000025041	2852.12	0.618578	0.0479099	12.9113	3.88716e-38	5.28339e-37	NO
Vangl1	ENSMUSG00000027860	3804.3	0.48993	0.0379633	12.9054	4.19865e-38	5.70241e-37	NO
Polr1d	ENSMUSG00000029642	3917.08	-0.633471	0.0491315	-12.8934	4.90527e-38	6.65705e-37	NO
Pnpla1	ENSMUSG00000043286	133.469	-6.52482	0.506694	-12.8772	6.04582e-38	8.19866e-37	DOWN
Plagl1	ENSMUSG00000019817	229.032	1.5832	0.122952	12.8766	6.09616e-38	8.26065e-37	UP
Pmpca	ENSMUSG00000026926	3959.88	-0.503746	0.0391407	-12.8701	6.62869e-38	8.97542e-37	NO
Trim56	ENSMUSG00000043279	960.107	0.965026	0.0750734	12.8544	8.12288e-38	1.09902e-36	NO
Slc29a1	ENSMUSG00000023942	1711.37	0.762998	0.0593812	12.8492	8.69566e-38	1.17563e-36	NO
Dvl1	ENSMUSG00000029071	1507.22	-0.934115	0.0727401	-12.8418	9.55932e-38	1.29141e-36	NO
Gnai3	ENSMUSG00000000001	7968.83	-0.517618	0.0403262	-12.8358	1.03362e-37	1.39531e-36	NO
0610012G03Rik	ENSMUSG00000107002	578.568	-0.975412	0.0760327	-12.8288	1.13042e-37	1.52482e-36	NO
Txndc16	ENSMUSG00000021830	155.563	1.93301	0.150717	12.8255	1.18091e-37	1.59173e-36	UP
Sh3glb1	ENSMUSG00000037062	3848.58	-0.456796	0.0356234	-12.8229	1.22067e-37	1.64407e-36	NO
Nrxn1	ENSMUSG00000024109	685.69	10.7149	0.835688	12.8217	1.23957e-37	1.66827e-36	UP
Rhog	ENSMUSG00000073982	2465.18	-0.608976	0.0475634	-12.8035	1.5681e-37	2.10883e-36	NO
Dock4	ENSMUSG00000035954	120.347	2.18492	0.170748	12.7962	1.72235e-37	2.31453e-36	UP
Agrn	ENSMUSG00000041936	9671.51	0.436509	0.0341433	12.7846	1.99888e-37	2.68411e-36	NO
Fam102a	ENSMUSG00000039157	2047.41	1.18032	0.0923384	12.7826	2.05182e-37	2.75312e-36	UP
Naip2	ENSMUSG00000078945	234.776	1.60017	0.125214	12.7795	2.13322e-37	2.86019e-36	UP
Ocln	ENSMUSG00000021638	469.723	1.67762	0.131351	12.772	2.34975e-37	3.14814e-36	UP
Fcho2	ENSMUSG00000041685	949.208	0.791161	0.0619905	12.7626	2.65176e-37	3.55009e-36	NO
Nfkb1	ENSMUSG00000028163	4626.74	-0.492839	0.0386358	-12.756	2.88545e-37	3.86005e-36	NO
Usp4	ENSMUSG00000032612	5203.23	-0.490368	0.0384467	-12.7545	2.94282e-37	3.93384e-36	NO
Nup210	ENSMUSG00000030091	90.7032	2.97757	0.233619	12.7454	3.30691e-37	4.41723e-36	UP
Bmp7	ENSMUSG00000008999	1489.27	0.797387	0.0625635	12.7452	3.31355e-37	4.42278e-36	NO
Tmprss11g	ENSMUSG00000079451	889.991	2.85483	0.224169	12.7352	3.76933e-37	5.02737e-36	UP
ENSMUSG00000087689	ENSMUSG00000087689	192.608	-6.97761	0.548	-12.7329	3.88297e-37	5.17506e-36	DOWN
Galk1	ENSMUSG00000020766	158.659	2.32748	0.182879	12.7269	4.19152e-37	5.58211e-36	UP
Pcyt1b	ENSMUSG00000035246	1271.04	-0.725904	0.0570731	-12.7188	4.64678e-37	6.18379e-36	NO
Ptpn22	ENSMUSG00000027843	237.328	-1.89604	0.149202	-12.7078	5.35088e-37	7.11547e-36	DOWN
Cstdc6	ENSMUSG00000079594	87.3648	-4.98743	0.392479	-12.7075	5.37234e-37	7.13868e-36	DOWN
Snrpa1	ENSMUSG00000030512	1550.13	-0.728579	0.0573479	-12.7046	5.5784e-37	7.40696e-36	NO
Tubb4b	ENSMUSG00000036752	20528.3	-0.580843	0.045746	-12.6971	6.13304e-37	8.13735e-36	NO
Cep250	ENSMUSG00000038241	1072.89	0.772751	0.0608972	12.6894	6.76649e-37	8.97114e-36	NO
Osbpl5	ENSMUSG00000037606	1887.5	-0.696294	0.0548931	-12.6845	7.20274e-37	9.54243e-36	NO
Kdm5d	ENSMUSG00000056673	66.0848	5.54718	0.437406	12.682	7.44314e-37	9.85359e-36	UP
Cab39l	ENSMUSG00000021981	2113.14	0.957729	0.0755619	12.6748	8.16079e-37	1.07956e-35	NO
Nfkbib	ENSMUSG00000030595	688.21	-0.892691	0.0704414	-12.6728	8.36625e-37	1.10592e-35	NO
Bmp6	ENSMUSG00000039004	82.8229	3.3153	0.261662	12.6702	8.65374e-37	1.14308e-35	UP
Tnrc6c	ENSMUSG00000025571	1042.43	0.722991	0.057069	12.6687	8.81465e-37	1.16347e-35	NO
Nap1l4	ENSMUSG00000059119	4166.36	-0.471177	0.037193	-12.6684	8.84643e-37	1.1668e-35	NO
Aldh2	ENSMUSG00000029455	93.0286	7.21396	0.569682	12.6631	9.46454e-37	1.2474e-35	UP
Gsdmc	ENSMUSG00000079025	355.932	-9.24659	0.730247	-12.6623	9.56865e-37	1.26019e-35	DOWN
Nes	ENSMUSG00000004891	457.035	1.42026	0.112224	12.6556	1.04196e-36	1.37124e-35	UP
Tcp1	ENSMUSG00000068039	15093.2	-0.380354	0.0300679	-12.6498	1.12108e-36	1.47428e-35	NO
Tlr4	ENSMUSG00000039005	1010.62	1.03673	0.0820314	12.6382	1.30047e-36	1.70893e-35	UP
Pik3r1	ENSMUSG00000041417	2278.65	0.949701	0.075161	12.6356	1.34426e-36	1.76517e-35	NO
B4galnt1	ENSMUSG00000006731	4341.45	-0.436944	0.0345887	-12.6326	1.3962e-36	1.83203e-35	NO
Gpd1l	ENSMUSG00000050627	454.848	1.06653	0.0844447	12.6299	1.44485e-36	1.89447e-35	UP
Rab1b	ENSMUSG00000024870	4497.12	-0.49028	0.038859	-12.6169	1.70387e-36	2.23245e-35	NO
Dolpp1	ENSMUSG00000026856	532.94	-0.996884	0.0790344	-12.6133	1.78373e-36	2.33536e-35	NO
Mark4	ENSMUSG00000030397	1449.22	-0.796813	0.0631735	-12.6131	1.78853e-36	2.33993e-35	NO
Hspb8	ENSMUSG00000041548	2781.07	0.723926	0.0574432	12.6025	2.04628e-36	2.67518e-35	NO
Rarb	ENSMUSG00000017491	234.607	7.6213	0.605349	12.5899	2.39925e-36	3.13433e-35	UP
Inpp5a	ENSMUSG00000025477	1001.37	-0.829821	0.0659253	-12.5873	2.48037e-36	3.23793e-35	NO
Eprs	ENSMUSG00000026615	7772.61	-0.411693	0.0327188	-12.5828	2.62639e-36	3.42603e-35	NO
Hmgn1	ENSMUSG00000040681	13728.4	-0.387362	0.0307904	-12.5806	2.70006e-36	3.51955e-35	NO
Pdap1	ENSMUSG00000029623	4245.25	-0.56506	0.044967	-12.5661	3.2437e-36	4.22511e-35	NO
B4galnt3	ENSMUSG00000041372	455.765	-1.61652	0.128652	-12.565	3.28775e-36	4.27936e-35	DOWN
Letm1	ENSMUSG00000005299	2781.13	-0.530392	0.0422226	-12.5618	3.42418e-36	4.45368e-35	NO
Eda2r	ENSMUSG00000034457	626.78	1.34141	0.106805	12.5593	3.53288e-36	4.59171e-35	UP
Gsta3	ENSMUSG00000025934	1473.1	1.82854	0.145595	12.5591	3.54512e-36	4.60426e-35	UP
Aftph	ENSMUSG00000049659	2777.57	0.614704	0.0490024	12.5444	4.26832e-36	5.53949e-35	NO
Eps15	ENSMUSG00000028552	2625.22	-0.525234	0.0418802	-12.5413	4.43451e-36	5.75099e-35	NO
Pimreg	ENSMUSG00000020808	996.762	1.06276	0.0848179	12.5299	5.12455e-36	6.64104e-35	UP
Tgoln1	ENSMUSG00000056429	2926.28	0.512114	0.0408744	12.529	5.18196e-36	6.71057e-35	NO
Gaa	ENSMUSG00000025579	1290.37	0.77207	0.0616488	12.5237	5.54067e-36	7.16988e-35	NO
Vwa8	ENSMUSG00000058997	734.679	0.948884	0.0757769	12.5221	5.65318e-36	7.31016e-35	NO
Styk1	ENSMUSG00000032899	235.265	1.62363	0.129884	12.5006	7.4073e-36	9.57148e-35	UP
Txnrd3	ENSMUSG00000000811	1073.42	-0.897203	0.0717851	-12.4984	7.61226e-36	9.8292e-35	NO
Pde4d	ENSMUSG00000021699	133.38	2.24466	0.179667	12.4935	8.10103e-36	1.04527e-34	UP
Insyn1	ENSMUSG00000066607	425.878	1.07091	0.0857477	12.489	8.56734e-36	1.10464e-34	UP
Selenop	ENSMUSG00000064373	182.309	6.54905	0.524889	12.477	9.96646e-36	1.28411e-34	UP
Zfp646	ENSMUSG00000049739	1201.04	0.692991	0.0555532	12.4744	1.03019e-35	1.32637e-34	NO
Samd14	ENSMUSG00000047181	102.735	2.56923	0.20598	12.4732	1.04529e-35	1.34484e-34	UP
Fgd3	ENSMUSG00000037946	238.113	-1.6973	0.136093	-12.4716	1.06656e-35	1.37122e-34	DOWN
Tab1	ENSMUSG00000022414	744.818	0.900594	0.0722579	12.4636	1.1792e-35	1.51494e-34	NO
Hsd17b7	ENSMUSG00000026675	4127.75	-0.756178	0.0607434	-12.4487	1.4211e-35	1.8244e-34	NO
Slc3a2	ENSMUSG00000010095	9260.32	0.560151	0.0450002	12.4478	1.43813e-35	1.84493e-34	NO
Rab11a	ENSMUSG00000004771	3685.68	-0.61541	0.0494523	-12.4445	1.49783e-35	1.92013e-34	NO
Ide	ENSMUSG00000056999	12531.8	-0.720437	0.0579082	-12.441	1.56473e-35	2.00445e-34	NO
Eif3f	ENSMUSG00000031029	8480.36	0.496985	0.0399618	12.4365	1.65623e-35	2.12014e-34	NO
Bysl	ENSMUSG00000023988	1666.84	-0.652877	0.0525114	-12.4331	1.72902e-35	2.21172e-34	NO
ENSMUSG00000108545	ENSMUSG00000108545	185.437	-1.78515	0.143622	-12.4295	1.80725e-35	2.31014e-34	DOWN
Cdsn	ENSMUSG00000039518	660.61	-10.5662	0.850121	-12.4291	1.8168e-35	2.32068e-34	DOWN
Mindy3	ENSMUSG00000026767	2134.91	-0.591321	0.0475924	-12.4247	1.91948e-35	2.45008e-34	NO
Zfp62	ENSMUSG00000046311	673.091	0.926516	0.0745712	12.4246	1.9223e-35	2.45193e-34	NO
Map2k3	ENSMUSG00000018932	4194.36	-0.606533	0.0488265	-12.4222	1.98048e-35	2.52434e-34	NO
Cxcl15	ENSMUSG00000029375	1549.1	12.7061	1.02313	12.4188	2.06692e-35	2.63102e-34	UP
Zfp185	ENSMUSG00000031351	696.927	-1.03197	0.0830975	-12.4188	2.06713e-35	2.63102e-34	DOWN
Ssbp2	ENSMUSG00000003992	905.586	0.927461	0.0747357	12.4099	2.30999e-35	2.93803e-34	NO
Gtf2h1	ENSMUSG00000006599	1763.82	-0.63284	0.0510314	-12.401	2.58127e-35	3.28071e-34	NO
Rnf157	ENSMUSG00000052949	236.734	1.65022	0.133083	12.4	2.61435e-35	3.3204e-34	UP
H19	ENSMUSG00000000031	1059.39	-2.13968	0.172654	-12.3929	2.85597e-35	3.62469e-34	DOWN
Dgka	ENSMUSG00000025357	2762.52	-0.619856	0.0500541	-12.3837	3.20126e-35	4.06002e-34	NO
Lemd1	ENSMUSG00000079330	200.599	2.08309	0.168246	12.3812	3.30456e-35	4.18805e-34	UP
Pdgfb	ENSMUSG00000000489	355.507	-1.69201	0.136661	-12.3811	3.30848e-35	4.19004e-34	DOWN
Ndrg4	ENSMUSG00000036564	137.987	-2.63686	0.213027	-12.378	3.43732e-35	4.35012e-34	DOWN
Ptpn14	ENSMUSG00000026604	2285.93	0.800584	0.0646954	12.3747	3.58363e-35	4.53206e-34	NO
Pinlyp	ENSMUSG00000011632	421.062	-1.18597	0.0958589	-12.3721	3.70246e-35	4.67902e-34	DOWN
Pex26	ENSMUSG00000067825	473.483	1.0903	0.0881444	12.3694	3.82553e-35	4.83113e-34	UP
Rps6ka6	ENSMUSG00000025665	78.1622	6.65465	0.538242	12.3637	4.10918e-35	5.18565e-34	UP
Ippk	ENSMUSG00000021385	793.471	-0.815805	0.0659848	-12.3635	4.11649e-35	5.19121e-34	NO
Cd24a	ENSMUSG00000047139	13097.9	0.615286	0.0497682	12.363	4.14274e-35	5.22061e-34	NO
Ghr	ENSMUSG00000055737	692.761	-1.14689	0.0927912	-12.3599	4.30614e-35	5.42269e-34	DOWN
Ptk7	ENSMUSG00000023972	6061.81	0.494873	0.0400524	12.3556	4.54117e-35	5.71462e-34	NO
Trex2	ENSMUSG00000031372	249.708	-4.07255	0.329626	-12.3551	4.57335e-35	5.75106e-34	DOWN
Lrrfip1	ENSMUSG00000026305	5149.95	-0.763082	0.0618129	-12.345	5.18066e-35	6.51017e-34	NO
Pcyox1	ENSMUSG00000029998	6551.05	-0.536129	0.0434321	-12.3441	5.24397e-35	6.58508e-34	NO
Dot1l	ENSMUSG00000061589	1870.78	0.656873	0.0532252	12.3414	5.42046e-35	6.80191e-34	NO
Ephb3	ENSMUSG00000005958	1595.39	0.665468	0.0539231	12.3411	5.44307e-35	6.82548e-34	NO
Ppme1	ENSMUSG00000030718	1983.61	-0.628577	0.050943	-12.3388	5.59609e-35	7.01243e-34	NO
Shb	ENSMUSG00000044813	917.595	-0.950773	0.077071	-12.3363	5.77305e-35	7.22909e-34	NO
Tnfsf4	ENSMUSG00000026700	456.72	1.1752	0.0952807	12.3341	5.93792e-35	7.43033e-34	UP
Calu	ENSMUSG00000029767	8952.6	-0.389603	0.0315964	-12.3306	6.19798e-35	7.75031e-34	NO
Fer	ENSMUSG00000000127	862.449	-0.788725	0.0639849	-12.3267	6.50345e-35	8.12658e-34	NO
Tnk2	ENSMUSG00000022791	5966.21	-0.451294	0.0366141	-12.3257	6.58744e-35	8.22576e-34	NO
Fut10	ENSMUSG00000046152	93.514	2.34001	0.189874	12.324	6.7257e-35	8.39253e-34	UP
Crabp2	ENSMUSG00000004885	94.5643	-3.14971	0.25562	-12.3218	6.91071e-35	8.61736e-34	DOWN
Gsn	ENSMUSG00000026879	2466.55	-1.85328	0.15048	-12.3158	7.44588e-35	9.27819e-34	DOWN
Prickle2	ENSMUSG00000030020	186.76	-1.96849	0.159853	-12.3144	7.5813e-35	9.44034e-34	DOWN
Snx24	ENSMUSG00000024535	567.399	1.11084	0.0902088	12.3141	7.60177e-35	9.45921e-34	UP
Mtmr11	ENSMUSG00000045934	1059.51	-0.90949	0.0738586	-12.3139	7.62057e-35	9.47599e-34	NO
Tnfrsf12a	ENSMUSG00000023905	3248.84	-0.523464	0.0425255	-12.3094	8.06058e-35	1.00161e-33	NO
Lsg1	ENSMUSG00000022538	2255.82	-0.655287	0.0532414	-12.3078	8.21912e-35	1.0206e-33	NO
Grhpr	ENSMUSG00000035637	1088	-0.832795	0.0676668	-12.3073	8.2754e-35	1.02688e-33	NO
Wdr6	ENSMUSG00000066357	2548.15	0.6884	0.0559644	12.3007	8.98087e-35	1.11364e-33	NO
Map3k9	ENSMUSG00000042724	1194.34	0.771347	0.0627196	12.2983	9.2448e-35	1.14557e-33	NO
Cish	ENSMUSG00000032578	75.846	-4.30599	0.35025	-12.294	9.75078e-35	1.20743e-33	DOWN
Map4k2	ENSMUSG00000024948	713.918	0.845895	0.0688395	12.2879	1.05175e-34	1.30147e-33	NO
Dync1i2	ENSMUSG00000027012	3936.37	-0.50306	0.04095	-12.2847	1.09405e-34	1.35287e-33	NO
Ctif	ENSMUSG00000052928	961.834	0.752934	0.0613229	12.2782	1.18621e-34	1.46581e-33	NO
Tspo	ENSMUSG00000041736	3675.57	-0.515765	0.0420327	-12.2706	1.30339e-34	1.6095e-33	NO
Ttc37	ENSMUSG00000033991	1432.69	-0.74466	0.0606942	-12.269	1.32809e-34	1.63887e-33	NO
Atosb	ENSMUSG00000036002	1032.81	-1.1669	0.0951556	-12.263	1.43031e-34	1.76379e-33	DOWN
Fbxo21	ENSMUSG00000032898	744.684	0.838005	0.0683763	12.2558	1.56433e-34	1.92772e-33	NO
Nat8l	ENSMUSG00000048142	210.319	-8.18443	0.667866	-12.2546	1.58746e-34	1.95487e-33	DOWN
Dnajb2	ENSMUSG00000026203	505.912	-1.07807	0.087975	-12.2542	1.59444e-34	1.96211e-33	DOWN
Btbd2	ENSMUSG00000003344	952.132	0.755895	0.0617181	12.2475	1.73169e-34	2.12953e-33	NO
Ddx54	ENSMUSG00000029599	3490.79	-0.501261	0.0409832	-12.2309	2.1261e-34	2.61275e-33	NO
Arhgef4	ENSMUSG00000037509	2025.75	-0.630081	0.0515608	-12.2202	2.42587e-34	2.97909e-33	NO
Klf10	ENSMUSG00000037465	2038.21	-0.862108	0.0705606	-12.218	2.49179e-34	3.05794e-33	NO
Adgre5	ENSMUSG00000002885	892.077	1.05683	0.0865059	12.2168	2.52798e-34	3.10021e-33	UP
Rnf11	ENSMUSG00000028557	2151.03	-0.911261	0.0746417	-12.2085	2.80095e-34	3.43261e-33	NO
Macf1	ENSMUSG00000028649	7576.57	-0.725575	0.0594623	-12.2023	3.02319e-34	3.70242e-33	NO
Neil3	ENSMUSG00000039396	137.124	2.0108	0.164797	12.2016	3.04624e-34	3.72809e-33	UP
Rassf5	ENSMUSG00000026430	1261.58	-0.782533	0.0641555	-12.1974	3.20728e-34	3.92247e-33	NO
Slc35e4	ENSMUSG00000048807	2229.88	0.579161	0.0474853	12.1966	3.24008e-34	3.95987e-33	NO
Dhrs1	ENSMUSG00000002332	3522.54	-0.63783	0.0523106	-12.1931	3.38182e-34	4.13027e-33	NO
Osbpl2	ENSMUSG00000039050	1822.97	0.624057	0.0511927	12.1904	3.49888e-34	4.27031e-33	NO
Zmiz1	ENSMUSG00000007817	6485.74	0.49562	0.0406674	12.1872	3.63862e-34	4.43782e-33	NO
Cd93	ENSMUSG00000027435	62.9977	-3.38282	0.277797	-12.1773	4.10508e-34	5.00332e-33	DOWN
Mfsd6	ENSMUSG00000041439	2552.01	0.624015	0.0512504	12.1758	4.18238e-34	5.09404e-33	NO
Cpt1a	ENSMUSG00000024900	1810.76	0.819955	0.067353	12.174	4.27606e-34	5.20459e-33	NO
Skint1	ENSMUSG00000089773	122.419	3.17741	0.261249	12.1624	4.9299e-34	5.9963e-33	UP
Adgrf2	ENSMUSG00000057899	84.6647	-3.72332	0.306212	-12.1593	5.12082e-34	6.22428e-33	DOWN
Dusp10	ENSMUSG00000039384	320.945	1.59274	0.13104	12.1546	5.42047e-34	6.58401e-33	UP
Frk	ENSMUSG00000019779	530.136	1.08347	0.0891421	12.1544	5.43545e-34	6.5977e-33	UP
Zbed3	ENSMUSG00000041995	168.955	1.74384	0.143645	12.1399	6.4895e-34	7.87178e-33	UP
Trpv3	ENSMUSG00000043029	269.648	-1.36887	0.11276	-12.1396	6.51236e-34	7.89413e-33	DOWN
Mmp9	ENSMUSG00000017737	245.056	-5.10467	0.420537	-12.1385	6.60638e-34	8.00265e-33	DOWN
Arhgap12	ENSMUSG00000041225	1332.35	0.736025	0.0606381	12.138	6.64349e-34	8.04214e-33	NO
Egln1	ENSMUSG00000031987	4666.25	-0.772541	0.0636535	-12.1367	6.75139e-34	8.16721e-33	NO
Zfp664	ENSMUSG00000079215	1957.32	0.555047	0.0457377	12.1354	6.85488e-34	8.28678e-33	NO
Qki	ENSMUSG00000062078	3089.07	-0.613786	0.0505808	-12.1347	6.91234e-34	8.35057e-33	NO
Prelid1	ENSMUSG00000021486	11642.2	-0.426248	0.0351265	-12.1347	6.91886e-34	8.35279e-33	NO
Tecpr1	ENSMUSG00000066621	910.995	0.832934	0.0686567	12.1319	7.15944e-34	8.63738e-33	NO
Klk14	ENSMUSG00000044737	761.467	-10.8148	0.891793	-12.1271	7.59227e-34	9.15337e-33	DOWN
Tulp3	ENSMUSG00000001521	1413.19	0.679601	0.0560602	12.1227	8.00805e-34	9.64811e-33	NO
Ccn1	ENSMUSG00000028195	794.604	-1.15717	0.0954725	-12.1204	8.23423e-34	9.91391e-33	DOWN
Klk9	ENSMUSG00000047884	133.745	-6.67298	0.550575	-12.12	8.27348e-34	9.95443e-33	DOWN
ENSMUSG00000106019	ENSMUSG00000106019	282.705	1.66108	0.137076	12.118	8.48478e-34	1.02018e-32	UP
Fam117a	ENSMUSG00000038893	177.419	2.3908	0.197379	12.1127	9.04594e-34	1.08692e-32	UP
Aldh3b2	ENSMUSG00000075296	954.418	-2.61148	0.215736	-12.105	9.94201e-34	1.19378e-32	DOWN
Hax1	ENSMUSG00000027944	1043.18	-0.858365	0.0709237	-12.1027	1.02244e-33	1.22686e-32	NO
Pik3ip1	ENSMUSG00000034614	405	1.21782	0.100707	12.0927	1.15422e-33	1.38405e-32	UP
Tob1	ENSMUSG00000037573	947.392	-0.790478	0.0653739	-12.0916	1.16929e-33	1.40119e-32	NO
Prrc2b	ENSMUSG00000039262	8124.43	0.439742	0.0363714	12.0903	1.18797e-33	1.42261e-32	NO
Rgs12	ENSMUSG00000029101	8748.81	-0.433571	0.0358725	-12.0864	1.2459e-33	1.49099e-32	NO
Slc39a4	ENSMUSG00000063354	1016.92	2.10797	0.174538	12.0775	1.38945e-33	1.66165e-32	UP
Irs1	ENSMUSG00000055980	1292.1	1.17391	0.0972184	12.075	1.43124e-33	1.71048e-32	UP
Adgrg7	ENSMUSG00000022755	321.903	8.82839	0.731319	12.0719	1.48721e-33	1.77617e-32	UP
Sox4	ENSMUSG00000076431	2265.48	0.966738	0.0801671	12.059	1.73826e-33	2.07462e-32	NO
Serpinb12	ENSMUSG00000059956	171.589	-7.43042	0.616248	-12.0575	1.7704e-33	2.11156e-32	DOWN
Cbr3	ENSMUSG00000022947	1332.36	0.907918	0.0753664	12.0467	2.01814e-33	2.40543e-32	NO
Dnajb1	ENSMUSG00000005483	3031.54	-0.606268	0.0503281	-12.0463	2.02856e-33	2.41624e-32	NO
Pax9	ENSMUSG00000001497	364.387	1.20345	0.0999101	12.0453	2.05235e-33	2.44294e-32	UP
Polr2a	ENSMUSG00000005198	8507.61	0.502971	0.0418245	12.0257	2.60241e-33	3.09561e-32	NO
Mark3	ENSMUSG00000007411	1691.39	-0.786871	0.065551	-12.004	3.38713e-33	4.02637e-32	NO
Rapgef5	ENSMUSG00000041992	723.474	-0.814478	0.0678991	-11.9954	3.75543e-33	4.4612e-32	NO
Nubp2	ENSMUSG00000039183	1363.23	-0.671866	0.0560603	-11.9847	4.27353e-33	5.07329e-32	NO
Tmco4	ENSMUSG00000041143	891.658	0.922345	0.0770109	11.9768	4.70053e-33	5.57648e-32	NO
Lap3	ENSMUSG00000039682	1705.57	-0.698878	0.0583647	-11.9743	4.84335e-33	5.7421e-32	NO
Itpr3	ENSMUSG00000042644	9961.01	0.432855	0.0361594	11.9707	5.05732e-33	5.99178e-32	NO
Spidr	ENSMUSG00000041974	1116.7	-0.686741	0.0573771	-11.9689	5.16994e-33	6.12113e-32	NO
Gsdma	ENSMUSG00000017204	95.6226	-5.56249	0.465045	-11.9612	5.67572e-33	6.71551e-32	DOWN
Echdc1	ENSMUSG00000019883	1438.8	-0.654173	0.0547186	-11.9552	6.09687e-33	7.20903e-32	NO
Dedd2	ENSMUSG00000054499	1511.61	-0.64936	0.0543214	-11.954	6.1841e-33	7.30732e-32	NO
Etv1	ENSMUSG00000004151	56.5118	3.34945	0.28027	11.9508	6.43164e-33	7.59479e-32	UP
Zc3h13	ENSMUSG00000022000	2188.16	-0.588529	0.0492573	-11.9481	6.64644e-33	7.84325e-32	NO
Lzts2	ENSMUSG00000035342	451.844	1.06416	0.0890851	11.9455	6.8565e-33	8.08577e-32	UP
Tm7sf3	ENSMUSG00000040234	865.121	0.84076	0.0704289	11.9377	7.5259e-33	8.86931e-32	NO
Pde8a	ENSMUSG00000025584	56.2664	3.3569	0.281283	11.9343	7.84543e-33	9.23977e-32	UP
Plk2	ENSMUSG00000021701	3445	-0.717614	0.0601499	-11.9304	8.21445e-33	9.66798e-32	NO
Arhgef17	ENSMUSG00000032875	2512.03	0.581294	0.0487773	11.9173	9.6177e-33	1.13121e-31	NO
Snrpd3	ENSMUSG00000020180	3028.38	-0.46659	0.0391539	-11.9168	9.67291e-33	1.13695e-31	NO
Zbtb42	ENSMUSG00000037638	546.16	1.03518	0.086917	11.91	1.04971e-32	1.23301e-31	UP
St6galnac2	ENSMUSG00000057286	841.151	0.924063	0.077592	11.9093	1.05912e-32	1.24325e-31	NO
Rps6ka3	ENSMUSG00000031309	4004.14	0.662322	0.0556147	11.9091	1.06101e-32	1.24464e-31	NO
Gpr35	ENSMUSG00000026271	133.42	-2.75239	0.231122	-11.9088	1.0648e-32	1.24826e-31	DOWN
Hsd17b4	ENSMUSG00000024507	1650.4	0.562707	0.0472527	11.9085	1.06946e-32	1.25291e-31	NO
Alas1	ENSMUSG00000032786	3245.31	-0.773222	0.0649342	-11.9078	1.07824e-32	1.26236e-31	NO
Ap1s3	ENSMUSG00000054702	564.726	0.970586	0.0815141	11.907	1.08861e-32	1.27366e-31	NO
Tcf4	ENSMUSG00000053477	754.025	0.84783	0.0712488	11.8996	1.18948e-32	1.39078e-31	NO
Nip7	ENSMUSG00000031917	1877	-0.588382	0.0494511	-11.8983	1.20826e-32	1.4118e-31	NO
Gjb3	ENSMUSG00000042367	1559.57	-0.63389	0.0532782	-11.8977	1.21618e-32	1.42012e-31	NO
Gnaq	ENSMUSG00000024639	3436.6	0.524039	0.0440713	11.8907	1.32243e-32	1.54296e-31	NO
Drap1	ENSMUSG00000024914	2455.46	-0.524036	0.0440711	-11.8907	1.3231e-32	1.54296e-31	NO
Adamts1	ENSMUSG00000022893	5235.35	-1.47793	0.124388	-11.8816	1.47571e-32	1.7198e-31	DOWN
Pfn2	ENSMUSG00000027805	176.548	1.73031	0.145688	11.8769	1.56117e-32	1.8182e-31	UP
Msrb1	ENSMUSG00000075705	1054.32	-0.699021	0.058878	-11.8724	1.64737e-32	1.91734e-31	NO
Crtc3	ENSMUSG00000030527	774.186	0.839266	0.0707372	11.8646	1.80821e-32	2.10317e-31	NO
Cracr2a	ENSMUSG00000061414	143.295	7.7856	0.656463	11.8599	1.91171e-32	2.2221e-31	UP
Ftl1	ENSMUSG00000050708	16601.3	0.677483	0.0572054	11.843	2.3395e-32	2.71757e-31	NO
Stmn1	ENSMUSG00000028832	1216.34	0.970846	0.0819812	11.8423	2.35868e-32	2.73807e-31	NO
Nr2f1	ENSMUSG00000069171	89.1362	2.34843	0.198339	11.8405	2.41134e-32	2.79737e-31	UP
ENSMUSG00000001768	ENSMUSG00000001768	3867.99	0.757122	0.0639447	11.8403	2.41724e-32	2.80239e-31	NO
Slc39a10	ENSMUSG00000025986	2009.67	0.638137	0.053961	11.8259	2.86776e-32	3.32253e-31	NO
Castor2	ENSMUSG00000015944	860.577	-0.92096	0.0778792	-11.8255	2.88202e-32	3.33689e-31	NO
Gde1	ENSMUSG00000033917	697.524	-1.20696	0.102153	-11.8152	3.25966e-32	3.77168e-31	DOWN
Itgb4	ENSMUSG00000020758	34492.3	-0.601675	0.0509356	-11.8125	3.36582e-32	3.89199e-31	NO
Adprh	ENSMUSG00000002844	1935.21	-0.614735	0.0520564	-11.809	3.50638e-32	4.05189e-31	NO
Ruvbl2	ENSMUSG00000003868	3554.92	-0.571946	0.0484349	-11.8085	3.52649e-32	4.07249e-31	NO
Cenpt	ENSMUSG00000036672	652.362	-0.914866	0.0774971	-11.8052	3.67114e-32	4.23679e-31	NO
Map3k14	ENSMUSG00000020941	307.907	-1.33474	0.113091	-11.8023	3.79751e-32	4.3798e-31	DOWN
Hspa5	ENSMUSG00000026864	18684.3	-0.500438	0.0424047	-11.8015	3.83576e-32	4.42105e-31	NO
Morf4l2	ENSMUSG00000031422	10051.7	-0.443702	0.0376127	-11.7966	4.06359e-32	4.68062e-31	NO
Eif4g1	ENSMUSG00000045983	33778.7	-0.363864	0.0308483	-11.7953	4.12871e-32	4.75255e-31	NO
Gfpt1	ENSMUSG00000029992	2940.17	0.898764	0.0762097	11.7933	4.22666e-32	4.86216e-31	NO
Tspan6	ENSMUSG00000067377	131.954	2.28298	0.193721	11.7849	4.66993e-32	5.36861e-31	UP
Tmem43	ENSMUSG00000030095	7179.46	-0.49394	0.0419177	-11.7836	4.74424e-32	5.45052e-31	NO
Wnt10a	ENSMUSG00000026167	2896.29	-0.532898	0.0452258	-11.7831	4.77252e-32	5.47948e-31	NO
Smim33	ENSMUSG00000073598	153.718	1.78025	0.151268	11.7688	5.64972e-32	6.48245e-31	UP
Otud1	ENSMUSG00000043415	322.688	-1.40453	0.11935	-11.7681	5.69643e-32	6.53184e-31	DOWN
Ywhaz	ENSMUSG00000022285	11016.7	-0.430738	0.0366051	-11.7672	5.76311e-32	6.60404e-31	NO
Dnajc10	ENSMUSG00000027006	3461.49	0.465577	0.0395876	11.7607	6.22216e-32	7.12549e-31	NO
Fads1	ENSMUSG00000010663	4037.2	0.56418	0.0480229	11.7482	7.21727e-32	8.25976e-31	NO
Cpm	ENSMUSG00000020183	1855.79	3.15229	0.268351	11.7469	7.32631e-32	8.37917e-31	UP
Vps26b	ENSMUSG00000031988	2686.52	-0.532379	0.0453547	-11.7381	8.12649e-32	9.28838e-31	NO
Pa2g4	ENSMUSG00000025364	10076.9	-0.591989	0.0504554	-11.7329	8.64249e-32	9.87183e-31	NO
Ccdc117	ENSMUSG00000020482	490.194	0.97912	0.0834615	11.7314	8.79932e-32	1.00445e-30	NO
Ripply3	ENSMUSG00000022941	168.166	3.15717	0.269148	11.7302	8.92213e-32	1.01782e-30	UP
Asah1	ENSMUSG00000031591	4598.33	0.416882	0.0355393	11.7302	8.92824e-32	1.01786e-30	NO
Zbtb8a	ENSMUSG00000028807	378.45	1.12982	0.0963184	11.7301	8.94056e-32	1.01862e-30	UP
Ubr5	ENSMUSG00000037487	7784.85	-0.441236	0.0376183	-11.7293	9.02104e-32	1.02713e-30	NO
Magi3	ENSMUSG00000052539	1058.8	1.1206	0.0955821	11.724	9.60754e-32	1.09321e-30	UP
Ric8a	ENSMUSG00000025485	1561	-0.591825	0.0504853	-11.7227	9.74789e-32	1.10847e-30	NO
Cdcp1	ENSMUSG00000035498	12288.3	-0.487477	0.0415902	-11.7209	9.95534e-32	1.13134e-30	NO
Ezh1	ENSMUSG00000006920	772.589	0.931435	0.0795283	11.712	1.10649e-31	1.25663e-30	NO
Mgarp	ENSMUSG00000037161	227.99	-2.38721	0.203833	-11.7116	1.11165e-31	1.26169e-30	DOWN
Crybg1	ENSMUSG00000019866	5795.16	-0.432866	0.0369811	-11.7051	1.20084e-31	1.36118e-30	NO
Ybx1	ENSMUSG00000028639	17173.4	-0.468278	0.0400064	-11.7051	1.20034e-31	1.36118e-30	NO
Cdc14a	ENSMUSG00000033502	398.772	1.21689	0.103973	11.7039	1.2171e-31	1.37874e-30	UP
Slc25a39	ENSMUSG00000018677	4776.57	-0.428033	0.036605	-11.6933	1.37915e-31	1.56131e-30	NO
Sqstm1	ENSMUSG00000015837	4738.56	0.512157	0.043822	11.6872	1.48195e-31	1.67662e-30	NO
Hagh	ENSMUSG00000024158	1460.32	-0.72313	0.0619009	-11.6821	1.57433e-31	1.78002e-30	NO
Cdc42ep3	ENSMUSG00000036533	850.93	-0.793449	0.0680279	-11.6636	1.95618e-31	2.21035e-30	NO
Piga	ENSMUSG00000031381	698.506	-0.831913	0.0713627	-11.6575	2.10028e-31	2.37166e-30	NO
Isoc1	ENSMUSG00000024601	1666.39	0.609208	0.0522863	11.6514	2.25798e-31	2.54813e-30	NO
Endod1	ENSMUSG00000037419	4623.3	0.6655	0.0571236	11.6502	2.28971e-31	2.5823e-30	NO
Nab2	ENSMUSG00000025402	588.266	0.904099	0.0776778	11.6391	2.60765e-31	2.93901e-30	NO
Ppp1r11	ENSMUSG00000036398	1278.3	-0.641942	0.055194	-11.6307	2.87888e-31	3.24265e-30	NO
Slc9a8	ENSMUSG00000039463	483.023	0.985941	0.0847763	11.6299	2.90388e-31	3.26874e-30	NO
Amotl2	ENSMUSG00000032531	1275.87	-0.894	0.0769058	-11.6246	3.09012e-31	3.47619e-30	NO
Slc20a2	ENSMUSG00000037656	2955.12	0.57252	0.0492521	11.6243	3.10157e-31	3.48687e-30	NO
Crebrf	ENSMUSG00000048249	643.654	1.27186	0.109455	11.6199	3.26363e-31	3.66675e-30	UP
Lratd1	ENSMUSG00000020607	1690.96	1.21756	0.104802	11.6177	3.35076e-31	3.76226e-30	UP
Bahcc1	ENSMUSG00000039741	661.682	0.883594	0.0760671	11.616	3.41844e-31	3.83584e-30	NO
Zfp787	ENSMUSG00000046792	300.777	1.3755	0.118433	11.6142	3.49176e-31	3.91565e-30	UP
Lfng	ENSMUSG00000029570	674.239	1.06891	0.092066	11.6103	3.65535e-31	4.09652e-30	UP
Hmgcll1	ENSMUSG00000007908	390.904	1.30151	0.112123	11.6079	3.7559e-31	4.20656e-30	UP
Tgif2	ENSMUSG00000062175	665.576	0.926886	0.0798867	11.6025	4.00146e-31	4.47877e-30	NO
Vmp1	ENSMUSG00000018171	2599.16	-0.455748	0.0392876	-11.6003	4.10594e-31	4.59282e-30	NO
Vsig10	ENSMUSG00000066894	973.56	0.779178	0.0671692	11.6002	4.11032e-31	4.59484e-30	NO
ENSMUSG00000022639	ENSMUSG00000022639	628.208	-0.964815	0.0831896	-11.5978	4.22829e-31	4.72375e-30	NO
Parva	ENSMUSG00000030770	6724.2	0.385696	0.0332593	11.5966	4.28551e-31	4.78468e-30	NO
Fbxw9	ENSMUSG00000008167	1422.43	-0.672517	0.0580027	-11.5946	4.3901e-31	4.89838e-30	NO
Prdx4	ENSMUSG00000025289	823.726	0.803327	0.0693039	11.5914	4.55759e-31	5.08208e-30	NO
Qsox2	ENSMUSG00000036327	1164.6	-0.636206	0.0549411	-11.5798	5.2185e-31	5.81542e-30	NO
Fhl3	ENSMUSG00000032643	1624.2	-0.689263	0.0595301	-11.5784	5.30387e-31	5.90686e-30	NO
Rras	ENSMUSG00000038387	958.951	-1.03626	0.0896185	-11.563	6.34158e-31	7.05813e-30	DOWN
Mat2b	ENSMUSG00000042032	1856.9	0.61854	0.0535448	11.5518	7.22567e-31	8.0371e-30	NO
App	ENSMUSG00000022892	41508.5	0.574288	0.049717	11.5512	7.28367e-31	8.09655e-30	NO
Krt76	ENSMUSG00000075402	42.9506	4.56721	0.395542	11.5467	7.66987e-31	8.52054e-30	UP
ENSMUSG00000095419	ENSMUSG00000095419	76.1247	-4.42128	0.382956	-11.5451	7.8125e-31	8.67358e-30	DOWN
Pcbp4	ENSMUSG00000023495	459.808	-1.17514	0.101818	-11.5416	8.14256e-31	9.03439e-30	DOWN
Cerk	ENSMUSG00000035891	1832.09	0.696068	0.0603538	11.5331	8.98307e-31	9.96076e-30	NO
Tsku	ENSMUSG00000049580	1816.72	0.669724	0.0580777	11.5315	9.1526e-31	1.01424e-29	NO
Siae	ENSMUSG00000001942	550.181	0.863654	0.0748966	11.5313	9.1769e-31	1.0163e-29	NO
Dse	ENSMUSG00000039497	1990.63	-0.849094	0.0736394	-11.5304	9.26859e-31	1.02582e-29	NO
Ada	ENSMUSG00000017697	1008.18	-0.77361	0.0671514	-11.5204	1.04145e-30	1.15193e-29	NO
Mapkapk2	ENSMUSG00000016528	4474.96	-0.426329	0.037008	-11.5199	1.04712e-30	1.15748e-29	NO
Rtn3	ENSMUSG00000024758	7786.67	-0.460904	0.0400119	-11.5192	1.05608e-30	1.16666e-29	NO
Col4a1	ENSMUSG00000031502	2008.79	-1.617	0.140415	-11.5159	1.09708e-30	1.2112e-29	DOWN
Golim4	ENSMUSG00000034109	6039.11	0.595411	0.051729	11.5102	1.17217e-30	1.29331e-29	NO
Clmn	ENSMUSG00000021097	206.6	2.27375	0.197578	11.5081	1.20067e-30	1.32393e-29	UP
Plcd3	ENSMUSG00000020937	949.86	0.724809	0.0630618	11.4936	1.42013e-30	1.56495e-29	NO
Cav2	ENSMUSG00000000058	7494.58	-0.603393	0.0525269	-11.4873	1.5278e-30	1.68257e-29	NO
Crybg2	ENSMUSG00000012123	633.624	-0.991697	0.0863324	-11.487	1.534e-30	1.68835e-29	NO
Hspd1	ENSMUSG00000025980	12937.3	-0.550998	0.0479802	-11.4839	1.59029e-30	1.74922e-29	NO
Tyro3	ENSMUSG00000027298	833.479	-0.875077	0.0762457	-11.4771	1.72031e-30	1.89107e-29	NO
Dock8	ENSMUSG00000052085	456.865	-0.982483	0.0856638	-11.4691	1.88682e-30	2.07283e-29	NO
Tomm22	ENSMUSG00000022427	4097.29	-0.427746	0.0373651	-11.4477	2.41387e-30	2.6502e-29	NO
Ap1s1	ENSMUSG00000004849	3536.12	-0.431027	0.0376525	-11.4475	2.42047e-30	2.65581e-29	NO
Ctc1	ENSMUSG00000020898	1325.77	0.702925	0.0614291	11.4429	2.55347e-30	2.80002e-29	NO
Ccne1	ENSMUSG00000002068	635.809	-0.815482	0.0713355	-11.4316	2.90545e-30	3.18403e-29	NO
Clic3	ENSMUSG00000015093	514.828	-2.90088	0.253866	-11.4268	3.0711e-30	3.36348e-29	DOWN
Nphp1	ENSMUSG00000027378	451.387	1.11166	0.0973284	11.4217	3.25743e-30	3.56536e-29	UP
Dsg1c	ENSMUSG00000034774	50.2128	3.28797	0.287879	11.4213	3.27124e-30	3.57828e-29	UP
ENSMUSG00000057497	ENSMUSG00000057497	1130.82	-0.706042	0.0618228	-11.4204	3.30701e-30	3.61519e-29	NO
Gjb4	ENSMUSG00000046623	1009.89	-0.912047	0.0798965	-11.4154	3.50478e-30	3.82904e-29	NO
Lzts1	ENSMUSG00000036306	807.841	-0.812533	0.0711826	-11.4148	3.52831e-30	3.85239e-29	NO
Ankrd49	ENSMUSG00000031931	704.006	-0.787594	0.0690075	-11.4132	3.5941e-30	3.92181e-29	NO
Arhgap32	ENSMUSG00000041444	3504.24	0.584144	0.051188	11.4117	3.65309e-30	3.98375e-29	NO
Abi2	ENSMUSG00000026782	356.891	1.34316	0.117768	11.4051	3.94387e-30	4.29559e-29	UP
Ctps	ENSMUSG00000028633	3358.18	-0.481967	0.0422589	-11.4051	3.94291e-30	4.29559e-29	NO
Gtpbp4	ENSMUSG00000021149	3411.91	-0.463811	0.0407154	-11.3915	4.60783e-30	5.0157e-29	NO
ENSMUSG00000000325	ENSMUSG00000000325	627.767	-0.900883	0.0791159	-11.3869	4.86153e-30	5.28862e-29	NO
Rfk	ENSMUSG00000024712	1059.15	0.64815	0.0569688	11.3773	5.42711e-30	5.90029e-29	NO
Ppp1ca	ENSMUSG00000040385	16294.7	-0.387139	0.0340408	-11.3728	5.71342e-30	6.20777e-29	NO
Rpl17	ENSMUSG00000062328	26686.8	0.404031	0.0355297	11.3717	5.78803e-30	6.285e-29	NO
Xrcc5	ENSMUSG00000026187	890.049	0.693738	0.0610306	11.3671	6.10127e-30	6.62111e-29	NO
Zdhhc9	ENSMUSG00000036985	1067.52	-0.967295	0.0851237	-11.3634	6.36134e-30	6.89913e-29	NO
Pdk2	ENSMUSG00000038967	86.0282	3.03607	0.267247	11.3605	6.57484e-30	7.12634e-29	UP
Zbtb38	ENSMUSG00000040433	996.143	0.954937	0.0840626	11.3598	6.62795e-30	7.17954e-29	NO
Isl1	ENSMUSG00000042258	225.054	1.68899	0.148709	11.3577	6.78885e-30	7.34936e-29	UP
Dnase1l3	ENSMUSG00000025279	84.5785	-4.80028	0.422752	-11.3548	7.01746e-30	7.59224e-29	DOWN
Gmcl1	ENSMUSG00000001157	1021.34	0.696577	0.0613604	11.3522	7.22885e-30	7.81619e-29	NO
Hes1	ENSMUSG00000022528	1705.43	0.675351	0.0595212	11.3464	7.72859e-30	8.35147e-29	NO
Cacna2d1	ENSMUSG00000040118	55.7972	5.34727	0.471316	11.3454	7.81528e-30	8.44003e-29	UP
Clic1	ENSMUSG00000007041	12862.8	-0.468474	0.041308	-11.341	8.21871e-30	8.86496e-29	NO
Chd6	ENSMUSG00000057133	1147.45	0.701408	0.0618468	11.341	8.21567e-30	8.86496e-29	NO
Fam98a	ENSMUSG00000002017	1744.77	-0.638191	0.0562742	-11.3407	8.2435e-30	8.88632e-29	NO
Stx11	ENSMUSG00000039232	407.059	-1.2508	0.1103	-11.34	8.31472e-30	8.95768e-29	DOWN
Tpi1	ENSMUSG00000023456	29975	-0.787895	0.069526	-11.3324	9.07004e-30	9.7655e-29	NO
Sdr39u1	ENSMUSG00000022223	1061.22	-0.720509	0.063619	-11.3254	9.82578e-30	1.05728e-28	NO
Lrrc42	ENSMUSG00000028617	852.798	-0.722575	0.0638642	-11.3142	1.1157e-29	1.1998e-28	NO
Gm26705	ENSMUSG00000097015	112.794	-2.66959	0.23611	-11.3066	1.2175e-29	1.30848e-28	DOWN
Bltp2	ENSMUSG00000010277	8593.68	0.492648	0.0435942	11.3008	1.30087e-29	1.39724e-28	NO
Grpel1	ENSMUSG00000029198	2685.69	-0.583815	0.051697	-11.293	1.42095e-29	1.5253e-28	NO
Tpgs2	ENSMUSG00000024269	449.847	1.0087	0.0893596	11.2881	1.50274e-29	1.61212e-28	UP
Dab2ip	ENSMUSG00000026883	2494.3	0.505334	0.0447794	11.285	1.55675e-29	1.66905e-28	NO
Man2a1	ENSMUSG00000024085	3015.2	0.48043	0.0425852	11.2816	1.61711e-29	1.73273e-28	NO
Ddx10	ENSMUSG00000053289	1400.64	-0.596306	0.0528635	-11.2801	1.64549e-29	1.76208e-28	NO
ENSMUSG00000086448	ENSMUSG00000086448	127.404	1.9813	0.17567	11.2786	1.67425e-29	1.79179e-28	UP
Prkacb	ENSMUSG00000005034	1440.28	0.665473	0.0590812	11.2637	1.9824e-29	2.12031e-28	NO
Grhl1	ENSMUSG00000020656	1208.28	-1.74852	0.155278	-11.2606	2.05359e-29	2.19514e-28	DOWN
Flna	ENSMUSG00000031328	32662.3	-0.584099	0.0519164	-11.2508	2.29598e-29	2.45276e-28	NO
Rock1	ENSMUSG00000024290	3171.57	0.588901	0.0523923	11.2402	2.58782e-29	2.76288e-28	NO
Marcksl1	ENSMUSG00000047945	1183.76	0.798375	0.0710457	11.2375	2.66852e-29	2.84733e-28	NO
Vps35	ENSMUSG00000031696	6880.83	-0.3626	0.0322786	-11.2334	2.79354e-29	2.97894e-28	NO
Sh3bgrl3	ENSMUSG00000028843	6041.6	-0.568066	0.0505803	-11.231	2.87318e-29	3.06204e-28	NO
Psmd5	ENSMUSG00000026869	1611.16	-0.618308	0.055072	-11.2273	2.99606e-29	3.19108e-28	NO
C630043F03Rik	ENSMUSG00000084910	211.377	1.35771	0.120942	11.2261	3.03467e-29	3.23027e-28	UP
Sigirr	ENSMUSG00000025494	216.428	1.50742	0.13439	11.2167	3.37553e-29	3.59096e-28	UP
Xdh	ENSMUSG00000024066	3012.08	-0.960886	0.0857076	-11.2112	3.59261e-29	3.81961e-28	NO
Zfp362	ENSMUSG00000028799	1713.62	0.593636	0.0529542	11.2104	3.62665e-29	3.85351e-28	NO
Atp5j	ENSMUSG00000022890	5150.71	-0.463123	0.0413145	-11.2097	3.65452e-29	3.88081e-28	NO
Nlrx1	ENSMUSG00000032109	870.704	-0.855364	0.0763559	-11.2023	3.97185e-29	4.21527e-28	NO
Samd4b	ENSMUSG00000109336	1991.26	-0.568079	0.0507165	-11.2011	4.0283e-29	4.27264e-28	NO
Zfp365	ENSMUSG00000037855	426.601	-1.1086	0.0989915	-11.1989	4.12735e-29	4.37509e-28	DOWN
Tec	ENSMUSG00000029217	216.796	1.75272	0.15658	11.1937	4.37568e-29	4.63439e-28	UP
Nlrp10	ENSMUSG00000049709	238.728	2.08005	0.185823	11.1937	4.37717e-29	4.63439e-28	UP
Eps8	ENSMUSG00000015766	1182.87	0.889717	0.0794913	11.1926	4.43068e-29	4.68826e-28	NO
Rtn4	ENSMUSG00000020458	11883.7	-0.478377	0.0427508	-11.1899	4.56962e-29	4.83241e-28	NO
Spata6	ENSMUSG00000034401	164.841	1.8725	0.167352	11.189	4.6165e-29	4.87908e-28	UP
Abhd5	ENSMUSG00000032540	2143.97	-0.883577	0.0790251	-11.181	5.05366e-29	5.33794e-28	NO
Sdcbp	ENSMUSG00000028249	7453.97	0.45748	0.0409504	11.1716	5.61751e-29	5.93e-28	NO
Fbxo32	ENSMUSG00000022358	252.567	1.78204	0.159801	11.1517	7.02874e-29	7.41535e-28	UP
Msh2	ENSMUSG00000024151	1491.82	0.612673	0.0549411	11.1514	7.04518e-29	7.42829e-28	NO
Itpkc	ENSMUSG00000003752	1171.42	-1.03178	0.0925255	-11.1513	7.05515e-29	7.4344e-28	DOWN
Znrf2	ENSMUSG00000058446	3478.54	0.580054	0.0520476	11.1447	7.60124e-29	8.00511e-28	NO
Igsf3	ENSMUSG00000042035	4354.88	-0.582486	0.0522682	-11.1442	7.6451e-29	8.04654e-28	NO
Tbc1d4	ENSMUSG00000033083	318.315	1.29622	0.11643	11.1331	8.65993e-29	9.10929e-28	UP
Emp2	ENSMUSG00000022505	34176	-0.550341	0.0494408	-11.1313	8.83339e-29	9.28627e-28	NO
Baz1a	ENSMUSG00000035021	2748.15	-0.53261	0.0478668	-11.1269	9.27953e-29	9.74953e-28	NO
Tc2n	ENSMUSG00000021187	79.2674	5.21336	0.468867	11.1191	1.01332e-28	1.06339e-27	UP
Hoxa11	ENSMUSG00000038210	1081.81	0.641155	0.0576625	11.1191	1.01281e-28	1.06339e-27	NO
Naglu	ENSMUSG00000001751	467.204	1.07551	0.0967428	11.1172	1.03445e-28	1.08492e-27	UP
Anxa1	ENSMUSG00000024659	87559.2	-0.769501	0.069276	-11.1077	1.15023e-28	1.20564e-27	NO
Id4	ENSMUSG00000021379	101.298	2.29793	0.206899	11.1065	1.16625e-28	1.221e-27	UP
Mapk8	ENSMUSG00000021936	914.204	0.714259	0.0643098	11.1065	1.16614e-28	1.221e-27	NO
Arpc4	ENSMUSG00000079426	4050.31	-0.406489	0.0366347	-11.0957	1.31565e-28	1.3766e-27	NO
Nudt11	ENSMUSG00000073295	191.858	-1.7098	0.154206	-11.0877	1.43899e-28	1.50478e-27	DOWN
Mrpl43	ENSMUSG00000025208	2078.21	-0.545507	0.0492051	-11.0864	1.46067e-28	1.52655e-27	NO
Med14	ENSMUSG00000064127	2697.96	0.577677	0.0521079	11.0862	1.46418e-28	1.52932e-27	NO
Ptpn3	ENSMUSG00000038764	2787.16	0.466402	0.0421359	11.069	1.77381e-28	1.85164e-27	NO
Etnk1	ENSMUSG00000030275	864.269	0.883389	0.0798102	11.0686	1.78122e-28	1.85829e-27	NO
Eif3c	ENSMUSG00000030738	16948.3	-0.379653	0.0343154	-11.0636	1.88313e-28	1.96346e-27	NO
Dbp	ENSMUSG00000059824	404.05	1.14173	0.103281	11.0547	2.08065e-28	2.16813e-27	UP
Ppp3ca	ENSMUSG00000028161	4057.53	-0.811069	0.0734346	-11.0448	2.32354e-28	2.41982e-27	NO
Chmp2a	ENSMUSG00000033916	3079.16	-0.481005	0.0435558	-11.0434	2.35822e-28	2.4545e-27	NO
Tnfrsf1a	ENSMUSG00000030341	4075.18	-0.403124	0.0365079	-11.0421	2.39404e-28	2.49033e-27	NO
Eif3d	ENSMUSG00000016554	7000.06	-0.427595	0.0387476	-11.0354	2.57949e-28	2.68168e-27	NO
Mindy1	ENSMUSG00000038712	1779.53	0.596947	0.0541062	11.0329	2.65272e-28	2.7562e-27	NO
Nectin4	ENSMUSG00000006411	1802.43	-0.978143	0.0886753	-11.0306	2.72014e-28	2.8246e-27	NO
Gramd2	ENSMUSG00000074259	270.052	-1.27045	0.11518	-11.0301	2.7344e-28	2.83776e-27	DOWN
Arpc1a	ENSMUSG00000029621	2917.47	-0.457323	0.0414713	-11.0274	2.81785e-28	2.92266e-27	NO
Erlec1	ENSMUSG00000020311	708.442	0.806914	0.073179	11.0266	2.84522e-28	2.94933e-27	NO
Ilkap	ENSMUSG00000026309	1514	0.779857	0.0707416	11.024	2.92662e-28	3.03195e-27	NO
Robo1	ENSMUSG00000022883	6791.41	0.457141	0.0414744	11.0223	2.98453e-28	3.09014e-27	NO
Sall2	ENSMUSG00000049532	107.177	2.22259	0.201679	11.0204	3.04638e-28	3.15235e-27	UP
Cntln	ENSMUSG00000038070	119.373	2.06505	0.187386	11.0203	3.04875e-28	3.15297e-27	UP
Creb5	ENSMUSG00000053007	68.9632	-3.92986	0.356671	-11.0182	3.1236e-28	3.22851e-27	DOWN
Ces2b	ENSMUSG00000050097	93.241	2.38203	0.216206	11.0174	3.15018e-28	3.25409e-27	UP
Tbl2	ENSMUSG00000005374	880.857	-0.733372	0.0665763	-11.0155	3.21689e-28	3.32107e-27	NO
Gapdh	ENSMUSG00000057666	57907.3	-0.570857	0.0518287	-11.0143	3.26069e-28	3.36435e-27	NO
Ogfod1	ENSMUSG00000033009	841.202	-0.704803	0.0640861	-10.9977	3.91807e-28	4.04028e-27	NO
Dtx3l	ENSMUSG00000049502	838.481	0.709207	0.0645139	10.9931	4.1256e-28	4.25183e-27	NO
Laptm4b	ENSMUSG00000022257	1742.19	-0.495261	0.0450574	-10.9918	4.18552e-28	4.31109e-27	NO
Slc9a1	ENSMUSG00000028854	3109.16	-0.645274	0.058718	-10.9894	4.29838e-28	4.42477e-27	NO
Cpne8	ENSMUSG00000052560	1331.45	0.667528	0.0607435	10.9893	4.30289e-28	4.42686e-27	NO
Rpl7l1	ENSMUSG00000063888	3556.22	-0.488494	0.0444613	-10.987	4.41559e-28	4.54019e-27	NO
Map2k2	ENSMUSG00000035027	3221.53	-0.448512	0.0408335	-10.9839	4.56616e-28	4.69229e-27	NO
Nr4a1	ENSMUSG00000023034	220.272	1.64739	0.150004	10.9823	4.65155e-28	4.77729e-27	UP
Fam3b	ENSMUSG00000022938	547.468	1.23056	0.11205	10.9822	4.65634e-28	4.77945e-27	UP
Ifrd2	ENSMUSG00000010048	1369.54	-0.631385	0.0574942	-10.9817	4.67971e-28	4.80068e-27	NO
Pi4k2a	ENSMUSG00000025178	2236.33	-0.552847	0.0503528	-10.9795	4.7971e-28	4.91827e-27	NO
Cldn17	ENSMUSG00000055811	71.9499	-5.41169	0.493124	-10.9743	5.08015e-28	5.20547e-27	DOWN
Psma6	ENSMUSG00000021024	4722.11	-0.379234	0.0345591	-10.9735	5.12544e-28	5.24886e-27	NO
Angptl2	ENSMUSG00000004105	200.974	1.78864	0.163007	10.9728	5.16674e-28	5.28811e-27	UP
Cdk6	ENSMUSG00000040274	5447.77	-0.57075	0.0520248	-10.9707	5.28529e-28	5.40634e-27	NO
Slc34a1	ENSMUSG00000021490	102.529	2.77303	0.25283	10.968	5.44674e-28	5.5683e-27	UP
Hoxa1	ENSMUSG00000029844	129.369	-2.07643	0.189592	-10.9521	6.49325e-28	6.63436e-27	DOWN
Basp1	ENSMUSG00000045763	401.422	-1.62256	0.148194	-10.9489	6.72511e-28	6.86732e-27	DOWN
Kif17	ENSMUSG00000028758	54.8402	-3.19153	0.291557	-10.9465	6.90584e-28	7.04784e-27	DOWN
Ifitm1	ENSMUSG00000025491	124.784	8.06624	0.73696	10.9453	6.99887e-28	7.13869e-27	UP
Ripk4	ENSMUSG00000005251	11179	-0.443362	0.040549	-10.934	7.92978e-28	8.08356e-27	NO
Prkar2b	ENSMUSG00000002997	894.846	0.865788	0.0792458	10.9253	8.72085e-28	8.8849e-27	NO
B4galt1	ENSMUSG00000028413	6984.16	-0.567203	0.0519289	-10.9227	8.97956e-28	9.14324e-27	NO
Slc35a5	ENSMUSG00000022664	722.192	0.827965	0.0758399	10.9173	9.53132e-28	9.69952e-27	NO
Tmem40	ENSMUSG00000059900	1459.84	-0.603196	0.0552622	-10.9152	9.75524e-28	9.92172e-27	NO
Tmprss11a	ENSMUSG00000072845	238.227	2.08013	0.190709	10.9074	1.06288e-27	1.0804e-26	UP
Ninj1	ENSMUSG00000037966	1123.66	-0.732025	0.0671747	-10.8973	1.18684e-27	1.20559e-26	NO
Gm13219	ENSMUSG00000079604	45.1762	4.49319	0.412322	10.8973	1.18739e-27	1.20559e-26	UP
G2e3	ENSMUSG00000035293	1130.61	0.685883	0.0629575	10.8944	1.22594e-27	1.24402e-26	NO
Kpna3	ENSMUSG00000021929	3772.4	-0.494098	0.0453601	-10.8928	1.24773e-27	1.26541e-26	NO
Reps2	ENSMUSG00000040855	183.502	2.6155	0.240227	10.8876	1.3205e-27	1.33845e-26	UP
Emp3	ENSMUSG00000040212	674.318	-0.814758	0.07485	-10.8852	1.35566e-27	1.37331e-26	NO
Scd2	ENSMUSG00000025203	111896	-0.524916	0.0482261	-10.8845	1.36672e-27	1.38372e-26	NO
Rfx3	ENSMUSG00000040929	218.11	1.45833	0.134043	10.8796	1.44255e-27	1.45967e-26	UP
Sp4	ENSMUSG00000025323	505.784	0.863411	0.0793883	10.8758	1.50345e-27	1.52043e-26	NO
Ppp2r5a	ENSMUSG00000026626	1788.89	-0.624709	0.0574999	-10.8645	1.70102e-27	1.71925e-26	NO
Dusp3	ENSMUSG00000003518	694.897	-0.880795	0.0810711	-10.8645	1.70199e-27	1.71926e-26	NO
Mphosph10	ENSMUSG00000030521	1196.48	-0.674327	0.0620745	-10.8632	1.72628e-27	1.74281e-26	NO
Snx9	ENSMUSG00000002365	1982.43	-0.617524	0.056849	-10.8625	1.73877e-27	1.75443e-26	NO
Wnk1	ENSMUSG00000045962	10078.3	-0.492484	0.0453489	-10.8599	1.78979e-27	1.80488e-26	NO
S100a11	ENSMUSG00000027907	18051.8	-0.622826	0.0573704	-10.8562	1.86296e-27	1.87761e-26	NO
Hoga1	ENSMUSG00000025176	118.47	-2.17932	0.20076	-10.8553	1.88096e-27	1.89468e-26	DOWN
Lynx1	ENSMUSG00000022594	1420.23	0.636484	0.0586629	10.8498	1.99757e-27	2.011e-26	NO
Fam161a	ENSMUSG00000049811	77.2137	3.02357	0.278712	10.8484	2.03004e-27	2.04253e-26	UP
Spink5	ENSMUSG00000055561	29451.9	-2.69294	0.248358	-10.843	2.15327e-27	2.1653e-26	DOWN
Brix1	ENSMUSG00000022247	1966.77	-0.501594	0.0462779	-10.8387	2.25576e-27	2.26708e-26	NO
Paics	ENSMUSG00000029247	5712.22	0.429639	0.039652	10.8352	2.34374e-27	2.35418e-26	NO
Rrn3	ENSMUSG00000022682	2918.05	-0.515043	0.0475485	-10.832	2.42885e-27	2.43829e-26	NO
Surf4	ENSMUSG00000014867	7298.99	-0.359807	0.0332186	-10.8315	2.44077e-27	2.44887e-26	NO
ENSMUSG00000079852	ENSMUSG00000079852	93.0573	-3.52109	0.325096	-10.8309	2.45706e-27	2.46384e-26	DOWN
Pdcd11	ENSMUSG00000025047	2862.61	-0.557948	0.0515234	-10.829	2.50779e-27	2.51329e-26	NO
Eif4e2	ENSMUSG00000026254	2614.05	-0.447465	0.0413253	-10.8279	2.53983e-27	2.54397e-26	NO
Srf	ENSMUSG00000015605	1719.63	-0.658664	0.0608647	-10.8218	2.71475e-27	2.71765e-26	NO
Mfsd2a	ENSMUSG00000028655	539.928	-1.01003	0.0933337	-10.8217	2.71699e-27	2.71836e-26	DOWN
Llgl2	ENSMUSG00000020782	1660.62	-0.644002	0.0595132	-10.8212	2.73306e-27	2.73291e-26	NO
ENSMUSG00000097493	ENSMUSG00000097493	274.994	1.16386	0.107587	10.8179	2.83342e-27	2.83167e-26	UP
Mlph	ENSMUSG00000026303	91.5124	4.63341	0.428377	10.8162	2.88492e-27	2.88153e-26	UP
Mapkapk3	ENSMUSG00000032577	2842.52	-0.467868	0.0432769	-10.811	3.05234e-27	3.04704e-26	NO
Marchf8	ENSMUSG00000025702	1600.76	0.751074	0.0694869	10.8089	3.12526e-27	3.11808e-26	NO
Fbp2	ENSMUSG00000021456	72.4998	6.2082	0.574604	10.8043	3.28418e-27	3.27481e-26	UP
Acpp	ENSMUSG00000032561	978.646	-0.924387	0.0855577	-10.8043	3.28621e-27	3.27499e-26	NO
Spata13	ENSMUSG00000021990	64.7676	3.43163	0.317807	10.7978	3.52361e-27	3.50962e-26	UP
Fuca2	ENSMUSG00000019810	2360.98	0.546927	0.0506562	10.7968	3.56226e-27	3.54614e-26	NO
Camk2d	ENSMUSG00000053819	2135.48	-0.65909	0.0610498	-10.7959	3.59764e-27	3.57936e-26	NO
Inpp1	ENSMUSG00000026102	280.568	1.29933	0.120421	10.7899	3.84342e-27	3.82176e-26	UP
Cebpb	ENSMUSG00000056501	395.971	-1.07426	0.0996583	-10.7795	4.30356e-27	4.27692e-26	DOWN
Jade1	ENSMUSG00000025764	922.021	0.718089	0.066659	10.7726	4.63792e-27	4.60664e-26	NO
Blzf1	ENSMUSG00000026577	736.139	-0.776283	0.0720726	-10.7708	4.7262e-27	4.69171e-26	NO
ENSMUSG00000071528	ENSMUSG00000071528	1609.3	-0.559008	0.0519288	-10.7649	5.04167e-27	5.00209e-26	NO
Sil1	ENSMUSG00000024357	847.261	0.741162	0.0689032	10.7566	5.51885e-27	5.47248e-26	NO
Cdc42ep4	ENSMUSG00000041598	1984.05	-0.522321	0.0485589	-10.7564	5.52611e-27	5.47663e-26	NO
Bak1	ENSMUSG00000057789	2990.73	-0.498342	0.0463513	-10.7514	5.83504e-27	5.77957e-26	NO
Pak3	ENSMUSG00000031284	274.166	-1.26066	0.117267	-10.7504	5.90308e-27	5.84372e-26	DOWN
Pam	ENSMUSG00000026335	4057.05	0.421121	0.0391787	10.7487	6.0079e-27	5.94418e-26	NO
Dsg4	ENSMUSG00000001804	115.699	-3.09022	0.287528	-10.7475	6.08644e-27	6.01855e-26	DOWN
Lypd8l	ENSMUSG00000037145	792.99	12.6901	1.18075	10.7474	6.09372e-27	6.01907e-26	UP
ENSMUSG00000116132	ENSMUSG00000116132	107.424	-3.37537	0.314063	-10.7474	6.09299e-27	6.01907e-26	DOWN
Vamp5	ENSMUSG00000073002	405.302	1.06911	0.0994801	10.747	6.12393e-27	6.04556e-26	UP
Nbr1	ENSMUSG00000017119	3860.74	0.446786	0.0415764	10.7461	6.17987e-27	6.0974e-26	NO
Zfhx3	ENSMUSG00000038872	229.061	1.50468	0.140074	10.742	6.46146e-27	6.37171e-26	UP
Rab30	ENSMUSG00000030643	160.372	-1.73075	0.161135	-10.741	6.53587e-27	6.44152e-26	DOWN
Ttc23	ENSMUSG00000030555	721.425	0.762164	0.071005	10.7339	7.05198e-27	6.94634e-26	NO
Gmpr	ENSMUSG00000000253	51.6634	3.63172	0.338383	10.7326	7.15772e-27	7.0466e-26	UP
Erp44	ENSMUSG00000028343	2503.78	-0.509089	0.0474395	-10.7313	7.25485e-27	7.13827e-26	NO
Lipk	ENSMUSG00000024771	77.2152	-3.06233	0.285365	-10.7313	7.2597e-27	7.13911e-26	DOWN
Riok3	ENSMUSG00000024404	3411.16	-0.511979	0.0477104	-10.731	7.28249e-27	7.15757e-26	NO
Traf7	ENSMUSG00000052752	3781.14	-0.420336	0.0391768	-10.7292	7.42299e-27	7.29163e-26	NO
Ulk2	ENSMUSG00000004798	310.972	1.20366	0.112197	10.7281	7.5118e-27	7.37075e-26	UP
Zfp275	ENSMUSG00000031365	93.8	7.91757	0.738019	10.7281	7.51026e-27	7.37075e-26	UP
Kalrn	ENSMUSG00000061751	118.196	2.10249	0.196023	10.7257	7.70724e-27	7.55835e-26	UP
Eif2d	ENSMUSG00000026427	1792.61	-0.535613	0.0499619	-10.7204	8.16237e-27	7.99616e-26	NO
Plb1	ENSMUSG00000029134	68.557	-3.20183	0.298666	-10.7204	8.16264e-27	7.99616e-26	DOWN
Fdft1	ENSMUSG00000021273	5493.04	-0.414622	0.0386866	-10.7175	8.42882e-27	8.25237e-26	NO
Srgap2	ENSMUSG00000026425	1365	0.574175	0.0535863	10.715	8.66023e-27	8.47428e-26	NO
Dennd6a	ENSMUSG00000040818	1265.55	0.695123	0.0648974	10.7111	9.02677e-27	8.8281e-26	NO
Rere	ENSMUSG00000039852	4678.9	0.627849	0.0586263	10.7093	9.2018e-27	8.99434e-26	NO
Plxnb1	ENSMUSG00000053646	4718.7	0.590672	0.0551736	10.7057	9.5706e-27	9.3497e-26	NO
Sptlc1	ENSMUSG00000021468	2026.59	-0.475407	0.0444071	-10.7056	9.57644e-27	9.35028e-26	NO
Aadacl2	ENSMUSG00000091376	54.0036	-4.76739	0.445509	-10.701	1.00693e-26	9.8261e-26	DOWN
Zfp862-ps	ENSMUSG00000107476	88.1213	2.25251	0.21063	10.6941	1.08423e-26	1.05746e-25	UP
Ubtd1	ENSMUSG00000025171	915.739	-0.744364	0.0696247	-10.6911	1.12061e-26	1.09235e-25	NO
Tspan1	ENSMUSG00000028699	2712.28	7.33989	0.687158	10.6815	1.24219e-26	1.2102e-25	UP
Maged1	ENSMUSG00000025151	4070.22	0.529487	0.0495846	10.6784	1.28399e-26	1.25024e-25	NO
Pls3	ENSMUSG00000016382	14004.9	0.437392	0.0409761	10.6743	1.34231e-26	1.30614e-25	NO
Smarca2	ENSMUSG00000024921	1419.13	0.594609	0.0557048	10.6743	1.34287e-26	1.30614e-25	NO
Acer1	ENSMUSG00000045019	87.7608	-6.48776	0.607977	-10.6711	1.39025e-26	1.35149e-25	DOWN
Robo2	ENSMUSG00000052516	603.377	-0.959394	0.0899166	-10.6698	1.40907e-26	1.36904e-25	NO
Ccdc50	ENSMUSG00000038127	4598.46	-0.562205	0.0526954	-10.669	1.42204e-26	1.38089e-25	NO
Fam13b	ENSMUSG00000036501	684.272	1.04954	0.0985034	10.6549	1.65423e-26	1.60548e-25	UP
Bcl7a	ENSMUSG00000029438	718.298	0.925279	0.0868584	10.6527	1.69334e-26	1.64255e-25	NO
Ctsd	ENSMUSG00000007891	5484.71	-0.454234	0.0426409	-10.6525	1.6966e-26	1.64482e-25	NO
Dnmt3a	ENSMUSG00000020661	1270.57	-0.635706	0.0597385	-10.6415	1.91068e-26	1.85136e-25	NO
Tnfrsf4	ENSMUSG00000029075	312.701	-1.72513	0.162202	-10.6357	2.03349e-26	1.96928e-25	DOWN
Atp9b	ENSMUSG00000024566	1383.14	0.540793	0.0508566	10.6337	2.07747e-26	2.01077e-25	NO
Spred3	ENSMUSG00000037239	275.545	-1.27128	0.119671	-10.6231	2.32739e-26	2.25145e-25	DOWN
ENSMUSG00000106874	ENSMUSG00000106874	631.758	0.860686	0.0810362	10.621	2.37957e-26	2.30068e-25	NO
B9d1	ENSMUSG00000001039	292.219	1.11345	0.104847	10.6198	2.41135e-26	2.32943e-25	UP
Hrh1	ENSMUSG00000053004	150.466	-1.55509	0.146434	-10.6198	2.41192e-26	2.32943e-25	DOWN
Npepps	ENSMUSG00000001441	4306.18	-0.672923	0.0634425	-10.6068	2.76984e-26	2.67366e-25	NO
Jak3	ENSMUSG00000031805	484.828	-0.939768	0.0886097	-10.6057	2.80322e-26	2.70442e-25	NO
Tubb2b	ENSMUSG00000045136	74.2992	-4.06801	0.383622	-10.6042	2.84784e-26	2.74598e-25	DOWN
Sox2ot	ENSMUSG00000105265	240.929	1.42691	0.13462	10.5995	2.99437e-26	2.88571e-25	UP
Csnk1e	ENSMUSG00000022433	1169.89	0.688319	0.0649452	10.5985	3.02922e-26	2.91771e-25	NO
Slc30a4	ENSMUSG00000005802	4340.59	-0.610366	0.0576001	-10.5966	3.08938e-26	2.97405e-25	NO
Eci1	ENSMUSG00000024132	562.073	0.985732	0.0930799	10.5902	3.30998e-26	3.18469e-25	NO
Fxyd3	ENSMUSG00000057092	5983.86	0.590157	0.0557329	10.589	3.35115e-26	3.22256e-25	NO
Cstdc5	ENSMUSG00000071561	20289.7	-7.47042	0.705587	-10.5875	3.40454e-26	3.27214e-25	DOWN
BC029722	ENSMUSG00000074649	753.117	-0.724225	0.0684248	-10.5842	3.52641e-26	3.38744e-25	NO
Fastk	ENSMUSG00000028959	868.706	-0.677192	0.0640717	-10.5693	4.13657e-26	3.97142e-25	NO
Atp6v0e	ENSMUSG00000015575	2127.52	-0.589201	0.0557555	-10.5676	4.21174e-26	4.04141e-25	NO
Gtf2i	ENSMUSG00000060261	3720.46	0.493416	0.0466979	10.5661	4.27751e-26	4.10231e-25	NO
Hdgf	ENSMUSG00000004897	13282.5	-0.32185	0.0304903	-10.5558	4.77462e-26	4.5766e-25	NO
Spred2	ENSMUSG00000045671	3163.38	0.510245	0.0483433	10.5546	4.83547e-26	4.63243e-25	NO
Bzw2	ENSMUSG00000020547	3592.97	0.569374	0.0539525	10.5533	4.90677e-26	4.69822e-25	NO
Asap2	ENSMUSG00000052632	1295.99	-0.697555	0.0661526	-10.5446	5.37763e-26	5.1463e-25	NO
Kctd4	ENSMUSG00000046523	54.9756	-4.21514	0.39983	-10.5424	5.51027e-26	5.2704e-25	DOWN
Chst2	ENSMUSG00000033350	51.321	3.06697	0.290943	10.5415	5.56273e-26	5.31771e-25	UP
Rnf222	ENSMUSG00000046490	102.749	-6.43975	0.610957	-10.5404	5.62478e-26	5.37416e-25	DOWN
B230219D22Rik	ENSMUSG00000045767	2455.16	0.579766	0.0550499	10.5316	6.17491e-26	5.89661e-25	NO
Sacm1l	ENSMUSG00000025240	1928.58	-0.526186	0.0499804	-10.5278	6.42924e-26	6.13619e-25	NO
Smap1	ENSMUSG00000026155	2477.6	-0.465922	0.0442775	-10.5228	6.78477e-26	6.47205e-25	NO
Atp2b4	ENSMUSG00000026463	91.2652	-3.25844	0.309796	-10.518	7.13557e-26	6.80303e-25	DOWN
Ccdc71l	ENSMUSG00000090946	794.929	-1.12444	0.106938	-10.5148	7.38148e-26	7.03372e-25	DOWN
Klhdc2	ENSMUSG00000020978	677.893	0.766784	0.0729314	10.5138	7.46406e-26	7.10861e-25	NO
Cuedc2	ENSMUSG00000036748	1087.09	0.734628	0.069898	10.51	7.77023e-26	7.39624e-25	NO
Chdh	ENSMUSG00000015970	711.178	-0.878934	0.0836623	-10.5057	8.12851e-26	7.73315e-25	NO
Ctsl	ENSMUSG00000021477	7998.33	-0.511167	0.0486743	-10.5018	8.47523e-26	8.05871e-25	NO
Fundc2	ENSMUSG00000031198	1587.57	-0.516941	0.0492331	-10.4999	8.65114e-26	8.22158e-25	NO
Aldoa	ENSMUSG00000030695	48186.8	-0.732658	0.0697839	-10.4989	8.73472e-26	8.29246e-25	NO
Traf3ip1	ENSMUSG00000034292	408.623	1.07915	0.102786	10.4989	8.73503e-26	8.29246e-25	UP
Pon2	ENSMUSG00000032667	2419.49	0.477271	0.0454949	10.4907	9.53531e-26	9.04738e-25	NO
Myo6	ENSMUSG00000033577	1954.99	0.73488	0.0700926	10.4844	1.01885e-25	9.662e-25	NO
Dsc3	ENSMUSG00000059898	1459.6	3.43041	0.327458	10.4759	1.11514e-25	1.05695e-24	UP
Pld2	ENSMUSG00000020828	1166.84	-0.707693	0.0675621	-10.4747	1.12895e-25	1.06947e-24	NO
Plekhh2	ENSMUSG00000040852	61.0486	3.49864	0.334097	10.4719	1.16243e-25	1.1006e-24	UP
Ldlrap1	ENSMUSG00000037295	4831.09	-0.466738	0.0445984	-10.4654	1.24597e-25	1.17908e-24	NO
Tcf12	ENSMUSG00000032228	3275.01	0.472573	0.045189	10.4577	1.35119e-25	1.27796e-24	NO
Il36b	ENSMUSG00000026985	56.823	-4.12578	0.394654	-10.4542	1.40213e-25	1.32544e-24	DOWN
Ypel2	ENSMUSG00000018427	82.5915	2.31011	0.220995	10.4532	1.4165e-25	1.33831e-24	UP
Fryl	ENSMUSG00000070733	2154.12	0.720327	0.0689184	10.4519	1.43628e-25	1.35629e-24	NO
Klf16	ENSMUSG00000035397	1958.59	-0.579225	0.0554285	-10.45	1.46589e-25	1.38351e-24	NO
Krt6b	ENSMUSG00000023041	45018.4	-6.57097	0.628933	-10.4478	1.49954e-25	1.41452e-24	DOWN
Dcaf8	ENSMUSG00000026554	3217.21	0.42937	0.0411217	10.4415	1.60342e-25	1.51171e-24	NO
Phf12	ENSMUSG00000037791	1373.84	0.655534	0.0627962	10.4391	1.64412e-25	1.54926e-24	NO
Ubr1	ENSMUSG00000027272	913.27	0.644663	0.0617706	10.4364	1.69101e-25	1.59261e-24	NO
Ankrd29	ENSMUSG00000057766	156.92	1.99897	0.191547	10.436	1.69879e-25	1.59909e-24	UP
Psmb7	ENSMUSG00000026750	3761.88	-0.41004	0.039327	-10.4264	1.87809e-25	1.76693e-24	NO
2610008E11Rik	ENSMUSG00000060301	171.472	1.46115	0.14018	10.4234	1.93989e-25	1.82412e-24	UP
Fam20a	ENSMUSG00000020614	297.163	-1.13225	0.108784	-10.4082	2.27411e-25	2.13725e-24	DOWN
Lce3b	ENSMUSG00000042031	122.596	-7.17321	0.689194	-10.4081	2.27695e-25	2.1388e-24	DOWN
Iws1	ENSMUSG00000024384	1987.42	0.495931	0.0476611	10.4054	2.34348e-25	2.19991e-24	NO
Foxc1	ENSMUSG00000050295	756.901	0.830683	0.0798324	10.4053	2.34448e-25	2.19991e-24	NO
Lamc1	ENSMUSG00000026478	5793.32	-0.522553	0.0502283	-10.4035	2.3887e-25	2.24022e-24	NO
Osbpl9	ENSMUSG00000028559	2687.25	-0.479247	0.0460725	-10.402	2.42746e-25	2.27538e-24	NO
Tollip	ENSMUSG00000025139	3314.35	-0.478526	0.046005	-10.4016	2.43806e-25	2.28411e-24	NO
Myh10	ENSMUSG00000020900	395.347	-1.12608	0.108306	-10.3972	2.55296e-25	2.39049e-24	DOWN
Stab1	ENSMUSG00000042286	2595.4	-0.879236	0.0845846	-10.3947	2.61978e-25	2.45177e-24	NO
Sox13	ENSMUSG00000070643	41.9397	4.30819	0.41461	10.3909	2.72653e-25	2.55034e-24	UP
Psg18	ENSMUSG00000003505	153.622	-6.82823	0.657499	-10.3851	2.89716e-25	2.70853e-24	DOWN
Lrrc47	ENSMUSG00000029028	2920.09	-0.403469	0.0388609	-10.3824	2.98243e-25	2.78678e-24	NO
Nr2c1	ENSMUSG00000005897	958.552	0.742382	0.0715298	10.3786	3.10157e-25	2.89659e-24	NO
Pccb	ENSMUSG00000032527	739.296	0.808829	0.0779502	10.3762	3.18101e-25	2.96922e-24	NO
Retreg3	ENSMUSG00000017802	4048.25	0.44127	0.0425332	10.3747	3.23168e-25	3.01494e-24	NO
Igfbp3	ENSMUSG00000020427	6018.51	1.91438	0.184608	10.37	3.39468e-25	3.16535e-24	UP
Acap3	ENSMUSG00000029033	652.44	-0.787736	0.075967	-10.3695	3.41478e-25	3.18242e-24	NO
Xpr1	ENSMUSG00000026469	2468.82	0.524568	0.0505962	10.3677	3.47651e-25	3.23826e-24	NO
Emc4	ENSMUSG00000027131	1112.75	-0.600139	0.0578875	-10.3673	3.49123e-25	3.24858e-24	NO
Fgfr2	ENSMUSG00000030849	6232.86	0.424973	0.0409915	10.3674	3.49039e-25	3.24858e-24	NO
Cdhr1	ENSMUSG00000021803	138.736	-1.61655	0.155944	-10.3662	3.5336e-25	3.28628e-24	DOWN
Mrto4	ENSMUSG00000028741	1607.65	-0.566596	0.0546691	-10.3641	3.61137e-25	3.35686e-24	NO
Tspan9	ENSMUSG00000030352	8148.73	0.359372	0.0346802	10.3625	3.67398e-25	3.41328e-24	NO
Kat6b	ENSMUSG00000021767	732.105	0.748024	0.0722097	10.3591	3.80716e-25	3.53517e-24	NO
Rnf169	ENSMUSG00000058761	1030.49	0.808328	0.0780511	10.3564	3.91451e-25	3.63295e-24	NO
Mphosph6	ENSMUSG00000031843	742.54	-0.710019	0.0685902	-10.3516	4.11511e-25	3.81714e-24	NO
Sgta	ENSMUSG00000004937	3043.12	-0.448945	0.0433814	-10.3488	4.23839e-25	3.92944e-24	NO
Plscr3	ENSMUSG00000019461	2901.72	-0.481155	0.0464942	-10.3487	4.24225e-25	3.93098e-24	NO
Dnm3	ENSMUSG00000040265	47.9639	3.03103	0.292953	10.3465	4.34152e-25	4.02087e-24	UP
Acvr1b	ENSMUSG00000000532	1428.44	0.625907	0.0605214	10.3419	4.55364e-25	4.21513e-24	NO
Wdpcp	ENSMUSG00000020319	152.822	1.52763	0.147743	10.3398	4.65676e-25	4.30835e-24	UP
Cnp	ENSMUSG00000006782	1062.95	0.701648	0.0678718	10.3379	4.75063e-25	4.39292e-24	NO
Gpa33	ENSMUSG00000000544	47.2838	4.03695	0.390516	10.3375	4.76991e-25	4.40845e-24	UP
Dennd2c	ENSMUSG00000007379	2094.25	-0.733539	0.0709762	-10.335	4.89436e-25	4.52113e-24	NO
Clcf1	ENSMUSG00000040663	190.032	-1.46657	0.141912	-10.3344	4.92525e-25	4.5473e-24	DOWN
Pik3r2	ENSMUSG00000031834	2189.43	0.646275	0.0625949	10.3247	5.44815e-25	5.02748e-24	NO
Smim22	ENSMUSG00000096215	282.619	1.21265	0.117512	10.3194	5.76111e-25	5.31352e-24	UP
Ccdc58	ENSMUSG00000075229	1246.02	-0.692007	0.0670994	-10.3132	6.14409e-25	5.66381e-24	NO
Prkd2	ENSMUSG00000041187	1029.49	-0.654229	0.0634596	-10.3094	6.39048e-25	5.8879e-24	NO
Frmd6	ENSMUSG00000048285	6039.73	0.448967	0.0435631	10.3061	6.6102e-25	6.08719e-24	NO
Zfp462	ENSMUSG00000060206	196.562	1.65745	0.160846	10.3046	6.71555e-25	6.18101e-24	UP
Alad	ENSMUSG00000028393	741.633	0.737149	0.071538	10.3043	6.73733e-25	6.19786e-24	NO
Gyg	ENSMUSG00000019528	38.656	5.25243	0.509776	10.3034	6.80083e-25	6.25305e-24	UP
Tnrc6b	ENSMUSG00000047888	2608.62	0.488313	0.0473941	10.3032	6.8123e-25	6.26036e-24	NO
Rnase4	ENSMUSG00000021876	998.499	-0.772869	0.0750403	-10.2994	7.09098e-25	6.5131e-24	NO
Selenon	ENSMUSG00000050989	752.882	0.698107	0.0678909	10.2828	8.4264e-25	7.7357e-24	NO
Pou2f1	ENSMUSG00000026565	1785.31	0.718666	0.0699057	10.2805	8.62645e-25	7.91528e-24	NO
Ppt1	ENSMUSG00000028657	1001.01	0.612678	0.0595989	10.28	8.67117e-25	7.95222e-24	NO
Parl	ENSMUSG00000033918	1593.07	-0.55712	0.054204	-10.2782	8.83564e-25	8.09888e-24	NO
Mmp28	ENSMUSG00000020682	1154.64	0.626387	0.0609781	10.2723	9.39197e-25	8.6044e-24	NO
L3mbtl3	ENSMUSG00000039089	974.548	-0.660914	0.0643557	-10.2697	9.65008e-25	8.83632e-24	NO
Ppdpf	ENSMUSG00000016344	1077.51	-0.612311	0.0596329	-10.268	9.82093e-25	8.98815e-24	NO
Tmod3	ENSMUSG00000058587	8959.97	0.427508	0.0416412	10.2665	9.97994e-25	9.12898e-24	NO
Rrbp1	ENSMUSG00000027422	5366.67	-0.516284	0.0503053	-10.263	1.0342e-24	9.45529e-24	NO
Nipal3	ENSMUSG00000028803	283.181	1.16673	0.113771	10.2551	1.12293e-24	1.02612e-23	UP
Mapk1	ENSMUSG00000063358	10677.5	-0.381333	0.0371901	-10.2536	1.13996e-24	1.04116e-23	NO
Mmadhc	ENSMUSG00000026766	3022.32	-0.433436	0.0422785	-10.2519	1.16006e-24	1.05897e-23	NO
Rela	ENSMUSG00000024927	2510.77	-0.489602	0.0477664	-10.2499	1.18422e-24	1.08048e-23	NO
Loxl4	ENSMUSG00000025185	1476.17	1.6347	0.159514	10.248	1.2079e-24	1.10152e-23	UP
Gpr157	ENSMUSG00000047875	69.9935	-2.68567	0.262069	-10.2479	1.20888e-24	1.10184e-23	DOWN
Sat1	ENSMUSG00000025283	8451.52	-0.607601	0.0592909	-10.2478	1.21071e-24	1.10295e-23	NO
ENSMUSG00000078941	ENSMUSG00000078941	686.358	-0.711213	0.0694146	-10.2459	1.23523e-24	1.12471e-23	NO
Fxyd5	ENSMUSG00000009687	403.104	-1.0189	0.0994752	-10.2428	1.2755e-24	1.16078e-23	DOWN
Ddx39a	ENSMUSG00000005481	3483.61	-0.609898	0.0595577	-10.2404	1.30635e-24	1.18825e-23	NO
Uty	ENSMUSG00000068457	44.9477	5.36032	0.524231	10.2251	1.53053e-24	1.39145e-23	UP
Fmo2	ENSMUSG00000040170	475.23	12.0935	1.18279	10.2246	1.53915e-24	1.39858e-23	UP
Fbxl14	ENSMUSG00000030019	1073.21	0.606058	0.0592962	10.2208	1.59936e-24	1.45255e-23	NO
Stxbp6	ENSMUSG00000046314	177.785	1.62921	0.159402	10.2208	1.60046e-24	1.45281e-23	UP
Brca1	ENSMUSG00000017146	935.87	0.846695	0.0828578	10.2187	1.63587e-24	1.4842e-23	NO
Gmppb	ENSMUSG00000070284	782.574	-0.724724	0.0709396	-10.2161	1.68018e-24	1.52362e-23	NO
Sprtn	ENSMUSG00000031986	1120.24	-0.598116	0.0585819	-10.2099	1.79047e-24	1.62281e-23	NO
Klf7	ENSMUSG00000025959	527.149	-1.17277	0.114883	-10.2084	1.8181e-24	1.64702e-23	DOWN
Srgap1	ENSMUSG00000020121	47.8797	5.55247	0.544467	10.198	2.02407e-24	1.83267e-23	UP
Psmd7	ENSMUSG00000039067	4789.24	-0.399094	0.0391607	-10.1912	2.17088e-24	1.96459e-23	NO
Slc16a9	ENSMUSG00000037762	73.997	-2.80163	0.274925	-10.1905	2.1855e-24	1.97682e-23	DOWN
Aff1	ENSMUSG00000029313	4275.76	0.523046	0.051354	10.1851	2.31105e-24	2.08932e-23	NO
Sec14l1	ENSMUSG00000020823	5498.34	0.718792	0.0706264	10.1774	2.50196e-24	2.26077e-23	NO
Macroh2a1	ENSMUSG00000015937	4878.53	0.386147	0.0379562	10.1735	2.6044e-24	2.35215e-23	NO
Hsd17b11	ENSMUSG00000029311	558.933	0.967943	0.095146	10.1732	2.6109e-24	2.35682e-23	NO
Wbp1l	ENSMUSG00000047731	6270.32	-0.419669	0.0412892	-10.1641	2.86681e-24	2.58652e-23	NO
Usp15	ENSMUSG00000020124	2279.91	-0.428814	0.0422104	-10.159	3.02242e-24	2.72553e-23	NO
Capza2	ENSMUSG00000015733	5532.84	-0.370122	0.0364467	-10.1551	3.14334e-24	2.83277e-23	NO
Gdpd1	ENSMUSG00000061666	417.89	1.59006	0.156577	10.1551	3.14452e-24	2.83277e-23	UP
Bscl2	ENSMUSG00000071657	759.67	-0.719331	0.070837	-10.1547	3.15655e-24	2.84217e-23	NO
Cinp	ENSMUSG00000021276	1191.38	-0.64661	0.0637267	-10.1466	3.43066e-24	3.08742e-23	NO
Dbi	ENSMUSG00000026385	5549.49	-0.399347	0.0393636	-10.1451	3.48511e-24	3.13484e-23	NO
Slco2b1	ENSMUSG00000030737	39.8818	4.27885	0.421843	10.1432	3.55172e-24	3.19315e-23	UP
F3	ENSMUSG00000028128	548.229	-1.34207	0.132316	-10.1429	3.56377e-24	3.20236e-23	DOWN
Tgfb3	ENSMUSG00000021253	39.9292	4.47558	0.441282	10.1422	3.58861e-24	3.22176e-23	UP
Ddi2	ENSMUSG00000078515	2094.15	0.474118	0.046747	10.1422	3.58897e-24	3.22176e-23	NO
Capn5	ENSMUSG00000035547	1718.4	1.07288	0.105795	10.1411	3.62804e-24	3.25519e-23	UP
Ccr2	ENSMUSG00000049103	199.734	11.9949	1.18321	10.1376	3.76392e-24	3.3754e-23	UP
Snai2	ENSMUSG00000022676	2642.03	-0.589636	0.058166	-10.1371	3.78033e-24	3.38841e-23	NO
Zfp871	ENSMUSG00000024298	858.724	0.858403	0.0846864	10.1362	3.81467e-24	3.41405e-23	NO
Zfp606	ENSMUSG00000030386	153.996	1.52525	0.150473	10.1363	3.81153e-24	3.41405e-23	UP
Cd99l2	ENSMUSG00000035776	2178.49	0.481187	0.0474719	10.1362	3.81463e-24	3.41405e-23	NO
2900026A02Rik	ENSMUSG00000051339	3590.86	0.478479	0.0472122	10.1347	3.87758e-24	3.4686e-23	NO
Psph	ENSMUSG00000029446	1224.95	-0.848565	0.0837356	-10.1339	3.90887e-24	3.49484e-23	NO
Aloxe3	ENSMUSG00000020892	67.5833	-5.26699	0.52008	-10.1273	4.18167e-24	3.73687e-23	DOWN
Nfatc1	ENSMUSG00000033016	350.309	-0.96214	0.0950247	-10.1252	4.273e-24	3.81658e-23	NO
Rnf152	ENSMUSG00000047496	386.97	-1.22511	0.121075	-10.1186	4.5678e-24	4.07784e-23	DOWN
Klc3	ENSMUSG00000040714	619.045	-0.816009	0.080647	-10.1183	4.58438e-24	4.09059e-23	NO
Stambpl1	ENSMUSG00000024776	435.948	-0.964735	0.0953546	-10.1173	4.62808e-24	4.12752e-23	NO
Itm2c	ENSMUSG00000026223	4183.13	0.611107	0.0604141	10.1153	4.7256e-24	4.21238e-23	NO
[truncated: 51,674 more rows]

## Sheet: FC_ENRAD- vs ENRA--
GeneSymbol	ensembl.id	baseMean	log2FoldChange	lfcSE	stat	pvalue	padj	diffexpressed
ENSMUSG00000105703	ENSMUSG00000105703	1342.54	3.39225	0.123708	27.4215	1.51914e-165	2.16599e-161	UP
Fkbp5	ENSMUSG00000024222	1866.19	2.14812	0.0853499	25.1684	8.88731e-140	6.33576e-136	UP
Pglyrp2	ENSMUSG00000079563	510.342	-2.58451	0.132578	-19.4943	1.22786e-84	5.83561e-81	DOWN
Add2	ENSMUSG00000030000	390.366	-2.38778	0.126231	-18.9159	8.43902e-80	3.00809e-76	DOWN
Thbs1	ENSMUSG00000040152	7685.42	-1.43913	0.0767579	-18.749	1.97426e-78	5.62981e-75	DOWN
Itga7	ENSMUSG00000025348	543.565	-1.8535	0.108956	-17.0115	6.75411e-65	1.605e-61	DOWN
Stra6	ENSMUSG00000032327	22823.9	-1.01542	0.0618336	-16.4219	1.33397e-60	2.7171e-57	DOWN
Fam167a	ENSMUSG00000035095	3903.07	-0.561907	0.0364549	-15.4138	1.32262e-53	2.35725e-50	NO
Sh3kbp1	ENSMUSG00000040990	2600.27	-0.829703	0.0542855	-15.284	9.7682e-53	1.5475e-49	NO
Mt4	ENSMUSG00000031757	1199.04	1.5183	0.100999	15.0328	4.47695e-51	6.38324e-48	UP
1700016C15Rik	ENSMUSG00000015962	235.805	-3.35887	0.226081	-14.8569	6.27229e-50	8.13003e-47	DOWN
Thbs2	ENSMUSG00000023885	9394.07	-0.997784	0.0674193	-14.7997	1.47208e-49	1.74907e-46	NO
Mmp9	ENSMUSG00000017737	245.056	-2.51271	0.170036	-14.7775	2.04588e-49	2.24386e-46	DOWN
Kif21b	ENSMUSG00000041642	321.114	-1.50574	0.101958	-14.7683	2.3471e-49	2.39036e-46	DOWN
Map4	ENSMUSG00000032479	9451.87	-0.594605	0.0403988	-14.7184	4.9117e-49	4.66874e-46	NO
Cd34	ENSMUSG00000016494	5111.81	-0.925701	0.0635449	-14.5677	4.51025e-48	4.0192e-45	NO
Prxl2a	ENSMUSG00000021792	3229.78	-0.737671	0.0511906	-14.4103	4.45787e-47	3.73884e-44	NO
Lamb3	ENSMUSG00000026639	21586.1	-0.58848	0.0411265	-14.309	1.92253e-46	1.52285e-43	NO
Cgnl1	ENSMUSG00000032232	1498.09	-0.982529	0.0699601	-14.0441	8.3678e-45	6.27938e-42	NO
Slco2a1	ENSMUSG00000032548	3075.92	0.909262	0.0649079	14.0085	1.38287e-44	9.85849e-42	NO
Abca12	ENSMUSG00000050296	1545.98	-0.900371	0.0654378	-13.7592	4.48497e-43	3.04508e-40	NO
Ctnna1	ENSMUSG00000037815	23566	-0.495839	0.036056	-13.7519	4.95936e-43	3.21412e-40	NO
Wfdc2	ENSMUSG00000017723	8482.5	-0.858095	0.0627767	-13.669	1.55499e-42	9.28545e-40	NO
Gm4610	ENSMUSG00000104554	1987.62	-0.646059	0.0472658	-13.6686	1.56299e-42	9.28545e-40	NO
Tns4	ENSMUSG00000017607	19622.8	-0.674479	0.0495559	-13.6105	3.46924e-42	1.97858e-39	NO
Ier3	ENSMUSG00000003541	5622.15	-1.04099	0.0776526	-13.4057	5.59654e-41	3.06906e-38	DOWN
Wfdc12	ENSMUSG00000042845	134.213	3.40774	0.254983	13.3646	9.73823e-41	5.14251e-38	UP
Nrp2	ENSMUSG00000025969	2250.55	-0.818259	0.0613242	-13.3432	1.29828e-40	6.61105e-38	NO
Sqstm1	ENSMUSG00000015837	4738.56	-0.583908	0.0439826	-13.2759	3.19447e-40	1.57058e-37	NO
Has2	ENSMUSG00000022367	1156.48	-1.08564	0.0823561	-13.1822	1.11044e-39	5.27753e-37	DOWN
Mmp10	ENSMUSG00000047562	517.892	-2.11702	0.160688	-13.1748	1.2261e-39	5.63925e-37	DOWN
Trim62	ENSMUSG00000041000	1242.73	-0.847392	0.0648055	-13.0759	4.51972e-39	2.01382e-36	NO
Acot7	ENSMUSG00000028937	3213.91	-0.651461	0.0507426	-12.8385	9.97493e-38	4.30977e-35	NO
Glul	ENSMUSG00000026473	4800.17	1.14177	0.0890696	12.8189	1.28588e-37	5.39237e-35	UP
Tmem45a	ENSMUSG00000022754	1951.47	-2.02862	0.158889	-12.7676	2.4886e-37	1.01378e-34	DOWN
Lama3	ENSMUSG00000024421	16412.1	-0.761236	0.0596754	-12.7563	2.87574e-37	1.13895e-34	NO
Tmpo	ENSMUSG00000019961	7650.02	0.464358	0.0365226	12.7143	4.92615e-37	1.8983e-34	NO
Wnt7a	ENSMUSG00000030093	406.173	-1.43907	0.114591	-12.5583	3.57783e-36	1.34244e-33	DOWN
Mxi1	ENSMUSG00000025025	2900.74	-0.812376	0.0650987	-12.4791	9.7028e-36	3.54724e-33	NO
Wnt5a	ENSMUSG00000021994	3678.04	-0.765288	0.0613699	-12.4701	1.08688e-35	3.87419e-33	NO
Tspan3	ENSMUSG00000032324	7739.6	-0.403873	0.032442	-12.4491	1.41515e-35	4.92128e-33	NO
Stard5	ENSMUSG00000046027	2092.15	0.815908	0.0656412	12.4298	1.80018e-35	6.11119e-33	NO
Srgap3	ENSMUSG00000030257	1139.8	-1.04023	0.0838292	-12.409	2.33626e-35	7.74662e-33	DOWN
Procr	ENSMUSG00000027611	2082.83	-0.648662	0.0525615	-12.341	5.44696e-35	1.76506e-32	NO
Grik3	ENSMUSG00000001985	2298.42	-0.757984	0.0619996	-12.2256	2.26842e-34	7.03111e-32	NO
Cd82	ENSMUSG00000027215	1610.49	-0.766208	0.0626678	-12.2265	2.24385e-34	7.03111e-32	NO
Tnfaip2	ENSMUSG00000021281	7042.78	-0.504499	0.0416313	-12.1183	8.45377e-34	2.56455e-31	NO
Azin1	ENSMUSG00000037458	2935.81	0.491481	0.040671	12.0843	1.27848e-33	3.79763e-31	NO
Mill1	ENSMUSG00000054005	1092.09	-0.848321	0.0705739	-12.0203	2.77887e-33	8.08595e-31	NO
Mink1	ENSMUSG00000020827	4623.37	-0.494538	0.0412339	-11.9935	3.84453e-33	1.09631e-30	NO
Dap	ENSMUSG00000039168	7204.04	-0.680996	0.0569171	-11.9647	5.43954e-33	1.52073e-30	NO
Bmp2	ENSMUSG00000027358	2024.19	-0.977692	0.0820415	-11.917	9.64771e-33	2.64533e-30	NO
Wnt3	ENSMUSG00000000125	710.148	-1.05966	0.0889847	-11.9084	1.07069e-32	2.88035e-30	DOWN
Krt1	ENSMUSG00000046834	872.924	1.18983	0.100267	11.8666	1.76601e-32	4.66292e-30	UP
Plekhg3	ENSMUSG00000052609	3297.17	-0.5735	0.0484128	-11.846	2.25597e-32	5.8483e-30	NO
Serinc2	ENSMUSG00000023232	8357.27	-0.632712	0.0536455	-11.7943	4.17647e-32	1.06336e-29	NO
Tapbp	ENSMUSG00000024308	3866.91	-0.460814	0.0391061	-11.7837	4.73819e-32	1.18521e-29	NO
Wipi1	ENSMUSG00000041895	2044.58	-0.769423	0.0654203	-11.7612	6.1825e-32	1.51983e-29	NO
Pla2g4e	ENSMUSG00000050211	384.833	-1.05776	0.0900391	-11.7478	7.24582e-32	1.75103e-29	DOWN
Kdm7a	ENSMUSG00000042599	1230.15	-0.936544	0.0798742	-11.7252	9.4649e-32	2.24918e-29	NO
Kcnj15	ENSMUSG00000062609	1525.3	1.01786	0.0870588	11.6916	1.40698e-31	3.28863e-29	UP
Plekhh2	ENSMUSG00000040852	61.0486	-3.87567	0.333138	-11.6338	2.77387e-31	6.379e-29	DOWN
Tgm1	ENSMUSG00000022218	2481.48	-0.73291	0.0631592	-11.6042	3.92504e-31	8.88306e-29	NO
Ptgs1	ENSMUSG00000047250	4858.81	-0.661671	0.057329	-11.5416	8.13562e-31	1.81246e-28	NO
Abi1	ENSMUSG00000058835	4191.25	-0.624461	0.0542361	-11.5138	1.12469e-30	2.46705e-28	NO
Txnip	ENSMUSG00000038393	4270.54	0.939211	0.0816702	11.5	1.31852e-30	2.84839e-28	NO
ENSMUSG00000097861	ENSMUSG00000097861	1385.7	0.664348	0.0577868	11.4965	1.37304e-30	2.92191e-28	NO
Pak1	ENSMUSG00000030774	2881.75	-0.741421	0.0646304	-11.4717	1.83002e-30	3.83712e-28	NO
Sema4b	ENSMUSG00000030539	7102.74	-0.83388	0.072958	-11.4296	2.97473e-30	6.14692e-28	NO
Spon2	ENSMUSG00000037379	555.669	-1.42086	0.124648	-11.399	4.22734e-30	8.6105e-28	DOWN
Tacc2	ENSMUSG00000030852	4927.65	-0.464827	0.0408321	-11.3839	5.03176e-30	1.01046e-27	NO
Plxnb2	ENSMUSG00000036606	24487.1	-0.367908	0.032324	-11.3819	5.14697e-30	1.01924e-27	NO
Pcdh1	ENSMUSG00000051375	2222.65	-1.05893	0.0932293	-11.3583	6.74354e-30	1.31711e-27	DOWN
Scin	ENSMUSG00000002565	627.395	-1.09846	0.0969164	-11.3341	8.89417e-30	1.71369e-27	DOWN
Smurf1	ENSMUSG00000038780	3666.15	-0.592938	0.0523863	-11.3186	1.06181e-29	2.01856e-27	NO
Gcnt1	ENSMUSG00000038843	422.998	-1.56463	0.138514	-11.2958	1.3761e-29	2.58164e-27	DOWN
Serpine1	ENSMUSG00000037411	757.503	-1.05623	0.0936786	-11.275	1.74366e-29	3.22872e-27	DOWN
Usp1	ENSMUSG00000028560	2490.98	0.592863	0.0531242	11.1599	6.40408e-29	1.17063e-26	NO
Src	ENSMUSG00000027646	4367.15	-0.432661	0.0388538	-11.1356	8.41562e-29	1.51886e-26	NO
Mecom	ENSMUSG00000027684	2018.03	-0.832456	0.0748652	-11.1194	1.00954e-28	1.79926e-26	NO
Thsd4	ENSMUSG00000032289	154.601	-1.79265	0.161969	-11.0679	1.79617e-28	3.12314e-26	DOWN
Anpep	ENSMUSG00000039062	1196.21	-1.01968	0.0921289	-11.068	1.79434e-28	3.12314e-26	DOWN
Cxcl16	ENSMUSG00000018920	2866.57	-0.503152	0.0456826	-11.0141	3.26833e-28	5.61445e-26	NO
B3gnt3	ENSMUSG00000031803	3621.92	-0.659543	0.0602253	-10.9513	6.55243e-28	1.1122e-25	NO
Ano1	ENSMUSG00000031075	9065.19	-0.404049	0.0369817	-10.9257	8.6896e-28	1.4576e-25	NO
Col4a1	ENSMUSG00000031502	2008.79	-1.49582	0.137168	-10.905	1.09064e-27	1.80818e-25	DOWN
Slc16a3	ENSMUSG00000025161	74.765	-3.57346	0.327748	-10.9031	1.11434e-27	1.82623e-25	DOWN
Adamts1	ENSMUSG00000022893	5235.35	1.35638	0.124478	10.8966	1.19625e-27	1.9382e-25	UP
Col4a2	ENSMUSG00000031503	2702.88	-1.39397	0.127983	-10.8919	1.26028e-27	2.019e-25	DOWN
Tmbim1	ENSMUSG00000006301	6325.81	-0.568634	0.0522709	-10.8786	1.45788e-27	2.3096e-25	NO
Pold4	ENSMUSG00000024854	1383.36	-0.762301	0.0700839	-10.877	1.48421e-27	2.32548e-25	NO
Sncg	ENSMUSG00000023064	1607.11	-0.948769	0.0873894	-10.8568	1.85131e-27	2.86913e-25	NO
Dhrs1	ENSMUSG00000002332	3522.54	-0.554254	0.0510605	-10.8548	1.89134e-27	2.89964e-25	NO
Ptpn23	ENSMUSG00000036057	2624.89	-0.463447	0.0428445	-10.8169	2.8617e-27	4.34065e-25	NO
Dtl	ENSMUSG00000037474	1382.64	0.712215	0.066075	10.7789	4.3311e-27	6.50029e-25	NO
Mfge8	ENSMUSG00000030605	8010.05	-0.505875	0.0470407	-10.754	5.67472e-27	8.42814e-25	NO
Soat1	ENSMUSG00000026600	373.8	-1.46877	0.137105	-10.7127	8.87174e-27	1.30405e-24	DOWN
Blnk	ENSMUSG00000061132	2659.08	-0.80421	0.0751815	-10.6969	1.05217e-26	1.5308e-24	NO
Vwa1	ENSMUSG00000042116	1404.49	-0.658414	0.0616066	-10.6874	1.16587e-26	1.6623e-24	NO
Msln	ENSMUSG00000063011	2132.62	-2.09423	0.195949	-10.6876	1.16301e-26	1.6623e-24	DOWN
Abcc1	ENSMUSG00000023088	8427.66	-0.399942	0.0374668	-10.6746	1.33903e-26	1.89029e-24	NO
Cd63	ENSMUSG00000025351	3698.2	-0.536827	0.0502973	-10.6731	1.36019e-26	1.90133e-24	NO
Il24	ENSMUSG00000026420	653.33	-0.953218	0.0895182	-10.6483	1.7755e-26	2.45778e-24	NO
Epha2	ENSMUSG00000006445	6476.49	-0.553655	0.0520365	-10.6398	1.94636e-26	2.66838e-24	NO
Ephb6	ENSMUSG00000029869	1612.46	-0.565248	0.0531369	-10.6376	1.99255e-26	2.70569e-24	NO
Samd12	ENSMUSG00000058656	3648.18	-0.584445	0.0549837	-10.6294	2.17473e-26	2.92522e-24	NO
Axl	ENSMUSG00000002602	6672.96	-0.513938	0.0485531	-10.5851	3.49526e-26	4.65752e-24	NO
Gbe1	ENSMUSG00000022707	1837.36	-0.66184	0.0626007	-10.5724	4.00121e-26	5.28234e-24	NO
Acss2	ENSMUSG00000027605	1533.03	-1.05745	0.100043	-10.57	4.10651e-26	5.37162e-24	DOWN
Fam114a1	ENSMUSG00000029185	373.256	-1.45949	0.138099	-10.5685	4.17327e-26	5.40932e-24	DOWN
Fdft1	ENSMUSG00000021273	5493.04	-0.401774	0.0380218	-10.5669	4.24124e-26	5.4479e-24	NO
Alas1	ENSMUSG00000032786	3245.31	-0.669933	0.063434	-10.5611	4.51376e-26	5.74618e-24	NO
Cd44	ENSMUSG00000005087	29479.2	-0.483366	0.0457983	-10.5542	4.85514e-26	6.12607e-24	NO
Npnt	ENSMUSG00000040998	715.571	-1.03997	0.098623	-10.5449	5.36214e-26	6.70643e-24	DOWN
Efnb1	ENSMUSG00000031217	4587.67	-0.401252	0.0383382	-10.4661	1.23622e-25	1.5327e-23	NO
Itga5	ENSMUSG00000000555	988.257	-0.830595	0.0794216	-10.4581	1.34597e-25	1.65438e-23	NO
Fkbp1a	ENSMUSG00000032966	3361.88	0.499837	0.0478265	10.451	1.44916e-25	1.766e-23	NO
G2e3	ENSMUSG00000035293	1130.61	0.719011	0.0692164	10.3879	2.81594e-25	3.40251e-23	NO
Slc8b1	ENSMUSG00000032754	1070.21	-0.712635	0.0688852	-10.3453	4.39719e-25	5.2685e-23	NO
Fgfbp1	ENSMUSG00000048373	7146.19	-0.492052	0.0476436	-10.3278	5.27836e-25	6.27157e-23	NO
Eif2s3y	ENSMUSG00000069049	129.937	-3.11698	0.301991	-10.3214	5.63767e-25	6.64314e-23	DOWN
Mmp13	ENSMUSG00000050578	872.826	-2.92057	0.283324	-10.3082	6.46985e-25	7.56124e-23	DOWN
Lamc2	ENSMUSG00000026479	31201.8	-0.592611	0.0575837	-10.2913	7.71333e-25	8.94119e-23	NO
Ehd1	ENSMUSG00000024772	5778.03	-0.510846	0.0496995	-10.2787	8.79098e-25	1.01082e-22	NO
Megf8	ENSMUSG00000045039	2245.43	-0.611513	0.0595466	-10.2695	9.67234e-25	1.10327e-22	NO
Ccne2	ENSMUSG00000028212	512.208	0.773716	0.0753608	10.2668	9.94294e-25	1.12513e-22	NO
Hbegf	ENSMUSG00000024486	2267.2	-0.923673	0.089996	-10.2635	1.02917e-24	1.15543e-22	NO
Tmem184b	ENSMUSG00000009035	1918.15	-0.737471	0.0718837	-10.2592	1.0757e-24	1.19823e-22	NO
Ltbp3	ENSMUSG00000024940	4256	-0.640015	0.0626167	-10.2212	1.59411e-24	1.76193e-22	NO
Pttg1ip	ENSMUSG00000009291	4453.63	-0.48571	0.0475468	-10.2154	1.69166e-24	1.85536e-22	NO
E2f7	ENSMUSG00000020185	624.493	0.863737	0.0846582	10.2026	1.92945e-24	2.10001e-22	NO
2200002D01Rik	ENSMUSG00000030587	1182.37	-0.57473	0.0565016	-10.1719	2.64668e-24	2.85882e-22	NO
Fndc3b	ENSMUSG00000039286	2200.78	-0.742638	0.0730245	-10.1697	2.70737e-24	2.90238e-22	NO
Zswim4	ENSMUSG00000035671	671.714	-0.80465	0.0791409	-10.1673	2.77485e-24	2.95252e-22	NO
Lgals3	ENSMUSG00000050335	17526.3	-0.666543	0.0656765	-10.1489	3.35182e-24	3.54002e-22	NO
Psg18	ENSMUSG00000003505	153.622	-1.34674	0.133003	-10.1256	4.2526e-24	4.45835e-22	DOWN
Dek	ENSMUSG00000021377	4234.59	0.585581	0.0580619	10.0855	6.40702e-24	6.66797e-22	NO
Espn	ENSMUSG00000028943	320.706	-1.50666	0.149855	-10.0541	8.80998e-24	9.10237e-22	DOWN
Matn2	ENSMUSG00000022324	560.709	0.832548	0.0829119	10.0414	1.00289e-23	1.02872e-21	NO
Aldh1a7	ENSMUSG00000024747	1856.92	-1.42132	0.141622	-10.0361	1.0582e-23	1.0777e-21	DOWN
Wwp1	ENSMUSG00000041058	4421.55	0.510232	0.05096	10.0124	1.34428e-23	1.35935e-21	NO
Tfe3	ENSMUSG00000000134	2096.03	-0.465964	0.0466555	-9.98733	1.7319e-23	1.73897e-21	NO
Tmem43	ENSMUSG00000030095	7179.46	-0.413127	0.0413844	-9.98269	1.81487e-23	1.80954e-21	NO
Btg1	ENSMUSG00000036478	8839.64	-0.562154	0.0565345	-9.94355	2.69056e-23	2.66403e-21	NO
Igfbp3	ENSMUSG00000020427	6018.51	-1.83119	0.18467	-9.91601	3.54636e-23	3.48717e-21	DOWN
Mmp14	ENSMUSG00000000957	7873.82	-0.379223	0.0382938	-9.90299	4.04003e-23	3.94539e-21	NO
Igfbp7	ENSMUSG00000036256	5281.3	-0.802538	0.0813229	-9.86853	5.69928e-23	5.52792e-21	NO
Acsbg1	ENSMUSG00000032281	1785.67	-0.722001	0.0732623	-9.85501	6.52084e-23	6.28204e-21	NO
Lonp1	ENSMUSG00000041168	4416.97	-0.430013	0.0437245	-9.83459	7.98895e-23	7.64473e-21	NO
Il33	ENSMUSG00000024810	13414.7	-1.64893	0.167705	-9.83232	8.17107e-23	7.76688e-21	DOWN
Mtcl1	ENSMUSG00000052105	294.694	-1.21573	0.123719	-9.82658	8.65026e-23	8.16791e-21	DOWN
Msn	ENSMUSG00000031207	21696	-0.346065	0.0352366	-9.82119	9.12612e-23	8.56054e-21	NO
S100a4	ENSMUSG00000001020	1138.31	-1.65651	0.16913	-9.79429	1.1913e-22	1.11017e-20	DOWN
Por	ENSMUSG00000005514	7010.46	-0.433099	0.0442855	-9.7797	1.37614e-22	1.27409e-20	NO
Fads3	ENSMUSG00000024664	2238.56	-0.548995	0.0561856	-9.77111	1.49803e-22	1.378e-20	NO
Cystm1	ENSMUSG00000046727	567.989	-1.41289	0.14476	-9.76023	1.66769e-22	1.52423e-20	DOWN
Kdm6b	ENSMUSG00000018476	2300.38	-0.581953	0.0596685	-9.75312	1.78891e-22	1.62461e-20	NO
Sash1	ENSMUSG00000015305	2666.85	-0.554623	0.056973	-9.73484	2.14161e-22	1.9326e-20	NO
Lzts1	ENSMUSG00000036306	807.841	0.695774	0.0716159	9.71535	2.59357e-22	2.32573e-20	NO
Amotl1	ENSMUSG00000013076	8165.95	-0.344411	0.035472	-9.70938	2.74999e-22	2.45058e-20	NO
Sgms2	ENSMUSG00000050931	638.886	-0.974115	0.100605	-9.68254	3.57706e-22	3.16781e-20	NO
Il18rap	ENSMUSG00000026068	581.053	-1.09025	0.112858	-9.66038	4.44198e-22	3.90949e-20	DOWN
Tinagl1	ENSMUSG00000028776	2486.4	-0.478617	0.0496958	-9.63093	5.91886e-22	5.17737e-20	NO
Pxdc1	ENSMUSG00000021411	2390.4	-0.476506	0.0495186	-9.62277	6.4084e-22	5.5714e-20	NO
Krt13	ENSMUSG00000044041	23057.9	-2.61406	0.271866	-9.61527	6.89293e-22	5.95632e-20	DOWN
Ppid	ENSMUSG00000027804	1533.27	0.571323	0.0594449	9.61096	7.1878e-22	6.17371e-20	NO
Myo10	ENSMUSG00000022272	4155.18	-0.379831	0.0395587	-9.60171	7.863e-22	6.71321e-20	NO
Pdlim7	ENSMUSG00000021493	1732.99	-0.525613	0.0547558	-9.59922	8.055e-22	6.8362e-20	NO
Rnf19b	ENSMUSG00000028793	1827.42	-0.576195	0.0600525	-9.59486	8.40308e-22	7.08941e-20	NO
Hs3st1	ENSMUSG00000051022	531.707	-1.03581	0.107978	-9.59277	8.57492e-22	7.19183e-20	DOWN
Ehbp1l1	ENSMUSG00000024937	2113.59	-0.48856	0.0509781	-9.58373	9.36016e-22	7.80451e-20	NO
Smtn	ENSMUSG00000020439	5338.47	-0.441437	0.0461558	-9.56405	1.13236e-21	9.38674e-20	NO
Ets1	ENSMUSG00000032035	3547.58	-0.600361	0.0628109	-9.55823	1.19793e-21	9.87287e-20	NO
B3galnt2	ENSMUSG00000039242	1254.35	0.614095	0.0642729	9.55449	1.24194e-21	1.01767e-19	NO
Dusp4	ENSMUSG00000031530	222.176	-1.80395	0.189417	-9.52373	1.6708e-21	1.35528e-19	DOWN
Zbtb16	ENSMUSG00000066687	35.2119	4.68356	0.491785	9.52359	1.67295e-21	1.35528e-19	UP
Cbr2	ENSMUSG00000025150	18014.4	-1.16953	0.122858	-9.51941	1.74172e-21	1.40302e-19	DOWN
Ctsl	ENSMUSG00000021477	7998.33	-0.45816	0.0482182	-9.50181	2.06281e-21	1.65233e-19	NO
Nuak1	ENSMUSG00000020032	337.356	-1.41568	0.149322	-9.48073	2.5251e-21	2.01133e-19	DOWN
Cd81	ENSMUSG00000037706	6583.53	-0.416404	0.0440154	-9.4604	3.06765e-21	2.42992e-19	NO
H2-K1	ENSMUSG00000061232	4570.66	-0.421785	0.0446364	-9.44935	3.4093e-21	2.68563e-19	NO
Tnfrsf4	ENSMUSG00000029075	312.701	-1.33995	0.141962	-9.43875	3.77261e-21	2.95549e-19	DOWN
Slc4a7	ENSMUSG00000021733	6516.16	-0.441003	0.0468186	-9.4194	4.53659e-21	3.53457e-19	NO
Antxr2	ENSMUSG00000029338	2541.7	-0.585472	0.0621987	-9.41293	4.82488e-21	3.73876e-19	NO
Mgat3	ENSMUSG00000042428	5876.85	-3.26793	0.347318	-9.40906	5.00608e-21	3.8582e-19	DOWN
Nectin1	ENSMUSG00000032012	9017.08	-0.463979	0.0494599	-9.38092	6.54016e-21	5.01342e-19	NO
Adgre5	ENSMUSG00000002885	892.077	-0.825152	0.0881771	-9.35789	8.13442e-21	6.20217e-19	NO
Sh3bgrl3	ENSMUSG00000028843	6041.6	0.474253	0.0507074	9.35275	8.53968e-21	6.47653e-19	NO
Dlk2	ENSMUSG00000047428	508.838	1.00782	0.107869	9.34299	9.36474e-21	7.06468e-19	UP
Adcy7	ENSMUSG00000031659	49.0586	-2.85927	0.306323	-9.33417	1.01787e-20	7.63832e-19	DOWN
S100a6	ENSMUSG00000001025	63138.4	-0.388921	0.0417438	-9.31686	1.19838e-20	8.9458e-19	NO
Litaf	ENSMUSG00000022500	4168.07	-0.440536	0.0475139	-9.27172	1.8316e-20	1.36016e-18	NO
Basp1	ENSMUSG00000045763	401.422	-1.23791	0.133529	-9.27073	1.84879e-20	1.36581e-18	DOWN
Scd2	ENSMUSG00000025203	111896	-0.446436	0.0481917	-9.26375	1.97368e-20	1.45056e-18	NO
Sfn	ENSMUSG00000047281	46188.8	-0.407575	0.0440045	-9.26212	2.00413e-20	1.46538e-18	NO
Lrrfip1	ENSMUSG00000026305	5149.95	-0.563836	0.0609221	-9.25503	2.14168e-20	1.55796e-18	NO
Smoc2	ENSMUSG00000023886	1343.81	0.941176	0.101727	9.25197	2.204e-20	1.59516e-18	NO
Pam	ENSMUSG00000026335	4057.05	-0.365647	0.039542	-9.24706	2.30755e-20	1.66167e-18	NO
Nsdhl	ENSMUSG00000031349	3525.66	-0.423872	0.0458683	-9.24106	2.44064e-20	1.74868e-18	NO
Syt8	ENSMUSG00000031098	912.621	-0.708068	0.076651	-9.23756	2.52189e-20	1.79786e-18	NO
ENSMUSG00000102308	ENSMUSG00000102308	335.992	-1.66876	0.180697	-9.23514	2.57948e-20	1.82976e-18	DOWN
Isg20	ENSMUSG00000039236	918.562	-1.02691	0.111208	-9.23417	2.60284e-20	1.83719e-18	DOWN
Lbh	ENSMUSG00000024063	352.318	-1.1464	0.124333	-9.22038	2.96036e-20	2.07925e-18	DOWN
Ccn1	ENSMUSG00000028195	794.604	-0.815577	0.0884876	-9.21686	3.05936e-20	2.13794e-18	NO
Kctd11	ENSMUSG00000046731	891.94	-0.990709	0.107495	-9.21635	3.07391e-20	2.13794e-18	NO
Ly6c1	ENSMUSG00000079018	10188.4	0.417577	0.0454327	9.19111	3.8881e-20	2.69109e-18	NO
Nbeal2	ENSMUSG00000056724	2040	-0.498386	0.0543243	-9.17427	4.54634e-20	3.13148e-18	NO
Prps2	ENSMUSG00000025742	2730.9	0.459176	0.0500645	9.17168	4.65687e-20	3.1922e-18	NO
Slc4a11	ENSMUSG00000074796	1056.79	-0.761867	0.0831441	-9.16322	5.03723e-20	3.4364e-18	NO
Inava	ENSMUSG00000041605	2015.34	-0.419308	0.0457724	-9.16071	5.15575e-20	3.48742e-18	NO
Dusp18	ENSMUSG00000047205	1280.34	-0.628036	0.0685584	-9.1606	5.16094e-20	3.48742e-18	NO
Sdc4	ENSMUSG00000017009	7963.69	-0.4417	0.0482204	-9.16002	5.18857e-20	3.48956e-18	NO
Niban2	ENSMUSG00000026796	13423.4	-0.376326	0.0410972	-9.15698	5.33706e-20	3.57258e-18	NO
Kdm5b	ENSMUSG00000042207	4126.55	-0.54536	0.0595775	-9.1538	5.49676e-20	3.66228e-18	NO
Duoxa1	ENSMUSG00000027224	664.338	-0.857075	0.0936619	-9.15073	5.65491e-20	3.75013e-18	NO
Cx3cl1	ENSMUSG00000031778	901.378	-0.835455	0.0913553	-9.14512	5.95662e-20	3.93192e-18	NO
Cdca7	ENSMUSG00000055612	1679.46	0.559217	0.0611951	9.13827	6.34622e-20	4.16979e-18	NO
Ttc9	ENSMUSG00000042734	2159.12	-0.706546	0.0773262	-9.13721	6.40846e-20	4.19137e-18	NO
Mmp3	ENSMUSG00000043613	1449.84	-1.03602	0.113506	-9.12742	7.01493e-20	4.56707e-18	DOWN
Tm4sf1	ENSMUSG00000027800	676.983	-0.81078	0.0889261	-9.11746	7.69063e-20	4.98423e-18	NO
Mcub	ENSMUSG00000027994	444.021	-1.05812	0.116144	-9.11038	8.20922e-20	5.29624e-18	DOWN
Mical2	ENSMUSG00000038244	1153.99	-0.691993	0.0760299	-9.10159	8.9016e-20	5.71707e-18	NO
Upp1	ENSMUSG00000020407	725.639	-0.634577	0.0697439	-9.09868	9.14333e-20	5.84599e-18	NO
Slc25a1	ENSMUSG00000003528	5236.94	-0.458238	0.0503971	-9.09255	9.67453e-20	6.15801e-18	NO
Ifrd2	ENSMUSG00000010048	1369.54	0.5259	0.0578682	9.0879	1.00968e-19	6.39821e-18	NO
Itpr2	ENSMUSG00000030287	2267.6	-0.664305	0.0731687	-9.07908	1.09497e-19	6.90802e-18	NO
Trip13	ENSMUSG00000021569	816.347	0.615083	0.0677875	9.0737	1.15042e-19	7.22587e-18	NO
Fzd7	ENSMUSG00000041075	800.857	-0.862662	0.0951177	-9.06942	1.19657e-19	7.48279e-18	NO
Itgb4	ENSMUSG00000020758	34492.3	-0.460777	0.0508206	-9.06673	1.22644e-19	7.63609e-18	NO
Tmem63a	ENSMUSG00000026519	4803.11	-0.422947	0.0466686	-9.06278	1.27168e-19	7.88329e-18	NO
Depp1	ENSMUSG00000048489	96.6531	2.25923	0.249378	9.05945	1.31115e-19	8.02336e-18	UP
Myof	ENSMUSG00000048612	28829.7	-0.41032	0.04529	-9.05983	1.30651e-19	8.02336e-18	NO
Ece1	ENSMUSG00000057530	3203.02	-0.488039	0.0538694	-9.05968	1.30834e-19	8.02336e-18	NO
Tanc2	ENSMUSG00000053580	2258.02	-0.752965	0.0832386	-9.04587	1.48482e-19	9.04723e-18	NO
Dtx4	ENSMUSG00000039982	646.241	1.99276	0.220615	9.03275	1.67414e-19	1.01574e-17	UP
Sik3	ENSMUSG00000034135	1694.72	-0.47054	0.0522495	-9.00564	2.14416e-19	1.2954e-17	NO
Hspd1	ENSMUSG00000025980	12937.3	0.431754	0.0480204	8.99107	2.4483e-19	1.4729e-17	NO
Ndrg2	ENSMUSG00000004558	1085.55	-0.845606	0.0941184	-8.9845	2.59924e-19	1.55714e-17	NO
Ccna2	ENSMUSG00000027715	4176.33	0.578015	0.064409	8.97413	2.85593e-19	1.70376e-17	NO
Sipa1l1	ENSMUSG00000042700	3422.44	-0.561564	0.0625875	-8.97247	2.89951e-19	1.72255e-17	NO
Sik2	ENSMUSG00000037112	1361.47	-0.614279	0.0684671	-8.97189	2.91468e-19	1.72438e-17	NO
Cmip	ENSMUSG00000034390	2624.65	-0.450517	0.0502375	-8.96773	3.02676e-19	1.78329e-17	NO
Srebf2	ENSMUSG00000022463	15152.5	-0.252808	0.028228	-8.95592	3.36911e-19	1.97682e-17	NO
Ndfip1	ENSMUSG00000024425	2071.42	0.489539	0.0546806	8.9527	3.46902e-19	2.0271e-17	NO
Hcfc1r1	ENSMUSG00000023904	1816.67	-0.655957	0.0735277	-8.92123	4.61147e-19	2.68369e-17	NO
Cdc42bpb	ENSMUSG00000021279	3942.48	-0.315915	0.0354399	-8.91411	4.91731e-19	2.85004e-17	NO
Cyrib	ENSMUSG00000022378	3753.18	-0.405294	0.0455462	-8.89853	5.65905e-19	3.26667e-17	NO
Itga3	ENSMUSG00000001507	36483.2	-0.360422	0.0405338	-8.8919	6.00744e-19	3.4538e-17	NO
Cyp2b10	ENSMUSG00000030483	332.237	-1.35698	0.152795	-8.88106	6.62263e-19	3.79219e-17	DOWN
Ephb2	ENSMUSG00000028664	1434.18	-0.743353	0.0837227	-8.87875	6.76156e-19	3.85625e-17	NO
Cr1l	ENSMUSG00000016481	2076.97	-0.390726	0.0440528	-8.86951	7.34707e-19	4.16441e-17	NO
Glis3	ENSMUSG00000052942	1015.6	0.88016	0.0992366	8.86931	7.36029e-19	4.16441e-17	NO
Inpp4b	ENSMUSG00000037940	126.93	-2.30595	0.260255	-8.86035	7.97634e-19	4.49512e-17	DOWN
Acox1	ENSMUSG00000020777	1884.64	-0.468292	0.0529087	-8.85095	8.67771e-19	4.87113e-17	NO
Anxa5	ENSMUSG00000027712	6937.48	-0.345082	0.0390091	-8.8462	9.05482e-19	5.06289e-17	NO
Igf1r	ENSMUSG00000005533	3322.42	-0.484009	0.0547506	-8.84025	9.55066e-19	5.31927e-17	NO
Llgl1	ENSMUSG00000020536	3114.75	-0.381551	0.0432426	-8.8235	1.10934e-18	6.13062e-17	NO
Ptgs2	ENSMUSG00000032487	7261.19	-1.30556	0.147958	-8.82382	1.10619e-18	6.13062e-17	DOWN
Nsd2	ENSMUSG00000057406	2686.38	0.476443	0.0542634	8.78018	1.63206e-18	8.98452e-17	NO
Pola1	ENSMUSG00000006678	1990.69	0.531065	0.0605855	8.76555	1.85867e-18	1.01536e-16	NO
Micall1	ENSMUSG00000033039	2295.63	-0.43809	0.0499782	-8.76562	1.85758e-18	1.01536e-16	NO
Oxct1	ENSMUSG00000022186	6999.66	0.335492	0.0383183	8.75541	2.03368e-18	1.10673e-16	NO
Nav2	ENSMUSG00000052512	1424.24	-0.592317	0.0676883	-8.75065	2.12128e-18	1.15001e-16	NO
Clasp1	ENSMUSG00000064302	2270.61	-0.410062	0.0469113	-8.74122	2.30598e-18	1.2454e-16	NO
Dact2	ENSMUSG00000048826	281.458	-1.04101	0.119126	-8.73872	2.35761e-18	1.26848e-16	DOWN
Tspan5	ENSMUSG00000028152	1039.78	-0.576761	0.0660651	-8.73019	2.54235e-18	1.36274e-16	NO
Cdh13	ENSMUSG00000031841	2028.68	-0.70344	0.0806629	-8.72074	2.7638e-18	1.47589e-16	NO
Dut	ENSMUSG00000027203	1715.79	0.625947	0.0718015	8.71774	2.838e-18	1.50986e-16	NO
Phlda1	ENSMUSG00000020205	3667.81	-0.561615	0.0644286	-8.71687	2.86001e-18	1.51591e-16	NO
Ly6a	ENSMUSG00000075602	36601.4	0.289415	0.033204	8.71627	2.87515e-18	1.51829e-16	NO
Fosl1	ENSMUSG00000024912	873.57	-0.632398	0.0725656	-8.71484	2.91168e-18	1.53191e-16	NO
Pglyrp3	ENSMUSG00000042244	226.376	-0.992132	0.113926	-8.70853	3.07846e-18	1.6137e-16	NO
Mpp2	ENSMUSG00000017314	353.7	-0.924494	0.106393	-8.68944	3.64219e-18	1.90221e-16	NO
Dse	ENSMUSG00000039497	1990.63	-0.621295	0.071608	-8.67633	4.08737e-18	2.12692e-16	NO
Ptpn13	ENSMUSG00000034573	10128.1	-0.338736	0.0390486	-8.67471	4.14611e-18	2.14965e-16	NO
Tubb2a	ENSMUSG00000058672	728.203	-0.795869	0.0918649	-8.66348	4.5759e-18	2.36389e-16	NO
Depdc7	ENSMUSG00000027173	1172.53	0.530454	0.0612857	8.65543	4.91078e-18	2.52772e-16	NO
Cacybp	ENSMUSG00000014226	2813.78	0.427593	0.0494151	8.65308	5.01265e-18	2.57088e-16	NO
Hmgn1	ENSMUSG00000040681	13728.4	0.266895	0.0308511	8.65104	5.10312e-18	2.60789e-16	NO
Trim29	ENSMUSG00000032013	13610.6	-0.337839	0.039102	-8.63993	5.62478e-18	2.86422e-16	NO
Adipor2	ENSMUSG00000030168	3345.54	-0.490933	0.0568306	-8.63852	5.69436e-18	2.88933e-16	NO
Fam83g	ENSMUSG00000042377	5493.51	-0.326008	0.0377503	-8.6359	5.82673e-18	2.94601e-16	NO
Diaph1	ENSMUSG00000024456	5609.78	-0.307563	0.035625	-8.63335	5.95791e-18	3.00169e-16	NO
Akr1b8	ENSMUSG00000029762	2697.94	-0.573919	0.0665543	-8.62332	6.50415e-18	3.26536e-16	NO
Krt18	ENSMUSG00000023043	4949.52	-1.14376	0.132702	-8.61901	6.75345e-18	3.37862e-16	DOWN
Set	ENSMUSG00000054766	8290.75	0.381481	0.0442864	8.61395	7.05841e-18	3.51884e-16	NO
Kif13a	ENSMUSG00000021375	4331.45	-0.36022	0.0418348	-8.61055	7.27129e-18	3.605e-16	NO
Ddx3y	ENSMUSG00000069045	137.679	-2.37911	0.276307	-8.61038	7.28181e-18	3.605e-16	DOWN
Pthlh	ENSMUSG00000048776	186.914	-1.27246	0.147856	-8.60606	7.56171e-18	3.73062e-16	DOWN
Gpr132	ENSMUSG00000021298	537.868	-0.776251	0.0902071	-8.60521	7.6175e-18	3.74518e-16	NO
Camk4	ENSMUSG00000038128	309.101	-1.32012	0.153429	-8.60412	7.69021e-18	3.76794e-16	DOWN
Zbtb7c	ENSMUSG00000044646	1765	-0.739304	0.0859878	-8.59778	8.12705e-18	3.96834e-16	NO
Atxn1	ENSMUSG00000046876	1732.38	-0.479747	0.0558157	-8.59519	8.31302e-18	4.04529e-16	NO
Hpse	ENSMUSG00000035273	630.039	-0.793597	0.0925283	-8.5768	9.755e-18	4.73084e-16	NO
Ptpn22	ENSMUSG00000027843	237.328	-0.986834	0.115205	-8.5659	1.07238e-17	5.18304e-16	NO
Smc4	ENSMUSG00000034349	3976.39	0.519089	0.0606405	8.56011	1.12757e-17	5.43137e-16	NO
Saraf	ENSMUSG00000031532	1760.04	-0.429185	0.0501648	-8.55551	1.17348e-17	5.6335e-16	NO
Slc6a9	ENSMUSG00000028542	2282.02	-0.549399	0.0642341	-8.55307	1.19855e-17	5.73454e-16	NO
Rbpj	ENSMUSG00000039191	1173.18	-0.541923	0.0635642	-8.5256	1.52015e-17	7.24892e-16	NO
Dcbld2	ENSMUSG00000035107	6176.51	-0.448129	0.0525995	-8.51965	1.60038e-17	7.60609e-16	NO
Ywhag	ENSMUSG00000051391	10935.8	-0.359207	0.0421694	-8.51819	1.62066e-17	7.67689e-16	NO
Pls3	ENSMUSG00000016382	14004.9	-0.34975	0.0410883	-8.51216	1.70721e-17	8.06008e-16	NO
Pgm2l1	ENSMUSG00000030729	738.307	-0.757373	0.088996	-8.51019	1.7365e-17	8.17128e-16	NO
Tgfa	ENSMUSG00000029999	2761.16	-0.476214	0.0560254	-8.49997	1.89644e-17	8.86539e-16	NO
Lgals3bp	ENSMUSG00000033880	774.057	-2.18225	0.256734	-8.50005	1.89507e-17	8.86539e-16	DOWN
Fzd1	ENSMUSG00000044674	578.525	1.0008	0.117828	8.49376	2.00056e-17	9.32155e-16	UP
Fignl1	ENSMUSG00000035455	1229.8	0.608564	0.0717174	8.48559	2.14628e-17	9.96796e-16	NO
Gm14137	ENSMUSG00000055926	591.154	-0.969742	0.114297	-8.48443	2.16779e-17	1.00352e-15	NO
Cotl1	ENSMUSG00000031827	7606.26	-0.306953	0.0361822	-8.48354	2.1844e-17	1.00794e-15	NO
Ldlr	ENSMUSG00000032193	11027.5	-0.357108	0.0421861	-8.46504	2.56058e-17	1.1777e-15	NO
Itga2	ENSMUSG00000015533	3992.54	-0.478695	0.0566139	-8.45544	2.7804e-17	1.27469e-15	NO
Htr1b	ENSMUSG00000049511	813.787	0.81173	0.0960561	8.45059	2.89838e-17	1.32452e-15	NO
Mbnl2	ENSMUSG00000022139	4374.47	-0.471974	0.055864	-8.44862	2.94764e-17	1.34273e-15	NO
Pkm	ENSMUSG00000032294	137869	-0.352374	0.0417188	-8.4464	3.00419e-17	1.3598e-15	NO
Cemip	ENSMUSG00000052353	716.969	-0.826541	0.0978561	-8.4465	3.0017e-17	1.3598e-15	NO
Baz2a	ENSMUSG00000040054	5298.55	-0.369912	0.043811	-8.44336	3.0835e-17	1.39128e-15	NO
Homer3	ENSMUSG00000003573	1143.11	-0.450973	0.0534304	-8.44038	3.1631e-17	1.4227e-15	NO
Bace2	ENSMUSG00000040605	1141.92	-0.678877	0.0805171	-8.43146	3.41377e-17	1.53061e-15	NO
Ctsd	ENSMUSG00000007891	5484.71	-0.353714	0.042012	-8.41935	3.7858e-17	1.6921e-15	NO
Ptgr1	ENSMUSG00000028378	1357.35	-0.523145	0.0621899	-8.41206	4.02867e-17	1.79502e-15	NO
Zbtb38	ENSMUSG00000040433	996.143	-0.717353	0.0852996	-8.40981	4.10679e-17	1.82413e-15	NO
Cldn4	ENSMUSG00000047501	6168.8	-0.957661	0.113881	-8.40934	4.12341e-17	1.82582e-15	NO
Ano6	ENSMUSG00000064210	3241.01	-0.328834	0.0391177	-8.40626	4.23283e-17	1.86847e-15	NO
Rgmb	ENSMUSG00000048027	815.402	-0.693083	0.0824915	-8.40188	4.39394e-17	1.9336e-15	NO
Stk38l	ENSMUSG00000001630	1868.28	-0.595077	0.0709088	-8.39216	4.77309e-17	2.09399e-15	NO
Rrm1	ENSMUSG00000030978	12131.6	0.420007	0.0501579	8.37371	5.58338e-17	2.44196e-15	NO
Pbk	ENSMUSG00000022033	1512.16	0.550307	0.0657777	8.36617	5.95237e-17	2.59538e-15	NO
Creb3l2	ENSMUSG00000038648	1080.38	-0.713991	0.0854067	-8.3599	6.27725e-17	2.72869e-15	NO
Gstm2	ENSMUSG00000040562	1370.64	-0.504172	0.0604298	-8.3431	7.23679e-17	3.13624e-15	NO
Sdc1	ENSMUSG00000020592	49107.6	-0.309022	0.0370866	-8.33244	7.91908e-17	3.42152e-15	NO
Gprc5a	ENSMUSG00000046733	2927.98	-0.708573	0.0851658	-8.31992	8.80232e-17	3.79165e-15	NO
Bmp1	ENSMUSG00000022098	2835.57	-0.387329	0.046589	-8.31374	9.27301e-17	3.98237e-15	NO
Plaur	ENSMUSG00000046223	779.563	-0.690456	0.0831403	-8.30471	1.00065e-16	4.28445e-15	NO
Nedd4l	ENSMUSG00000024589	1114.35	-0.518139	0.0624675	-8.29453	1.09015e-16	4.65369e-15	NO
Fam111a	ENSMUSG00000024691	2759.53	0.458788	0.0553279	8.29217	1.11203e-16	4.73295e-15	NO
Gfod1	ENSMUSG00000051335	837.356	-0.914653	0.110349	-8.28875	1.14448e-16	4.85657e-15	NO
Nfe2l1	ENSMUSG00000038615	7187.62	-0.364641	0.0441113	-8.26637	1.38101e-16	5.84284e-15	NO
Zmiz1	ENSMUSG00000007817	6485.74	-0.33868	0.0409794	-8.26463	1.4013e-16	5.89373e-15	NO
B2m	ENSMUSG00000060802	2077.66	-0.402774	0.0487332	-8.26489	1.3982e-16	5.89373e-15	NO
Urah	ENSMUSG00000025481	3902.3	-0.437089	0.0528966	-8.26308	1.41957e-16	5.95299e-15	NO
Spint2	ENSMUSG00000074227	7477.45	-0.373223	0.0451778	-8.26122	1.44194e-16	6.02909e-15	NO
Denn2b	ENSMUSG00000031024	1164.63	0.584349	0.0707498	8.25937	1.46438e-16	6.10501e-15	NO
Aff4	ENSMUSG00000049470	8177.08	-0.41013	0.0496998	-8.25216	1.55562e-16	6.46649e-15	NO
Ext1	ENSMUSG00000061731	4014.47	-0.323655	0.0392956	-8.23642	1.77438e-16	7.35441e-15	NO
Orai2	ENSMUSG00000039747	1996.84	-0.54216	0.0658883	-8.22848	1.89611e-16	7.83614e-15	NO
Pclaf	ENSMUSG00000040204	3043.48	0.429351	0.0522269	8.22088	2.02007e-16	8.30033e-15	NO
Slitrk6	ENSMUSG00000045871	3077.13	-0.55011	0.0669146	-8.22108	2.01678e-16	8.30033e-15	NO
Entpd7	ENSMUSG00000025192	951.441	-0.652197	0.0794827	-8.20552	2.29593e-16	9.4067e-15	NO
Dapl1	ENSMUSG00000026989	512.8	3.17478	0.387268	8.19789	2.44641e-16	9.99452e-15	UP
Extl3	ENSMUSG00000021978	3126.01	-0.420609	0.0513894	-8.18474	2.7289e-16	1.11167e-14	NO
Sel1l3	ENSMUSG00000029189	2284.44	-0.558747	0.0682803	-8.18312	2.76578e-16	1.12349e-14	NO
Carhsp1	ENSMUSG00000008393	5521.65	-0.327911	0.04019	-8.159	3.37803e-16	1.36829e-14	NO
Sft2d2	ENSMUSG00000040848	4032.04	-0.58389	0.0716057	-8.15424	3.51394e-16	1.41931e-14	NO
Rnf24	ENSMUSG00000048911	406.625	-0.716689	0.0879517	-8.14866	3.6797e-16	1.48207e-14	NO
Tpm1	ENSMUSG00000032366	15389.2	-0.279003	0.0342529	-8.14538	3.78089e-16	1.51853e-14	NO
R3hdm4	ENSMUSG00000035781	2852.99	-0.398734	0.0490177	-8.13448	4.13704e-16	1.65691e-14	NO
Gsta4	ENSMUSG00000032348	37095.9	-0.418615	0.0514767	-8.13212	4.21833e-16	1.68473e-14	NO
Hsd17b7	ENSMUSG00000026675	4127.75	-0.486264	0.0598152	-8.12944	4.31273e-16	1.71762e-14	NO
Hyal2	ENSMUSG00000010047	1960.23	-0.495113	0.0610217	-8.11373	4.9091e-16	1.94969e-14	NO
Ank	ENSMUSG00000022265	2489.03	-0.603087	0.0743574	-8.11064	5.03533e-16	1.99427e-14	NO
Os9	ENSMUSG00000040462	3374.23	-0.329236	0.0406382	-8.10163	5.42267e-16	2.14173e-14	NO
Neurl3	ENSMUSG00000047180	254.786	-1.31857	0.162783	-8.10015	5.489e-16	2.16194e-14	DOWN
Lamb1	ENSMUSG00000002900	3369.36	-0.544117	0.0672273	-8.09369	5.78856e-16	2.27269e-14	NO
Usp22	ENSMUSG00000042506	3803.68	-0.313205	0.0386988	-8.0934	5.80207e-16	2.27269e-14	NO
Gclc	ENSMUSG00000032350	1996.73	0.519778	0.0642648	8.08808	6.06133e-16	2.36774e-14	NO
Ptk2	ENSMUSG00000022607	3039.47	-0.354828	0.0439012	-8.08242	6.34941e-16	2.47349e-14	NO
Srsf1	ENSMUSG00000018379	8249.94	0.336192	0.0415991	8.08171	6.38648e-16	2.48116e-14	NO
Castor2	ENSMUSG00000015944	860.577	-0.588767	0.0729866	-8.06678	7.21768e-16	2.79646e-14	NO
Jpt2	ENSMUSG00000024165	4040.59	0.320118	0.0397051	8.06239	7.4818e-16	2.89094e-14	NO
Tgfbi	ENSMUSG00000035493	4388.69	-0.580095	0.0719963	-8.0573	7.80004e-16	3.00576e-14	NO
Emp3	ENSMUSG00000040212	674.318	-0.558303	0.0693779	-8.04728	8.46551e-16	3.2534e-14	NO
Mapk3	ENSMUSG00000063065	3132.15	-0.528111	0.0656832	-8.04027	8.96395e-16	3.4357e-14	NO
Shmt1	ENSMUSG00000020534	1937.6	0.515917	0.0641976	8.03638	9.25288e-16	3.53693e-14	NO
Cux1	ENSMUSG00000029705	4882.64	-0.299511	0.0373055	-8.02858	9.86074e-16	3.75921e-14	NO
Scamp2	ENSMUSG00000040188	2251.47	-0.399389	0.049818	-8.01696	1.08394e-15	4.1213e-14	NO
Capn1	ENSMUSG00000024942	13071.4	-0.361959	0.0451632	-8.01446	1.10618e-15	4.19465e-14	NO
ENSMUSG00000056457	ENSMUSG00000056457	53.1648	-1.99403	0.248928	-8.01048	1.14262e-15	4.32136e-14	DOWN
Slc48a1	ENSMUSG00000081534	2812.72	-0.42116	0.0526056	-8.006	1.18501e-15	4.4698e-14	NO
App	ENSMUSG00000022892	41508.5	-0.397809	0.0497568	-7.99505	1.29516e-15	4.87241e-14	NO
Dhfr	ENSMUSG00000021707	909.826	0.648356	0.0811684	7.98779	1.37381e-15	5.15468e-14	NO
Mcm5	ENSMUSG00000005410	5187.87	0.536665	0.0672255	7.98306	1.42755e-15	5.34224e-14	NO
Tes	ENSMUSG00000029552	3129.24	-0.332937	0.0417115	-7.98192	1.44075e-15	5.37753e-14	NO
Pcdh7	ENSMUSG00000029108	6367.37	-0.421888	0.0528627	-7.98083	1.45353e-15	5.41109e-14	NO
Angptl2	ENSMUSG00000004105	200.974	-1.32896	0.166626	-7.97574	1.51474e-15	5.62426e-14	DOWN
Pim1	ENSMUSG00000024014	607.483	-1.00555	0.126102	-7.97412	1.53466e-15	5.68343e-14	DOWN
Klf4	ENSMUSG00000003032	7790.51	-0.441315	0.055375	-7.96956	1.59236e-15	5.88182e-14	NO
Myo18a	ENSMUSG00000000631	4433	-0.280094	0.0351614	-7.96594	1.63967e-15	6.04095e-14	NO
Ppme1	ENSMUSG00000030718	1983.61	-0.390758	0.0490766	-7.96221	1.68997e-15	6.21022e-14	NO
Txndc5	ENSMUSG00000038991	5589.89	-0.28511	0.0358679	-7.94889	1.88196e-15	6.89796e-14	NO
Ngef	ENSMUSG00000026259	447.517	-0.752769	0.0947676	-7.94332	1.96843e-15	7.19637e-14	NO
Mad2l1	ENSMUSG00000029910	1924.71	0.489629	0.0616889	7.93707	2.0701e-15	7.54871e-14	NO
Rhob	ENSMUSG00000054364	3477.73	-0.586406	0.0739341	-7.93147	2.16561e-15	7.87687e-14	NO
Shf	ENSMUSG00000033256	382.879	-0.711168	0.0897466	-7.92418	2.29662e-15	8.33213e-14	NO
Stk26	ENSMUSG00000031112	1132.32	0.448762	0.0566694	7.91894	2.39549e-15	8.66875e-14	NO
Vegfa	ENSMUSG00000023951	2132.62	-1.26572	0.159862	-7.9176	2.42131e-15	8.74002e-14	DOWN
Arc	ENSMUSG00000022602	1027.26	-1.29031	0.162999	-7.91606	2.45165e-15	8.82718e-14	DOWN
Hells	ENSMUSG00000025001	2890.29	0.587325	0.0742312	7.9121	2.53079e-15	9.08918e-14	NO
Rela	ENSMUSG00000024927	2510.77	-0.367324	0.046448	-7.90829	2.60949e-15	9.34826e-14	NO
Zdhhc18	ENSMUSG00000037553	1330.37	-0.489848	0.0619684	-7.90481	2.6835e-15	9.58929e-14	NO
Col18a1	ENSMUSG00000001435	17847.9	-0.279803	0.0354019	-7.90361	2.7093e-15	9.65729e-14	NO
Dok4	ENSMUSG00000040631	847.233	-0.603121	0.0763365	-7.90082	2.7707e-15	9.85154e-14	NO
Fbxo2	ENSMUSG00000041556	172.154	-1.19215	0.150917	-7.89937	2.80315e-15	9.94213e-14	DOWN
Ada	ENSMUSG00000017697	1008.18	-0.500249	0.0633399	-7.89785	2.83753e-15	1.00391e-13	NO
Etv3	ENSMUSG00000003382	1789.78	0.403504	0.0511029	7.89591	2.88207e-15	1.01714e-13	NO
Acsl3	ENSMUSG00000032883	2541.67	-0.527171	0.0667687	-7.89548	2.89193e-15	1.0181e-13	NO
Ucp2	ENSMUSG00000033685	8152.49	-0.630187	0.0798499	-7.89215	2.97029e-15	1.04311e-13	NO
Psd3	ENSMUSG00000030465	767.079	0.686819	0.0870963	7.88574	3.12674e-15	1.09536e-13	NO
Scpep1	ENSMUSG00000000278	1666.23	-0.419367	0.0531869	-7.88479	3.15065e-15	1.10103e-13	NO
Pxn	ENSMUSG00000029528	6547.73	-0.318686	0.0404715	-7.87434	3.42559e-15	1.19418e-13	NO
Pcyt1b	ENSMUSG00000035246	1271.04	-0.423514	0.0538148	-7.86985	3.55072e-15	1.23478e-13	NO
Synpo	ENSMUSG00000043079	280.456	-0.922451	0.117238	-7.86816	3.59887e-15	1.24848e-13	NO
Pkp4	ENSMUSG00000026991	2822.28	0.361341	0.0460555	7.84578	4.3027e-15	1.48903e-13	NO
Wif1	ENSMUSG00000020218	747.946	1.39866	0.178475	7.83669	4.62578e-15	1.59696e-13	UP
Tle3	ENSMUSG00000032280	4180.99	-0.352974	0.0450768	-7.8305	4.85916e-15	1.67348e-13	NO
Wipf2	ENSMUSG00000038013	1561.23	-0.411312	0.0525387	-7.82875	4.92752e-15	1.69293e-13	NO
Tnks1bp1	ENSMUSG00000033955	8827.98	-0.240232	0.0306913	-7.82736	4.98214e-15	1.70758e-13	NO
Gpr165	ENSMUSG00000031210	601.192	-1.84765	0.236068	-7.82679	5.00493e-15	1.71128e-13	DOWN
Bace1	ENSMUSG00000032086	1068.06	-0.680749	0.0870466	-7.82051	5.26099e-15	1.79453e-13	NO
Fscn1	ENSMUSG00000029581	8968.92	-0.276952	0.0354626	-7.80969	5.73272e-15	1.95077e-13	NO
Gnas	ENSMUSG00000027523	16249.2	-0.254373	0.0325791	-7.80787	5.81627e-15	1.97449e-13	NO
Gpc4	ENSMUSG00000031119	1941.37	-0.430055	0.055113	-7.80315	6.0383e-15	2.04499e-13	NO
Hagh	ENSMUSG00000024158	1460.32	-0.462074	0.0592795	-7.79483	6.44936e-15	2.17903e-13	NO
Fras1	ENSMUSG00000034687	399.326	2.54369	0.32652	7.79031	6.68428e-15	2.25306e-13	UP
Rab38	ENSMUSG00000030559	2567.86	-0.491603	0.0631339	-7.78668	6.87937e-15	2.31335e-13	NO
Pros1	ENSMUSG00000022912	1306.03	-0.539606	0.0693237	-7.78387	7.034e-15	2.35978e-13	NO
Galk1	ENSMUSG00000020766	158.659	-1.47293	0.18926	-7.78257	7.10658e-15	2.37854e-13	DOWN
Lmnb1	ENSMUSG00000024590	5054.5	0.448196	0.0576435	7.7753	7.52669e-15	2.51324e-13	NO
Cyp4f39	ENSMUSG00000061126	686.195	-0.820993	0.105625	-7.7727	7.68292e-15	2.55942e-13	NO
Crim1	ENSMUSG00000024074	5740.83	-0.961287	0.123686	-7.77201	7.72477e-15	2.56736e-13	NO
Stfa2	ENSMUSG00000022902	304.813	-0.774397	0.0996762	-7.76913	7.90267e-15	2.61763e-13	NO
Disp2	ENSMUSG00000040035	55.656	-1.70266	0.219162	-7.76897	7.91274e-15	2.61763e-13	DOWN
Prkcd	ENSMUSG00000021948	2783.45	-0.325496	0.0419123	-7.76612	8.09255e-15	2.67092e-13	NO
4930461G14Rik	ENSMUSG00000097651	57.4024	-1.90092	0.244857	-7.76341	8.26733e-15	2.7223e-13	DOWN
Endod1	ENSMUSG00000037419	4623.3	-0.445973	0.0574813	-7.75858	8.58865e-15	2.82159e-13	NO
Ptk7	ENSMUSG00000023972	6061.81	-0.313391	0.0404056	-7.75611	8.75751e-15	2.87045e-13	NO
Ncapg2	ENSMUSG00000042029	3472.13	0.348934	0.0450778	7.74072	9.88567e-15	3.2328e-13	NO
Ly75	ENSMUSG00000026980	88.7243	-1.55655	0.20144	-7.72715	1.09983e-14	3.5884e-13	DOWN
Duox1	ENSMUSG00000033268	483.917	-0.728726	0.0943224	-7.72591	1.11059e-14	3.61526e-13	NO
Tenm2	ENSMUSG00000049336	84.2795	-1.7402	0.22532	-7.72325	1.13396e-14	3.68292e-13	DOWN
Bhlhe40	ENSMUSG00000030103	4162.99	-0.664439	0.0860668	-7.72004	1.16296e-14	3.76853e-13	NO
Strip1	ENSMUSG00000014601	1963.71	-0.401894	0.052097	-7.71434	1.21612e-14	3.93184e-13	NO
Tuba8	ENSMUSG00000030137	139.401	-1.66663	0.216071	-7.71333	1.22581e-14	3.95421e-13	DOWN
Krt10	ENSMUSG00000019761	2691.41	1.29655	0.168143	7.71097	1.24866e-14	4.01882e-13	UP
ENSMUSG00000106874	ENSMUSG00000106874	631.758	-0.643012	0.0834662	-7.70386	1.32018e-14	4.23945e-13	NO
Sipa1l2	ENSMUSG00000001995	2088.47	-0.484877	0.0629576	-7.70164	1.34333e-14	4.30408e-13	NO
Ticrr	ENSMUSG00000046591	983.402	0.573324	0.0744701	7.69872	1.37435e-14	4.39362e-13	NO
Cic	ENSMUSG00000005442	5006.57	-0.342513	0.0445054	-7.69598	1.40414e-14	4.4788e-13	NO
Wbp2	ENSMUSG00000034341	2677.25	-0.390732	0.0508211	-7.68837	1.49016e-14	4.74258e-13	NO
Deptor	ENSMUSG00000022419	1857.62	-0.477653	0.0621731	-7.68263	1.55851e-14	4.94905e-13	NO
Slc12a2	ENSMUSG00000024597	14481.8	-0.405184	0.052743	-7.68224	1.56326e-14	4.95311e-13	NO
Cdkn1a	ENSMUSG00000023067	3987.54	-0.306286	0.039884	-7.67943	1.59804e-14	5.04089e-13	NO
Hs6st2	ENSMUSG00000062184	429.844	-1.09538	0.142638	-7.67943	1.59798e-14	5.04089e-13	DOWN
Arhgef5	ENSMUSG00000033542	5221	-0.290922	0.0379145	-7.6731	1.67883e-14	5.28405e-13	NO
Fam135a	ENSMUSG00000026153	2192.97	-0.485827	0.0633288	-7.67151	1.69989e-14	5.33857e-13	NO
Ifit2	ENSMUSG00000045932	303.61	1.00839	0.131456	7.67094	1.70734e-14	5.35016e-13	UP
Rcn1	ENSMUSG00000005973	2512.51	-0.434711	0.0568046	-7.65275	1.96731e-14	6.1513e-13	NO
Flrt1	ENSMUSG00000047787	435.006	-0.734305	0.0960439	-7.64552	2.08111e-14	6.49287e-13	NO
Pias3	ENSMUSG00000028101	851.165	-0.519368	0.0680055	-7.63714	2.22105e-14	6.91434e-13	NO
Trps1	ENSMUSG00000038679	726.24	0.640783	0.0839539	7.63255	2.30146e-14	7.14907e-13	NO
Rab5b	ENSMUSG00000000711	1565.61	-0.423783	0.0555701	-7.62609	2.41972e-14	7.50007e-13	NO
Foxo3	ENSMUSG00000048756	2006.21	-0.442489	0.0581074	-7.61502	2.63657e-14	8.1545e-13	NO
Chaf1b	ENSMUSG00000022945	1528.37	0.558842	0.0734348	7.61004	2.74002e-14	8.44973e-13	NO
Il36g	ENSMUSG00000044103	1480.25	-0.576058	0.0756989	-7.60986	2.74388e-14	8.44973e-13	NO
Gabarap	ENSMUSG00000018567	4630.51	-0.354701	0.046627	-7.6072	2.80091e-14	8.60675e-13	NO
Sars	ENSMUSG00000068739	6835.45	-0.333014	0.0437846	-7.60574	2.83278e-14	8.68596e-13	NO
Ccnb1	ENSMUSG00000041431	2804.48	0.456287	0.0600457	7.599	2.98424e-14	9.13074e-13	NO
Dnm2	ENSMUSG00000033335	4232.2	-0.346514	0.0456078	-7.5977	3.01441e-14	9.20332e-13	NO
Atad2	ENSMUSG00000022360	1828.35	0.477186	0.0628328	7.59453	3.08903e-14	9.41097e-13	NO
Nectin2	ENSMUSG00000062300	1166.61	-0.720372	0.0949013	-7.59075	3.18058e-14	9.66922e-13	NO
Sqle	ENSMUSG00000022351	9089.53	-0.251153	0.0331027	-7.58709	3.2716e-14	9.92478e-13	NO
Gsta1	ENSMUSG00000074183	235.522	-0.960683	0.126767	-7.57832	3.50064e-14	1.05971e-12	NO
Afap1l2	ENSMUSG00000025083	861.627	-0.660282	0.0872098	-7.57119	3.69821e-14	1.11714e-12	NO
Dapk2	ENSMUSG00000032380	136.833	-1.21766	0.160866	-7.56939	3.74978e-14	1.13033e-12	DOWN
Samd4	ENSMUSG00000021838	746.155	-0.76775	0.101592	-7.55722	4.11765e-14	1.2386e-12	NO
Pdlim1	ENSMUSG00000055044	11810.5	-0.326712	0.0432478	-7.55442	4.20744e-14	1.26294e-12	NO
Ipo7	ENSMUSG00000066232	8423.19	0.245772	0.0325355	7.55397	4.22194e-14	1.26463e-12	NO
Mcm10	ENSMUSG00000026669	1049.96	0.572471	0.0759587	7.53661	4.82356e-14	1.44181e-12	NO
Map3k9	ENSMUSG00000042724	1194.34	-0.483696	0.0642357	-7.53002	5.07326e-14	1.51328e-12	NO
Olfml2a	ENSMUSG00000046618	995.942	-0.707704	0.0940096	-7.528	5.1522e-14	1.53097e-12	NO
Vtcn1	ENSMUSG00000051076	730.722	-1.45625	0.193446	-7.52796	5.15404e-14	1.53097e-12	DOWN
Cracdl	ENSMUSG00000026090	212.283	1.74584	0.231931	7.52738	5.17667e-14	1.53449e-12	UP
Chst3	ENSMUSG00000057337	984.203	-0.524669	0.0697169	-7.5257	5.24396e-14	1.55121e-12	NO
Cd9	ENSMUSG00000030342	24798.4	-0.294163	0.0391038	-7.52263	5.36856e-14	1.58478e-12	NO
Gsdmd	ENSMUSG00000022575	174.583	-1.0982	0.146046	-7.51951	5.49804e-14	1.61965e-12	DOWN
Sra1	ENSMUSG00000006050	1507.95	-0.414354	0.0551101	-7.51866	5.53421e-14	1.62694e-12	NO
Lrp10	ENSMUSG00000022175	4717.45	-0.384546	0.0511968	-7.51114	5.86133e-14	1.71956e-12	NO
Mvd	ENSMUSG00000006517	1887.4	-0.369851	0.0492505	-7.50959	5.9311e-14	1.73646e-12	NO
Prrc1	ENSMUSG00000024594	1408.11	-0.562724	0.0749497	-7.50802	6.00286e-14	1.75387e-12	NO
Fgd6	ENSMUSG00000020021	1217.3	-0.434994	0.0579436	-7.50719	6.04081e-14	1.76135e-12	NO
Ubap1	ENSMUSG00000028437	1831.75	-0.397571	0.0529664	-7.50609	6.09186e-14	1.77261e-12	NO
Psmd10	ENSMUSG00000031429	1180.67	-0.392929	0.0523523	-7.50548	6.12041e-14	1.77729e-12	NO
Sting1	ENSMUSG00000024349	1275.99	-0.524013	0.0699002	-7.49659	6.54979e-14	1.89811e-12	NO
Dennd3	ENSMUSG00000036661	132.33	-1.6476	0.219888	-7.49292	6.73598e-14	1.9481e-12	DOWN
Cacnb3	ENSMUSG00000003352	677.792	-0.564813	0.0754468	-7.48625	7.087e-14	2.04134e-12	NO
Trip10	ENSMUSG00000019487	1108.85	-0.429263	0.0573385	-7.48647	7.07488e-14	2.04134e-12	NO
Tsc22d1	ENSMUSG00000022010	3625.97	-0.346013	0.0462841	-7.47584	7.67113e-14	2.20514e-12	NO
Hat1	ENSMUSG00000027018	1833.49	0.407417	0.0545001	7.47553	7.68938e-14	2.20594e-12	NO
Rrm2	ENSMUSG00000020649	8752.45	0.46417	0.0620992	7.47465	7.74085e-14	2.21625e-12	NO
Dapk1	ENSMUSG00000021559	1808.47	-0.555491	0.0744513	-7.46112	8.57874e-14	2.45122e-12	NO
Hk1	ENSMUSG00000037012	13494	-0.330678	0.0443334	-7.45889	8.72512e-14	2.48806e-12	NO
Itgb1	ENSMUSG00000025809	29498.9	-0.235793	0.0316213	-7.45677	8.86678e-14	2.5234e-12	NO
Rbmx	ENSMUSG00000031134	853.837	0.517019	0.0693789	7.45211	9.18592e-14	2.60902e-12	NO
Hpf1	ENSMUSG00000038005	870.773	0.491665	0.0660097	7.44837	9.45005e-14	2.6787e-12	NO
Hmga1	ENSMUSG00000046711	5702.59	-0.317311	0.0426819	-7.43434	1.05095e-13	2.9731e-12	NO
Ptpn5	ENSMUSG00000030854	28.9394	-2.42409	0.326154	-7.43236	1.06681e-13	3.01199e-12	DOWN
Hs6st1	ENSMUSG00000045216	4286.98	-0.490533	0.06603	-7.42894	1.0947e-13	3.08463e-12	NO
Pld3	ENSMUSG00000003363	1291.88	-0.616985	0.0831566	-7.41956	1.17508e-13	3.30458e-12	NO
Jup	ENSMUSG00000001552	34466.2	-0.312118	0.0420806	-7.41715	1.19667e-13	3.35869e-12	NO
Acot6	ENSMUSG00000043487	52.0169	2.04168	0.275329	7.41544	1.21223e-13	3.39568e-12	UP
Acat2	ENSMUSG00000023832	3230.75	-0.376057	0.0507339	-7.41234	1.24093e-13	3.46925e-12	NO
Clca2	ENSMUSG00000036960	3029.94	-0.588012	0.0793623	-7.40921	1.27059e-13	3.54521e-12	NO
Pla2g4a	ENSMUSG00000056220	2761.26	-0.471854	0.0637386	-7.40295	1.33188e-13	3.70897e-12	NO
Aldh6a1	ENSMUSG00000021238	876.55	0.802572	0.108419	7.40249	1.3365e-13	3.71458e-12	NO
Klc1	ENSMUSG00000021288	3840.06	-0.354681	0.0479555	-7.39603	1.40314e-13	3.89222e-12	NO
Cttnbp2nl	ENSMUSG00000062127	1651.09	-0.421411	0.0569906	-7.39439	1.4206e-13	3.93298e-12	NO
Xpnpep1	ENSMUSG00000025027	8325.76	-0.302236	0.0409662	-7.3777	1.61044e-13	4.44994e-12	NO
Cavin1	ENSMUSG00000004044	14956.8	-0.222691	0.0301882	-7.37674	1.62207e-13	4.4734e-12	NO
Padi3	ENSMUSG00000025328	1899.62	-0.411057	0.0557345	-7.37528	1.64001e-13	4.51415e-12	NO
Dtx2	ENSMUSG00000004947	956.568	-0.458493	0.0622491	-7.36546	1.76537e-13	4.83121e-12	NO
Stab1	ENSMUSG00000042286	2595.4	-0.611839	0.0830643	-7.36585	1.76019e-13	4.83121e-12	NO
Garem1	ENSMUSG00000042680	645.436	-0.612869	0.0832073	-7.36558	1.76383e-13	4.83121e-12	NO
Itpripl2	ENSMUSG00000095115	890.33	-0.640501	0.0870036	-7.36177	1.81484e-13	4.95708e-12	NO
Notum	ENSMUSG00000042988	108.246	-2.93812	0.399142	-7.36109	1.82416e-13	4.97302e-12	DOWN
Krt4	ENSMUSG00000059668	42663.8	-2.18005	0.296198	-7.36011	1.83758e-13	5.00005e-12	DOWN
Mvp	ENSMUSG00000030681	2870.94	-0.395404	0.053732	-7.35881	1.85551e-13	5.03922e-12	NO
Slbp	ENSMUSG00000004642	1147.37	0.443485	0.0603343	7.35046	1.97523e-13	5.35415e-12	NO
Prr13	ENSMUSG00000023048	2245.82	-0.494175	0.0672363	-7.34983	1.98465e-13	5.36947e-12	NO
Plk4	ENSMUSG00000025758	1092.93	0.554093	0.0754395	7.34488	2.0595e-13	5.56143e-12	NO
Dkc1	ENSMUSG00000031403	2809.83	0.442052	0.0601907	7.34419	2.07002e-13	5.57927e-12	NO
Ntn4	ENSMUSG00000020019	656.162	-0.758377	0.103343	-7.33847	2.16053e-13	5.81224e-12	NO
Tnfrsf23	ENSMUSG00000037613	2616.15	-0.580413	0.0791074	-7.33702	2.18401e-13	5.86434e-12	NO
ENSMUSG00000002250	ENSMUSG00000002250	4765.07	-0.289813	0.0395157	-7.33413	2.23167e-13	5.98106e-12	NO
[truncated: 53,141 more rows]

## Sheet: FC_ENRADA vs ENRA--
GeneSymbol	ensembl.id	baseMean	log2FoldChange	lfcSE	stat	pvalue	padj	diffexpressed
[truncated: 53,673 more rows]

[truncated: 2 more sheets: FC_ENRADA vs ENRA-A, FC_ENRADA vs ENRAD]
