# Supplementary material for: Rarγ-Foxa1 signaling promotes luminal identity in prostate progenitors and is disrupted in prostate cancer
Source: EMBO Rep. 2024 Dec 4;26(2):443–69. doi: 10.1038/s44319-024-00335-y (PMC11772605; doi:10.1038/s44319-024-00335-y)
Supplement: Supplementary file 4 — Data Set EV2 [file 44319_2024_335_MOESM4_ESM.xlsx]

## Sheet: Dataset EV2. GO terms enrichmen
Dataset EV2. GO terms enrichment analysis.

## Sheet: FC_ENRA-AvsENRA--
GO	Description	-log10(P-value)	Hits
GO:0030855	epithelial cell differentiation	23	Acvrl1|Alox8|Prdm1|Bmp4|Bmp6|Casp14|Cav1|Cdkn1c|Cdx2|Ces1g|Cftr|Cited1|Cldn1|Dlx5|Dmd|Ces1e|Eya1|Fgfr1|Fzd1|Gata6|Gdnf|Gja1|Gli2|Pdpn|Hey1|Hhex|Foxa1|Id2|Il1a|Kcnq1|Krt10|Krt14|Krt16|Krt17|Krt4|Krt6a|Krt6b|Dsg4|Maf|Ascl1|Mmp9|Ovol1|Pdgfb|Pecam1|Serpine1|Plcb1|Pparg|Pthlh|Ptk6|Six1|Six2|Sprr1a|Sprr1b|Sprr2b|Sprr2d|Sprr2e|Sprr2h|Sprr2i|Sprr2k|Sprr3|Stc1|Stfa1|Stfa2|Stfa3|Tgfb2|Tgm3|Thrb|Tie1|Tnf|Up…
GO:0043588	skin development	20	Alox12b|Alox8|Bcl2|Casp14|Cldn1|Edar|Lgr5|Flg|Fst|Gata6|Gli2|Foxq1|Igfbp5|Il1a|Inhba|Itga6|Krt10|Krt16|Krt17|Krt1|Krt6a|Krt6b|Dsg4|Ngfr|Ovol1|Shh|Sprr1a|Sprr1b|Sprr2b|Sprr2d|Sprr2e|Sprr2h|Sprr2i|Sprr2k|Sprr3|Stfa1|Stfa2|Stfa3|Tgfb2|Tgm3|Tnf|Wnt7a|Aloxe3|Tnfrsf19|Sfn|Txnip|Scel|Sostdc1|Asprv1|Hrnr|Fuz|Abca12|Csta2|Krt76|Dsp|Acer1|Grhl1|Csta1|Fras1|Cyp26b1|Cdsn|Csta3|Pnpla1|Apcdd1|Cstdc5|Cstdc6
GO:0008544	epidermis development	19	Alox8|Bcl2|Bmp4|Casp14|Edar|Lgr5|Fgfr1|Flg|Fst|Gata6|Gli2|Hey1|Foxq1|Igfbp5|Il1a|Inhba|Kcnq1|Krt10|Krt16|Krt17|Krt6a|Krt6b|Dsg4|Ngfr|Ovol1|Ppara|Shh|Sprr1a|Sprr1b|Sprr2b|Sprr2d|Sprr2e|Sprr2h|Sprr2i|Sprr2k|Sprr3|Stfa1|Stfa2|Stfa3|Tgfb2|Tgm3|Tnf|Aloxe3|Tnfrsf19|Sult2b1|Sfn|Txnip|Krtdap|Scel|Sostdc1|Hrnr|Fuz|Spink5|Cst6|Abca12|Csta2|Krt76|Pls1|Dsp|Grhl1|Csta1|Cyp26b1|Klk14|Cdsn|Csta3|Pnpla1|Apcdd1|M…
GO:0042330	taxis	19	Adam8|Angpt1|Angpt2|Aif1|Alcam|C3ar1|Calca|Cdk5r1|Cxcr2|Ccr3|Ccr2|Ccr5|Dapk2|Dlx5|Dpp4|Ednra|Efnb2|Epha7|Etv1|Fgf1|Fgfr1|Vegfd|Fn1|Gap43|Gas1|Gdnf|Gli2|Cxcl1|Hoxa1|Id2|Igfals|Isl1|Itgb2|Kif5c|Lama3|Lamc2|Lbp|Lsp1|Nbl1|Ngfr|Nr4a3|Ccn3|Pdgfb|Padi2|Enpp2|Pgf|Pik3cd|Serpine1|Ptn|S100a8|S100a9|Scg2|Ccl1|Ccl2|Ccl20|Ccl7|Ccl8|Cxcl15|Cxcl2|Sema3a|Sema3e|Sema4f|Sema5a|Sema6c|Sema7a|Shh|Slit1|Tgfb2|Vcam1|V…
GO:0006935	chemotaxis	19	Adam8|Angpt1|Angpt2|Aif1|Alcam|C3ar1|Calca|Cdk5r1|Cxcr2|Ccr3|Ccr2|Ccr5|Dapk2|Dlx5|Dpp4|Ednra|Efnb2|Epha7|Etv1|Fgf1|Fgfr1|Vegfd|Fn1|Gap43|Gas1|Gdnf|Gli2|Cxcl1|Hoxa1|Igfals|Isl1|Itgb2|Kif5c|Lama3|Lamc2|Lbp|Lsp1|Nbl1|Ngfr|Nr4a3|Ccn3|Pdgfb|Padi2|Enpp2|Pgf|Pik3cd|Serpine1|Ptn|S100a8|S100a9|Scg2|Ccl1|Ccl2|Ccl20|Ccl7|Ccl8|Cxcl15|Cxcl2|Sema3a|Sema3e|Sema4f|Sema5a|Sema6c|Sema7a|Shh|Slit1|Tgfb2|Vcam1|Vegfc…
GO:0006954	inflammatory response	17	Acp5|Adam8|Aldh2|Alox15|Alox5ap|Fabp4|Bmp6|C3ar1|Calca|Camk4|Cfh|Cxcr2|Ccr3|Ccr2|Ccr5|Dnase1l3|Ednra|Mecom|F2r|Fgfr1|Fn1|Gja1|Cxcl1|Hmox1|Hp|Ier3|Il18|Il18rap|Il1a|Il1rap|Il18r1|Il4ra|Isl1|Itgb2|Krt16|Krt1|Lbp|Ltb4r1|Cd180|Naip5|Naip6|Nfkbia|Nos2|Ccn3|P2rx7|Pdcd4|Pik3cd|Pla2g2d|Serpine1|Ppara|Pparg|Ptger1|Ptger3|Ptn|Rasgrp1|Rora|S100a8|S100a9|Scnn1b|Ccl1|Ccl2|Ccl20|Ccl7|Ccl8|Cxcl15|Cxcl2|Sema7a|S…
GO:2000147	positive regulation of cell motility	16	Acp5|Adam8|Angpt1|Aif1|Rhob|Bcl2|Bmp4|C3ar1|Cav1|Cldn1|Cxcr2|Ccr2|Cyp1b1|Dapk2|Defb1|Ednra|F2r|Fbln1|Fgf1|Fgfr1|Vegfd|Fn1|Pdpn|Gpld1|Has2|Hmox1|Igfbp5|Il18|Il1a|Itga5|Itga6|Lamc2|Lbp|Kitl|Mmp3|Mmp7|Mmp9|Nr4a3|Ddr2|Pdgfb|Enpp2|Pecam1|Pgf|Pik3cd|Serpine1|Plau|Prl2c2|Ptger3|Ptn|Ptprz1|Ccl1|Ccl2|Ccl20|Ccl7|Sema3a|Sema3e|Sema4f|Sema5a|Sema6c|Sema7a|Shh|Sparc|Spn|Tgfb2|Vegfc|Vil1|Ccn4|Wnt7a|Sema4g|Dysf…
GO:0030216	keratinocyte differentiation	16	Alox8|Casp14|Il1a|Krt10|Krt16|Krt17|Krt6a|Krt6b|Dsg4|Sprr1a|Sprr1b|Sprr2b|Sprr2d|Sprr2e|Sprr2h|Sprr2i|Sprr2k|Sprr3|Stfa1|Stfa2|Stfa3|Tgfb2|Tgm3|Sfn|Txnip|Scel|Hrnr|Abca12|Csta2|Dsp|Grhl1|Csta1|Cyp26b1|Cdsn|Csta3|Pnpla1|Cstdc5|Cstdc6
GO:0030335	positive regulation of cell migration	16	Acp5|Adam8|Angpt1|Aif1|Rhob|Bcl2|Bmp4|C3ar1|Cav1|Cldn1|Cxcr2|Ccr2|Cyp1b1|Dapk2|Ednra|F2r|Fbln1|Fgf1|Fgfr1|Vegfd|Fn1|Pdpn|Gpld1|Has2|Hmox1|Igfbp5|Il18|Il1a|Itga5|Itga6|Lamc2|Lbp|Kitl|Mmp3|Mmp7|Mmp9|Nr4a3|Ddr2|Pdgfb|Enpp2|Pecam1|Pgf|Pik3cd|Serpine1|Plau|Prl2c2|Ptger3|Ptn|Ptprz1|Ccl1|Ccl2|Ccl20|Ccl7|Sema3a|Sema3e|Sema4f|Sema5a|Sema6c|Sema7a|Shh|Sparc|Spn|Tgfb2|Vegfc|Vil1|Ccn4|Wnt7a|Sema4g|Dysf|Podxl…
GO:0040017	positive regulation of locomotion	16	Acp5|Adam8|Angpt1|Aif1|Rhob|Bcl2|Bmp4|C3ar1|Cav1|Cldn1|Cxcr2|Ccr2|Cyp1b1|Dapk2|Defb1|Ednra|F2r|Fbln1|Fgf1|Fgfr1|Vegfd|Fn1|Pdpn|Gpld1|Has2|Hmox1|Igfbp5|Il18|Il1a|Itga5|Itga6|Lamc2|Lbp|Kitl|Mmp3|Mmp7|Mmp9|Nr4a3|Ddr2|Pdgfb|Enpp2|Pecam1|Pgf|Pik3cd|Serpine1|Plau|Prl2c2|Ptger3|Ptn|Ptprz1|Scg2|Ccl1|Ccl2|Ccl20|Ccl7|Sema3a|Sema3e|Sema4f|Sema5a|Sema6c|Sema7a|Shh|Sparc|Spn|Tgfb2|Vegfc|Vil1|Ccn4|Wnt7a|Sema4g…
GO:0051272	positive regulation of cellular component movement	16	Acp5|Adam8|Angpt1|Aif1|Rhob|Bcl2|Bmp4|C3ar1|Cav1|Cldn1|Cxcr2|Ccr2|Cyp1b1|Dapk2|Defb1|Ednra|F2r|Fbln1|Fgf1|Fgfr1|Vegfd|Fn1|Pdpn|Gpld1|Has2|Hmox1|Igfbp5|Il18|Il1a|Itga5|Itga6|Lamc2|Lbp|Kitl|Mmp3|Mmp7|Mmp9|Nr4a3|Ddr2|Pdgfb|Enpp2|Pecam1|Pgf|Pik3cd|Serpine1|Plau|Prl2c2|Ptger3|Ptn|Ptprz1|Ccl1|Ccl2|Ccl20|Ccl7|Sema3a|Sema3e|Sema4f|Sema5a|Sema6c|Sema7a|Shh|Sparc|Spn|Tgfb2|Vegfc|Vil1|Ccn4|Wnt7a|Sema4g|Dysf…
GO:0009913	epidermal cell differentiation	15	Alox8|Bmp4|Casp14|Fgfr1|Gata6|Gli2|Hey1|Il1a|Kcnq1|Krt10|Krt16|Krt17|Krt6a|Krt6b|Dsg4|Ovol1|Sprr1a|Sprr1b|Sprr2b|Sprr2d|Sprr2e|Sprr2h|Sprr2i|Sprr2k|Sprr3|Stfa1|Stfa2|Stfa3|Tgfb2|Tgm3|Sult2b1|Sfn|Txnip|Scel|Hrnr|Spink5|Abca12|Csta2|Pls1|Dsp|Grhl1|Csta1|Cyp26b1|Cdsn|Csta3|Pnpla1|Myo3a|Cstdc5|Cstdc6
GO:0031424	keratinization	15	Casp14|Il1a|Krt16|Krt17|Krt6a|Krt6b|Sprr1a|Sprr1b|Sprr2b|Sprr2d|Sprr2e|Sprr2h|Sprr2i|Sprr2k|Sprr3|Tgm3|Sfn|Hrnr|Abca12|Cyp26b1|Cdsn
GO:0050900	leukocyte migration	15	Adam8|Aif1|C3ar1|Calca|Cxcr2|Ccr3|Ccr2|Dapk2|Dpp4|Ednra|Vegfd|Fut4|Fut9|Cxcl1|Il1a|Itga6|Itgb2|Lbp|Kitl|Mmp9|Nbl1|Ccn3|Pdgfb|Padi2|Pecam1|Pgf|Serpine1|Plcb1|Ptger3|Ptn|Ptpn22|S100a8|S100a9|Scg2|Ccl1|Ccl2|Ccl20|Ccl7|Ccl8|Cxcl15|Cxcl2|Spn|Tnf|Vcam1|Vegfc|Dysf|Podxl|Stk39|Chst2|Cxcl13|Ppbp|Gpr35|Asb2|Cxcl16|Jam2|2610528A11Rik|Il34|Il33|Il23a|Trem2|Slamf9|Nckap1l|Adtrp|Cxcl17|Ffar2|Nod2|Jaml
GO:0001944	vasculature development	14	Acvrl1|Adam8|Angpt1|Angpt2|Ang2|Rhob|Prdm1|Bmp4|C3ar1|Calca|Cav1|Cdx2|Cfh|Cited1|Cxcr2|Ccr3|Ccr2|Col4a1|Col4a2|Cyp1b1|Ednra|Efnb2|Eya1|Fgf1|Fgfr1|Vegfd|Ccn2|Fkbp10|Fn1|Fosl1|Gata6|Gja1|Glul|Pdpn|Gpld1|Has2|Hey1|Hhex|Hmox1|Hoxa1|Hpgd|Il18|Il1a|Isl1|Itga5|Itga7|Itgb2|Mmp9|Nfatc2|Ngfr|Ccn3|Nrxn1|Pdcd4|Pdgfb|Enpp2|Pecam1|Pgf|Pik3cd|Serpine1|Plau|Prl2c2|Pparg|Ptn|Rom1|Rora|Scg2|Ccl2|Sema3e|Sema5a|Shh|…
GO:0048514	blood vessel morphogenesis	14	Acvrl1|Adam8|Angpt1|Angpt2|Ang2|Rhob|Prdm1|Bmp4|C3ar1|Cav1|Cfh|Cited1|Cxcr2|Ccr3|Ccr2|Col4a1|Col4a2|Cyp1b1|Ednra|Efnb2|Eya1|Fgf1|Fgfr1|Vegfd|Ccn2|Fkbp10|Fn1|Gata6|Gja1|Glul|Gpld1|Has2|Hey1|Hhex|Hmox1|Hoxa1|Hpgd|Il18|Il1a|Isl1|Itga5|Itga7|Itgb2|Mmp9|Ngfr|Ccn3|Nrxn1|Pdgfb|Enpp2|Pecam1|Pgf|Pik3cd|Serpine1|Plau|Prl2c2|Pparg|Ptn|Rora|Scg2|Ccl2|Sema3e|Sema5a|Shh|Six1|Sparc|Stra6|Tbx2|Tgfb2|Tie1|Tnf|Veg…
GO:0060326	cell chemotaxis	13	Adam8|Aif1|C3ar1|Calca|Cxcr2|Ccr3|Ccr2|Ccr5|Dapk2|Dpp4|Ednra|Fgf1|Fgfr1|Vegfd|Cxcl1|Itgb2|Lbp|Nbl1|Ccn3|Pdgfb|Padi2|Enpp2|Pgf|Serpine1|Ptn|S100a8|S100a9|Scg2|Ccl1|Ccl2|Ccl20|Ccl7|Ccl8|Cxcl15|Cxcl2|Sema5a|Shh|Vcam1|Vegfc|Dysf|Stk39|Cxcl13|Defb4|Ppbp|Gpr35|Cxcl16|2610528A11Rik|Il34|Il23a|Slamf9|Nckap1l|Defb6|Cxcl17|Ffar2|Dock4|Defb14|Nod2|Jaml
GO:0050920	regulation of chemotaxis	13	Angpt2|Aif1|C3ar1|Cxcr2|Ccr2|Dapk2|Dpp4|Ednra|Efnb2|Fgf1|Fgfr1|Vegfd|Fn1|Lbp|Nbl1|Ccn3|Pdgfb|Padi2|Pgf|Serpine1|Ptn|Scg2|Ccl1|Ccl2|Ccl7|Sema3a|Sema3e|Sema4f|Sema5a|Sema6c|Sema7a|Shh|Slit1|Vegfc|Wnt3|Sema4g|Dysf|Stk39|Cxcl13|Tubb2b|Il34|Adgra2|Il23a|Trem2|Nckap1l|Sema3d|Cxcl17|Nod2
GO:0050673	epithelial cell proliferation	13	Acvrl1|Ang2|Bmp4|Bmp6|Bnc1|Calca|Cav1|Cdkn1c|Cldn1|Ccr3|Dlx5|Ednra|Efnb2|Eya1|Lgr5|Fgf1|Fgfr1|Vegfd|Fst|Gas1|Gja1|Glul|Has2|Hey1|Hmox1|Id2|Igfbp5|Il18|Isl1|Itpr1|Krt4|Mmp12|Ngfr|Nr4a3|Ccn3|Nppb|Pdgfb|Pgf|Pik3cd|Plau|Prl2c2|Pparg|Ptn|Scg2|Ccl2|Sema5a|Shh|Six1|Sparc|Tgfb2|Tie1|Tnf|Tnfaip3|Vegfc|Wnt7a|Osr1|Ceacam1|Dysf|Sfn|Htra1|Slurp1|Serpinb1a|Aqp11|Prl8a9|Atoh8|Epgn|Osr2|Lims2|Sdr16c5|Nod2|Klk8|N…
GO:0030155	regulation of cell adhesion	13	Acp5|Acvrl1|Adam8|Angpt1|Angpt2|Aif1|Alox15|Arhgap6|Bcl2|Bmp4|Bmp6|Calca|Cav1|Ccr2|Ccr5|Cyp1b1|Dmd|Dpp4|Efnb2|Epha7|Fbln1|Fbln2|Fn1|Fut4|Fut9|Pdpn|H2-Ab1|Has2|Il18|Il1a|Il4ra|Itga5|Itga6|Itgb2|Lama3|Lgals1|Mmp12|Myb|Nr4a3|Pdgfb|Enpp2|Pla2g2d|Serpine1|Plau|Ppara|Ptger3|Ptn|Ptpn22|Ptpru|Ptprz1|Rasgrp1|Ccl2|Sema3e|Sema5a|Shh|Sox13|Spn|Tgfb2|Tgm2|Tnf|Tnfaip3|Vcam1|Vegfc|Vnn1|Agr2|Ceacam1|Dysf|Pla2g2f…
GO:0030595	leukocyte chemotaxis	13	Adam8|Aif1|C3ar1|Calca|Cxcr2|Ccr3|Ccr2|Dapk2|Dpp4|Ednra|Vegfd|Cxcl1|Itgb2|Lbp|Nbl1|Ccn3|Pdgfb|Padi2|Pgf|Serpine1|Ptn|S100a8|S100a9|Scg2|Ccl1|Ccl2|Ccl20|Ccl7|Ccl8|Cxcl15|Cxcl2|Vegfc|Dysf|Stk39|Cxcl13|Ppbp|Gpr35|Cxcl16|2610528A11Rik|Il34|Il23a|Slamf9|Nckap1l|Cxcl17|Ffar2|Nod2|Jaml
GO:0001568	blood vessel development	12	Acvrl1|Adam8|Angpt1|Angpt2|Ang2|Rhob|Prdm1|Bmp4|C3ar1|Cav1|Cdx2|Cfh|Cited1|Cxcr2|Ccr3|Ccr2|Col4a1|Col4a2|Cyp1b1|Ednra|Efnb2|Eya1|Fgf1|Fgfr1|Vegfd|Ccn2|Fkbp10|Fn1|Fosl1|Gata6|Gja1|Glul|Gpld1|Has2|Hey1|Hhex|Hmox1|Hoxa1|Hpgd|Il18|Il1a|Isl1|Itga5|Itga7|Itgb2|Mmp9|Ngfr|Ccn3|Nrxn1|Pdgfb|Enpp2|Pecam1|Pgf|Pik3cd|Serpine1|Plau|Prl2c2|Pparg|Ptn|Rora|Scg2|Ccl2|Sema3e|Sema5a|Shh|Six1|Sparc|Stra6|Tbx2|Tgfb2|T…
GO:0050678	regulation of epithelial cell proliferation	12	Acvrl1|Ang2|Bmp4|Bmp6|Bnc1|Cav1|Cdkn1c|Cldn1|Ccr3|Dlx5|Ednra|Efnb2|Eya1|Fgf1|Fgfr1|Vegfd|Gas1|Gja1|Glul|Has2|Hey1|Hmox1|Il18|Isl1|Itpr1|Krt4|Mmp12|Ngfr|Nr4a3|Nppb|Pdgfb|Pgf|Pik3cd|Plau|Prl2c2|Pparg|Ptn|Scg2|Ccl2|Sema5a|Shh|Six1|Sparc|Tgfb2|Tie1|Tnf|Tnfaip3|Vegfc|Wnt7a|Osr1|Ceacam1|Dysf|Sfn|Htra1|Slurp1|Aqp11|Prl8a9|Atoh8|Epgn|Osr2|Lims2|Nod2|Nlrc3|Jaml|Sgpp2
GO:0002685	regulation of leukocyte migration	12	Adam8|Aif1|C3ar1|Cxcr2|Ccr2|Dapk2|Dpp4|Ednra|Vegfd|Fut4|Fut9|Il1a|Lbp|Kitl|Mmp9|Nbl1|Ccn3|Padi2|Pecam1|Pgf|Serpine1|Plcb1|Ptger3|Ptn|Ptpn22|Ccl1|Ccl2|Ccl20|Ccl7|Spn|Vegfc|Dysf|Stk39|Chst2|Cxcl13|Jam2|2610528A11Rik|Il34|Il33|Il23a|Trem2|Nckap1l|Adtrp|Cxcl17|Nod2
GO:0097529	myeloid leukocyte migration	12	Adam8|Aif1|C3ar1|Calca|Cxcr2|Ccr3|Ccr2|Dapk2|Dpp4|Ednra|Vegfd|Cxcl1|Il1a|Itgb2|Lbp|Nbl1|Ccn3|Pdgfb|Pecam1|Pgf|Serpine1|Plcb1|Ptger3|S100a8|S100a9|Scg2|Ccl1|Ccl2|Ccl20|Ccl7|Ccl8|Cxcl15|Cxcl2|Vegfc|Dysf|Cxcl13|Ppbp|Gpr35|Il34|Il23a|Trem2|Nckap1l|Cxcl17|Nod2|Jaml
GO:0001525	angiogenesis	11	Acvrl1|Adam8|Angpt1|Angpt2|Ang2|Rhob|Bmp4|C3ar1|Cav1|Cfh|Cxcr2|Ccr3|Ccr2|Col4a1|Col4a2|Cyp1b1|Ednra|Efnb2|Fgf1|Fgfr1|Vegfd|Ccn2|Fn1|Gata6|Glul|Gpld1|Hhex|Hmox1|Il18|Il1a|Isl1|Itga5|Itgb2|Mmp9|Ngfr|Ccn3|Nrxn1|Enpp2|Pecam1|Pgf|Pik3cd|Serpine1|Plau|Prl2c2|Pparg|Ptn|Rora|Scg2|Ccl2|Sema3e|Sema5a|Shh|Sparc|Tgfb2|Tie1|Tnf|Vegfc|Wnt7a|Ceacam1|Creb3l1|Dysf|Amot|Ramp1|Calcrl|Ddah1|Epgn|Adgra2|Rhoj|Adgrb1|A…
GO:0050878	regulation of body fluid levels	11	Alox12b|Aqp3|Aqp4|Aqp5|Aqp7|Rab27a|Atp7b|Cav1|Cfh|Cftr|Cldn1|F2r|Fbln1|Flg|Fn1|Gja1|Gp1bb|Pdpn|Guca2b|Krt16|Krt1|Mmp13|Neurl1a|Nppb|Pdgfb|Serpine1|Plau|Prl2c2|Prl2c3|Procr|Ptger3|S100a9|Scnn1b|Shh|Thbd|Agr2|Aloxe3|Papss2|Ceacam1|Stk39|Sfn|C1qtnf1|Prl8a9|Hrnr|Wnk4|Ubash3b|Pear1|Abca12|Sytl2|Adtrp|Atp6v1b1|Acer1|Grhl1|Socs2|Tspan8|Enpp4|Cyp26b1|Tmprss11f|Pnpla1|Kalrn
GO:0045229	external encapsulating structure organization	11	Cav1|Col4a1|Col4a2|Col4a4|Col4a5|Cyp1b1|Dpp4|Eln|Fbln1|Fbln2|Ccn2|Fkbp10|Fn1|Pdpn|Has2|Ltbp3|Mmp12|Mmp10|Mmp13|Mmp15|Mmp24|Mmp3|Mmp7|Mmp9|Ddr2|Sema5a|Tgfb2|Tgfbi|Tgm3|Tie1|Tnf|Creb3l1|Ero1a|Col5a3|Efemp2|Slc39a8|Klk5|Hrnr|2300002M23Rik|Pxdn|Ntng1|Tnxb|Mmp1a|Mmp1b|Adtrp|Ntng2|Phldb2|Col28a1|Adamtsl4|Csgalnact1|Adamts4|Flrt2|Wdr72
GO:0032102	negative regulation of response to external stimulus	11	Acp5|Angpt2|Aif1|Prdm1|Dpp4|Gja1|Ier3|Ifi204|Isl1|Krt1|Ltf|Mmp12|Nbl1|Ccn3|Nrxn1|Pdgfb|Padi2|Serpine1|Plau|Ppara|Pparg|Ptger3|Rora|Ccl2|Sema3a|Sema3e|Sema4f|Sema5a|Sema6c|Sema7a|Slit1|Spn|Thbd|Otop1|Tnf|Tnfaip3|Wnt3|Bace1|Nt5e|Ceacam1|Sema4g|Sh2d1b1|Calcrl|Cxcl13|Htra1|Tspan6|C1qtnf1|Spink5|Ubash3b|Irak3|Trem2|Sema3d|Adtrp|Phldb2|Enpp3|Tspan8|A2m|Cxcl17|Rgma|Nod2|Klk8|Nlrc3
GO:0032103	positive regulation of response to external stimulus	11	Adam8|Aif1|Alox5ap|Fabp4|Bmp6|C3ar1|Cxcr2|Ccr2|Ccr5|Dapk2|Dpp4|Ednra|Fgfr1|Vegfd|Fn1|Cxcl1|Ifi204|Il18rap|Lbp|Cd180|Mmp12|Nfkbia|Pdcd4|Pdgfb|Pgf|Serpine1|Ptger3|Ptn|Rasgrp1|S100a8|S100a9|Scg2|Ccl1|Ccl2|Ccl7|Sema5a|Shh|Tnf|Vegfc|Ccn4|Klk7|Dysf|Sh2d1b1|Stk39|Tslp|Cxcl13|Klk5|Trim15|Il34|Trim12a|Il33|Il23a|Trem2|Nckap1l|Nrg1|Cxcl17|Ffar2|Ifi209|Pla2g3|Pde5a|Nlrp10|Nod2|Trim12c|Aim2|Mndal
GO:0040013	negative regulation of locomotion	10	Acvrl1|Angpt2|Aif1|Rhob|Bcl2|Ccr5|Cyp1b1|Dach1|Dpp4|Fbln1|Igfbp5|Krt16|Nbl1|Ngfr|Ccn3|Pdgfb|Padi2|Serpine1|Plcb1|Pparg|Ppargc1a|Ptn|Ptpru|Ptprr|Ccl2|Sema3a|Sema3e|Sema4f|Sema5a|Sema6c|Sema7a|Shh|Slit1|Stc1|Tie1|Tnf|Dpysl3|Wnt3|Sema4g|Ldlrad4|Cxcl13|Slurp1|Fuz|Il33|Mctp1|Il24|Adgrb1|Sema3d|Adtrp|Srgap1|Phldb2|Nrg1|Ndrg4|Nexmif|Atp2b4
GO:0045596	negative regulation of cell differentiation	10	Abcg1|Acvrl1|Bmp4|Calca|Cav1|Cdk5r1|Cftr|Cited1|Ccr5|Dmd|Epha7|Bcl11a|Fbln1|Fgfr1|Fst|Gli2|Hey1|Foxa1|Slc6a4|Id2|Id4|Igfbp5|Il18|Il1a|Il4ra|Isl1|Mafb|Lmo2|Ltbp3|Ascl1|Mmp9|Meis2|Mt3|Myb|Nfatc2|Nfkbia|Ccn3|Nppc|Pdcd4|Pdgfb|Prl2c2|Ppara|Pparg|Ptger3|Pthlh|Ptn|Rgs2|Rora|Sema3a|Sema3e|Sema4f|Sema5a|Sema6c|Sema7a|Shh|Six2|Slit1|Tgfb2|Tnf|Vegfc|Ccn4|Wnt3|Wnt7a|Osr1|Ceacam1|Sema4g|Ldlrad4|Pglyrp2|Sostdc…
GO:0032787	monocarboxylic acid metabolic process	10	Adh1|Adh7|Aldh1a1|Alox12b|Alox15|Alox8|Alox5ap|Fabp4|Cav1|Cbfa2t3|Entpd5|Ces1g|Crabp2|Cyp1a1|Cyp1b1|Cyp2f2|Ces1e|Faah|Fabp2|Fbp1|Gamt|Gapdhs|Pdpn|Gstm6|Hao1|Hpgd|Ier3|Fabp6|Fabp5|Nr4a3|P2rx7|Pdk2|Ppara|Pparg|Ppargc1a|Acsm3|Vnn1|Aloxe3|Ggt5|Mgll|Aldh1a7|Ceacam1|Vnn3|Acot1|Pla2g2f|Scd3|Hacd1|Slc4a4|Pfkp|Acss2|Fads3|Them5|Prxl2b|Hacd4|Gatm|Dgat2|Acss1|Elovl7|Akr1c21|Tnxb|Elovl4|Gck|Cyp27a1|Ces1d|Akr…
GO:0030198	extracellular matrix organization	9.8	Cav1|Col4a1|Col4a2|Col4a4|Col4a5|Cyp1b1|Dpp4|Eln|Fbln1|Fbln2|Ccn2|Fkbp10|Fn1|Pdpn|Has2|Ltbp3|Mmp12|Mmp10|Mmp13|Mmp15|Mmp24|Mmp3|Mmp7|Mmp9|Ddr2|Sema5a|Tgfb2|Tgfbi|Tie1|Tnf|Creb3l1|Ero1a|Col5a3|Efemp2|Slc39a8|Klk5|2300002M23Rik|Pxdn|Ntng1|Tnxb|Mmp1a|Mmp1b|Adtrp|Ntng2|Phldb2|Col28a1|Adamtsl4|Csgalnact1|Adamts4|Flrt2|Wdr72
GO:0031347	regulation of defense response	9.8	Acp5|Adam8|Aldh2|Alox15|Alox5ap|Fabp4|Ccr2|Ccr5|Dnase1l3|Dpp4|Ednra|Fgfr1|Gja1|Cxcl1|Ier3|Ifi204|Il18rap|Isl1|Krt1|Lbp|Mmp12|Nfkbia|Ccn3|Pdcd4|Pla2g2d|Serpine1|Ppara|Pparg|Ptger3|Ptpn22|Rasgrp1|Rora|S100a8|S100a9|Ccl1|Sema7a|Spn|Otop1|Tnf|Tnfaip3|Ccn4|Mgll|Nt5e|Klk7|Ceacam1|Sh2d1b1|Stk39|Tslp|Calcrl|Htra1|Tspan6|Clcf1|Pglyrp2|Serpinb1a|Klk5|Spink5|Irak3|Cd200r3|Trim12a|Il33|Apobec3|Il23a|Trem2|Ak…
GO:0043062	extracellular structure organization	9.8	Cav1|Col4a1|Col4a2|Col4a4|Col4a5|Cyp1b1|Dpp4|Eln|Fbln1|Fbln2|Ccn2|Fkbp10|Fn1|Pdpn|Has2|Ltbp3|Mmp12|Mmp10|Mmp13|Mmp15|Mmp24|Mmp3|Mmp7|Mmp9|Ddr2|Sema5a|Tgfb2|Tgfbi|Tie1|Tnf|Creb3l1|Ero1a|Col5a3|Efemp2|Slc39a8|Klk5|2300002M23Rik|Pxdn|Ntng1|Tnxb|Mmp1a|Mmp1b|Adtrp|Ntng2|Phldb2|Col28a1|Adamtsl4|Csgalnact1|Adamts4|Flrt2|Wdr72
GO:0010631	epithelial cell migration	9.7	Acvrl1|Adam8|Angpt1|Angpt2|Rhob|Bmp4|Calca|Cyp1b1|Dpp4|Efnb2|Fgf1|Fgfr1|Glul|Gpld1|Has2|Hmox1|Itgb2|Krt16|Mmp9|Ccn3|Pdgfb|Enpp2|Pecam1|Pik3cd|Serpine1|Prl2c2|Pparg|Ptprr|Sema3a|Sema5a|Shh|Sparc|Stc1|Tgfb2|Tnf|Vegfc|Vil1|Wnt7a|Ceacam1|Amot|Cxcl13|Lgals12|Dock5|Atoh8|Adgra2|Rhoj|Adgrb1|Adtrp|Ccbe1|Atp2b4
GO:0090132	epithelium migration	9.5	Acvrl1|Adam8|Angpt1|Angpt2|Rhob|Bmp4|Calca|Cyp1b1|Dpp4|Efnb2|Fgf1|Fgfr1|Glul|Gpld1|Has2|Hmox1|Itgb2|Krt16|Mmp9|Ccn3|Pdgfb|Enpp2|Pecam1|Pik3cd|Serpine1|Prl2c2|Pparg|Ptprr|Sema3a|Sema5a|Shh|Sparc|Stc1|Tgfb2|Tnf|Vegfc|Vil1|Wnt7a|Ceacam1|Amot|Cxcl13|Lgals12|Dock5|Atoh8|Adgra2|Rhoj|Adgrb1|Adtrp|Ccbe1|Atp2b4
GO:0050891	multicellular organismal water homeostasis	9.5	Alox12b|Aqp3|Aqp4|Aqp7|Cftr|Cldn1|Flg|Krt16|Krt1|Scnn1b|Aloxe3|Sfn|Hrnr|Abca12|Atp6v1b1|Acer1|Grhl1|Cyp26b1|Tmprss11f|Pnpla1
GO:0090130	tissue migration	9.4	Acvrl1|Adam8|Angpt1|Angpt2|Rhob|Bmp4|Calca|Cyp1b1|Dpp4|Efnb2|Fgf1|Fgfr1|Glul|Gpld1|Has2|Hmox1|Itgb2|Krt16|Mmp9|Ccn3|Pdgfb|Enpp2|Pecam1|Pik3cd|Serpine1|Prl2c2|Pparg|Ptprr|Sema3a|Sema5a|Shh|Sparc|Stc1|Tgfb2|Tnf|Vegfc|Vil1|Wnt7a|Ceacam1|Amot|Cxcl13|Lgals12|Dock5|Atoh8|Adgra2|Rhoj|Adgrb1|Adtrp|Ccbe1|Atp2b4
GO:0001667	ameboidal-type cell migration	9.4	Acvrl1|Adam8|Angpt1|Angpt2|Rhob|Bmp4|Calca|Cyp1b1|Dpp4|Efnb2|Fgf1|Fgfr1|Fn1|Gdnf|Glul|Gpld1|Has2|Hmox1|Isl1|Itgb2|Krt16|Kitl|Mmp12|Mmp9|Ccn3|Ddr2|Pdgfb|Enpp2|Pecam1|Pik3cd|Serpine1|Prl2c2|Pparg|Ptprr|Sema3a|Sema3e|Sema4f|Sema5a|Sema6c|Sema7a|Shh|Sparc|Stc1|Tgfb2|Tnf|Vegfc|Vil1|Wnt7a|Ceacam1|Sema4g|Amot|Cxcl13|Lgals12|Dock5|Atoh8|Prr5l|Adgra2|Rhoj|Adgrb1|Sema3d|Adtrp|Ccbe1|Atp2b4
GO:0048729	tissue morphogenesis	9.3	Acvrl1|Adam8|Angpt1|Aldh1a1|Rhob|Bcl2|Bmp4|Car2|Cited1|Cxcr2|Col4a1|Ednra|Efnb2|Epha7|Eya1|Lgr5|Fgf1|Fgfr1|Fst|Fzd1|Gdnf|Gja1|Gli2|Pdpn|Hey1|Foxq1|Hhex|Foxa1|Id4|Igfbp5|Inhba|Isl1|Krt16|Krt17|Krt6a|Krt6b|Lama3|Mgp|Mmp12|Ngfr|Nr4a3|Pdgfb|Pgf|Pik3cd|Pthlh|Scnn1b|Sema3a|Sema3e|Sema5a|Shh|Six1|Six2|Stc1|Tbx2|Tgfb2|Tgfb3|Tgm2|Tie1|Tnf|Tnnt2|Vegfc|Wnt9b|Wnt3|Wnt7a|Osr1|Efemp2|Asb2|Sostdc1|Wnk4|Fuz|Flrt…
GO:0045765	regulation of angiogenesis	9.3	Acvrl1|Angpt2|Rhob|C3ar1|Cxcr2|Ccr3|Ccr2|Col4a2|Cyp1b1|Fgf1|Vegfd|Gata6|Glul|Hhex|Hmox1|Il1a|Isl1|Itga5|Itgb2|Mmp9|Ngfr|Enpp2|Pgf|Pik3cd|Serpine1|Prl2c2|Pparg|Ptn|Ccl2|Sema3e|Sema5a|Shh|Sparc|Tgfb2|Tie1|Tnf|Vegfc|Ceacam1|Creb3l1|Amot|Ddah1|Adgra2|Rhoj|Adgrb1|Adm2|Tspan12|Itgb8|Ccbe1|Atp2b4
GO:0030104	water homeostasis	9.3	Alox12b|Aqp3|Aqp4|Aqp7|Cftr|Cldn1|Flg|Krt16|Krt1|Scnn1b|Aloxe3|Sfn|Aqp11|Hrnr|Abca12|Atp6v1b1|Acer1|Grhl1|Cyp26b1|Tmprss11f|Pnpla1
GO:0050727	regulation of inflammatory response	9.2	Acp5|Adam8|Aldh2|Alox15|Alox5ap|Fabp4|Ccr2|Ccr5|Dnase1l3|Ednra|Fgfr1|Ier3|Isl1|Krt1|Lbp|Nfkbia|Ccn3|Pdcd4|Pla2g2d|Serpine1|Ppara|Pparg|Ptger3|Rora|S100a8|S100a9|Ccl1|Sema7a|Spn|Tnf|Tnfaip3|Ccn4|Mgll|Nt5e|Stk39|Tslp|Calcrl|Clcf1|Pglyrp2|Cd200r3|Il33|Trem2|Akna|Enpp3|Cxcl17|Ffar2|Pla2g3|Pde5a|Nlrp10|Nod2|Nlrc3|Dagla|Cd200r2
GO:0043542	endothelial cell migration	9.2	Acvrl1|Adam8|Angpt1|Angpt2|Rhob|Bmp4|Calca|Cyp1b1|Dpp4|Efnb2|Fgf1|Fgfr1|Glul|Gpld1|Hmox1|Itgb2|Ccn3|Pdgfb|Pecam1|Pik3cd|Prl2c2|Pparg|Sema5a|Shh|Sparc|Stc1|Tnf|Vegfc|Wnt7a|Ceacam1|Amot|Cxcl13|Lgals12|Atoh8|Adgra2|Rhoj|Adgrb1|Adtrp|Ccbe1|Atp2b4
GO:1901342	regulation of vasculature development	9.1	Acvrl1|Angpt2|Rhob|C3ar1|Cxcr2|Ccr3|Ccr2|Col4a2|Cyp1b1|Fgf1|Vegfd|Gata6|Glul|Hhex|Hmox1|Il1a|Isl1|Itga5|Itgb2|Mmp9|Ngfr|Enpp2|Pgf|Pik3cd|Serpine1|Prl2c2|Pparg|Ptn|Ccl2|Sema3e|Sema5a|Shh|Sparc|Tgfb2|Tie1|Tnf|Vegfc|Ceacam1|Creb3l1|Amot|Ddah1|Adgra2|Rhoj|Adgrb1|Adm2|Tspan12|Itgb8|Ccbe1|Atp2b4
GO:0001817	regulation of cytokine production	9	Acp5|Adam8|Angpt1|Aif1|Alox8|Aqp4|C3ar1|Calca|Cidea|Ccr2|Ccr5|Cyp1b1|F2r|Fbln1|Fgfr1|Vegfd|Fn1|Gata6|Hmox1|Ifi204|Il18|Il1a|Il1rap|Il18r1|Il4ra|Isl1|Lbp|Ltf|Mmp12|Naip5|Nr4a3|Nos2|P2rx7|Pdcd4|Serpine1|Plcb1|Ppara|Pparg|Ptpn22|Rasgrp1|Rora|Ccl1|Ccl2|Ccl20|Sema7a|Spn|Tgfb2|Tgfb3|Tlr1|Tnf|Tnfaip3|Tnfrsf8|Tnfrsf4|Ccn4|Ceacam1|Psg18|Homer2|Sh2d1b1|Ermap|Tslp|Il36a|Il36rn|Pglyrp2|Pdcd1lg2|Serpinb1a|Tri…
GO:0002687	positive regulation of leukocyte migration	9	Adam8|Aif1|C3ar1|Cxcr2|Ccr2|Dapk2|Ednra|Vegfd|Il1a|Lbp|Kitl|Mmp9|Pecam1|Pgf|Serpine1|Ptger3|Ptn|Ccl1|Ccl2|Ccl20|Ccl7|Spn|Vegfc|Dysf|Stk39|Cxcl13|Jam2|Il34|Il23a|Trem2|Nckap1l|Cxcl17
GO:0018149	peptide cross-linking	9	Fn1|Krt10|Krt1|Sprr1a|Sprr3|Stfa1|Stfa2|Stfa3|Tgm2|Tgm3|Csta2|Dsp|Csta1|Csta3|Cstdc5|Cstdc6
GO:0050679	positive regulation of epithelial cell proliferation	9	Acvrl1|Ang2|Bmp4|Bmp6|Bnc1|Cav1|Cldn1|Ccr3|Dlx5|Eya1|Fgf1|Fgfr1|Vegfd|Gas1|Glul|Has2|Hmox1|Il18|Itpr1|Mmp12|Nr4a3|Pdgfb|Pgf|Pik3cd|Ptn|Scg2|Ccl2|Sema5a|Shh|Tnfaip3|Vegfc|Wnt7a|Osr1|Dysf|Htra1|Epgn|Osr2|Nod2|Jaml
GO:0045785	positive regulation of cell adhesion	8.8	Adam8|Angpt1|Aif1|Alox15|Calca|Cav1|Ccr2|Ccr5|Dmd|Dpp4|Efnb2|Fbln1|Fbln2|Fn1|Fut4|Pdpn|H2-Ab1|Has2|Il18|Il1a|Il4ra|Itga5|Itga6|Itgb2|Lgals1|Myb|Nr4a3|Pdgfb|Enpp2|Ptn|Ptpn22|Ptpru|Rasgrp1|Ccl2|Shh|Sox13|Spn|Tgfb2|Tgm2|Tnf|Vcam1|Vegfc|Vnn1|Agr2|Ceacam1|Dysf|Podxl|Hacd1|Chst2|Cxcl13|Pdcd1lg2|Efemp2|Dock5|Il36b|Unc13d|Tnxb|Il23a|Fstl3|Nckap1l|Nrg1|Lims2|Vtcn1|Kif26b|Olfm4|Skint1
GO:0042060	wound healing	8.7	Acvrl1|Alox15|Rab27a|Bnc1|Cav1|Cfh|Cldn1|Ccr2|F2r|Fbln1|Fgf1|Fkbp10|Fn1|Gja1|Gp1bb|Pdpn|Hmox1|Il1a|Krt6a|Mmp12|Pdgfb|Pecam1|Serpine1|Serpinb2|Plau|Ppara|Pparg|Procr|Ptger3|S100a9|Scnn1b|Ccl2|Shh|Tgfb2|Thbd|Tnf|Vil1|Ccn4|Wnt7a|Papss2|Ceacam1|Dysf|C1qtnf1|Ubash3b|Pear1|Duox1|Adtrp|Dsp|Phldb2|Nrg1|Tspan8|Enpp4|Arhgap24|Jaml
GO:0097530	granulocyte migration	8.7	Adam8|C3ar1|Cxcr2|Ccr3|Dapk2|Dpp4|Ednra|Cxcl1|Il1a|Itgb2|Lbp|Pecam1|Ptger3|S100a8|S100a9|Scg2|Ccl1|Ccl2|Ccl20|Ccl7|Ccl8|Cxcl15|Cxcl2|Dysf|Cxcl13|Ppbp|Il34|Il23a|Nckap1l|Cxcl17|Nod2|Jaml
GO:0009611	response to wounding	8.7	Acvrl1|Alox15|Rab27a|Bcl2|Bnc1|Cav1|Cfh|Cldn1|Ccr2|F2r|Fbln1|Fgf1|Fkbp10|Fn1|Gap43|Gdnf|Gja1|Gp1bb|Pdpn|Hmox1|Il1a|Krt6a|Mmp12|Ngfr|Pdgfb|Pecam1|Serpine1|Serpinb2|Plau|Ppara|Pparg|Procr|Ptger3|Ptn|S100a9|Scnn1b|Ccl2|Shh|Tff1|Tgfb2|Thbd|Tnf|Tnfaip3|Dpysl3|Vil1|Ccn4|Wnt7a|Papss2|Ceacam1|Dysf|Nrep|C1qtnf1|Flrt3|Ubash3b|Pear1|3300005D01Rik|Trem2|Duox1|Adtrp|Dsp|Phldb2|Nrg1|Tspan8|Enpp4|Arhgap24|Rgma|…
GO:0006833	water transport	8.6	Aqp3|Aqp4|Aqp5|Aqp7|Cftr|Pdpn|Slc5a1|Upk3a|Aqp9|Aqp11|Slc14a1
GO:0008285	negative regulation of cell population proliferation	8.5	Acvrl1|Aif1|Alox8|Ang2|Bcl2|Prdm1|Bmp4|Cav1|Cbfa2t3|Cdkn1c|Ccr5|Cyp1b1|Dach1|Efnb2|F2r|Fbln1|Fosl1|Gas1|Gata6|Gja1|Gjb6|Gnrhr|Pdpn|Gpld1|H19|H2-Ab1|Hmox1|Slc6a4|Igfbp5|Il1a|Inhba|Isl1|Krt4|Mmp9|Ndrg1|Neurl1a|Ngfr|Ccn3|Nppb|Nppc|Ovol1|Pdcd4|Pla2g2d|Prl2c2|Pparg|Ppargc1a|Ptn|Ptpru|Ptprz1|Rgs5|Ccl2|Shh|Slfn3|Sparc|Spn|Tff1|Tgfb2|Tgfb3|Timp2|Tnf|Tnfaip3|Vegfc|Ceacam1|Pla2g2f|Sult2b1|Sfn|Slurp1|Pdcd1l…
GO:0071621	granulocyte chemotaxis	8.5	C3ar1|Cxcr2|Ccr3|Dapk2|Dpp4|Ednra|Cxcl1|Itgb2|Lbp|S100a8|S100a9|Scg2|Ccl1|Ccl2|Ccl20|Ccl7|Ccl8|Cxcl15|Cxcl2|Dysf|Cxcl13|Ppbp|Il34|Il23a|Nckap1l|Cxcl17|Nod2|Jaml
GO:1990266	neutrophil migration	8.4	Adam8|C3ar1|Cxcr2|Dapk2|Dpp4|Ednra|Cxcl1|Il1a|Itgb2|Lbp|Pecam1|Ptger3|S100a8|S100a9|Ccl1|Ccl2|Ccl20|Ccl7|Ccl8|Cxcl15|Cxcl2|Dysf|Cxcl13|Ppbp|Il23a|Nckap1l|Nod2|Jaml
GO:0002009	morphogenesis of an epithelium	8.4	Acvrl1|Angpt1|Aldh1a1|Rhob|Bcl2|Bmp4|Car2|Cited1|Cxcr2|Col4a1|Ednra|Efnb2|Epha7|Eya1|Lgr5|Fgf1|Fgfr1|Fst|Fzd1|Gdnf|Gja1|Gli2|Pdpn|Hey1|Foxq1|Hhex|Foxa1|Id4|Igfbp5|Krt16|Krt17|Krt6a|Krt6b|Lama3|Mgp|Mmp12|Ngfr|Pdgfb|Pgf|Pik3cd|Pthlh|Scnn1b|Sema3a|Sema3e|Sema5a|Shh|Six1|Six2|Tbx2|Tgfb2|Tgm2|Tie1|Tnf|Vegfc|Wnt9b|Wnt7a|Osr1|Asb2|Sostdc1|Wnk4|Fuz|Flrt3|Ophn1|Phldb2|Car9|Cc2d2a|Fras1|Arhgap24|Syne4|Rgma…
GO:0006631	fatty acid metabolic process	8.3	Adh7|Alox12b|Alox15|Alox8|Alox5ap|Fabp4|Cav1|Ces1g|Cyp1a1|Cyp1b1|Cyp2f2|Ces1e|Faah|Fabp2|Pdpn|Gstm6|Hao1|Hpgd|Fabp5|Nr4a3|Pdk2|Ppara|Pparg|Ppargc1a|Acsm3|Aloxe3|Ggt5|Mgll|Ceacam1|Acot1|Pla2g2f|Scd3|Hacd1|Acss2|Fads3|Them5|Prxl2b|Hacd4|Dgat2|Acss1|Elovl7|Akr1c21|Tnxb|Elovl4|Ces1d|Akr1c14|Adtrp|Atp6v1b1|Acsm1|Acnat2|Gpat2|Trib3|Acnat1|Ces1f|Ces2b|Pla2g3|Dagla|Pla2g4f|Etfbkmt|Fads6|Ces1b
GO:0072001	renal system development	8.3	Angpt1|Angpt2|Bcl2|Prdm1|Bmp4|Bmp6|C3ar1|Cdkn1c|Cfh|Cited1|Cxcr2|Col4a1|Col4a4|Ednra|Efnb2|Epha7|Mecom|Eya1|Lgr5|Fgf1|Fgfr1|Gdnf|Gli2|Gsta3|Hey1|Id2|Mmp9|Ovol1|Pdgfb|Pgf|Shh|Six1|Six2|Slc5a1|Stra6|Tgfb2|Upk3a|Wnt9b|Osr1|Klf15|Aqp11|Kirrel3|Wnk4|Basp1|Osr2|Serpinb7|Rarb|Cc2d2a|Fras1|Kif26b|Greb1l
GO:0042044	fluid transport	8.3	Aqp3|Aqp4|Aqp5|Aqp7|Cftr|Pdpn|Itpr1|Scnn1b|Slc5a1|Upk3a|Aqp9|Aqp11|Slc14a1
GO:0022407	regulation of cell-cell adhesion	8.1	Adam8|Aif1|Alox15|Bmp4|Bmp6|Cav1|Ccr2|Ccr5|Dpp4|Efnb2|Epha7|Fut4|Fut9|Pdpn|H2-Ab1|Has2|Il18|Il1a|Il4ra|Itga6|Itgb2|Lgals1|Myb|Nr4a3|Pla2g2d|Ppara|Ptger3|Ptpn22|Ptpru|Rasgrp1|Ccl2|Shh|Sox13|Spn|Tnf|Tnfaip3|Vcam1|Vnn1|Ceacam1|Pla2g2f|Podxl|Chst2|Cxcl13|C1qtnf1|Pdcd1lg2|Il36b|Ubash3b|Abca12|Il23a|Fstl3|Gpnmb|Pag1|Akna|Nckap1l|Adtrp|Cblb|Vtcn1|Pde5a|Nexmif|Kif26b|Cdsn|Skint1
GO:0050922	negative regulation of chemotaxis	8	Angpt2|Aif1|Dpp4|Nbl1|Ccn3|Padi2|Ccl2|Sema3a|Sema3e|Sema4f|Sema5a|Sema6c|Sema7a|Slit1|Wnt3|Sema4g|Cxcl13|Sema3d
GO:0030593	neutrophil chemotaxis	8	C3ar1|Cxcr2|Dapk2|Dpp4|Ednra|Cxcl1|Itgb2|Lbp|S100a8|S100a9|Ccl1|Ccl2|Ccl20|Ccl7|Ccl8|Cxcl15|Cxcl2|Dysf|Cxcl13|Ppbp|Il23a|Nckap1l|Nod2|Jaml
GO:0002688	regulation of leukocyte chemotaxis	7.9	Aif1|C3ar1|Cxcr2|Ccr2|Dapk2|Dpp4|Ednra|Vegfd|Lbp|Nbl1|Ccn3|Padi2|Pgf|Serpine1|Ptn|Ccl1|Ccl2|Ccl7|Vegfc|Dysf|Stk39|Cxcl13|Il34|Il23a|Nckap1l|Cxcl17|Nod2
GO:0030336	negative regulation of cell migration	7.9	Acvrl1|Angpt2|Aif1|Rhob|Bcl2|Ccr5|Cyp1b1|Dach1|Dpp4|Igfbp5|Krt16|Nbl1|Ngfr|Ccn3|Pdgfb|Padi2|Serpine1|Plcb1|Pparg|Ppargc1a|Ptn|Ptpru|Ptprr|Ccl2|Sema3a|Shh|Stc1|Tie1|Tnf|Dpysl3|Ldlrad4|Cxcl13|Slurp1|Fuz|Il33|Mctp1|Il24|Adgrb1|Adtrp|Srgap1|Phldb2|Nrg1|Ndrg4|Nexmif|Atp2b4
GO:0007162	negative regulation of cell adhesion	7.9	Acp5|Acvrl1|Adam8|Angpt1|Angpt2|Arhgap6|Bmp4|Bmp6|Cyp1b1|Fbln1|H2-Ab1|Il4ra|Lgals1|Mmp12|Enpp2|Pla2g2d|Serpine1|Ppara|Ptger3|Ptpn22|Ptprz1|Sema3e|Sema5a|Shh|Spn|Tnfaip3|Ceacam1|Pla2g2f|Podxl|Cldn7|C1qtnf1|Pdcd1lg2|Jam2|Ubash3b|Abca12|Gpnmb|Pag1|Akna|Nckap1l|Adtrp|Phldb2|Cblb|Rnd1|Vtcn1|Pde5a|Nexmif|Cdsn
GO:0010466	negative regulation of peptidase activity	7.9	Cryab|Ifi204|Itih2|Ltf|Mmp9|Mt3|Mug1|Naip5|Naip6|Ngf|Serpine1|Serpinb2|Serpinb3a|Slpi|Stfa1|Stfa2|Stfa3|Timp2|Tnf|Sfn|Fetub|Serpinb1a|Wfdc2|Serpina12|Spink2|Serpinb12|Spink5|Csta2|Spink12|Il24|Serpinb6c|Serpinb7|Wfdc12|Csta1|Col28a1|A2m|Serpina3b|Serpinb3b|Csta3|Serpina3i|Cstdc5|Cstdc6
GO:0032963	collagen metabolic process	7.9	Bmp4|F2r|Ccn2|Fn1|Il18|Mmp12|Mmp10|Mmp13|Mmp15|Mmp24|Mmp3|Mmp7|Mmp9|Nppc|P2rx7|Pdgfb|Serpine1|Pparg|Ccl2|Tgfb3|Vim|Creb3l1|Tnxb|Mmp1a|Mmp1b|Serpinb7
GO:2000146	negative regulation of cell motility	7.8	Acvrl1|Angpt2|Aif1|Rhob|Bcl2|Ccr5|Cyp1b1|Dach1|Dpp4|Fbln1|Igfbp5|Krt16|Nbl1|Ngfr|Ccn3|Pdgfb|Padi2|Serpine1|Plcb1|Pparg|Ppargc1a|Ptn|Ptpru|Ptprr|Ccl2|Sema3a|Shh|Stc1|Tie1|Tnf|Dpysl3|Ldlrad4|Cxcl13|Slurp1|Fuz|Il33|Mctp1|Il24|Adgrb1|Adtrp|Srgap1|Phldb2|Nrg1|Ndrg4|Nexmif|Atp2b4
GO:0033561	regulation of water loss via skin	7.7	Alox12b|Cldn1|Flg|Krt16|Krt1|Aloxe3|Sfn|Hrnr|Abca12|Acer1|Grhl1|Cyp26b1|Tmprss11f|Pnpla1
GO:0002683	negative regulation of immune system process	7.7	Angpt1|Alox15|Prdm1|Bmp4|Calca|Ccr2|Dpp4|H2-Ab1|Hmox1|Id2|Ifi204|Il4ra|Mafb|Kitl|Mmp12|Nbl1|Ccn3|Padi2|Pla2g2d|Plcb1|Pparg|Ptpn22|Ccl2|Shh|Spn|Tgfb2|Tgfb3|Otop1|Tnf|Tnfaip3|Tnfrsf4|Ceacam1|Sh2d1b1|Pla2g2f|Htra1|Tspan6|Pglyrp2|Pdcd1lg2|Clec2g|Spink5|Ubash3b|Irak3|Il33|Trem2|Fstl3|Gpnmb|Pag1|Nckap1l|Adtrp|Cblb|Enpp3|Gpr55|A2m|Pglyrp3|Vtcn1|Pde5a|Nod2|Nlrc3|Olfm4|Pglyrp4|Mndal
GO:0045926	negative regulation of growth	7.7	Acvrl1|Alox8|Bcl2|Bmp4|Cdk5r1|Ccr5|Cryab|Epha7|Bcl11a|Fbp1|Gas1|Gja1|H19|Slc6a4|Igfbp5|Inhba|Mt3|Ccn3|Nppb|Ppara|Pparg|Rgs2|Sema3a|Sema3e|Sema4f|Sema5a|Sema6c|Sema7a|Ptk6|Slit1|Stc2|Tgfb2|Wnt3|Sema4g|Rrad|Cgref1|Sema3d|Socs2|Rerg|Rgma|Fstl4|Mndal
GO:0001822	kidney development	7.6	Angpt1|Angpt2|Bcl2|Prdm1|Bmp4|Bmp6|C3ar1|Cdkn1c|Cfh|Cited1|Cxcr2|Col4a4|Ednra|Efnb2|Epha7|Eya1|Fgf1|Fgfr1|Gdnf|Gli2|Gsta3|Hey1|Id2|Mmp9|Ovol1|Pdgfb|Pgf|Shh|Six1|Six2|Slc5a1|Stra6|Tgfb2|Upk3a|Wnt9b|Osr1|Klf15|Aqp11|Kirrel3|Wnk4|Basp1|Osr2|Serpinb7|Rarb|Cc2d2a|Fras1|Kif26b|Greb1l
GO:0010632	regulation of epithelial cell migration	7.5	Acvrl1|Angpt1|Angpt2|Rhob|Bmp4|Fgf1|Fgfr1|Glul|Gpld1|Has2|Hmox1|Mmp9|Pdgfb|Enpp2|Pik3cd|Serpine1|Prl2c2|Pparg|Ptprr|Sema3a|Sema5a|Shh|Sparc|Stc1|Tgfb2|Tnf|Vegfc|Vil1|Wnt7a|Ceacam1|Amot|Cxcl13|Dock5|Atoh8|Adgra2|Rhoj|Adgrb1|Ccbe1|Atp2b4
GO:0051271	negative regulation of cellular component movement	7.4	Acvrl1|Angpt2|Aif1|Rhob|Bcl2|Ccr5|Cyp1b1|Dach1|Dpp4|Fbln1|Igfbp5|Krt16|Nbl1|Ngfr|Ccn3|Pdgfb|Padi2|Serpine1|Plcb1|Pparg|Ppargc1a|Ptn|Ptpru|Ptprr|Ccl2|Sema3a|Shh|Stc1|Tie1|Tnf|Dpysl3|Ldlrad4|Cxcl13|Slurp1|Fuz|Il33|Mctp1|Il24|Adgrb1|Adtrp|Srgap1|Phldb2|Nrg1|Ndrg4|Nexmif|Atp2b4
GO:0001655	urogenital system development	7.4	Angpt1|Angpt2|Bcl2|Prdm1|Bmp4|Bmp6|C3ar1|Cdkn1c|Cfh|Cited1|Cxcr2|Col4a1|Col4a4|Ednra|Efnb2|Epha7|Mecom|Eya1|Lgr5|Fgf1|Fgfr1|Gdnf|Gli2|Gsta3|Hey1|Foxa1|Id2|Id4|Mmp9|Ovol1|Pdgfb|Pgf|Shh|Six1|Six2|Slc5a1|Stra6|Tgfb2|Upk3a|Wnt9b|Osr1|Klf15|Aqp11|Kirrel3|Wnk4|Basp1|Osr2|Serpinb7|Rarb|Cc2d2a|Fras1|Kif26b|Greb1l
GO:0050921	positive regulation of chemotaxis	7.4	Aif1|C3ar1|Cxcr2|Ccr2|Dapk2|Ednra|Fgfr1|Vegfd|Fn1|Lbp|Pdgfb|Pgf|Serpine1|Ptn|Scg2|Ccl1|Ccl2|Ccl7|Sema5a|Shh|Vegfc|Dysf|Stk39|Cxcl13|Il34|Il23a|Trem2|Nckap1l|Cxcl17
GO:0003013	circulatory system process	7.3	Acvrl1|Angpt1|Atp1b1|Bmp6|C3ar1|Cacna2d1|Calca|Cav1|Cftr|Cxcr2|Dmd|Dsc2|Ednra|F2r|Faah|Ccn2|Gja1|Guca2b|Hmox1|Htr1b|Htr1d|Slc6a4|Id2|Ier3|Il18|Isl1|Kcnj2|Kcnq1|Fabp5|Nos2|Nppb|Pdgfb|Ppara|Pparg|Ptger3|Rgs2|Scnn1b|Sema3a|Slc5a1|Stc1|Tgfb2|Thrb|Tnnt2|Uty|Vegfc|Mgll|Sgcd|Abcg2|Ceacam1|Amot|Stk39|Slc2a5|Kcne3|Dock5|Ddah1|Ace2|Nav2|Dsp|Myh7|Adm2|Uts2b|Qrfp|Dock4|Dusp5|Pde5a|Smtnl2|Atp2b4|Rnf207
GO:0007159	leukocyte cell-cell adhesion	7.3	Adam8|Aif1|Bmp4|Calca|Cav1|Cfh|Ccr2|Dpp4|Efnb2|Fut4|Fut9|H2-Ab1|Has2|Il18|Il1a|Il4ra|Itga5|Itgb2|Lgals1|Myb|Nr4a3|Pecam1|Pla2g2d|Ppara|Ptpn22|Rasgrp1|S100a8|S100a9|Ccl2|Shh|Sox13|Spn|Tnf|Vcam1|Vnn1|Nt5e|Ceacam1|Pla2g2f|Chst2|Pdcd1lg2|Jam2|Slc39a8|Il36b|Il23a|Gpnmb|Pag1|Nckap1l|Adtrp|Cblb|Vtcn1|Pde5a|Skint1
GO:0008015	blood circulation	7.2	Acvrl1|Angpt1|Atp1b1|Bmp6|C3ar1|Cacna2d1|Calca|Cav1|Cftr|Cxcr2|Dmd|Dsc2|Ednra|F2r|Faah|Ccn2|Gja1|Guca2b|Hmox1|Htr1b|Htr1d|Slc6a4|Id2|Ier3|Il18|Isl1|Kcnj2|Kcnq1|Nos2|Nppb|Pdgfb|Ppara|Pparg|Ptger3|Rgs2|Scnn1b|Sema3a|Stc1|Tgfb2|Thrb|Tnnt2|Uty|Vegfc|Mgll|Sgcd|Ceacam1|Amot|Stk39|Slc2a5|Kcne3|Dock5|Ddah1|Ace2|Nav2|Dsp|Myh7|Adm2|Uts2b|Qrfp|Dock4|Dusp5|Pde5a|Smtnl2|Atp2b4|Rnf207
GO:0033002	muscle cell proliferation	7.2	Angpt1|Aif1|Ang2|Bmp4|C3ar1|Cav1|Ednra|Fgf1|Fgfr1|Gata6|Gja1|Hmox1|Hpgd|Htr1b|Id2|Igfbp5|Il18|Mmp9|Nr4a3|Ccn3|Nppb|Pdcd4|Pdgfb|Pparg|Ppargc1a|Rgs5|Shh|Six1|Tbx2|Tgfb2|Tgfb3|Tnf|Tnfaip3|Ccn4|Calcrl|Efemp2|Ace2|Nrg1|Ndrg4|Kalrn
GO:0072330	monocarboxylic acid biosynthetic process	7	Aldh1a1|Alox12b|Alox15|Alox8|Ces1g|Cyp1a1|Ces1e|Gamt|Gstm6|Fabp5|Acsm3|Aloxe3|Mgll|Ceacam1|Scd3|Hacd1|Acss2|Fads3|Prxl2b|Hacd4|Gatm|Acss1|Elovl7|Elovl4|Cyp27a1|Ces1d|Acsm1|Akr1d1|Trib3|Ces1f|Pla2g3|Dhrs9|Pla2g4f|Fads6|Ces1b
GO:0030308	negative regulation of cell growth	7	Acvrl1|Bcl2|Cdk5r1|Ccr5|Cryab|Epha7|Bcl11a|Fbp1|Gas1|Gja1|Inhba|Mt3|Ccn3|Nppb|Ppara|Pparg|Rgs2|Sema3a|Sema3e|Sema4f|Sema5a|Sema6c|Sema7a|Slit1|Tgfb2|Wnt3|Sema4g|Rrad|Cgref1|Sema3d|Rerg|Rgma|Fstl4|Mndal
GO:0048871	multicellular organismal homeostasis	7	Acp5|Adam8|Angpt1|Aldh1a1|Alox12b|Fabp4|Aqp3|Aqp4|Aqp7|Bcl2|Bmp6|Calca|Car2|Cav1|Cftr|Cidea|Cldn1|Ccr2|Ccr5|F2r|Ccn2|Flg|Gja1|Il18|Il1a|Il18r1|Il4ra|Ush1g|Fabp5|Krt16|Krt1|Ltbp3|Map1a|Nr4a3|P2rx7|Pparg|Ppargc1a|Ptger3|Pthlh|Rhd|Scnn1b|Tff1|Tnf|Aloxe3|Ceacam1|Homer2|Stk39|Slc40a1|Sfn|Gatm|Slc39a8|Hrnr|Ubash3b|Abca12|Vsig1|Ces1d|Tex15|Adgrv1|Atp6v1b1|Slc28a3|Acer1|Grhl1|Gpr55|Cyp26b1|Tmprss11f|Nod2…
GO:0120039	plasma membrane bounded cell projection morphogenesis	6.9	Alcam|Bcl2|Cdk5r1|Ccr5|Crabp2|Dlx5|Dmd|Efnb2|Epha7|Etv1|Bcl11a|Fn1|Gap43|Gas1|Gdnf|Gja1|Gli2|Pdpn|Hoxa1|Igfals|Isl1|Kif5c|Lama3|Lamc2|Lifr|Mt3|Map1a|Map6|Nbl1|Ngf|Ngfr|Nr4a3|Ctnnd2|Enpp2|Ptn|Ptprz1|Sema3a|Sema3e|Sema4f|Sema5a|Sema6c|Sema7a|Shh|Slit1|Tgfb2|Vil1|Vim|Wnt3|Wnt7a|Mgll|Sema4g|B4galt6|Plekho1|Kirrel3|Flrt3|Tubb2b|Grip1|Prdm8|Ntng1|Tmem108|Dnm3|Nckap1l|Unc5a|Sema3d|Zdhhc15|Syt17|Boc|Ntng…
GO:0002690	positive regulation of leukocyte chemotaxis	6.9	Aif1|C3ar1|Cxcr2|Ccr2|Dapk2|Ednra|Vegfd|Lbp|Pgf|Serpine1|Ptn|Ccl1|Ccl2|Ccl7|Vegfc|Dysf|Stk39|Cxcl13|Il34|Il23a|Nckap1l|Cxcl17
GO:0010875	positive regulation of cholesterol efflux	6.8	Abca1|Abcg1|Cav1|Ces1g|Ces1e|Nfkbia|Pparg|Abca12|Trem2|Ces1d|Ces1f|Ces1b
GO:0061436	establishment of skin barrier	6.8	Alox12b|Cldn1|Flg|Krt16|Krt1|Aloxe3|Sfn|Hrnr|Abca12|Grhl1|Cyp26b1|Pnpla1
GO:0048858	cell projection morphogenesis	6.8	Alcam|Bcl2|Cdk5r1|Ccr5|Crabp2|Dlx5|Dmd|Efnb2|Epha7|Etv1|Bcl11a|Fn1|Gap43|Gas1|Gdnf|Gja1|Gli2|Pdpn|Hoxa1|Igfals|Isl1|Kif5c|Lama3|Lamc2|Lifr|Mt3|Map1a|Map6|Nbl1|Ngf|Ngfr|Nr4a3|Ctnnd2|Enpp2|Ptn|Ptprz1|Sema3a|Sema3e|Sema4f|Sema5a|Sema6c|Sema7a|Shh|Slit1|Tgfb2|Vil1|Vim|Wnt3|Wnt7a|Mgll|Sema4g|B4galt6|Plekho1|Kirrel3|Flrt3|Tubb2b|Grip1|Prdm8|Ntng1|Tmem108|Dnm3|Nckap1l|Unc5a|Sema3d|Zdhhc15|Syt17|Boc|Ntng…
GO:0051346	negative regulation of hydrolase activity	6.7	Bicd1|Cryab|Ifi204|Itih2|Ltf|Mmp9|Mt3|Mug1|Naip5|Naip6|Ngf|Pecam1|Serpine1|Serpinb2|Ppp1r1b|Rgs2|Serpinb3a|Slpi|Stfa1|Stfa2|Stfa3|Tgfb2|Timp2|Tnf|Tnnt2|Amot|Sfn|Fetub|Serpinb1a|Wfdc2|Serpina12|Spink2|Serpinb12|Spink5|Csta2|Spink12|Il24|Serpinb6c|Nckap1l|Serpinb7|Wfdc12|Csta1|Col28a1|A2m|Serpina3b|Serpinb3b|Csta3|Serpina3i|Cstdc5|Cstdc6
GO:0010594	regulation of endothelial cell migration	6.6	Acvrl1|Angpt1|Angpt2|Rhob|Bmp4|Fgf1|Fgfr1|Glul|Gpld1|Hmox1|Pdgfb|Pik3cd|Prl2c2|Pparg|Sema5a|Shh|Sparc|Stc1|Tnf|Vegfc|Wnt7a|Ceacam1|Amot|Cxcl13|Atoh8|Adgra2|Rhoj|Adgrb1|Ccbe1|Atp2b4
GO:0032990	cell part morphogenesis	6.5	Alcam|Bcl2|Cdk5r1|Ccr5|Crabp2|Dlx5|Dmd|Efnb2|Epha7|Etv1|Bcl11a|Fn1|Gap43|Gas1|Gdnf|Gja1|Gli2|Pdpn|Hoxa1|Igfals|Isl1|Kif5c|Lama3|Lamc2|Lifr|Mt3|Map1a|Map6|Nbl1|Ngf|Ngfr|Nr4a3|Ctnnd2|Enpp2|Ptn|Ptprz1|Sema3a|Sema3e|Sema4f|Sema5a|Sema6c|Sema7a|Shh|Slit1|Tgfb2|Vil1|Vim|Wnt3|Wnt7a|Mgll|Sema4g|B4galt6|Plekho1|Kirrel3|Flrt3|Tubb2b|Grip1|Prdm8|Ntng1|Tmem108|Pid1|Dnm3|Nckap1l|Unc5a|Sema3d|Zdhhc15|Syt17|Boc…
GO:0048640	negative regulation of developmental growth	6.5	Bmp4|Cdk5r1|Ccr5|Epha7|Bcl11a|Gja1|H19|Slc6a4|Mt3|Ppara|Rgs2|Sema3a|Sema3e|Sema4f|Sema5a|Sema6c|Sema7a|Slit1|Stc2|Wnt3|Sema4g|Sema3d|Socs2|Rgma|Fstl4
GO:0022409	positive regulation of cell-cell adhesion	6.5	Adam8|Aif1|Alox15|Cav1|Ccr2|Ccr5|Dpp4|Efnb2|Fut4|Pdpn|H2-Ab1|Has2|Il18|Il1a|Il4ra|Itga6|Itgb2|Lgals1|Myb|Nr4a3|Ptpn22|Ptpru|Rasgrp1|Ccl2|Shh|Sox13|Spn|Tnf|Vcam1|Vnn1|Ceacam1|Podxl|Chst2|Cxcl13|Pdcd1lg2|Il36b|Il23a|Fstl3|Nckap1l|Vtcn1|Kif26b|Skint1
GO:0043269	regulation of ion transport	6.5	Adcyap1r1|Atp1b1|Bcl2|Bmp4|Cacna2d1|Calca|Car2|Cav1|Ces1g|Cftr|Cntn1|Dmd|Ednra|Stom|Ces1e|F2r|Fgfr1|Gdnf|Gja1|Cxcl1|Hap1|Htr1b|Slc6a4|Il1a|Itpr1|Kcnj12|Kcnj15|Kcnj2|Kcnk7|Kcnq1|Kcnq2|Mmp9|Ngf|Nrxn1|P2rx7|Pdgfb|Serpine1|Plcb1|Plcb4|Ppargc1a|Ptger3|Ptpn22|Rgs2|Scn8a|Scnn1b|Ccl2|Slc34a1|Stc1|Stc2|Tgfb2|Osr1|Rgs7|Homer2|Dysf|Usp2|Stk39|Rrad|Kcne3|Gpr35|Tspan13|Smim6|Clic3|Wnk4|Ace2|Ubash3b|Trem2|Glrx…
GO:0032635	interleukin-6 production	6.5	Aif1|Aqp4|Ccr5|F2r|Vegfd|Il18|Il18rap|Il1a|Il1rap|Isl1|Lbp|Nos2|P2rx7|Ptpn22|Tlr1|Tnf|Tnfaip3|Tslp|Il36a|Il36rn|Il36b|Irak3|Il33|Trem2|Nckap1l|Il36g|Nlrp10|Nod2|Nlrc3|Il19
GO:0045861	negative regulation of proteolysis	6.4	Cryab|Gas1|Ifi204|Itih2|Ltf|Mmp9|Mt3|Map1a|Mug1|Naip5|Naip6|Ngf|Serpine1|Serpinb2|Serpinb3a|Shh|Slpi|Stfa1|Stfa2|Stfa3|Timp2|Tnf|Sfn|Fetub|Serpinb1a|Aqp11|Wfdc2|Serpina12|Chac1|Spink2|Serpinb12|Spink5|Csta2|Spink12|Il24|Ophn1|Serpinb6c|Serpinb7|Wfdc12|Csta1|Col28a1|A2m|Serpina3b|Serpinb3b|Csta3|Serpina3i|Cstdc5|Cstdc6
GO:0016042	lipid catabolic process	6.4	Ces1g|Cidea|Cyp1b1|Ces1e|Faah|Akr1b8|Gpld1|Hao1|Hsd11b1|Mt3|Enpp2|Pla2g2d|Plcb1|Plcd4|Tnf|Mgll|Pla2g2f|Lgals12|Hsd17b14|Aadac|Gdpd3|Lipn|Pla2g4d|Lipm|Pla1a|Cyp27a1|Ces1d|Aspg|Adtrp|Acer1|Akr1d1|Acap1|Plaat3|Cyp26b1|Ces1f|Lipk|Dagla|Plch1|Pla2g4f|Etfbkmt|Pla2g4e|Ces1b|Pnpla1|Plb1|Abhd12b
GO:0032965	regulation of collagen biosynthetic process	6.4	Bmp4|F2r|Ccn2|Fn1|Il18|Nppc|Pdgfb|Serpine1|Pparg|Ccl2|Tgfb3|Vim|Creb3l1|Serpinb7
GO:0031349	positive regulation of defense response	6.4	Adam8|Alox5ap|Fabp4|Ccr2|Ccr5|Dpp4|Ednra|Fgfr1|Gja1|Cxcl1|Ifi204|Il18rap|Lbp|Mmp12|Nfkbia|Pdcd4|Serpine1|Ptger3|Rasgrp1|S100a8|S100a9|Ccl1|Tnf|Ccn4|Klk7|Sh2d1b1|Tslp|Klk5|Trim12a|Il33|Trem2|Ffar2|Ifi209|Pla2g3|Pde5a|Nlrp10|Nod2|Trim12c|Aim2|Mndal
GO:0051046	regulation of secretion	6.3	Abcg1|Alox12b|Ang2|Rab27a|Bmp6|Ces1g|Cftr|Ccr2|Ces1e|F2r|Fgfr1|Gja1|Glul|Gpld1|Gpr27|Hap1|Hmox1|Htr1b|Slc6a4|Ica1|Il1a|Il4ra|Inhba|Isl1|Itgb2|Kcnq1|Mmp13|Ngf|Nos2|Ccn3|Nppb|Nppc|Nrxn1|Fam3d|P2rx7|Prl2c2|Prl2c3|Septin5|Pparg|Ptger3|S100a8|S100a9|Stc1|Tgfb2|Tgfb3|Tnf|Vegfc|Wnt7a|Bace1|Cadps|Rab11fip5|Stk39|Septin1|Clcf1|C1qtnf1|Prl8a9|Nmb|Wnk4|Unc13d|Abca12|Mctp1|Trem2|Sytl2|Glrx|Gck|Ces1d|Nckap1l|…
GO:0007169	transmembrane receptor protein tyrosine kinase signaling pathway	6.2	Angpt1|Angpt2|Bmp4|Cdk5r1|Col4a1|Col4a2|Col4a5|Efnb2|Epha7|Fgf1|Fgfr1|Vegfd|Ccn2|Gdnf|Gfra1|Gfra2|Gpld1|Hap1|Hhex|Igfbp5|Mmp9|Mt3|Neurl1a|Ngf|Ngfr|Nr4a3|Nrxn1|Ddr2|Pdgfb|Pdk2|Pgf|Pigr|Pik3cd|Plcb1|Ptprr|Ccl2|Ptk6|Sla|Srms|Tie1|Vegfc|Vil1|Agr2|Ceacam1|Creb3l1|Ror1|Txnip|Serpina12|Fuz|Flrt3|Epgn|Mvb12b|Ubash3b|Adgra2|Tmem108|Glrx|Pid1|Cblb|Nrg1|Socs2|Shisa2|Muc20|Ndrg4|Fam83a|Vwa2|Tspan12|Fstl4|Ccb…
GO:0090287	regulation of cellular response to growth factor stimulus	6.2	Acvrl1|Angpt1|Bmp4|Cav1|Cdkn1c|Cidea|Dmd|Fgf1|Fgfr1|Vegfd|Fst|Fzd1|Gata6|Hhex|Mt3|Nbl1|Ngf|Ngfr|Nrxn1|Pdgfb|Ppara|Pparg|Tgfb3|Vegfc|Creb3l1|Nrep|Ldlrad4|Cxcl13|Htra1|Sostdc1|Fuz|Adgra2|Tmem108|Fstl3|Spred3|Peg10|Il17rd|Shisa2|Rgma|Tspan12|Ccbe1|Atp2b4
GO:0032967	positive regulation of collagen biosynthetic process	6.2	Bmp4|F2r|Ccn2|Il18|Pdgfb|Serpine1|Ccl2|Tgfb3|Vim|Creb3l1|Serpinb7
GO:0019730	antimicrobial humoral response	6.2	Ang2|Defb1|Gata6|Cxcl1|Ighm|Krt6a|Ltf|Mmp7|Nppb|S100a9|Ccl1|Ccl20|Ccl8|Cxcl15|Cxcl2|Slpi|Klk7|Tslp|Il36rn|Cxcl13|Ppbp|Wfdc2|Klk5|Spink5|Wfdc12|Wfdc5|Pglyrp3|Nod2|Pglyrp4
GO:0048812	neuron projection morphogenesis	6.1	Alcam|Bcl2|Cdk5r1|Ccr5|Crabp2|Dlx5|Dmd|Efnb2|Epha7|Etv1|Bcl11a|Fn1|Gap43|Gas1|Gdnf|Gja1|Gli2|Hoxa1|Igfals|Isl1|Kif5c|Lama3|Lamc2|Lifr|Mt3|Map1a|Map6|Nbl1|Ngf|Ngfr|Nr4a3|Ctnnd2|Ptn|Ptprz1|Sema3a|Sema3e|Sema4f|Sema5a|Sema6c|Sema7a|Shh|Slit1|Tgfb2|Vim|Wnt3|Wnt7a|Mgll|Sema4g|B4galt6|Kirrel3|Flrt3|Tubb2b|Grip1|Prdm8|Ntng1|Tmem108|Dnm3|Nckap1l|Unc5a|Sema3d|Zdhhc15|Syt17|Boc|Ntng2|Nrg1|Farp1|Ppp1r9a|Rgm…
GO:0072006	nephron development	6.1	Angpt1|Angpt2|Bcl2|Bmp4|C3ar1|Cfh|Cited1|Col4a4|Eya1|Fgf1|Gdnf|Hey1|Pdgfb|Pgf|Shh|Six1|Six2|Wnt9b|Osr1|Klf15|Aqp11|Kirrel3|Wnk4|Basp1|Serpinb7|Kif26b|Greb1l
GO:0010874	regulation of cholesterol efflux	6.1	Abca1|Abcg1|Cav1|Ces1g|Ces1e|Nfkbia|Pparg|Shh|Abca12|Trem2|Ces1d|Ces1f|Ces1b
GO:0001503	ossification	6	Acp5|Alox15|Bcl2|Bmp4|Bmp6|Calca|Cited1|Dlx5|Fgfr1|Fhl2|Ccn2|Fzd1|Gja1|Gli2|Gpld1|Hey1|Id2|Id4|Ifi204|Igfbp5|Ltbp3|Ltf|Mgp|Mmp13|Mmp9|Nppc|Ddr2|P2rx7|Pparg|Pthlh|Ptn|Dhrs3|Shh|Six2|Stc1|Thrb|Tnf|Vegfc|Ccn4|Wnt3|Osr1|Creb3l1|Ifitm1|Rflna|Rflnb|Notum|Fstl3|Osr2|Adgrv1|Atp6v1b1|Atp6v0a4|Csgalnact1
GO:0007409	axonogenesis	6	Alcam|Bcl2|Cdk5r1|Ccr5|Crabp2|Dlx5|Efnb2|Epha7|Etv1|Bcl11a|Fn1|Gap43|Gas1|Gdnf|Gli2|Hoxa1|Igfals|Isl1|Kif5c|Lama3|Lamc2|Mt3|Map1a|Map6|Ngf|Ngfr|Nr4a3|Ptprz1|Sema3a|Sema3e|Sema4f|Sema5a|Sema6c|Sema7a|Shh|Slit1|Tgfb2|Vim|Wnt3|Wnt7a|Mgll|Sema4g|B4galt6|Flrt3|Tubb2b|Prdm8|Ntng1|Unc5a|Sema3d|Boc|Ntng2|Nrg1|Rgma|Fstl4|Dixdc1|Cdkl5|Flrt2|Kalrn
GO:0050771	negative regulation of axonogenesis	6	Cdk5r1|Ccr5|Epha7|Bcl11a|Mt3|Sema3a|Sema3e|Sema4f|Sema5a|Sema6c|Sema7a|Slit1|Wnt3|Sema4g|Sema3d|Rgma|Fstl4
GO:0019755	one-carbon compound transport	6	Aqp3|Aqp4|Aqp5|Aqp7|Car2|Upk3a|Aqp9|Slc14a1
GO:0010887	negative regulation of cholesterol storage	6	Ces1g|Ces1e|Ppara|Pparg|Trem2|Ces1d|Ces1f|Ces1b
GO:0010634	positive regulation of epithelial cell migration	6	Angpt1|Rhob|Bmp4|Fgf1|Fgfr1|Gpld1|Has2|Hmox1|Mmp9|Pdgfb|Enpp2|Pik3cd|Serpine1|Prl2c2|Sema5a|Shh|Sparc|Tgfb2|Vegfc|Vil1|Wnt7a|Amot|Dock5|Atoh8|Adgra2|Rhoj|Ccbe1
GO:0030517	negative regulation of axon extension	6	Cdk5r1|Ccr5|Mt3|Sema3a|Sema3e|Sema4f|Sema5a|Sema6c|Sema7a|Slit1|Wnt3|Sema4g|Sema3d|Fstl4
GO:0015718	monocarboxylic acid transport	5.9	Ces1g|Ces1e|Il1a|Nos2|P2rx7|Abcb4|Pla2g2d|Slc16a7|Abcg2|Ceacam1|Pla2g2f|Aqp9|Slc16a9|Nmb|Slc10a6|Slc16a3|Slco2b1|Ces1d|Ces1f|Pla2g3|Abcc4|Pla2g4f|Ces1b
GO:0048659	smooth muscle cell proliferation	5.9	Aif1|Ang2|Bmp4|C3ar1|Cav1|Ednra|Hmox1|Hpgd|Htr1b|Id2|Igfbp5|Il18|Mmp9|Nr4a3|Ccn3|Nppb|Pdcd4|Pdgfb|Pparg|Ppargc1a|Rgs5|Tgfb3|Tnf|Tnfaip3|Ccn4|Calcrl|Efemp2|Ace2|Ndrg4|Kalrn
GO:0120035	regulation of plasma membrane bounded cell projection organization	5.9	Bmp4|Cav1|Cdk5r1|Ccr5|Cntn1|Crabp2|Dmd|Efnb2|Epha7|Bcl11a|Fgfr1|Fn1|Fut9|Fzd1|Gap43|Pdpn|Hap1|Il1rap|Itga6|Itpr1|Lgals1|Mt3|Map6|Neurl1a|Ngf|Ngfr|Nrxn1|P2rx7|Enpp2|Prl2c2|Klk6|Ptn|Ptpn5|Ptprz1|Rab17|Rgs2|S100a9|Sema3a|Sema3e|Sema4f|Sema5a|Sema6c|Sema7a|Ptk6|Slit1|Tgfb3|Dpysl3|Vil1|Vim|Wnt3|Wnt7a|Sema4g|Ror1|Podxl|Espn|Fuz|Tbc1d30|Ntng1|Trem2|Pls1|Dnm3|Sema3d|Zdhhc15|Inpp5j|Ntng2|Nrg1|Arhgap24|Ndr…
GO:0048762	mesenchymal cell differentiation	5.9	Acvrl1|Bcl2|Bmp4|Ednra|Fgfr1|Fn1|Gdnf|Gja1|Pdpn|Has2|Hey1|Foxa1|Isl1|Kitl|Pdcd4|Sema3a|Sema3e|Sema4f|Sema5a|Sema6c|Sema7a|Shh|Six2|Tgfb2|Tgfb3|Osr1|Sema4g|Ldlrad4|Fuz|Rflnb|Akna|Spred3|Sema3d|Il17rd|Phldb2
GO:0052547	regulation of peptidase activity	5.8	Cav1|Cryab|Epha7|F2r|Ccn2|Ifi204|Itih2|Ltf|Mmp9|Mt3|Mug1|Naip5|Naip6|Ngf|Ngfr|Serpine1|Serpinb2|Pparg|S100a8|S100a9|Serpinb3a|Slpi|Stfa1|Stfa2|Stfa3|Timp2|Tnf|Tnfsf10|Atp2a3|Sfn|Fetub|Serpinb1a|Wfdc2|Serpina12|Spink2|Fam162a|Serpinb12|Spink5|Csta2|Spink12|Il24|Serpinb6c|Serpinb7|Wfdc12|Csta1|Col28a1|A2m|Serpina3b|Serpinb3b|Aim2|Csta3|Serpina3i|Cstdc5|Cstdc6
GO:0072073	kidney epithelium development	5.8	Bcl2|Bmp4|Cited1|Cxcr2|Efnb2|Epha7|Eya1|Fgf1|Fgfr1|Gdnf|Gsta3|Hey1|Pdgfb|Pgf|Shh|Six1|Six2|Wnt9b|Osr1|Klf15|Aqp11|Wnk4|Basp1|Rarb|Kif26b|Greb1l
GO:0031589	cell-substrate adhesion	5.8	Acvrl1|Adam8|Angpt1|Angpt2|Alox15|Arhgap6|Bcl2|Dmd|Fbln1|Fbln2|Ccn2|Fn1|Pdpn|Has2|Itga2b|Itga5|Itga6|Itgb2|Lgals1|Mmp12|Pdgfb|Enpp2|Pecam1|Serpine1|Plau|Ptn|Ptprz1|Sema3e|Vcam1|Vegfc|Agr2|Hacd1|Col5a3|Efemp2|Dock5|Unc13d|Lypd3|Ntng1|Tnxb|Ntng2|Phldb2|Lims2|Vwa2|Nexmif|Itgb8|Mslnl|Olfm4
GO:0031344	regulation of cell projection organization	5.8	Bmp4|Cav1|Cdk5r1|Ccr5|Cntn1|Crabp2|Dmd|Efnb2|Epha7|Bcl11a|Fgfr1|Fn1|Fut9|Fzd1|Gap43|Pdpn|Hap1|Il1rap|Itga6|Itpr1|Lgals1|Mt3|Map6|Neurl1a|Ngf|Ngfr|Nrxn1|P2rx7|Enpp2|Prl2c2|Klk6|Ptn|Ptpn5|Ptprz1|Rab17|Rgs2|S100a9|Sema3a|Sema3e|Sema4f|Sema5a|Sema6c|Sema7a|Ptk6|Slit1|Tgfb3|Dpysl3|Vil1|Vim|Wnt3|Wnt7a|Sema4g|Ror1|Podxl|Espn|Fuz|Grip1|Tbc1d30|Ntng1|Trem2|Pls1|Dnm3|Sema3d|Zdhhc15|Inpp5j|Ntng2|Nrg1|Arhgap…
GO:0010888	negative regulation of lipid storage	5.8	Abcg1|Ces1g|Ces1e|Nfkbia|Ppara|Pparg|Trem2|Ces1d|Ces1f|Ces1b
GO:0061564	axon development	5.8	Alcam|Bcl2|Cdk5r1|Ccr5|Crabp2|Dlx5|Efnb2|Epha7|Etv1|Bcl11a|Fn1|Gap43|Gas1|Gdnf|Gli2|Hoxa1|Igfals|Isl1|Kif5c|Lama3|Lamc2|Mt3|Map1a|Map6|Ngf|Ngfr|Nr4a3|Ptn|Ptprz1|Sema3a|Sema3e|Sema4f|Sema5a|Sema6c|Sema7a|Shh|Slit1|Tgfb2|Vim|Wnt3|Wnt7a|Mgll|Sema4g|Nrep|B4galt6|Flrt3|Tubb2b|Prdm8|Ntng1|Unc5a|Sema3d|Boc|Ntng2|Nrg1|Rgma|Klk8|Fstl4|Dixdc1|Cdkl5|Flrt2|Kalrn
GO:0060284	regulation of cell development	5.7	Bcl2|Bmp4|Bnc1|Cdk5r1|Cftr|Ccr5|Crabp2|Epha7|Bcl11a|Fbln1|Fn1|Hap1|Has2|Hes2|Hey1|Id2|Id4|Il1a|Ascl1|Mt3|Map6|Neurl1a|Ngf|Nppc|Enpp2|Plcb1|Prl2c2|Pparg|Pthlh|Ptn|Ptprz1|Sema3a|Sema3e|Sema4f|Sema5a|Sema6c|Sema7a|Shh|Slit1|Tgm2|Tnf|Vegfc|Vim|Wnt3|Wnt7a|Sema4g|Clcf1|Dock5|Unc13d|Rflna|Il34|Rflnb|Il33|Adgra2|Bhlhe41|Trem2|Sema3d|Nrg1|Lims2|Pde5a|Rgma|Fstl4|Dixdc1|Olfm4|Cdkl5|Kalrn|Tnik
GO:0010714	positive regulation of collagen metabolic process	5.7	Bmp4|F2r|Ccn2|Il18|Pdgfb|Serpine1|Ccl2|Tgfb3|Vim|Creb3l1|Serpinb7
GO:0007411	axon guidance	5.7	Alcam|Cdk5r1|Dlx5|Efnb2|Epha7|Etv1|Gap43|Gas1|Gdnf|Gli2|Hoxa1|Igfals|Isl1|Kif5c|Lama3|Lamc2|Ngfr|Nr4a3|Sema3a|Sema3e|Sema4f|Sema5a|Sema6c|Sema7a|Shh|Slit1|Tgfb2|Wnt3|Sema4g|Flrt3|Tubb2b|Unc5a|Sema3d|Boc|Flrt2|Kalrn
GO:0032376	positive regulation of cholesterol transport	5.7	Abca1|Abcg1|Cav1|Ces1g|Ces1e|Nfkbia|Abcb4|Pparg|Abca12|Trem2|Ces1d|Ces1f|Ces1b
GO:0032373	positive regulation of sterol transport	5.7	Abca1|Abcg1|Cav1|Ces1g|Ces1e|Nfkbia|Abcb4|Pparg|Abca12|Trem2|Ces1d|Ces1f|Ces1b
GO:0097485	neuron projection guidance	5.7	Alcam|Cdk5r1|Dlx5|Efnb2|Epha7|Etv1|Gap43|Gas1|Gdnf|Gli2|Hoxa1|Igfals|Isl1|Kif5c|Lama3|Lamc2|Ngfr|Nr4a3|Sema3a|Sema3e|Sema4f|Sema5a|Sema6c|Sema7a|Shh|Slit1|Tgfb2|Wnt3|Sema4g|Flrt3|Tubb2b|Unc5a|Sema3d|Boc|Flrt2|Kalrn
GO:0071674	mononuclear cell migration	5.6	Adam8|Aif1|C3ar1|Calca|Ccr2|Nbl1|Ccn3|Pdgfb|Padi2|Pecam1|Serpine1|Plcb1|Ccl1|Ccl2|Ccl20|Ccl7|Ccl8|Spn|Stk39|Cxcl13|Asb2|Cxcl16|Jam2|2610528A11Rik|Il34|Slamf9|Adtrp|Cxcl17|Jaml
GO:0050729	positive regulation of inflammatory response	5.6	Adam8|Alox5ap|Fabp4|Ccr2|Ccr5|Ednra|Fgfr1|Lbp|Nfkbia|Pdcd4|Serpine1|Ptger3|S100a8|S100a9|Ccl1|Tnf|Ccn4|Tslp|Il33|Trem2|Ffar2|Pla2g3|Pde5a|Nlrp10
GO:0048843	negative regulation of axon extension involved in axon guidance	5.6	Sema3a|Sema3e|Sema4f|Sema5a|Sema6c|Sema7a|Slit1|Wnt3|Sema4g|Sema3d
GO:0032330	regulation of chondrocyte differentiation	5.6	Bmp4|Bmp6|Ccn2|Gli2|Ltbp3|Maf|Pthlh|Six2|Sox5|Thrb|Ccn4|Rflna|Rflnb|Rarb
GO:0010712	regulation of collagen metabolic process	5.6	Bmp4|F2r|Ccn2|Fn1|Il18|Nppc|Pdgfb|Serpine1|Pparg|Ccl2|Tgfb3|Vim|Creb3l1|Serpinb7
GO:0034754	cellular hormone metabolic process	5.5	Adh1|Adh7|Aldh1a1|Bmp6|Crabp2|Cyp1a1|Cyp1b1|Hsd17b2|Ppargc1a|Dhrs3|Scnn1b|Shh|Aldh1a7|Psg18|Dkk3|Akr1c21|Akr1c14|Akr1d1|Cyp26b1|Dhrs9|Sdr16c5|Plb1
GO:0006066	alcohol metabolic process	5.5	Abca1|Abcg1|Adcyap1r1|Adh1|Adh7|Aldh1a1|Bmp6|Ces1g|Cftr|Cyp1a1|Cyp1b1|Ces1e|Fgf1|Fgfr1|Akr1b8|Hao1|Mt3|Plcb1|Dhrs3|Scnn1b|Thrb|Dysf|Dkk3|Sult2b1|Moxd1|Cubn|Dgat2|Serpina12|Gdpd3|Degs2|Akr1c21|Cyp27a1|Ces1d|Akr1c14|Inpp5j|Acer1|Apobr|Akr1d1|Sptlc3|Ces1f|Sdr16c5|Ces1b|Sgpp2|Plb1
GO:0098771	inorganic ion homeostasis	5.5	Adcyap1r1|Atp1b1|Atp7b|Bcl2|Bmp4|Bmp6|Bnip3|C3ar1|Cacna2d1|Calca|Car2|Cav1|Cftr|Ckb|Cxcr2|Ccr3|Ccr2|Ccr5|Cp|Dmd|Ednra|F2r|Gja1|Cxcl1|Hap1|Hmox1|Il1a|Itpr1|Kcnq1|Ltf|Mt3|Ngf|Nppb|P2rx7|Pdk2|Ptger1|Ptger3|Pthlh|Rhd|Scnn1b|Ccl1|Ccl2|Ccl8|Cxcl2|Slc34a1|Slc34a2|Stc1|Stc2|Tgfb2|Tgm2|Upk3a|Sgcd|Ero1a|Atp2a3|Slc40a1|Slc4a4|Cxcl13|C1qtnf1|Kcne3|Gpr35|Aqp11|Slc25a23|Slc39a8|Nmb|Wnk4|Tmtc4|Ubash3b|Gck|Nr3c2…
GO:0001666	response to hypoxia	5.5	Adam8|Ak4|Aldh3a1|Ang2|Aqp3|Atp1b1|Bcl2|Bnip3|Cav1|Cbfa2t3|Cryab|Dpp4|Ednra|Vegfd|Gata6|Hmox1|Il18|Itpr1|Mt3|Nos2|Pgf|Plau|Ppara|Rora|Tgfb2|Tgfb3|Vegfc|Mgarp|Fndc1|Ddah1|Fam162a|Egln3
GO:0070098	chemokine-mediated signaling pathway	5.5	Cxcl1|Padi2|Ccl1|Ccl2|Ccl20|Ccl7|Ccl8|Cxcl15|Cxcl2|Stk39|Cxcl13|Ppbp|Gpr35|Trem2|Cxcl17
GO:0061387	regulation of extent of cell growth	5.5	Cdk5r1|Ccr5|Crabp2|Epha7|Bcl11a|Fn1|Mt3|Ngf|Sema3a|Sema3e|Sema4f|Sema5a|Sema6c|Sema7a|Slit1|Wnt3|Mgll|Sema4g|Sema3d|Nrg1|Rgma|Fstl4|Cdkl5
GO:0042476	odontogenesis	5.5	Bmp4|Cftr|Edar|Ednra|Fgfr1|Fst|Gas1|Gli2|Inhba|Itga6|Ngfr|Serpine1|Ppara|Shh|Osr1|Hacd1|Sostdc1|Zfp422|Klk5|Osr2|Odaph|Apcdd1|Wdr72
GO:0010959	regulation of metal ion transport	5.5	Adcyap1r1|Atp1b1|Bcl2|Bmp4|Cacna2d1|Calca|Cav1|Cntn1|Dmd|Ednra|Stom|F2r|Gja1|Cxcl1|Hap1|Itpr1|Kcnj2|Kcnq1|Ngf|P2rx7|Pdgfb|Serpine1|Plcb1|Plcb4|Ptger3|Ptpn22|Scnn1b|Ccl2|Stc1|Stc2|Tgfb2|Osr1|Rgs7|Homer2|Dysf|Usp2|Stk39|Rrad|Kcne3|Gpr35|Tspan13|Smim6|Wnk4|Ubash3b|Trem2|Glrx|Gck|Cracr2b|Lrrc26|Hecw2|Atp2b4|Cracr2a|Rnf207
GO:0061448	connective tissue development	5.4	Bmp4|Bmp6|C3ar1|Cfh|Fgfr1|Ccn2|Gli2|Gpld1|Foxa1|Id2|Id4|Ltbp3|Maf|Mgp|Mmp13|Ccn3|Nppc|Pdgfb|Pparg|Ppargc1a|Pthlh|Six2|Sox5|Stc1|Tgfb2|Thrb|Ccn4|Wnt7a|Osr1|Dgat2|Rflna|Rflnb|Osr2|Serpinb7|Rarb|Plaat3|Creb5|Csgalnact1|Itgb8
GO:0044283	small molecule biosynthetic process	5.4	Abcg1|Adcyap1r1|Aldh1a1|Alox12b|Alox15|Alox8|Alox5ap|Bmp6|Ces1g|Cftr|Cyp1a1|Ces1e|Fbp2|Fbp1|Fgf1|Gamt|Glul|Gstm6|Fabp5|Pdk2|Ppara|Ppargc1a|Acsm3|Tnf|Aloxe3|Ggt5|Mgll|Nt5e|Ceacam1|Scd3|Hacd1|Dkkl1|Dkk3|Moxd1|Acss2|Fads3|Prxl2b|Hacd4|Gatm|Coq8a|Dgat2|Serpina12|Acss1|Elovl7|Elovl4|Gck|Cyp27a1|Ces1d|Acsm1|Acer1|Akr1d1|Gls2|Sptlc3|Trib3|Ces1f|Pla2g3|Dhrs9|Pla2g4f|Fads6|Atp2b4|Ces1b
GO:0046394	carboxylic acid biosynthetic process	5.4	Aldh1a1|Alox12b|Alox15|Alox8|Alox5ap|Ces1g|Cyp1a1|Ces1e|Gamt|Glul|Gstm6|Fabp5|Acsm3|Aloxe3|Ggt5|Mgll|Ceacam1|Scd3|Hacd1|Acss2|Fads3|Prxl2b|Hacd4|Gatm|Acss1|Elovl7|Elovl4|Cyp27a1|Ces1d|Acsm1|Akr1d1|Gls2|Trib3|Ces1f|Pla2g3|Dhrs9|Pla2g4f|Fads6|Atp2b4|Ces1b
GO:0032496	response to lipopolysaccharide	5.4	Abca1|Acp5|Prdm1|Bmp6|Cfh|Cited1|Ednra|F2r|Cxcl1|Il18|Il1a|Lbp|Ltf|Cd180|Mrc1|Nfkbia|Nos2|P2rx7|Pdcd4|Serpine1|Ptger1|Ptger3|Ptpn22|S100a8|S100a9|Ccl2|Cxcl15|Cxcl2|Slpi|Tnf|Tnfaip3|Vim|Ggt5|Il36a|Il36rn|Cxcl13|Ppbp|Pdcd1lg2|Cxcl16|Il36b|Irak3|Trim12a|Trem2|Il36g|Cd300lb|Nod2|Nlrc3|Trim12c
GO:0016053	organic acid biosynthetic process	5.4	Aldh1a1|Alox12b|Alox15|Alox8|Alox5ap|Ces1g|Cyp1a1|Ces1e|Gamt|Glul|Gstm6|Fabp5|Acsm3|Aloxe3|Ggt5|Mgll|Ceacam1|Scd3|Hacd1|Acss2|Fads3|Prxl2b|Hacd4|Gatm|Acss1|Elovl7|Elovl4|Cyp27a1|Ces1d|Acsm1|Akr1d1|Gls2|Trib3|Ces1f|Pla2g3|Dhrs9|Pla2g4f|Fads6|Atp2b4|Ces1b
GO:0032675	regulation of interleukin-6 production	5.4	Aif1|Aqp4|Ccr5|F2r|Vegfd|Il1a|Il1rap|Isl1|Lbp|Nos2|P2rx7|Ptpn22|Tlr1|Tnf|Tnfaip3|Tslp|Il36a|Il36rn|Il36b|Irak3|Il33|Trem2|Nckap1l|Il36g|Nlrp10|Nod2|Nlrc3
GO:0043410	positive regulation of MAPK cascade	5.4	Adam8|Angpt1|Alox12b|Alox15|Bmp4|Edar|Ednra|F2r|Fgf1|Fgfr1|Ccn2|Gpr37|Ighm|Il1a|Kitl|Mt3|Ngf|Ngfr|Nrxn1|P2rx7|Pde8a|Pdgfb|Plcb1|Ptpn22|Rasgrp1|Ccl1|Ccl2|Ccl20|Ccl7|Ccl8|Sema7a|Tgfb2|Tgfb3|Timp2|Tnf|Wnt7a|Ceacam1|Ror1|Ern2|Tnfrsf19|Stk39|C1qtnf1|Epgn|Il34|Trim12a|Trem2|Gpnmb|Nrg1|Muc20|Gpr55|Cxcl17|Ndrg4|Sh3rf3|Pde5a|Nod2|Trim12c|Dixdc1|Cracr2a|Tnik
GO:1904018	positive regulation of vasculature development	5.4	Acvrl1|Angpt2|Rhob|C3ar1|Cxcr2|Ccr3|Cyp1b1|Fgf1|Vegfd|Gata6|Hmox1|Il1a|Isl1|Itga5|Itgb2|Mmp9|Pgf|Pik3cd|Serpine1|Prl2c2|Sema5a|Shh|Tie1|Vegfc|Ddah1|Adm2|Itgb8|Ccbe1
GO:0045766	positive regulation of angiogenesis	5.4	Acvrl1|Angpt2|Rhob|C3ar1|Cxcr2|Ccr3|Cyp1b1|Fgf1|Vegfd|Gata6|Hmox1|Il1a|Isl1|Itga5|Itgb2|Mmp9|Pgf|Pik3cd|Serpine1|Prl2c2|Sema5a|Shh|Tie1|Vegfc|Ddah1|Adm2|Itgb8|Ccbe1
GO:0048667	cell morphogenesis involved in neuron differentiation	5.4	Alcam|Bcl2|Cdk5r1|Ccr5|Crabp2|Dlx5|Efnb2|Epha7|Etv1|Bcl11a|Fn1|Gap43|Gas1|Gdnf|Gli2|Hoxa1|Id2|Igfals|Isl1|Kif5c|Lama3|Lamc2|Mt3|Map1a|Map6|Ngf|Ngfr|Nr4a3|Ctnnd2|Ptn|Ptprz1|Sema3a|Sema3e|Sema4f|Sema5a|Sema6c|Sema7a|Shh|Slit1|Tgfb2|Vim|Wnt3|Wnt7a|Mgll|Sema4g|B4galt6|Flrt3|Tubb2b|Prdm8|Ntng1|Ophn1|Pls1|Dnm3|Unc5a|Sema3d|Zdhhc15|Boc|Ntng2|Nrg1|Farp1|Ppp1r9a|Rgma|Fstl4|Hecw2|Dixdc1|Cdkl5|Flrt2|Kalrn|T…
GO:0032964	collagen biosynthetic process	5.3	Bmp4|F2r|Ccn2|Fn1|Il18|Nppc|Pdgfb|Serpine1|Pparg|Ccl2|Tgfb3|Vim|Creb3l1|Serpinb7
GO:0002697	regulation of immune effector process	5.3	Angpt1|Cfh|Ccr2|Dnase1l3|Dpp4|Cxcl1|H2-M2|Hmox1|Ighm|Il18|Il18rap|Il18r1|Il4ra|Itgb2|Lbp|Myb|Nr4a3|Nppc|P2rx7|Ptpn22|Rasgrp1|Ccl2|Ccl20|Sema7a|Spn|Tgfb2|Tgfb3|Tnf|Tnfaip3|Tnfrsf4|Klk7|Ceacam1|Sh2d1b1|Clcf1|Pglyrp2|Tril|Klk5|Unc13d|Spink5|Irak3|Il33|Il23a|Trem2|Nckap1l|Enpp3|A2m|Ffar2|Pla2g3|Pglyrp3|Nod2|Pglyrp4
GO:0015840	urea transport	5.3	Aqp3|Aqp7|Upk3a|Aqp9|Slc14a1
GO:0010038	response to metal ion	5.2	Alox15|Alox5ap|Fabp4|Apobec1|Atp7b|Bcl2|Bmp6|Bnip3|Cav1|Cnga3|Cp|Fbp1|Fn1|Gabrb3|Gpld1|Hmox1|Id2|Il1a|Krt10|Mmp9|Mt3|Nrxn1|P2rx7|Pparg|Shh|Slc34a1|Tnnt2|Slc40a1|Kcnmb4|Aqp9|Slc25a23|Gatm|Lce1d|Cpne4|Aoc1|Syt17|Adgrv1|Acer1|Gipr
GO:1903037	regulation of leukocyte cell-cell adhesion	5.2	Adam8|Aif1|Bmp4|Cav1|Ccr2|Dpp4|Efnb2|Fut4|Fut9|H2-Ab1|Has2|Il18|Il1a|Il4ra|Itgb2|Lgals1|Myb|Nr4a3|Pla2g2d|Ppara|Ptpn22|Rasgrp1|Ccl2|Shh|Sox13|Spn|Tnf|Vcam1|Vnn1|Ceacam1|Pla2g2f|Chst2|Pdcd1lg2|Il36b|Il23a|Gpnmb|Pag1|Nckap1l|Adtrp|Cblb|Vtcn1|Pde5a|Skint1
GO:0001934	positive regulation of protein phosphorylation	5.2	Acvrl1|Adam8|Angpt1|Aif1|Ang2|Bcl2|Bmp4|Bmp6|Calca|Cav1|Cdk5r1|Cntn1|Ednra|Epha7|Fgf1|Fgfr1|Vegfd|Ccn2|Fzd1|Gdnf|Gfra1|Gfra2|Ighm|Il18|Inhba|Isl1|Itga5|Ltf|Kitl|Mmp9|Mt3|Neurl1a|Ngf|Nrxn1|Ddr2|P2rx7|Pde8a|Pdgfb|Enpp2|Pecam1|Pgf|Pparg|Ptger3|Ptpn5|Ptprz1|Rasgrp1|Rbpms|Sema7a|Spn|Tgfb2|Tgfb3|Tlr1|Tnf|Vegfc|Ceacam1|Sh2d1b1|Ern2|Tslp|Clcf1|Fndc1|Tcim|Epgn|Prr5l|Dynap|Il34|Il23a|Trem2|Il24|Gpnmb|Adtrp…
GO:0071363	cellular response to growth factor stimulus	5.2	Acvrl1|Angpt1|Bmp4|Bmp6|Calca|Cav1|Cdkn1c|Cidea|Cited1|Col4a2|Dlx5|Dmd|Fgf1|Fgfr1|Vegfd|Ccn2|Fst|Fzd1|Gata6|Gdnf|Hap1|Has2|Hhex|Hpgd|Dsg4|Ltbp3|Mt3|Nbl1|Ngf|Ngfr|Nrxn1|Pdcd4|Pde8a|Pdgfb|Pgf|Pik3cd|Serpine1|Ppara|Pparg|Ppargc1a|Ccl2|Sox5|Sparc|Tgfb2|Tgfb3|Vegfc|Vil1|Creb3l1|Nrep|Ldlrad4|Cxcl13|Htra1|Sostdc1|Fuz|Flrt3|Adgra2|Tmem108|Fstl3|Spred3|Amhr2|Peg10|Il17rd|Shisa2|Rgma|Tspan12|Itgb8|Ccbe1|At…
GO:0001819	positive regulation of cytokine production	5.2	Adam8|Aif1|Alox8|C3ar1|Calca|Ccr2|Ccr5|Cyp1b1|F2r|Vegfd|Gata6|Ifi204|Il18|Il1a|Il1rap|Il18r1|Il4ra|Isl1|Lbp|Mmp12|Naip5|Nr4a3|Nos2|P2rx7|Serpine1|Plcb1|Ptpn22|Rasgrp1|Rora|Ccl1|Ccl2|Ccl20|Sema7a|Spn|Tlr1|Tnf|Tnfrsf8|Tslp|Il36a|Lurap1|Trim15|Il36b|Irak3|Il33|Il23a|Trem2|Serpinb7|Il36g|Cxcl17|Ffar2|Pla2g3|Vtcn1|Nlrp10|Nod2|Ccbe1|Aim2|Mndal
GO:0071402	cellular response to lipoprotein particle stimulus	5.2	Abca1|Abcg1|Ces1g|Ces1e|Itgb2|Pparg|Trem2|Ces1d|Adtrp|Ces1f|Ces1b
GO:0010573	vascular endothelial growth factor production	5.2	Aqp4|C3ar1|Ccr2|Cyp1b1|Il1a|Isl1|Rora|Ccl2|Tnf|Cxcl17|Ccbe1
GO:0002062	chondrocyte differentiation	5.1	Bmp4|Bmp6|Fgfr1|Ccn2|Gli2|Gpld1|Ltbp3|Maf|Ccn3|Nppc|Pthlh|Six2|Sox5|Thrb|Ccn4|Wnt7a|Osr1|Rflna|Rflnb|Osr2|Rarb
GO:0061333	renal tubule morphogenesis	5.1	Bcl2|Bmp4|Cited1|Col4a1|Eya1|Lgr5|Fgf1|Gdnf|Hey1|Pgf|Shh|Six1|Six2|Wnt9b|Osr1|Wnk4|Kif26b|Greb1l
GO:0010977	negative regulation of neuron projection development	5.1	Cdk5r1|Ccr5|Efnb2|Epha7|Bcl11a|Lgals1|Mt3|Ngfr|Ptprz1|Sema3a|Sema3e|Sema4f|Sema5a|Sema6c|Sema7a|Slit1|Dpysl3|Vim|Wnt3|Sema4g|Dnm3|Sema3d|Inpp5j|Rgma|Klk8|Fstl4
GO:0010975	regulation of neuron projection development	5.1	Bmp4|Cdk5r1|Ccr5|Cntn1|Crabp2|Dmd|Efnb2|Epha7|Bcl11a|Fgfr1|Fn1|Fut9|Fzd1|Hap1|Il1rap|Itga6|Itpr1|Lgals1|Mt3|Map6|Ngf|Ngfr|Klk6|Ptn|Ptpn5|Ptprz1|Rab17|Rgs2|S100a9|Sema3a|Sema3e|Sema4f|Sema5a|Sema6c|Sema7a|Ptk6|Slit1|Dpysl3|Vim|Wnt3|Wnt7a|Sema4g|Ror1|Ntng1|Dnm3|Sema3d|Zdhhc15|Inpp5j|Ntng2|Nrg1|Ndrg4|Pla2g3|Ppp1r9a|Rgma|Klk8|Fstl4|Hecw2|Dixdc1|Cdkl5|Kalrn|Tnik
GO:0002237	response to molecule of bacterial origin	5.1	Abca1|Acp5|Prdm1|Bmp6|Cfh|Cited1|Ednra|F2r|Cxcl1|Il18|Il1a|Lbp|Ltf|Cd180|Mrc1|Nfkbia|Nos2|P2rx7|Pdcd4|Serpine1|Ptger1|Ptger3|Ptpn22|S100a8|S100a9|Ccl2|Cxcl15|Cxcl2|Slpi|Tlr1|Tnf|Tnfaip3|Vim|Ggt5|Il36a|Il36rn|Cxcl13|Ppbp|Pdcd1lg2|Cxcl16|Il36b|Irak3|Trim12a|Trem2|Il36g|Cd300lb|Nod2|Nlrc3|Trim12c
GO:0070848	response to growth factor	5.1	Acvrl1|Angpt1|Bmp4|Bmp6|Calca|Cav1|Cdkn1c|Cidea|Cited1|Col4a2|Dlx5|Dmd|Fgf1|Fgfr1|Vegfd|Ccn2|Fst|Fzd1|Gata6|Gdnf|Hap1|Has2|Hhex|Hpgd|Dsg4|Ltbp3|Mt3|Nbl1|Ngf|Ngfr|Nrxn1|Pdcd4|Pde8a|Pdgfb|Pgf|Pik3cd|Serpine1|Ppara|Pparg|Ppargc1a|Ccl2|Sox5|Sparc|Tgfb2|Tgfb3|Vegfc|Vil1|Creb3l1|Nrep|Ldlrad4|Cxcl13|Htra1|Sostdc1|Fuz|Flrt3|Adgra2|Tmem108|Fstl3|Spred3|Cald1|Amhr2|Peg10|Il17rd|Shisa2|Rgma|Tspan12|Itgb8|Cc…
GO:1902622	regulation of neutrophil migration	5.1	Adam8|C3ar1|Cxcr2|Dapk2|Dpp4|Ednra|Il1a|Lbp|Ptger3|Dysf|Il23a|Nckap1l|Nod2
GO:0019221	cytokine-mediated signaling pathway	5.1	Angpt1|Cav1|Cxcr2|Ccr2|Cxcl1|Il18|Il18rap|Il1a|Il1rap|Il18r1|Krt8|Lifr|Mmp12|Mt3|Nfkbia|Pdgfb|Padi2|Plcb1|Pparg|Ccl1|Ccl2|Ccl20|Ccl7|Ccl8|Cxcl15|Cxcl2|Otop1|Tnf|Ceacam1|Stk39|Tslp|Il36a|Il36rn|Cxcl13|Ppbp|Gpr35|Ifitm1|Il36b|Irak3|Il34|Il33|Trem2|Duox1|Card14|Ifitm6|Il36g|Cxcl17|Aim2
GO:0007423	sensory organ development	5.1	Acvrl1|Aldh1a1|Aqp5|Bcl2|Prdm1|Bmp4|Bmp6|Cdkn1c|Cfh|Cnga3|Col4a1|Cryab|Cyp1b1|Dlx5|Eya1|Lgr5|Fgfr1|Gabrb3|Gas1|Gja1|Gjb6|Gli2|Hey1|Hoxa1|Ifi204|Inhba|Ush1g|Kcnq1|Mafb|Maf|Ascl1|Meis2|Meis3|Nr4a3|Pde6b|Pdgfb|Ptn|Rom1|Shh|Six1|Six2|Stra6|Tbx2|Tgfb2|Thrb|Otop1|Vim|Osr1|Ror1|Fuz|Rhoj|Spred3|Pls1|Osr2|Adgrv1|Tshz1|Atp6v1b1|Nhs|Megf11|Rarb|Plaat3|Cc2d2a|Cyp26b1|Rab11fip4|Tspan12|Lrig3|Cecr2|Arhgef15|My…
GO:0010595	positive regulation of endothelial cell migration	5	Angpt1|Rhob|Bmp4|Fgf1|Fgfr1|Gpld1|Hmox1|Pdgfb|Pik3cd|Prl2c2|Sema5a|Shh|Sparc|Vegfc|Wnt7a|Amot|Atoh8|Adgra2|Rhoj|Ccbe1
GO:0071675	regulation of mononuclear cell migration	5	Adam8|Aif1|C3ar1|Ccr2|Nbl1|Ccn3|Padi2|Serpine1|Plcb1|Ccl1|Ccl2|Ccl20|Ccl7|Spn|Stk39|Cxcl13|Jam2|2610528A11Rik|Il34|Adtrp|Cxcl17
GO:0022612	gland morphogenesis	5	Bcl2|Bmp4|Cav1|Edar|Fgf1|Fgfr1|Gli2|Foxa1|Id4|Igfbp5|Il18|Itpr1|Pdgfb|Plau|Pthlh|Ptn|Sema3a|Shh|Tbx2|Tgm2|Tnf|Tnfaip3|Ceacam1|Sostdc1|Lims2
GO:0001656	metanephros development	5	Bcl2|Bmp4|Cited1|Cxcr2|Eya1|Gdnf|Id2|Pdgfb|Shh|Six1|Six2|Slc5a1|Wnt9b|Osr1|Osr2|Fras1|Kif26b|Greb1l
GO:0010721	negative regulation of cell development	5	Bmp4|Cdk5r1|Cftr|Ccr5|Epha7|Bcl11a|Fbln1|Id2|Id4|Il1a|Mt3|Nppc|Pthlh|Ptn|Sema3a|Sema3e|Sema4f|Sema5a|Sema6c|Sema7a|Slit1|Wnt3|Wnt7a|Sema4g|Rflna|Rflnb|Trem2|Sema3d|Rgma|Fstl4
GO:0010876	lipid localization	5	Abca1|Abcg1|Plin2|Fabp4|Bmp6|Cav1|Ces1g|Cftr|Cidea|Ces1e|Fabp2|Il1a|Fabp6|Inhba|Kcnq1|Fabp5|Lbp|Nfkbia|Nos2|P2rx7|Abcb4|Pla2g2d|Ppara|Pparg|Shh|Stra6|Tnf|Ceacam1|Dysf|Pla2g2f|C1qtnf1|Aqp9|Dgat2|Nmb|Abca12|Slc10a6|Spns3|Prelid2|Trem2|Slco2b1|Ces1d|Apobr|Nrg1|Ffar2|Ces1f|Pla2g3|Abcc4|Pla2g4f|Atp10b|Dennd5b|Ces1b
GO:0008610	lipid biosynthetic process	5	Abcg1|Aldh1a1|Alox12b|Alox15|Alox8|Ang2|Bmp6|Ces1g|Cftr|Cish|Cyp1a1|Ces1e|Fgf1|Gpld1|Gstm6|Hsd11b1|Hsd17b2|Il1a|Fabp5|P2rx7|Pdgfb|Pik3cd|Ppara|Ppargc1a|Acsm3|St8sia4|Tnf|Aloxe3|Mgll|Ceacam1|B3galt2|Scd3|Hacd1|Dkkl1|Dkk3|B4galt6|Acss2|Fads3|Sptssb|Prxl2b|Hacd4|Dgat2|Serpina12|Agpat4|Acss1|Degs2|Elovl7|Akr1c21|Elovl4|Cyp27a1|Ces1d|Acsm1|Acer1|Akr1d1|Gpat2|Socs2|St8sia5|Plaat3|Sptlc3|Trib3|Ces1f|Pla…
GO:0050866	negative regulation of cell activation	5	Prdm1|Bmp4|Ccr2|H2-Ab1|Hmox1|Id2|Il4ra|Pdgfb|Pla2g2d|Pparg|Ptger3|Ptpn22|Shh|Spn|Tnfaip3|Ceacam1|Pla2g2f|C1qtnf1|Pglyrp2|Pdcd1lg2|Ubash3b|Trem2|Gpnmb|Pag1|Nckap1l|Cblb|Enpp3|Pglyrp3|Vtcn1|Pde5a|Pglyrp4|Mndal
GO:0032370	positive regulation of lipid transport	5	Abca1|Abcg1|Bmp6|Cav1|Ces1g|Ces1e|Il1a|Nfkbia|P2rx7|Abcb4|Pparg|C1qtnf1|Abca12|Trem2|Ces1d|Ces1f|Pla2g3|Dennd5b|Ces1b
GO:0090066	regulation of anatomical structure size	5	Alox15|Aqp4|Calca|Cav1|Cdk5r1|Cftr|Ccr5|Crabp2|Ednra|Eln|Epha7|Bcl11a|F2r|Faah|Fn1|Gja1|Htr1b|Htr1d|Slc6a4|Mt3|Ngf|Nppb|P2rx7|Pdgfb|Pecam1|Ptger3|Tmsb10|Rgs2|Scnn1b|Sema3a|Sema3e|Sema4f|Sema5a|Sema6c|Sema7a|Slit1|Sptb|Vil1|Vill|Wnt9b|Wnt3|Wnt7a|Mgll|Sema4g|Aqp11|Dock5|Deptor|Pls1|Nckap1l|Sema3d|Nrg1|Uts2b|Fhod3|Dock4|Dusp5|Pde5a|Ppp1r9a|Rgma|Smtnl2|Fstl4|Cdkl5|Iqgap2|Myo3a
GO:0036314	response to sterol	5	Ces1g|Ccr5|Ces1e|Gpld1|Inhba|Rora|Dynap|Ces1d|Ces1f|Ces1b
GO:0036315	cellular response to sterol	5	Ces1g|Ces1e|Gpld1|Inhba|Rora|Dynap|Ces1d|Ces1f|Ces1b
GO:0001936	regulation of endothelial cell proliferation	4.9	Acvrl1|Ang2|Bmp4|Bmp6|Cav1|Ccr3|Fgfr1|Vegfd|Gja1|Hmox1|Ngfr|Pdgfb|Pgf|Pik3cd|Prl2c2|Pparg|Scg2|Ccl2|Sema5a|Sparc|Tie1|Tnf|Vegfc|Dysf|Prl8a9|Atoh8
GO:0010951	negative regulation of endopeptidase activity	4.9	Cryab|Ifi204|Ltf|Mmp9|Mt3|Naip5|Naip6|Serpine1|Serpinb2|Serpinb3a|Stfa1|Stfa2|Timp2|Tnf|Sfn|Fetub|Serpinb1a|Serpina12|Spink2|Serpinb12|Spink5|Il24|Serpinb6c|Serpinb7|A2m|Serpina3b|Serpinb3b|Serpina3i
GO:0030856	regulation of epithelial cell differentiation	4.9	Acvrl1|Alox8|Bmp4|Bmp6|Cav1|Cdkn1c|Cited1|Gdnf|Hey1|Il1a|Ascl1|Mmp9|Serpine1|Plcb1|Tgfb2|Tnf|Wnt9b|Osr1|Ceacam1|Sult2b1|Sfn|Atoh8|Abca12|Spred3|Grhl1
GO:1902624	positive regulation of neutrophil migration	4.9	Adam8|C3ar1|Cxcr2|Dapk2|Ednra|Il1a|Lbp|Ptger3|Dysf|Il23a|Nckap1l
GO:0071248	cellular response to metal ion	4.9	Alox15|Alox5ap|Fabp4|Atp7b|Bmp6|Bnip3|Fbp1|Fn1|Gabrb3|Gpld1|Hmox1|Id2|Krt10|Mmp9|Mt3|Nrxn1|Pparg|Shh|Slc40a1|Slc25a23|Lce1d|Cpne4|Aoc1|Syt17|Adgrv1|Acer1
GO:0015850	organic hydroxy compound transport	4.9	Abca1|Abcg1|Aqp3|Aqp7|Bmp6|Cav1|Ces1g|Cftr|Ces1e|Gdnf|Htr1b|Slc6a4|Kcnq1|Nfkbia|Abcb4|Pparg|Ptger3|Shh|Slc16a7|Stra6|Ceacam1|Cadps|C1qtnf1|Aqp9|Abca12|Slc10a6|Slc16a3|Trem2|Slco2b1|Gck|Ces1d|Syt17|Nrg1|Ces1f|Abcc4|Nat8l|Ces1b
GO:0043086	negative regulation of catalytic activity	4.9	Fabp4|Bicd1|Bmp4|Cav1|Cdkn1c|Cryab|Hhex|Ifi204|Itih2|Ltf|Mmp9|Mt3|Mug1|Naip5|Naip6|Ngf|Pecam1|Pkia|Serpine1|Serpinb2|Pparg|Ppp1r1b|Ptpn5|Ptpn22|Rgs2|Serpinb3a|Ptk6|Slpi|Stfa1|Stfa2|Stfa3|Tgfb2|Timp2|Tnf|Tnfaip3|Tnnt2|Ceacam1|Amot|Sfn|Fetub|Serpinb1a|Wfdc2|Serpina12|Spink2|Serpinb12|Spink5|Ubash3b|Irak3|Csta2|Spink12|Il24|Serpinb6c|Deptor|Nckap1l|Adgrv1|Serpinb7|Wfdc12|Cblb|Csta1|Col28a1|Trib3|A2m…
GO:0043583	ear development	4.9	Bcl2|Bmp4|Dlx5|Eya1|Lgr5|Fgfr1|Gabrb3|Gas1|Gjb6|Gli2|Hey1|Hoxa1|Ifi204|Ush1g|Kcnq1|Mafb|Maf|Nr4a3|Shh|Six1|Six2|Stra6|Tgfb2|Otop1|Osr1|Ror1|Pls1|Osr2|Adgrv1|Tshz1|Atp6v1b1|Lrig3|Cecr2|Myo3a
GO:0072087	renal vesicle development	4.9	Bmp4|Cited1|Gdnf|Hey1|Six2|Wnt9b|Osr1|Kif26b
GO:0046503	glycerolipid catabolic process	4.9	Faah|Gpld1|Enpp2|Plcb1|Mgll|Aadac|Gdpd3|Pla2g4d|Ces1d|Dagla|Pla2g4f|Pla2g4e|Pnpla1|Plb1|Abhd12b
GO:0032612	interleukin-1 production	4.9	Acp5|Aqp4|Calca|Ccr5|F2r|Ifi204|Isl1|Naip5|P2rx7|Ccl20|Tnf|Tnfaip3|Ceacam1|Serpinb1a|Trem2|Slamf9|Nlrp10|Nod2|Nlrc3|Aim2|Mndal
GO:0048660	regulation of smooth muscle cell proliferation	4.8	Aif1|Ang2|Bmp4|C3ar1|Cav1|Hmox1|Hpgd|Htr1b|Id2|Igfbp5|Il18|Mmp9|Nr4a3|Nppb|Pdcd4|Pdgfb|Pparg|Ppargc1a|Rgs5|Tgfb3|Tnf|Tnfaip3|Ccn4|Calcrl|Efemp2|Ace2|Ndrg4
GO:0051960	regulation of nervous system development	4.8	Bmp4|Cdk5r1|Ccr5|Crabp2|Epha7|Bcl11a|Fn1|Hap1|Hes2|Hey1|Id2|Id4|Il1rap|Ascl1|Mt3|Map6|Neurl1a|Ngf|Ngfr|Nrxn1|Enpp2|Prl2c2|Pparg|Ptn|Ptprz1|Sema3a|Sema3e|Sema4f|Sema5a|Sema6c|Sema7a|Shh|Slit1|Tgm2|Tnf|Vegfc|Vim|Wnt3|Wnt7a|Sema4g|Clcf1|Jam2|Flrt3|Il34|Il33|Bhlhe41|Trem2|Adgrb1|Sema3d|Nrg1|Rarb|Rgma|Klk8|Adgrl3|Fstl4|Dixdc1|Cdkl5|Flrt2|Kalrn|Tnik
GO:0043408	regulation of MAPK cascade	4.8	Adam8|Angpt1|Alox12b|Alox15|Bmp4|Cav1|Dmd|Edar|Ednra|Epha7|Mecom|F2r|Fbln1|Fgf1|Fgfr1|Ccn2|Fn1|Gpr37|Ighm|Il1a|Kitl|Mt3|Ngf|Ngfr|Nrxn1|P2rx7|Pde8a|Pdgfb|Plcb1|Pparg|Ptpn5|Ptpn22|Ptprr|Rasgrp1|Rgs2|Ccl1|Ccl2|Ccl20|Ccl7|Ccl8|Sema7a|Tgfb2|Tgfb3|Timp2|Tnf|Wnt7a|Ceacam1|Ror1|Ern2|Tnfrsf19|Stk39|Clcf1|C1qtnf1|Rps6ka6|Ace2|Epgn|Irak3|Il34|Trim12a|Trem2|Gpnmb|Spred3|Nrg1|Muc20|Gpr55|Cxcl17|Ndrg4|Sh3rf3|P…
GO:0010574	regulation of vascular endothelial growth factor production	4.8	Aqp4|C3ar1|Ccr2|Cyp1b1|Il1a|Isl1|Rora|Ccl2|Cxcl17|Ccbe1
GO:0061041	regulation of wound healing	4.8	Cav1|Cldn1|F2r|Gja1|Pdgfb|Serpine1|Plau|Ptger3|S100a9|Ccl2|Thbd|Tnf|Vil1|Ccn4|Ceacam1|C1qtnf1|Ubash3b|Duox1|Adtrp|Phldb2|Tspan8|Enpp4
GO:0002523	leukocyte migration involved in inflammatory response	4.8	Adam8|Itgb2|Lbp|Ptn|S100a8|S100a9|Ccl2|Ppbp|Ffar2
GO:0001755	neural crest cell migration	4.8	Bmp4|Fn1|Gdnf|Isl1|Kitl|Sema3a|Sema3e|Sema4f|Sema5a|Sema6c|Sema7a|Shh|Sema4g|Sema3d
GO:0001523	retinoid metabolic process	4.8	Adh1|Adh7|Aldh1a1|Crabp2|Cyp1a1|Cyp1b1|Akr1b8|Rbp2|Dhrs3|Aldh1a7|Cyp26b1|Dhrs9|Sdr16c5|Plb1
GO:0031663	lipopolysaccharide-mediated signaling pathway	4.8	Prdm1|Bmp6|Il18|Lbp|Ltf|Cd180|Nfkbia|Ptpn22|Ccl2|Tnf|Tnfaip3|Trim12a|Trem2|Trim12c
GO:0006816	calcium ion transport	4.8	Adcyap1r1|Atp1b1|Bcl2|Bmp4|Cacna2d1|Calca|Cav1|Ccr5|Dmd|Ednra|F2r|Ccn2|Gja1|Hap1|Itpr1|Myb|Ngf|P2rx7|Pdgfb|Serpine1|Ptger3|Ptpn22|Ccl2|Ccl8|Stc1|Stc2|Tgfb2|Clca1|Homer2|Dysf|Ero1a|Ramp1|Atp2a3|Usp2|Calcrl|Rrad|Kcne3|Gpr35|Tspan13|Slc25a23|Smim6|Ubash3b|Gck|Bspry|Cracr2b|Pkd1l3|Cacna2d4|Cachd1|Atp2b4|Cracr2a
GO:0002778	antibacterial peptide production	4.8	Mmp7|Klk7|Klk5|Spink5|Nod2
GO:0001818	negative regulation of cytokine production	4.7	Acp5|Angpt1|Aqp4|Cidea|Fbln1|Fgfr1|Fn1|Gata6|Hmox1|Lbp|Pdcd4|Ppara|Pparg|Ptpn22|Tgfb2|Tgfb3|Tnf|Tnfaip3|Tnfrsf4|Ceacam1|Homer2|Sh2d1b1|Il36rn|Pglyrp2|Pdcd1lg2|Serpinb1a|Rnf128|Irak3|Il33|Il23a|Trem2|Gpnmb|Nckap1l|Pglyrp3|Nod2|Nlrc3|Pglyrp4
GO:0034330	cell junction organization	4.7	Acvrl1|Alox12b|Arhgap6|Bcl2|Bmp6|Bsn|Calca|Cav1|Cdk5r1|Cldn1|Col4a1|Col4a5|Sparcl1|Efnb2|Epha7|F2r|Fn1|Fzd1|Gabrb3|Gap43|Gdnf|Gja1|Gjb2|Gjb6|Il1rap|Itga5|Ndrg1|Neurl1a|Ctnnd2|Nrxn1|Nrxn2|Pdgfb|Enpp2|Pecam1|Ptn|Rab17|Rapsn|Sema3e|Six1|Sparc|Tgfb2|Tgfb3|Tnf|Wnt7a|Aloxe3|Ceacam1|Cttnbp2|Cldn7|Sez6l|Kirrel3|Ace2|Flrt3|Ntng1|Tmem108|Trem2|Ophn1|Dnm3|Adgrb1|Zdhhc15|Dsp|Ntng2|Grhl1|Phldb2|Shank2|Nrg1|Fa…
GO:0090596	sensory organ morphogenesis	4.7	Aldh1a1|Aqp5|Bcl2|Prdm1|Bmp4|Cfh|Cnga3|Dlx5|Eya1|Fgfr1|Gas1|Gjb6|Gli2|Hoxa1|Ush1g|Kcnq1|Mafb|Nr4a3|Pdgfb|Ptn|Rom1|Shh|Six1|Six2|Stra6|Tbx2|Thrb|Otop1|Osr1|Fuz|Pls1|Osr2|Tshz1|Atp6v1b1|Megf11|Rarb|Cyp26b1|Tspan12|Lrig3|Myo3a
GO:0034308	primary alcohol metabolic process	4.7	Adh1|Adh7|Aldh1a1|Bmp6|Cyp1a1|Cyp1b1|Akr1b8|Hao1|Dhrs3|Scnn1b|Dkk3|Gdpd3|Akr1c21|Akr1c14|Sdr16c5|Plb1
GO:0001935	endothelial cell proliferation	4.7	Acvrl1|Ang2|Bmp4|Bmp6|Calca|Cav1|Ccr3|Fgfr1|Vegfd|Gja1|Hmox1|Ngfr|Pdgfb|Pgf|Pik3cd|Prl2c2|Pparg|Scg2|Ccl2|Sema5a|Sparc|Tie1|Tnf|Vegfc|Dysf|Prl8a9|Atoh8
GO:0050680	negative regulation of epithelial cell proliferation	4.7	Acvrl1|Bmp4|Cav1|Cdkn1c|Efnb2|Gas1|Gja1|Isl1|Krt4|Ngfr|Nppb|Prl2c2|Pparg|Ptn|Ccl2|Sparc|Tgfb2|Tnf|Ceacam1|Sfn|Slurp1|Aqp11|Prl8a9|Atoh8|Lims2|Nlrc3
GO:1903034	regulation of response to wounding	4.7	Cav1|Cldn1|F2r|Gja1|Pdgfb|Serpine1|Plau|Ptger3|Ptn|S100a9|Ccl2|Thbd|Tnf|Vil1|Ccn4|Ceacam1|C1qtnf1|Ubash3b|Duox1|Adtrp|Phldb2|Nrg1|Tspan8|Enpp4|Rgma|Klk8
GO:0019372	lipoxygenase pathway	4.7	Alox12b|Alox15|Alox8|Alox5ap|Aloxe3|Pla2g3
GO:0048841	regulation of axon extension involved in axon guidance	4.7	Sema3a|Sema3e|Sema4f|Sema5a|Sema6c|Sema7a|Slit1|Wnt3|Sema4g|Sema3d
GO:0048662	negative regulation of smooth muscle cell proliferation	4.7	Aif1|Ang2|Cav1|Hmox1|Igfbp5|Nppb|Pdcd4|Pparg|Ppargc1a|Rgs5|Tgfb3|Tnfaip3|Efemp2|Ace2|Ndrg4
GO:0050818	regulation of coagulation	4.7	Cav1|F2r|Pdgfb|Serpine1|Plau|Procr|Ptger3|S100a9|Thbd|Ceacam1|C1qtnf1|Ubash3b|Adtrp|Tspan8|Enpp4
GO:0006873	cellular ion homeostasis	4.7	Adcyap1r1|Atp1b1|Atp7b|Bcl2|Bmp4|Bmp6|Bnip3|C3ar1|Cacna2d1|Calca|Car2|Cav1|Cftr|Ckb|Cxcr2|Ccr3|Ccr2|Ccr5|Dmd|Ednra|F2r|Gja1|Cxcl1|Hap1|Hmox1|Il1a|Itpr1|Kcnq1|Mt3|Ngf|P2rx7|Ptger1|Ptger3|Ccl1|Ccl2|Ccl8|Cxcl2|Slc34a1|Slc34a2|Stc1|Stc2|Tgfb2|Tgm2|Ero1a|Atp2a3|Slc40a1|Slc4a4|Cxcl13|C1qtnf1|Kcne3|Gpr35|Aqp11|Slc25a23|Slc39a8|Nmb|Wnk4|Tmtc4|Ubash3b|Gck|Nr3c2|Slc9a4|Calcb|Steap4|Atp6v0a4|Gpr55|Cxcl17|Gp…
GO:0048771	tissue remodeling	4.7	Acp5|Acvrl1|Adam8|Angpt2|Calca|Car2|Cav1|Ccr2|Eln|F2r|Gja1|Htr1b|Igfbp5|Il18|Il1a|Ltbp3|Mmp9|Nos2|Ddr2|P2rx7|Ptn|Slc34a1|Tgfb2|Tie1|Ceacam1|Ubash3b|Il23a|Gpnmb|Gpr55
GO:1905954	positive regulation of lipid localization	4.7	Abca1|Abcg1|Plin2|Bmp6|Cav1|Ces1g|Cidea|Ces1e|Il1a|Nfkbia|P2rx7|Abcb4|Pparg|C1qtnf1|Abca12|Trem2|Ces1d|Ces1f|Pla2g3|Dennd5b|Ces1b
GO:0003018	vascular process in circulatory system	4.7	Angpt1|Bmp6|Calca|Cav1|Cftr|Cxcr2|Ednra|F2r|Faah|Gja1|Htr1b|Htr1d|Slc6a4|Il18|Fabp5|Nppb|Pdgfb|Ptger3|Rgs2|Scnn1b|Slc5a1|Mgll|Abcg2|Ceacam1|Amot|Dock5|Ddah1|Uts2b|Dock4|Dusp5|Pde5a|Smtnl2
GO:0072009	nephron epithelium development	4.7	Bcl2|Bmp4|Cited1|Eya1|Fgf1|Gdnf|Hey1|Pdgfb|Pgf|Shh|Six1|Six2|Wnt9b|Osr1|Klf15|Aqp11|Wnk4|Basp1|Kif26b|Greb1l
GO:0032652	regulation of interleukin-1 production	4.7	Acp5|Aqp4|Calca|Ccr5|F2r|Ifi204|Isl1|Naip5|P2rx7|Ccl20|Tnf|Tnfaip3|Ceacam1|Serpinb1a|Trem2|Nlrp10|Nod2|Nlrc3|Aim2|Mndal
GO:1903039	positive regulation of leukocyte cell-cell adhesion	4.7	Adam8|Aif1|Cav1|Ccr2|Dpp4|Efnb2|Fut4|H2-Ab1|Has2|Il18|Il1a|Il4ra|Itgb2|Lgals1|Myb|Nr4a3|Ptpn22|Rasgrp1|Ccl2|Shh|Sox13|Spn|Tnf|Vcam1|Vnn1|Ceacam1|Chst2|Pdcd1lg2|Il36b|Il23a|Nckap1l|Vtcn1|Skint1
GO:0061844	antimicrobial humoral immune response mediated by antimicrobial peptide	4.7	Ang2|Defb1|Cxcl1|Krt6a|Ltf|Mmp7|Nppb|S100a9|Ccl1|Ccl20|Ccl8|Cxcl15|Cxcl2|Klk7|Tslp|Cxcl13|Ppbp|Klk5|Spink5|Pglyrp3|Nod2|Pglyrp4
GO:0062012	regulation of small molecule metabolic process	4.6	Abcg1|Adcyap1r1|Ak4|Bmp6|Cav1|Cbfa2t3|Entpd5|Ces1g|Ces1e|Fbp1|Fgf1|Gapdhs|Gpld1|Ier3|Fabp5|Nr4a3|Nos2|P2rx7|Pdk2|Ppara|Pparg|Ppargc1a|Rora|Slc7a7|Thrb|Tnf|Ceacam1|Dkkl1|Dkk3|Slc4a4|C1qtnf1|Dgat2|Serpina12|Trem2|Pid1|Gck|Ces1d|Slc2a6|Trib3|Ces1f|Pla2g3|Etfbkmt|Atp2b4|Ces1b
GO:0001558	regulation of cell growth	4.6	Acvrl1|Bcl2|Cdk5r1|Ccr5|Crabp2|Cryab|Epha7|Bcl11a|Fbp1|Fn1|Gas1|Gja1|Igfbp5|Inhba|Krt17|Mt3|Ngf|Ccn3|Nppb|Ppara|Pparg|Rgs2|Sema3a|Sema3e|Sema4f|Sema5a|Sema6c|Sema7a|Slit1|Tgfb2|Ccn4|Wnt3|Mgll|Ceacam1|Sema4g|Sfn|Rrad|Cxcl16|Cgref1|Slc44a4|Sema3d|Syt17|Nrg1|Socs2|Rerg|Rgma|Fstl4|Unc13a|Cdkl5|Taf9b|Mndal
GO:0002040	sprouting angiogenesis	4.6	Angpt1|Bmp4|Efnb2|Fgf1|Vegfd|Glul|Gpld1|Hmox1|Itga5|Ngfr|Pgf|Prl2c2|Sema3e|Sema5a|Shh|Vegfc|Ceacam1|Creb3l1|Adgra2|Rhoj|Adtrp
GO:0061035	regulation of cartilage development	4.6	Bmp4|Bmp6|Ccn2|Gli2|Ltbp3|Maf|Pthlh|Six2|Sox5|Tgfb2|Thrb|Ccn4|Rflna|Rflnb|Rarb
GO:1990868	response to chemokine	4.6	Cxcl1|Padi2|Ccl1|Ccl2|Ccl20|Ccl7|Ccl8|Cxcl15|Cxcl2|Stk39|Cxcl13|Ppbp|Gpr35|Trem2|Cxcl17
GO:1990869	cellular response to chemokine	4.6	Cxcl1|Padi2|Ccl1|Ccl2|Ccl20|Ccl7|Ccl8|Cxcl15|Cxcl2|Stk39|Cxcl13|Ppbp|Gpr35|Trem2|Cxcl17
GO:0016101	diterpenoid metabolic process	4.6	Adh1|Adh7|Aldh1a1|Crabp2|Cyp1a1|Cyp1b1|Akr1b8|Rbp2|Dhrs3|Aldh1a7|Cyp26b1|Dhrs9|Sdr16c5|Plb1
GO:0010810	regulation of cell-substrate adhesion	4.6	Acvrl1|Angpt2|Alox15|Arhgap6|Bcl2|Dmd|Fbln1|Fbln2|Fn1|Pdpn|Has2|Itga5|Lgals1|Mmp12|Pdgfb|Enpp2|Serpine1|Plau|Ptn|Ptprz1|Sema3e|Vegfc|Agr2|Hacd1|Efemp2|Dock5|Unc13d|Phldb2|Lims2|Nexmif|Olfm4
GO:0045123	cellular extravasation	4.6	Adam8|Ccr2|Fut4|Fut9|Il1a|Itgb2|Pecam1|Plcb1|Ptger3|Ccl2|Spn|Tnf|Vcam1|Chst2|Jam2|Jaml
GO:0060485	mesenchyme development	4.5	Acvrl1|Bcl2|Bmp4|Ednra|Fgfr1|Fn1|Gdnf|Gja1|Pdpn|Has2|Hey1|Foxa1|Isl1|Kitl|Pdcd4|Sema3a|Sema3e|Sema4f|Sema5a|Sema6c|Sema7a|Shh|Six1|Six2|Tbx2|Tgfb2|Tgfb3|Osr1|Sema4g|Ldlrad4|Fuz|Rflnb|Akna|Spred3|Sema3d|Il17rd|Phldb2
GO:0019915	lipid storage	4.5	Abcg1|Plin2|Cav1|Ces1g|Cidea|Ces1e|Nfkbia|Ppara|Pparg|Tnf|Dysf|Dgat2|Trem2|Ces1d|Ffar2|Ces1f|Ces1b
GO:0022408	negative regulation of cell-cell adhesion	4.5	Adam8|Bmp4|Bmp6|H2-Ab1|Il4ra|Pla2g2d|Ppara|Ptger3|Ptpn22|Shh|Spn|Tnfaip3|Ceacam1|Pla2g2f|Podxl|C1qtnf1|Pdcd1lg2|Ubash3b|Abca12|Gpnmb|Pag1|Akna|Nckap1l|Adtrp|Cblb|Vtcn1|Pde5a|Nexmif|Cdsn
GO:0062013	positive regulation of small molecule metabolic process	4.5	Abcg1|Adcyap1r1|Bmp6|Entpd5|Ces1g|Ces1e|Fgf1|Gapdhs|Gpld1|Nr4a3|Nos2|P2rx7|Ppara|Pparg|Ppargc1a|Tnf|Slc4a4|Dgat2|Trem2|Pid1|Gck|Ces1d|Ces1f|Pla2g3|Ces1b
GO:0097191	extrinsic apoptotic signaling pathway	4.5	Bcl2|Bmp4|Cav1|Eya1|Eya2|Fgfr1|Gas1|Gdnf|Hmox1|Il18|Il1a|Inhba|Itga6|Krt8|Mal|Kitl|Ngf|P2rx7|Serpine1|Scg2|Tgfb2|Tnf|Tnfaip3|Tnfsf10|Tnfrsf4|Bcl2l14|Faim2|Il33|Clca3a2|Deptor|Nrg1|Il19
GO:0098581	detection of external biotic stimulus	4.5	Lbp|Naip5|Naip6|Tlr1|Pglyrp2|Trem2|Pglyrp3|Nod2|Pglyrp4
GO:0010885	regulation of cholesterol storage	4.5	Ces1g|Ces1e|Ppara|Pparg|Trem2|Ces1d|Ces1f|Ces1b
GO:1900542	regulation of purine nucleotide metabolic process	4.5	Ak4|Cbfa2t3|Entpd5|Fbp1|Gapdhs|Ier3|Nos2|P2rx7|Pdk2|Ppara|Ppargc1a|Slc4a4|Trem2|Pid1|Gck|Slc2a6
GO:0000165	MAPK cascade	4.5	Adam8|Angpt1|Alox12b|Alox15|Bmp4|Cav1|Ccr3|Cryab|Dmd|Edar|Ednra|Epha7|Mecom|F2r|Fbln1|Fgf1|Fgfr1|Ccn2|Fn1|Gpr37|Ighm|Il18|Il1a|Kitl|Mt3|Ngf|Ngfr|Nrxn1|P2rx7|Pde8a|Pdgfb|Plcb1|Pparg|Ptpn5|Ptpn22|Ptprr|Rasgrp1|Rgs2|Scg2|Ccl1|Ccl2|Ccl20|Ccl7|Ccl8|Sema7a|Tgfb2|Tgfb3|Timp2|Tnf|Wnt7a|Ceacam1|Ror1|Ern2|Tnfrsf19|Stk39|Clcf1|C1qtnf1|Rps6ka6|Ace2|Epgn|Irak3|Il34|Trim12a|Trem2|Gpnmb|Spred3|Nrg1|Muc20|Gpr55|…
GO:0070997	neuron death	4.5	Adam8|Angpt1|Bcl2|Bnip3|Cdk5r1|Cited1|Ccr5|Efnb2|Epha7|F2r|Fzd1|Gabrb3|Gdnf|Foxq1|Hmox1|Il18|Isl1|Itpr1|Ascl1|Mt3|Ngf|Ngfr|Nr4a3|Plau|Ppara|Ppargc1a|Ptpn5|Ptprz1|Rapsn|Ccl2|Cxcl2|Shh|Six1|Tgfb2|Tgfb3|Thrb|Tnf|Bace1|Clcf1|Fam162a|Tmtc4|Faim2|Ppp2r2b|Trim2|Trem2|Gpnmb|Egln3|Ncoa7|Pla2g3
GO:0008202	steroid metabolic process	4.5	Abca1|Abcg1|Bmp6|Ces1g|Cftr|Cyp1a1|Cyp1b1|Cyp3a13|Ces1e|Fgf1|Fgfr1|Hsd11b1|Hsd17b2|Il1a|Fabp6|Mt3|Ppargc1a|Rora|Scnn1b|Shh|Thrb|Tnf|Dkkl1|Dkk3|Sult2b1|Cubn|Hsd17b14|Dgat2|Serpina12|Akr1c21|Cyp27a1|Ces1d|Akr1c14|Apobr|Akr1d1|Cyp26b1|Ces1f|Dhrs9|Cyb5r2|Ces1b|Akr1c12
GO:0002831	regulation of response to biotic stimulus	4.5	Adam8|Prdm1|Bmp6|Dpp4|Gata6|Cxcl1|Ifi204|Il18rap|Lbp|Ltf|Cd180|Mmp12|Pparg|Ptpn22|Rasgrp1|Spn|Otop1|Tnfaip3|Klk7|Ceacam1|Sh2d1b1|Htra1|Tspan6|Serpinb1a|Klk5|Trim15|Spink5|Irak3|Trim12a|Apobec3|Il23a|Trem2|A2m|Ffar2|Ifi209|Nlrp10|Nod2|Nlrc3|Trim12c|Aim2|Mndal
GO:0061326	renal tubule development	4.5	Bcl2|Bmp4|Cited1|Col4a1|Eya1|Lgr5|Fgf1|Gdnf|Hey1|Pgf|Shh|Six1|Six2|Wnt9b|Osr1|Aqp11|Wnk4|Kif26b|Greb1l
GO:1901615	organic hydroxy compound metabolic process	4.5	Abca1|Abcg1|Adcyap1r1|Adh1|Adh7|Aldh1a1|Alox15|Alox8|Bcl2|Bmp6|Ces1g|Cftr|Cited1|Cyp1a1|Cyp1b1|Ces1e|Fgf1|Fgfr1|Akr1b8|Gpr37|Hao1|Fabp6|Maoa|Mt3|Pde1b|Plcb1|Dhrs3|Scnn1b|Tgfb2|Thrb|Tnf|Dysf|Dkkl1|Dkk3|Sult2b1|Moxd1|Cubn|Dgat2|Serpina12|Gdpd3|Degs2|Akr1c21|Cyp27a1|Ces1d|Akr1c14|Inpp5j|Acer1|Apobr|Akr1d1|Sptlc3|Cyp26b1|Ces1f|Sdr16c5|Cyb5r2|Ces1b|Sgpp2|Plb1
GO:0055080	cation homeostasis	4.5	Adcyap1r1|Atp1b1|Atp7b|Bcl2|Bmp4|Bmp6|Bnip3|C3ar1|Cacna2d1|Calca|Car2|Cav1|Cftr|Cxcr2|Ccr3|Ccr2|Ccr5|Cp|Dmd|Ednra|F2r|Gja1|Cxcl1|Hap1|Hmox1|Il1a|Itpr1|Kcnq1|Ltf|Mt3|Ngf|Nppb|P2rx7|Pdk2|Ptger1|Ptger3|Pthlh|Rhd|Scnn1b|Ccl1|Ccl2|Ccl8|Cxcl2|Stc1|Stc2|Tgfb2|Tgm2|Upk3a|Sgcd|Ero1a|Atp2a3|Slc40a1|Slc4a4|Cxcl13|C1qtnf1|Gpr35|Aqp11|Slc25a23|Slc39a8|Nmb|Tmtc4|Ubash3b|Gck|Nr3c2|Slc9a4|Atp6v1b1|Calcb|Steap4|A…
GO:0006869	lipid transport	4.4	Abca1|Abcg1|Plin2|Fabp4|Bmp6|Cav1|Ces1g|Cftr|Ces1e|Fabp2|Il1a|Fabp6|Inhba|Kcnq1|Fabp5|Lbp|Nfkbia|Nos2|P2rx7|Abcb4|Pla2g2d|Pparg|Shh|Stra6|Ceacam1|Pla2g2f|C1qtnf1|Aqp9|Nmb|Abca12|Slc10a6|Spns3|Prelid2|Trem2|Slco2b1|Ces1d|Apobr|Nrg1|Ces1f|Pla2g3|Abcc4|Pla2g4f|Atp10b|Dennd5b|Ces1b
GO:0006140	regulation of nucleotide metabolic process	4.4	Ak4|Cbfa2t3|Entpd5|Fbp1|Gapdhs|Ier3|Nos2|P2rx7|Pdk2|Ppara|Ppargc1a|Slc4a4|Trem2|Pid1|Gck|Slc2a6
GO:0072176	nephric duct development	4.4	Bmp4|Efnb2|Epha7|Wnt9b|Osr1|Greb1l
GO:0001823	mesonephros development	4.4	Bcl2|Bmp4|Cited1|Eya1|Fgf1|Fgfr1|Gdnf|Gsta3|Hey1|Pgf|Shh|Six1|Six2|Wnt9b|Osr1|Osr2|Rarb|Kif26b|Greb1l
GO:0032755	positive regulation of interleukin-6 production	4.4	Aif1|Ccr5|F2r|Vegfd|Il1a|Il1rap|Isl1|Lbp|Nos2|P2rx7|Tlr1|Tnf|Tslp|Il36a|Il36b|Il33|Il36g|Nlrp10|Nod2
GO:0036293	response to decreased oxygen levels	4.4	Adam8|Ak4|Aldh3a1|Ang2|Aqp3|Atp1b1|Bcl2|Bnip3|Cav1|Cbfa2t3|Cryab|Dpp4|Ednra|Vegfd|Gata6|Hmox1|Il18|Itpr1|Mt3|Nos2|Pgf|Plau|Ppara|Rora|Tgfb2|Tgfb3|Vegfc|Mgarp|Fndc1|Ddah1|Fam162a|Egln3
GO:0017014	protein nitrosylation	4.4	Dmd|Nos2|S100a8|S100a9|Ddah1|Ncoa7|Atp2b4
GO:0090205	positive regulation of cholesterol metabolic process	4.4	Abcg1|Ces1g|Ces1e|Fgf1|Ces1d|Ces1f|Ces1b
GO:0002700	regulation of production of molecular mediator of immune response	4.4	Angpt1|Ccr2|Hmox1|Ighm|Il18|Il18r1|Il4ra|Nr4a3|Ptpn22|Ccl20|Sema7a|Tgfb2|Tgfb3|Tnf|Tnfaip3|Tnfrsf4|Klk7|Ceacam1|Clcf1|Tril|Klk5|Spink5|Irak3|Il33|Ffar2|Nod2
GO:0072171	mesonephric tubule morphogenesis	4.4	Bcl2|Bmp4|Cited1|Eya1|Fgf1|Gdnf|Hey1|Pgf|Shh|Six1|Six2|Wnt9b|Osr1|Kif26b|Greb1l
GO:0014812	muscle cell migration	4.4	Aif1|Bcl2|Cyp1b1|Has2|Igfbp5|Il18|Nr4a3|Ccn3|Pdgfb|Serpine1|Plau|Pparg|Ppargc1a|Six1|Ccn4|Plekho1|Dock5|Ndrg4|Dock4|Kalrn
GO:0030193	regulation of blood coagulation	4.4	Cav1|F2r|Pdgfb|Serpine1|Plau|Ptger3|S100a9|Thbd|Ceacam1|C1qtnf1|Ubash3b|Adtrp|Tspan8|Enpp4
GO:0071622	regulation of granulocyte chemotaxis	4.4	C3ar1|Cxcr2|Dapk2|Dpp4|Ednra|Lbp|Ccl2|Dysf|Il34|Il23a|Nckap1l|Cxcl17|Nod2
GO:0072078	nephron tubule morphogenesis	4.4	Bcl2|Bmp4|Cited1|Eya1|Fgf1|Gdnf|Hey1|Pgf|Shh|Six1|Six2|Wnt9b|Osr1|Wnk4|Kif26b|Greb1l
GO:0120188	regulation of bile acid secretion	4.4	Ces1g|Ces1e|Ces1d|Ces1f|Ces1b
GO:0071396	cellular response to lipid	4.4	Abca1|Prdm1|Bmp4|Bmp6|Ces1g|Cfh|Cftr|Ces1e|Gdnf|Gnai1|Gpld1|Cxcl1|Foxa1|Hoxa1|Il18|Il1a|Inhba|Isl1|Lbp|Ltf|Cd180|Mrc1|Nfkbia|Nos2|Pdcd4|Padi2|Abcb4|Serpine1|Plcb1|Ptger3|Ptpn22|Rora|Scnn1b|Ccl2|Cxcl15|Cxcl2|Ptk6|Kdm5d|Tnf|Tnfaip3|Vim|Osr1|Il36a|Il36rn|Cxcl13|Ppbp|Pdcd1lg2|Cxcl16|Mgarp|Dgat2|Il36b|Dynap|Trim12a|Trem2|Glrx|Pid1|Ces1d|Nr3c2|Il36g|Cd300lb|Cyp26b1|Ffar2|Ces1f|Nod2|Trim12c|Ces1b
GO:0060021	roof of mouth development	4.4	Dlx5|Fzd1|Gabrb3|Gas1|Inhba|Dhrs3|Shh|Tbx2|Tgfb2|Tgfb3|Wnt9b|Wnt7a|Osr1|Fuz|Osr2|Tshz1|Fras1|Itgb8
GO:0072677	eosinophil migration	4.3	Adam8|Ccr3|Dapk2|Scg2|Ccl1|Ccl2|Ccl7|Ccl8
GO:2000345	regulation of hepatocyte proliferation	4.3	Fgf1|Il18|Itpr1|Plau|Ptn|Tnfaip3|Ceacam1|Lims2
GO:0048730	epidermis morphogenesis	4.3	Bcl2|Fst|Gli2|Foxq1|Igfbp5|Krt17|Ngfr|Shh|Tgfb2|Sostdc1|Klk14
GO:0090022	regulation of neutrophil chemotaxis	4.3	C3ar1|Cxcr2|Dapk2|Dpp4|Ednra|Lbp|Dysf|Il23a|Nckap1l|Nod2
GO:0031345	negative regulation of cell projection organization	4.3	Cdk5r1|Ccr5|Efnb2|Epha7|Bcl11a|Lgals1|Mt3|Ngfr|Nrxn1|Ptprz1|Sema3a|Sema3e|Sema4f|Sema5a|Sema6c|Sema7a|Slit1|Dpysl3|Vim|Wnt3|Sema4g|Tbc1d30|Dnm3|Sema3d|Inpp5j|Arhgap24|Rgma|Klk8|Fstl4
GO:0070372	regulation of ERK1 and ERK2 cascade	4.3	Angpt1|Alox15|Bmp4|Cav1|Dmd|Ednra|Epha7|F2r|Fbln1|Fgf1|Ccn2|Fn1|Il1a|Mt3|Ngf|Nrxn1|Pde8a|Pdgfb|Ptpn22|Ptprr|Rasgrp1|Ccl1|Ccl2|Ccl20|Ccl7|Ccl8|Sema7a|Ceacam1|Ror1|Clcf1|Rps6ka6|Ace2|Trem2|Gpnmb|Spred3|Nrg1|Gpr55|Cxcl17|Ndrg4|Nod2
GO:0050767	regulation of neurogenesis	4.3	Bmp4|Cdk5r1|Ccr5|Crabp2|Epha7|Bcl11a|Fn1|Hap1|Hes2|Hey1|Id2|Id4|Ascl1|Mt3|Map6|Neurl1a|Ngf|Enpp2|Prl2c2|Pparg|Ptn|Ptprz1|Sema3a|Sema3e|Sema4f|Sema5a|Sema6c|Sema7a|Shh|Slit1|Tgm2|Tnf|Vegfc|Vim|Wnt3|Wnt7a|Sema4g|Clcf1|Il34|Il33|Bhlhe41|Trem2|Sema3d|Nrg1|Rgma|Fstl4|Dixdc1|Cdkl5|Kalrn|Tnik
GO:0002698	negative regulation of immune effector process	4.3	Angpt1|Ccr2|Hmox1|Il4ra|Spn|Tgfb2|Tgfb3|Tnf|Tnfaip3|Ceacam1|Sh2d1b1|Pglyrp2|Spink5|Irak3|Il33|Nckap1l|Enpp3|A2m|Pglyrp3|Nod2|Pglyrp4
GO:0072088	nephron epithelium morphogenesis	4.3	Bcl2|Bmp4|Cited1|Eya1|Fgf1|Gdnf|Hey1|Pgf|Shh|Six1|Six2|Wnt9b|Osr1|Wnk4|Kif26b|Greb1l
GO:0002548	monocyte chemotaxis	4.3	Aif1|Calca|Ccr2|Nbl1|Ccn3|Pdgfb|Serpine1|Ccl1|Ccl2|Ccl20|Ccl7|Ccl8|Cxcl17
GO:0006643	membrane lipid metabolic process	4.3	Alox12b|Cyp1b1|Gpld1|P2rx7|Enpp2|St8sia1|St8sia4|Aloxe3|B3galt2|Hacd1|St3gal6|B4galt6|Sptssb|Hacd4|Degs2|Elovl7|Abca12|Notum|Elovl4|Acer1|St8sia5|Sptlc3|Agmo|Itgb8|Pnpla1|Sgpp2
GO:0110148	biomineralization	4.3	Alox15|Bmp4|Bmp6|Cftr|Fgfr1|Gja1|Hey1|Ltbp3|Mgp|Mmp13|Ddr2|P2rx7|Ppara|Pthlh|Ptn|Otop1|Nt5e|Osr1|Hacd1|Rflna|Rflnb|Notum|Osr2|Adgrv1|Odaph|Wdr72
GO:0048638	regulation of developmental growth	4.2	Bcl2|Bmp4|Cdk5r1|Ccr5|Crabp2|Epha7|Bcl11a|Fgfr1|Fn1|Gamt|Gata6|Gja1|H19|Slc6a4|Mt3|Ngf|Nppc|Serpine1|Plcb1|Ppara|Rgs2|Sema3a|Sema3e|Sema4f|Sema5a|Sema6c|Sema7a|Six1|Slit1|Stc2|Tbx2|Vil1|Ccn4|Wnt3|Agr2|Mgll|Sema4g|Pls1|Sema3d|Syt17|Nrg1|Socs2|Rgma|Fstl4|Unc13a|Cdkl5
GO:0045940	positive regulation of steroid metabolic process	4.2	Abcg1|Bmp6|Ces1g|Ces1e|Fgf1|Il1a|Ppargc1a|Tnf|Ces1d|Ces1f|Ces1b
GO:0051402	neuron apoptotic process	4.2	Adam8|Angpt1|Bcl2|Bnip3|Cdk5r1|Cited1|Epha7|F2r|Gabrb3|Gdnf|Foxq1|Hmox1|Il18|Isl1|Ascl1|Mt3|Ngf|Ngfr|Nr4a3|Ppargc1a|Ptprz1|Rapsn|Ccl2|Six1|Tgfb2|Tgfb3|Thrb|Tnf|Bace1|Clcf1|Fam162a|Tmtc4|Faim2|Ppp2r2b|Trim2|Trem2|Egln3|Pla2g3
GO:0070486	leukocyte aggregation	4.2	Adam8|Cfh|Has2|Nr4a3|S100a8|S100a9|Jam2
GO:1902284	neuron projection extension involved in neuron projection guidance	4.2	Sema3a|Sema3e|Sema4f|Sema5a|Sema6c|Sema7a|Slit1|Wnt3|Sema4g|Sema3d
GO:0048846	axon extension involved in axon guidance	4.2	Sema3a|Sema3e|Sema4f|Sema5a|Sema6c|Sema7a|Slit1|Wnt3|Sema4g|Sema3d
GO:0031069	hair follicle morphogenesis	4.2	Bcl2|Fst|Gli2|Foxq1|Igfbp5|Krt17|Ngfr|Shh|Tgfb2|Sostdc1
GO:1900046	regulation of hemostasis	4.2	Cav1|F2r|Pdgfb|Serpine1|Plau|Ptger3|S100a9|Thbd|Ceacam1|C1qtnf1|Ubash3b|Adtrp|Tspan8|Enpp4
GO:0055065	metal ion homeostasis	4.2	Adcyap1r1|Atp1b1|Atp7b|Bcl2|Bmp4|Bmp6|Bnip3|C3ar1|Cacna2d1|Calca|Cav1|Cxcr2|Ccr3|Ccr2|Ccr5|Cp|Dmd|Ednra|F2r|Gja1|Cxcl1|Hap1|Hmox1|Il1a|Itpr1|Kcnq1|Ltf|Mt3|Ngf|Nppb|P2rx7|Ptger1|Ptger3|Pthlh|Rhd|Scnn1b|Ccl1|Ccl2|Ccl8|Cxcl2|Stc1|Stc2|Tgfb2|Tgm2|Upk3a|Sgcd|Ero1a|Atp2a3|Slc40a1|Cxcl13|C1qtnf1|Gpr35|Slc25a23|Slc39a8|Nmb|Tmtc4|Ubash3b|Gck|Nr3c2|Slc9a4|Atp6v1b1|Calcb|Steap4|Gpr55|Cxcl17|Gpr20|Hephl1|Gpr…
GO:0048705	skeletal system morphogenesis	4.2	Acp5|Bmp4|Bmp6|Dlx5|Eya1|Ccn2|Gas1|Has2|Hoxa1|Ltbp3|Ltf|Mmp13|Nppc|P2rx7|Pthlh|Dhrs3|Six1|Six2|Sox5|Stc1|Tgfb2|Tgfb3|Wnt9b|Wnt7a|Osr1|Fuz|Rflna|Rflnb|Osr2|Rarb|Cyp26b1|Csgalnact1|Hottip
GO:0042474	middle ear morphogenesis	4.2	Eya1|Fgfr1|Gas1|Six1|Six2|Osr1|Osr2|Tshz1
GO:0010878	cholesterol storage	4.2	Ces1g|Ces1e|Ppara|Pparg|Trem2|Ces1d|Ces1f|Ces1b
GO:0032331	negative regulation of chondrocyte differentiation	4.2	Bmp4|Gli2|Ltbp3|Pthlh|Ccn4|Rflna|Rflnb|Rarb
GO:0031214	biomineral tissue development	4.2	Alox15|Bmp4|Bmp6|Cftr|Fgfr1|Gja1|Hey1|Ltbp3|Mgp|Mmp13|Ddr2|P2rx7|Ppara|Pthlh|Ptn|Otop1|Osr1|Hacd1|Rflna|Rflnb|Notum|Osr2|Adgrv1|Odaph|Wdr72
GO:0072028	nephron morphogenesis	4.2	Bcl2|Bmp4|Cited1|Eya1|Fgf1|Gdnf|Hey1|Pgf|Shh|Six1|Six2|Wnt9b|Osr1|Wnk4|Kif26b|Greb1l
GO:0014031	mesenchymal cell development	4.2	Bcl2|Bmp4|Ednra|Fn1|Gdnf|Hey1|Isl1|Kitl|Sema3a|Sema3e|Sema4f|Sema5a|Sema6c|Sema7a|Shh|Sema4g|Sema3d
GO:0002786	regulation of antibacterial peptide production	4.2	Klk7|Klk5|Spink5|Nod2
GO:0030516	regulation of axon extension	4.1	Cdk5r1|Ccr5|Fn1|Mt3|Ngf|Sema3a|Sema3e|Sema4f|Sema5a|Sema6c|Sema7a|Slit1|Wnt3|Mgll|Sema4g|Sema3d|Nrg1|Fstl4|Cdkl5
GO:0007589	body fluid secretion	4.1	Alox12b|Aqp4|Aqp5|Atp7b|Cav1|Gja1|Guca2b|Mmp13|Neurl1a|Prl2c2|Prl2c3|Scnn1b|Agr2|Stk39|Prl8a9|Wnk4|Sytl2|Socs2|Kalrn
GO:0040008	regulation of growth	4.1	Acvrl1|Alox8|Bcl2|Bmp4|Cdk5r1|Cish|Ccr5|Crabp2|Cryab|Epha7|Bcl11a|Fbp1|Fgfr1|Fn1|Gamt|Gap43|Gas1|Gata6|Gja1|H19|Slc6a4|Igfbp5|Inhba|Krt17|Mt3|Ngf|Ccn3|Nppb|Nppc|Serpine1|Plcb1|Ppara|Pparg|Rgs2|Sema3a|Sema3e|Sema4f|Sema5a|Sema6c|Sema7a|Selenop|Ptk6|Six1|Slit1|Stc2|Tbx2|Tgfb2|Vil1|Ccn4|Wnt3|Agr2|Mgll|Ceacam1|Sema4g|Sfn|Rrad|Cxcl16|Cgref1|Slc44a4|Tfcp2l1|Pls1|Sema3d|Syt17|Nrg1|Socs2|Rerg|Rgma|Fstl4|…
GO:0006721	terpenoid metabolic process	4.1	Adh1|Adh7|Aldh1a1|Crabp2|Cyp1a1|Cyp1b1|Akr1b8|Rbp2|Dhrs3|Aldh1a7|Cyp26b1|Dhrs9|Sdr16c5|Plb1
GO:0014909	smooth muscle cell migration	4.1	Aif1|Bcl2|Cyp1b1|Has2|Igfbp5|Il18|Nr4a3|Ccn3|Pdgfb|Serpine1|Plau|Pparg|Ppargc1a|Ccn4|Dock5|Ndrg4|Dock4|Kalrn
GO:1904705	regulation of vascular associated smooth muscle cell proliferation	4.1	Hmox1|Hpgd|Htr1b|Igfbp5|Mmp9|Nr4a3|Pdcd4|Pdgfb|Pparg|Rgs5|Tgfb3|Tnf|Efemp2
GO:0033344	cholesterol efflux	4.1	Abca1|Abcg1|Cav1|Ces1g|Ces1e|Nfkbia|Pparg|Shh|Abca12|Trem2|Ces1d|Ces1f|Ces1b
GO:0050777	negative regulation of immune response	4.1	Alox15|Ccr2|Hmox1|Ifi204|Il4ra|Mmp12|Pparg|Spn|Tgfb2|Otop1|Tnfaip3|Ceacam1|Sh2d1b1|Htra1|Tspan6|Pglyrp2|Spink5|Irak3|Il33|Trem2|Nckap1l|Enpp3|A2m|Pglyrp3|Nod2|Nlrc3|Olfm4|Pglyrp4
GO:0061037	negative regulation of cartilage development	4.1	Bmp4|Gli2|Ltbp3|Pthlh|Tgfb2|Ccn4|Rflna|Rflnb|Rarb
GO:0045109	intermediate filament organization	4.1	Flg|Krt10|Krt14|Krt17|Krt6a|Krt6b|Shh|Vim|Dsp
GO:0009595	detection of biotic stimulus	4.1	Dach1|Lbp|Naip5|Naip6|Tlr1|Pglyrp2|Trem2|Pglyrp3|Nod2|Pglyrp4
GO:0050770	regulation of axonogenesis	4.1	Cdk5r1|Ccr5|Crabp2|Epha7|Bcl11a|Fn1|Mt3|Map6|Ngf|Sema3a|Sema3e|Sema4f|Sema5a|Sema6c|Sema7a|Slit1|Vim|Wnt3|Wnt7a|Sema4g|Sema3d|Nrg1|Rgma|Fstl4|Dixdc1|Cdkl5
GO:0060562	epithelial tube morphogenesis	4.1	Acvrl1|Angpt1|Rhob|Bcl2|Bmp4|Cited1|Cxcr2|Col4a1|Ednra|Efnb2|Epha7|Eya1|Lgr5|Fgf1|Fzd1|Gdnf|Gja1|Gli2|Hey1|Hhex|Foxa1|Mgp|Pgf|Pik3cd|Pthlh|Sema3e|Sema5a|Shh|Six1|Six2|Tbx2|Tgfb2|Tie1|Tnf|Wnt9b|Osr1|Asb2|Sostdc1|Wnk4|Fuz|Cc2d2a|Rgma|Kif26b|Cecr2|Greb1l
GO:0097190	apoptotic signaling pathway	4.1	Aldh2|Bcl2|Bik|Bmp4|Bnip3|Cav1|Cyp1b1|Dapk2|Eya1|Eya2|Fgfr1|Gas1|Gdnf|Hmox1|Ier3|Ifi204|Il18|Il1a|Inhba|Itga6|Itpr1|Krt8|Mal|Kitl|Mmp9|Meis3|Ngf|Ngfr|P2rx7|Pdk2|Serpine1|S100a8|S100a9|Scg2|Shh|Spn|Tgfb2|Tnf|Tnfaip3|Tnfsf10|Tnfrsf4|Vnn1|Creb3l1|Ern2|Ero1a|Atp2a3|Sfn|Lgals12|Bcl2l14|Rnf186|Chac1|Fam162a|Faim2|Dapl1|Ifi27l2a|Il33|Clca3a2|Trem2|Deptor|Ggct|Nrg1|Trib3|Il19
GO:0032374	regulation of cholesterol transport	4.1	Abca1|Abcg1|Cav1|Ces1g|Ces1e|Nfkbia|Abcb4|Pparg|Shh|Abca12|Trem2|Ces1d|Ces1f|Ces1b
GO:0032371	regulation of sterol transport	4.1	Abca1|Abcg1|Cav1|Ces1g|Ces1e|Nfkbia|Abcb4|Pparg|Shh|Abca12|Trem2|Ces1d|Ces1f|Ces1b
GO:0072163	mesonephric epithelium development	4.1	Bcl2|Bmp4|Cited1|Eya1|Fgf1|Fgfr1|Gdnf|Gsta3|Hey1|Pgf|Shh|Six1|Six2|Wnt9b|Osr1|Rarb|Kif26b|Greb1l
GO:0001657	ureteric bud development	4.1	Bcl2|Bmp4|Cited1|Eya1|Fgf1|Fgfr1|Gdnf|Gsta3|Hey1|Pgf|Shh|Six1|Six2|Wnt9b|Osr1|Rarb|Kif26b|Greb1l
GO:0072164	mesonephric tubule development	4.1	Bcl2|Bmp4|Cited1|Eya1|Fgf1|Fgfr1|Gdnf|Gsta3|Hey1|Pgf|Shh|Six1|Six2|Wnt9b|Osr1|Rarb|Kif26b|Greb1l
GO:0070371	ERK1 and ERK2 cascade	4.1	Angpt1|Alox15|Bmp4|Cav1|Ccr3|Dmd|Ednra|Epha7|F2r|Fbln1|Fgf1|Ccn2|Fn1|Il1a|Mt3|Ngf|Nrxn1|Pde8a|Pdgfb|Ptpn22|Ptprr|Rasgrp1|Ccl1|Ccl2|Ccl20|Ccl7|Ccl8|Sema7a|Ceacam1|Ror1|Clcf1|Rps6ka6|Ace2|Trem2|Gpnmb|Spred3|Nrg1|Gpr55|Cxcl17|Ndrg4|Nod2
GO:0043691	reverse cholesterol transport	4	Abca1|Abcg1|Ces1g|Ces1e|Ces1d|Ces1f|Ces1b
GO:0016045	detection of bacterium	4	Naip5|Naip6|Tlr1|Pglyrp2|Pglyrp3|Nod2|Pglyrp4
GO:0048245	eosinophil chemotaxis	4	Ccr3|Dapk2|Scg2|Ccl1|Ccl2|Ccl7|Ccl8
GO:0002544	chronic inflammatory response	4	Gja1|S100a9|Tnf|Tnfaip3|Vnn1|Unc13d|Pde5a
GO:1903522	regulation of blood circulation	4	Atp1b1|Cacna2d1|Calca|Cav1|Dmd|Dsc2|F2r|Faah|Ccn2|Gja1|Isl1|Kcnj2|Kcnq1|Nos2|Pdgfb|Ptger3|Rgs2|Sema3a|Stc1|Tgfb2|Thrb|Tnnt2|Mgll|Kcne3|Dock5|Ace2|Dsp|Myh7|Dock4|Dusp5|Pde5a|Smtnl2|Atp2b4
GO:0010883	regulation of lipid storage	4	Abcg1|Plin2|Ces1g|Cidea|Ces1e|Nfkbia|Ppara|Pparg|Trem2|Ces1d|Ces1f|Ces1b
GO:0071706	tumor necrosis factor superfamily cytokine production	4	Acp5|Adam8|Angpt1|Cidea|Ccr2|Ccr5|Il18|Il1a|Isl1|Lbp|Ltf|Ptpn22|Rasgrp1|Ccl2|Spn|Tlr1|Tnfaip3|Tnfrsf8|Irak3|Il33|Il23a|Trem2|Gpnmb|Slamf9|Nod2|Nlrc3
GO:0002775	antimicrobial peptide production	4	Mmp7|Klk7|Klk5|Spink5|Nod2
GO:0032730	positive regulation of interleukin-1 alpha production	4	Calca|Isl1|P2rx7|Ccl20|Nlrp10
GO:0006633	fatty acid biosynthetic process	4	Alox12b|Alox15|Alox8|Gstm6|Fabp5|Acsm3|Aloxe3|Mgll|Ceacam1|Scd3|Hacd1|Acss2|Fads3|Prxl2b|Hacd4|Acss1|Elovl7|Elovl4|Acsm1|Trib3|Pla2g3|Pla2g4f|Fads6
GO:0045981	positive regulation of nucleotide metabolic process	4	Entpd5|Gapdhs|Nos2|P2rx7|Ppara|Ppargc1a|Slc4a4|Trem2|Pid1|Gck
GO:0035850	epithelial cell differentiation involved in kidney development	4	Bmp4|Cited1|Gdnf|Mmp9|Pdgfb|Six2|Wnt9b|Osr1|Klf15|Basp1
GO:1900544	positive regulation of purine nucleotide metabolic process	4	Entpd5|Gapdhs|Nos2|P2rx7|Ppara|Ppargc1a|Slc4a4|Trem2|Pid1|Gck
GO:0031346	positive regulation of cell projection organization	4	Bmp4|Cntn1|Crabp2|Dmd|Bcl11a|Fgfr1|Fn1|Fut9|Fzd1|Hap1|Il1rap|Itga6|Itpr1|Map6|Neurl1a|Ngf|Ngfr|P2rx7|Enpp2|Prl2c2|Ptn|Ptpn5|Ptprz1|Rgs2|S100a9|Sema5a|Sema7a|Ptk6|Tgfb3|Dpysl3|Vil1|Wnt3|Ror1|Espn|Fuz|Grip1|Dnm3|Zdhhc15|Nrg1|Ndrg4|Pla2g3|Ppp1r9a|Rgma|Dixdc1|Cdkl5|Kalrn|Tnik|Myo3a
GO:0001938	positive regulation of endothelial cell proliferation	4	Acvrl1|Ang2|Bmp4|Bmp6|Cav1|Ccr3|Fgfr1|Vegfd|Hmox1|Pdgfb|Pgf|Pik3cd|Scg2|Ccl2|Sema5a|Vegfc|Dysf
GO:0060560	developmental growth involved in morphogenesis	4	Bmp4|Cdk5r1|Ccr5|Crabp2|Epha7|Bcl11a|Fgf1|Fn1|Mt3|Ngf|Pthlh|Sema3a|Sema3e|Sema4f|Sema5a|Sema6c|Sema7a|Shh|Six1|Slit1|Tbx2|Wnt3|Mgll|Sema4g|Flrt3|Tmem108|Sema3d|Syt17|Nrg1|Rgma|Kif26b|Fstl4|Unc13a|Cdkl5
GO:0032835	glomerulus development	4	Angpt1|Angpt2|Bcl2|Bmp4|C3ar1|Cfh|Col4a4|Pdgfb|Osr1|Klf15|Kirrel3|Basp1|Serpinb7
GO:2000401	regulation of lymphocyte migration	4	Adam8|Aif1|Ccr2|Padi2|Ccl2|Ccl20|Ccl7|Spn|Stk39|Cxcl13|Jam2|2610528A11Rik|Adtrp
GO:0006110	regulation of glycolytic process	4	Cbfa2t3|Entpd5|Fbp1|Gapdhs|Ier3|P2rx7|Ppara|Ppargc1a|Slc4a4|Gck|Slc2a6
GO:0032782	bile acid secretion	4	Ces1g|Ces1e|Abcb4|Ces1d|Ces1f|Ces1b
GO:2001236	regulation of extrinsic apoptotic signaling pathway	4	Bcl2|Bmp4|Cav1|Eya1|Eya2|Fgfr1|Gas1|Gdnf|Hmox1|Inhba|Itga6|Mal|Serpine1|Scg2|Tgfb2|Tnf|Tnfaip3|Tnfsf10|Tnfrsf4|Bcl2l14|Faim2|Deptor|Nrg1|Il19
GO:0048247	lymphocyte chemotaxis	4	Adam8|Ccr2|Padi2|Ccl1|Ccl2|Ccl20|Ccl7|Ccl8|Stk39|Cxcl13|Cxcl16|2610528A11Rik
GO:0050808	synapse organization	3.9	Bsn|Calca|Cdk5r1|Col4a1|Col4a5|Sparcl1|Efnb2|Epha7|F2r|Fzd1|Gabrb3|Gap43|Gdnf|Il1rap|Ndrg1|Neurl1a|Ctnnd2|Nrxn1|Nrxn2|Pdgfb|Ptn|Rab17|Rapsn|Sema3e|Six1|Sparc|Tnf|Wnt7a|Cttnbp2|Sez6l|Kirrel3|Flrt3|Ntng1|Tmem108|Trem2|Ophn1|Dnm3|Adgrb1|Zdhhc15|Ntng2|Shank2|Nrg1|Farp1|Ppp1r9a|Klk8|Adgrl3|Sybu|Unc13a|Cdkl5|Flrt2|Arhgef15|Kalrn
GO:0032611	interleukin-1 beta production	3.9	Acp5|Aqp4|Ccr5|F2r|Ifi204|Isl1|Naip5|P2rx7|Tnf|Tnfaip3|Serpinb1a|Trem2|Slamf9|Nod2|Nlrc3|Aim2|Mndal
GO:0051216	cartilage development	3.9	Bmp4|Bmp6|Cfh|Fgfr1|Ccn2|Gli2|Gpld1|Ltbp3|Maf|Mgp|Mmp13|Ccn3|Nppc|Pthlh|Six2|Sox5|Stc1|Tgfb2|Thrb|Ccn4|Wnt7a|Osr1|Rflna|Rflnb|Osr2|Rarb|Csgalnact1|Itgb8
GO:0042886	amide transport	3.9	Abca1|Abcg1|Aqp3|Aqp7|Car2|Cftr|Gja1|Glul|Pdpn|Gpld1|Gpr27|Ica1|Isl1|Kcnq1|Mmp7|Nos2|Ccn3|Nrxn1|Fam3d|Pparg|Ptger3|S100a8|S100a9|Tnf|Upk3a|Abcg2|Rab11fip5|Abcb9|Slc15a1|Clcf1|Aqp9|Abca12|Glrx|Gck|Ildr1|Slc14a1|Ffar2|Sybu|Gipr|Kalrn
GO:0006665	sphingolipid metabolic process	3.9	Alox12b|P2rx7|Enpp2|St8sia1|St8sia4|Aloxe3|B3galt2|Hacd1|B4galt6|Sptssb|Hacd4|Degs2|Elovl7|Abca12|Elovl4|Acer1|St8sia5|Sptlc3|Itgb8|Pnpla1|Sgpp2
GO:0070723	response to cholesterol	3.9	Ces1g|Ccr5|Ces1e|Gpld1|Inhba|Ces1d|Ces1f|Ces1b
GO:0090181	regulation of cholesterol metabolic process	3.9	Abcg1|Ces1g|Ces1e|Fgf1|Thrb|Dgat2|Serpina12|Ces1d|Ces1f|Ces1b
GO:1990874	vascular associated smooth muscle cell proliferation	3.9	Hmox1|Hpgd|Htr1b|Igfbp5|Mmp9|Nr4a3|Pdcd4|Pdgfb|Pparg|Rgs5|Tgfb3|Tnf|Efemp2
GO:0043523	regulation of neuron apoptotic process	3.9	Adam8|Angpt1|Bcl2|Cdk5r1|Cited1|Epha7|F2r|Gabrb3|Gdnf|Foxq1|Hmox1|Il18|Isl1|Ascl1|Mt3|Ngf|Ngfr|Nr4a3|Ppargc1a|Ptprz1|Rapsn|Ccl2|Six1|Tgfb2|Tgfb3|Tnf|Bace1|Clcf1|Faim2|Ppp2r2b|Trim2|Trem2|Egln3|Pla2g3
GO:0098773	skin epidermis development	3.9	Bcl2|Edar|Lgr5|Fst|Gata6|Gli2|Foxq1|Igfbp5|Inhba|Krt17|Dsg4|Ngfr|Shh|Tgfb2|Tnf|Tnfrsf19|Sostdc1|Fuz|Apcdd1
GO:0055094	response to lipoprotein particle	3.9	Ces1g|Ces1e|Itgb2|Pparg|Trem2|Ces1d|Adtrp|Ces1f|Ces1b
GO:0071397	cellular response to cholesterol	3.9	Ces1g|Ces1e|Gpld1|Inhba|Ces1d|Ces1f|Ces1b
GO:1905953	negative regulation of lipid localization	3.9	Abcg1|Ces1g|Ces1e|Nfkbia|Ppara|Pparg|Shh|Trem2|Ces1d|Nrg1|Ces1f|Ces1b
GO:0060675	ureteric bud morphogenesis	3.9	Bcl2|Bmp4|Cited1|Eya1|Fgf1|Gdnf|Hey1|Pgf|Shh|Six1|Six2|Wnt9b|Kif26b|Greb1l
GO:0016525	negative regulation of angiogenesis	3.9	Angpt2|Ccr2|Col4a2|Hhex|Ngfr|Serpine1|Pparg|Ptn|Ccl2|Sema3e|Sparc|Tgfb2|Tie1|Tnf|Creb3l1|Amot|Adgrb1|Atp2b4
GO:0006690	icosanoid metabolic process	3.8	Alox12b|Alox15|Alox8|Alox5ap|Cyp1b1|Cyp2f2|Pdpn|Gstm6|Hpgd|Fabp5|Aloxe3|Ggt5|Mgll|Pla2g2f|Prxl2b|Akr1c21|Akr1c14|Atp6v1b1|Ces2b|Pla2g3|Dagla|Pla2g4f
GO:0042471	ear morphogenesis	3.8	Dlx5|Eya1|Fgfr1|Gas1|Gjb6|Gli2|Hoxa1|Ush1g|Kcnq1|Mafb|Nr4a3|Six1|Six2|Otop1|Osr1|Pls1|Osr2|Tshz1|Atp6v1b1|Lrig3|Myo3a
GO:0002695	negative regulation of leukocyte activation	3.8	Prdm1|Bmp4|Ccr2|H2-Ab1|Hmox1|Id2|Il4ra|Pla2g2d|Pparg|Ptpn22|Shh|Spn|Tnfaip3|Ceacam1|Pla2g2f|Pglyrp2|Pdcd1lg2|Gpnmb|Pag1|Nckap1l|Cblb|Enpp3|Pglyrp3|Vtcn1|Pde5a|Pglyrp4|Mndal
GO:0007596	blood coagulation	3.8	Rab27a|Cav1|Cfh|F2r|Fbln1|Fn1|Gp1bb|Pdpn|Pdgfb|Serpine1|Plau|Procr|Ptger3|S100a9|Shh|Thbd|Papss2|Ceacam1|C1qtnf1|Ubash3b|Pear1|Adtrp|Tspan8|Enpp4
GO:1903530	regulation of secretion by cell	3.8	Abcg1|Ang2|Rab27a|Bmp6|Cftr|Ccr2|F2r|Fgfr1|Gja1|Glul|Gpld1|Gpr27|Hap1|Hmox1|Htr1b|Slc6a4|Ica1|Il1a|Il4ra|Inhba|Isl1|Itgb2|Kcnq1|Mmp13|Ngf|Nos2|Ccn3|Nppc|Nrxn1|Fam3d|P2rx7|Septin5|Pparg|Ptger3|Tgfb2|Tgfb3|Tnf|Vegfc|Wnt7a|Bace1|Cadps|Rab11fip5|Septin1|Clcf1|C1qtnf1|Nmb|Unc13d|Abca12|Mctp1|Trem2|Glrx|Gck|Nckap1l|Ildr1|Adtrp|Syt17|Nr3c2|Nrg1|Ffar2|Pla2g3|Ppp1r9a|Sybu|Cadps2|Gipr|Unc13a|Kalrn
GO:0098655	cation transmembrane transport	3.8	Atp1b1|Atp7b|Bmp4|Cacna2d1|Cav1|Cftr|Ccr5|Cnga3|Dmd|Ednra|Stom|F2r|Hap1|Slc6a4|Itpr1|Kcnj12|Kcnj15|Kcnj2|Kcnk7|Kcnq1|Kcnq2|Mmp9|Ngf|Nrxn1|P2rx7|Plcb1|Ppargc1a|Ptger3|Ptpn22|Rgs2|Rhd|Scn8a|Scnn1b|Ccl2|Slc34a1|Slc5a1|Tgfb2|Otop1|Osr1|Rgs7|Dysf|Ero1a|Atp2a3|Stk39|Slc40a1|Slc4a4|Rrad|Kcne3|Gpr35|Tspan13|Slc25a23|Slc39a8|Smim6|Wnk4|Ace2|Slc44a4|Ubash3b|Atp6v0e2|Trem2|Glrx|Slc6a20a|Slc9a4|Atp6v1b1|Stea…
GO:1903555	regulation of tumor necrosis factor superfamily cytokine production	3.8	Acp5|Adam8|Angpt1|Cidea|Ccr2|Ccr5|Il18|Il1a|Isl1|Lbp|Ltf|Ptpn22|Rasgrp1|Ccl2|Spn|Tlr1|Tnfaip3|Tnfrsf8|Irak3|Il33|Il23a|Trem2|Gpnmb|Nod2|Nlrc3
GO:0034765	regulation of ion transmembrane transport	3.8	Atp1b1|Bmp4|Cacna2d1|Cav1|Cftr|Dmd|Ednra|Stom|F2r|Gja1|Hap1|Kcnj12|Kcnj15|Kcnj2|Kcnk7|Kcnq1|Kcnq2|Mmp9|Ngf|Nrxn1|P2rx7|Plcb1|Ppargc1a|Ptger3|Ptpn22|Rgs2|Scn8a|Ccl2|Slc34a1|Tgfb2|Osr1|Rgs7|Dysf|Stk39|Rrad|Kcne3|Gpr35|Tspan13|Smim6|Clic3|Wnk4|Ace2|Ubash3b|Trem2|Glrx|Lrrc26|Cacna2d4|Hecw2|Atp2b4|Cracr2a|Kcnf1|Rnf207
GO:0010942	positive regulation of cell death	3.8	Adam8|Aldh1a1|Rhob|Bmp4|Bnip3|Cav1|Cdk5r1|Cxcr2|Cyp1b1|Dapk2|Efnb2|Epha7|Ccn2|Fosl1|Gata6|Gpld1|Cxcl1|Hmox1|Foxa1|Hp|Hpgd|Il18|Inhba|Itga6|Itpr1|Mal|Ascl1|Mmp3|Mmp9|Mt3|Neurl1a|Ngfr|Nr4a3|Nos2|P2rx7|Pdcd4|Pik3cd|Pparg|Ppargc1a|Ptn|Ptpn5|Ptprz1|Rapsn|S100a8|S100a9|Ccl2|Tgfb2|Tgfb3|Tgm2|Tnf|Tnfrsf8|Tnfsf10|Bace1|Ceacam1|Dkkl1|Txnip|Bcl2l14|Fndc1|Spink2|Fam162a|Ppp2r2b|Il24|Rarb|Adamtsl4|Pde5a|Il19|…
GO:0030148	sphingolipid biosynthetic process	3.8	Alox12b|P2rx7|St8sia4|Aloxe3|B3galt2|Hacd1|B4galt6|Sptssb|Hacd4|Degs2|Elovl7|Elovl4|Acer1|St8sia5|Sptlc3|Pnpla1
GO:0050731	positive regulation of peptidyl-tyrosine phosphorylation	3.8	Angpt1|Bmp6|Cntn1|Gdnf|Gfra1|Ighm|Il18|Isl1|Itga5|Kitl|Neurl1a|Pdgfb|Enpp2|Pecam1|Ptprz1|Vegfc|Sh2d1b1|Tslp|Clcf1|Epgn|Il34|Il23a|Trem2|Il24|Nrg1|Nod2
GO:0033627	cell adhesion mediated by integrin	3.8	Cyp1b1|Dpp4|Itga5|Itga6|Itgb2|Ccn3|Serpine1|Plau|Tgfb2|Podxl|Cxcl13|Nckap1l|Nexmif|Itgb8
GO:0033559	unsaturated fatty acid metabolic process	3.8	Alox12b|Alox15|Alox8|Cyp1b1|Cyp2f2|Pdpn|Gstm6|Hpgd|Fabp5|Aloxe3|Mgll|Pla2g2f|Scd3|Prxl2b|Akr1c21|Akr1c14|Atp6v1b1|Ces2b|Pla2g3|Dagla|Pla2g4f
GO:0007507	heart development	3.8	Acvrl1|Angpt1|Ang2|Prdm1|Bmp4|Ednra|Efnb2|Eln|Mecom|Eya1|Fgf1|Fgfr1|Fhl2|Fn1|Fzd1|Gata6|Gja1|Gli2|Pdpn|Gys1|Has2|Hey1|Hhex|Id2|Isl1|Kcnq1|Mmp13|Mmp9|Pdcd4|Pdgfb|Ppara|Rgs2|Dhrs3|Shh|Six1|Stra6|Tbx2|Tgfb2|Tgfb3|Tie1|Tnnt2|Uty|Vcam1|Ccn4|Osr1|Sgcd|Calcrl|Prokr1|Asb2|Fuz|Flrt3|Rbm20|Popdc3|Dsp|Myh7|Ripply3|Nrg1|Adgrg6|Rarb|Fhod3|Cc2d2a|Ndrg4|Greb1l|Flrt2
GO:0034762	regulation of transmembrane transport	3.8	Atp1b1|Bcl2|Bmp4|Cacna2d1|Car2|Cav1|Cftr|Dmd|Ednra|Stom|F2r|Gja1|Hap1|Kcnj12|Kcnj15|Kcnj2|Kcnk7|Kcnq1|Kcnq2|Fabp5|Mmp9|Ngf|Nr4a3|Nrxn1|P2rx7|Plcb1|Ppargc1a|Ptger3|Ptpn22|Rgs2|Scn8a|Ccl2|Slc34a1|Tgfb2|Tnf|Osr1|Rgs7|Dysf|Stk39|Rrad|Kcne3|Gpr35|Tspan13|Klf15|Smim6|Clic3|Wnk4|Ace2|Ubash3b|Trem2|Glrx|Pid1|Lrrc26|Trib3|Cacna2d4|Hecw2|Atp2b4|Cracr2a|Kcnf1|Rnf207
GO:0055074	calcium ion homeostasis	3.8	Adcyap1r1|Atp1b1|Atp7b|Bcl2|Bmp4|Bnip3|C3ar1|Cacna2d1|Calca|Cav1|Cxcr2|Ccr3|Ccr2|Ccr5|Dmd|Ednra|F2r|Gja1|Cxcl1|Hap1|Itpr1|Ngf|P2rx7|Ptger1|Ptger3|Pthlh|Ccl1|Ccl2|Ccl8|Cxcl2|Stc1|Stc2|Tgfb2|Tgm2|Sgcd|Ero1a|Atp2a3|Cxcl13|C1qtnf1|Gpr35|Slc25a23|Nmb|Tmtc4|Ubash3b|Gck|Atp6v1b1|Calcb|Gpr55|Cxcl17|Gpr20|Gpr157|Atp2b4|Gipr
GO:0042692	muscle cell differentiation	3.8	Ang2|Bcl2|Bmp4|Cd53|Cfh|Dmd|Efnb2|Fhl2|Gata6|Hey1|Id2|Igfbp5|Il4ra|Isl1|Krt19|Krt8|Nfatc2|Ccn3|Pdcd4|Pdgfb|Ppara|Rgs2|Rora|Ccl8|Shh|Six1|Tbx2|Tnnt2|Ccn4|Sgcd|Dysf|Hacd1|Efemp2|Asb2|Plekho1|Tcf23|Popdc3|Bhlhe41|Adgrb1|Nrg1|Il36g|Rarb|Fhod3|Cyp26b1|Olfm2|Hottip
GO:0050768	negative regulation of neurogenesis	3.8	Bmp4|Cdk5r1|Ccr5|Epha7|Bcl11a|Id2|Id4|Mt3|Ptn|Sema3a|Sema3e|Sema4f|Sema5a|Sema6c|Sema7a|Slit1|Wnt3|Wnt7a|Sema4g|Trem2|Sema3d|Rgma|Fstl4
GO:0060993	kidney morphogenesis	3.8	Bcl2|Bmp4|Cited1|Eya1|Fgf1|Gdnf|Hey1|Pgf|Shh|Six1|Six2|Wnt9b|Osr1|Wnk4|Fras1|Kif26b|Greb1l
GO:0072080	nephron tubule development	3.8	Bcl2|Bmp4|Cited1|Eya1|Fgf1|Gdnf|Hey1|Pgf|Shh|Six1|Six2|Wnt9b|Osr1|Aqp11|Wnk4|Kif26b|Greb1l
GO:0051047	positive regulation of secretion	3.8	Abcg1|Alox12b|Ang2|Rab27a|Bmp6|Cftr|Fgfr1|Gja1|Glul|Gpld1|Gpr27|Slc6a4|Il1a|Il4ra|Isl1|Itgb2|Kcnq1|Mmp13|Nppb|Nppc|P2rx7|Prl2c2|Prl2c3|Septin5|S100a8|S100a9|Tgfb2|Tgfb3|Vegfc|Cadps|Clcf1|C1qtnf1|Prl8a9|Nmb|Unc13d|Trem2|Sytl2|Glrx|Gck|Ildr1|Pla2g3|Sybu|Cadps2|Gipr|Unc13a
GO:0001763	morphogenesis of a branching structure	3.8	Angpt1|Bcl2|Prdm1|Bmp4|Cited1|Col4a1|Ednra|Epha7|Bcl11a|Eya1|Fgf1|Fgfr1|Gdnf|Gli2|Hhex|Foxa1|Mgp|Ctnnd2|Pdgfb|Pgf|Sema3a|Sema3e|Sema5a|Shh|Six1|Six2|Tgm2|Tie1|Tnf|Wnt9b|Greb1l
GO:0072283	metanephric renal vesicle morphogenesis	3.8	Bmp4|Cited1|Gdnf|Six2|Wnt9b|Kif26b
GO:0010565	regulation of cellular ketone metabolic process	3.8	Bmp6|Cav1|Ces1g|Ces1e|Fabp5|Nr4a3|Pdk2|Ppara|Pparg|Ppargc1a|Slc7a7|Ceacam1|Dkkl1|Dkk3|Dgat2|Ces1d|Trib3|Ces1f|Pla2g3|Etfbkmt|Atp2b4|Ces1b
GO:2000181	negative regulation of blood vessel morphogenesis	3.8	Angpt2|Ccr2|Col4a2|Hhex|Ngfr|Serpine1|Pparg|Ptn|Ccl2|Sema3e|Sparc|Tgfb2|Tie1|Tnf|Creb3l1|Amot|Adgrb1|Atp2b4
GO:0099542	trans-synaptic signaling by endocannabinoid	3.8	F2r|Fabp5|Nrxn1|Plcb1|Dagla
GO:0002759	regulation of antimicrobial humoral response	3.8	Gata6|Klk7|Klk5|Spink5|Nod2
GO:0099541	trans-synaptic signaling by lipid	3.8	F2r|Fabp5|Nrxn1|Plcb1|Dagla
GO:0070673	response to interleukin-18	3.8	Cldn1|Il18|Il18rap|Il18r1|Pdgfb
GO:0032651	regulation of interleukin-1 beta production	3.8	Acp5|Aqp4|Ccr5|F2r|Ifi204|Isl1|Naip5|P2rx7|Tnf|Tnfaip3|Serpinb1a|Trem2|Nod2|Nlrc3|Aim2|Mndal
GO:0008277	regulation of G protein-coupled receptor signaling pathway	3.7	Bicd1|Calca|Gpr27|Htr1b|Plcb1|Klk6|Ptger3|Rgs2|Mgll|Rgs7|Homer2|Ramp1|Klk5|Ly6g6e|Kctd12b|Kctd12|Pde5a|Klk14|Atp2b4|Gipr
GO:0010817	regulation of hormone levels	3.7	Abcg1|Adh1|Adh7|Aldh1a1|Bmp6|Cftr|Crabp2|Cyp1a1|Cyp1b1|Fgfr1|Gja1|Glul|Gpld1|Gpr27|Foxa1|Hsd17b2|Ica1|Inhba|Isl1|Kcnq1|Nos2|Ccn3|Nrxn1|Fam3d|Pcsk6|Pparg|Ppargc1a|Ptger3|Dhrs3|Scnn1b|Shh|Stc2|Tnf|Aldh1a7|Psg18|Dkk3|Rab11fip5|Clcf1|C1qtnf1|Nmb|Abca12|Akr1c21|Glrx|Gck|Akr1c14|Ildr1|Akr1d1|Nrg1|Cyp26b1|Ffar2|Pla2g3|Dhrs9|Sdr16c5|Sybu|Gipr|Kalrn|Plb1
GO:0032640	tumor necrosis factor production	3.7	Acp5|Angpt1|Cidea|Ccr2|Ccr5|Il18|Il1a|Isl1|Lbp|Ltf|Ptpn22|Rasgrp1|Ccl2|Spn|Tlr1|Tnfaip3|Tnfrsf8|Irak3|Il33|Il23a|Trem2|Gpnmb|Slamf9|Nod2|Nlrc3
GO:0044057	regulation of system process	3.7	Aif1|Atp1b1|Bmp6|Cacna2d1|Calca|Cav1|Dmd|Dsc2|F2r|Faah|Fgfr1|Ccn2|Gja1|Igfbp5|Il1a|Inhba|Isl1|Kcnj2|Kcnq1|Fabp5|Ngfr|Nr4a3|Nos2|Ccn3|Nppb|Nppc|Nrxn1|Pdgfb|Ppara|Ptger1|Ptger3|Rgs2|Sema3a|Stc1|Tgfb2|Thrb|Tnnt2|Ccn4|Wnt7a|Mgll|Abcg2|Stk39|Calcrl|C1qtnf1|Kcne3|Gpr35|Jam2|Dock5|Wnk4|Ace2|Tmem25|Il33|Tmem108|Dsp|Cald1|Myh7|Nrg1|Dock4|Dusp5|Pde5a|Klk8|Smtnl2|Atp2b4
GO:0070167	regulation of biomineral tissue development	3.7	Bmp4|Bmp6|Cftr|Gja1|Hey1|Ltbp3|Mgp|Ddr2|P2rx7|Ptn|Osr1|Rflna|Rflnb|Notum|Osr2|Adgrv1|Odaph
GO:0043470	regulation of carbohydrate catabolic process	3.7	Cbfa2t3|Entpd5|Fbp1|Gapdhs|Hsd11b1|Ier3|P2rx7|Ppara|Ppargc1a|Slc4a4|Gck|Slc2a6
GO:0098662	inorganic cation transmembrane transport	3.7	Atp1b1|Atp7b|Bmp4|Cacna2d1|Cav1|Cftr|Ccr5|Cnga3|Dmd|Ednra|Stom|F2r|Hap1|Slc6a4|Itpr1|Kcnj12|Kcnj15|Kcnj2|Kcnk7|Kcnq1|Kcnq2|Ngf|P2rx7|Plcb1|Ptger3|Ptpn22|Rhd|Scn8a|Scnn1b|Slc34a1|Slc5a1|Tgfb2|Otop1|Osr1|Rgs7|Dysf|Ero1a|Atp2a3|Stk39|Slc40a1|Slc4a4|Rrad|Kcne3|Gpr35|Tspan13|Slc25a23|Slc39a8|Smim6|Wnk4|Ubash3b|Atp6v0e2|Trem2|Glrx|Slc6a20a|Slc9a4|Atp6v1b1|Steap4|Atp6v0a4|Slc39a2|Lrrc26|Atp6v0d2|Cacna2d…
GO:0007599	hemostasis	3.7	Rab27a|Cav1|Cfh|F2r|Fbln1|Fn1|Gp1bb|Pdpn|Pdgfb|Serpine1|Plau|Procr|Ptger3|S100a9|Shh|Thbd|Papss2|Ceacam1|C1qtnf1|Ubash3b|Pear1|Adtrp|Tspan8|Enpp4
GO:0050817	coagulation	3.7	Rab27a|Cav1|Cfh|F2r|Fbln1|Fn1|Gp1bb|Pdpn|Pdgfb|Serpine1|Plau|Procr|Ptger3|S100a9|Shh|Thbd|Papss2|Ceacam1|C1qtnf1|Ubash3b|Pear1|Adtrp|Tspan8|Enpp4
GO:0050819	negative regulation of coagulation	3.7	Pdgfb|Serpine1|Plau|Procr|Ptger3|Thbd|Ceacam1|C1qtnf1|Ubash3b|Adtrp|Tspan8
GO:0042088	T-helper 1 type immune response	3.7	Ccr2|H2-Ab1|Il18|Il18rap|Il18r1|Il4ra|Spn|Il33|Il23a|Nlrp10|Cracr2a
GO:0061005	cell differentiation involved in kidney development	3.7	Bmp4|Cited1|Gdnf|Mmp9|Pdgfb|Shh|Six2|Wnt9b|Osr1|Klf15|Basp1
GO:1901343	negative regulation of vasculature development	3.7	Angpt2|Ccr2|Col4a2|Hhex|Ngfr|Serpine1|Pparg|Ptn|Ccl2|Sema3e|Sparc|Tgfb2|Tie1|Tnf|Creb3l1|Amot|Adgrb1|Atp2b4
GO:0097168	mesenchymal stem cell proliferation	3.7	Bmp4|Ltbp3|Six2|Vegfc
GO:0098903	regulation of membrane repolarization during action potential	3.7	Cacna2d1|Cav1|Kcne3|Rnf207
GO:0035655	interleukin-18-mediated signaling pathway	3.7	Il18|Il18rap|Il18r1|Pdgfb
GO:0014910	regulation of smooth muscle cell migration	3.7	Aif1|Bcl2|Cyp1b1|Has2|Igfbp5|Il18|Nr4a3|Pdgfb|Serpine1|Plau|Pparg|Ppargc1a|Ccn4|Dock5|Ndrg4|Dock4
GO:0052548	regulation of endopeptidase activity	3.7	Cryab|Epha7|F2r|Ccn2|Ifi204|Ltf|Mmp9|Mt3|Naip5|Naip6|Ngf|Ngfr|Serpine1|Serpinb2|Pparg|S100a8|S100a9|Serpinb3a|Stfa1|Stfa2|Timp2|Tnf|Tnfsf10|Atp2a3|Sfn|Fetub|Serpinb1a|Serpina12|Spink2|Fam162a|Serpinb12|Spink5|Il24|Serpinb6c|Serpinb7|A2m|Serpina3b|Serpinb3b|Aim2|Serpina3i
GO:0042572	retinol metabolic process	3.7	Adh1|Adh7|Aldh1a1|Cyp1a1|Cyp1b1|Dhrs3|Sdr16c5|Plb1
GO:0051924	regulation of calcium ion transport	3.7	Adcyap1r1|Atp1b1|Bcl2|Bmp4|Cacna2d1|Calca|Cav1|Dmd|Ednra|F2r|Gja1|Hap1|Itpr1|Ngf|P2rx7|Pdgfb|Serpine1|Ptger3|Ptpn22|Ccl2|Stc1|Stc2|Tgfb2|Homer2|Dysf|Usp2|Rrad|Kcne3|Gpr35|Tspan13|Smim6|Ubash3b|Cracr2b|Cracr2a
GO:0016049	cell growth	3.6	Acvrl1|Ang2|Bcl2|Cdk5r1|Ccr5|Crabp2|Cryab|Epha7|Bcl11a|Fbp1|Fn1|Gas1|Gja1|Igfbp5|Inhba|Krt17|Mt3|Ngf|Ccn3|Nppb|Ppara|Pparg|Rgs2|Sema3a|Sema3e|Sema4f|Sema5a|Sema6c|Sema7a|Slit1|Tgfb2|Ccn4|Wnt3|Mgll|Ceacam1|Sema4g|Sfn|Rrad|Cxcl16|Cgref1|Slc44a4|Flrt3|Tmem108|Sema3d|Syt17|Nrg1|Socs2|Rerg|Rgma|Fstl4|Unc13a|Cdkl5|Taf9b|Mndal
GO:0048864	stem cell development	3.6	Bmp4|Ednra|Fn1|Gdnf|Isl1|Kitl|Sema3a|Sema3e|Sema4f|Sema5a|Sema6c|Sema7a|Shh|Wnt7a|Sema4g|Sema3d
GO:0002691	regulation of cellular extravasation	3.6	Adam8|Ccr2|Fut4|Fut9|Il1a|Pecam1|Plcb1|Ptger3|Ccl2|Chst2
GO:0061182	negative regulation of chondrocyte development	3.6	Pthlh|Rflna|Rflnb
GO:1990408	calcitonin gene-related peptide receptor signaling pathway	3.6	Calca|Ramp1|Calcrl
GO:0071677	positive regulation of mononuclear cell migration	3.6	Adam8|Aif1|Ccr2|Serpine1|Ccl1|Ccl2|Ccl20|Ccl7|Spn|Stk39|Cxcl13|Jam2|Cxcl17
GO:0110149	regulation of biomineralization	3.6	Bmp4|Bmp6|Cftr|Gja1|Hey1|Ltbp3|Mgp|Ddr2|P2rx7|Ptn|Osr1|Rflna|Rflnb|Notum|Osr2|Adgrv1|Odaph
GO:0051961	negative regulation of nervous system development	3.6	Bmp4|Cdk5r1|Ccr5|Epha7|Bcl11a|Id2|Id4|Mt3|Ptn|Sema3a|Sema3e|Sema4f|Sema5a|Sema6c|Sema7a|Slit1|Wnt3|Wnt7a|Sema4g|Trem2|Sema3d|Rgma|Fstl4
GO:0071219	cellular response to molecule of bacterial origin	3.6	Abca1|Prdm1|Bmp6|Cfh|Cxcl1|Il18|Il1a|Lbp|Ltf|Cd180|Mrc1|Nfkbia|Nos2|Pdcd4|Serpine1|Ptpn22|Ccl2|Cxcl15|Cxcl2|Tlr1|Tnf|Tnfaip3|Vim|Il36a|Il36rn|Cxcl13|Ppbp|Pdcd1lg2|Cxcl16|Il36b|Trim12a|Trem2|Il36g|Cd300lb|Nod2|Trim12c
GO:0030278	regulation of ossification	3.6	Bcl2|Bmp4|Bmp6|Calca|Gja1|Ltbp3|Mgp|Ddr2|P2rx7|Ptn|Dhrs3|Six2|Thrb|Osr1|Creb3l1|Rflna|Rflnb|Notum|Osr2|Adgrv1
GO:0001942	hair follicle development	3.6	Bcl2|Edar|Lgr5|Fst|Gli2|Foxq1|Igfbp5|Inhba|Krt17|Dsg4|Ngfr|Shh|Tgfb2|Tnf|Tnfrsf19|Sostdc1|Fuz|Apcdd1
GO:0048565	digestive tract development	3.6	Bcl2|Prdm1|Bmp4|Cdx2|Gata6|Gli2|Id2|Kcnq1|Ascl1|Myb|Shh|Ptk6|Six2|Stra6|Tbx2|Agr2|Clmp|Rarb|Gsdmc2
GO:0050865	regulation of cell activation	3.6	Adam8|Aif1|Bcl2|Prdm1|Bmp4|Cav1|Cftr|Ccr2|Dpp4|Efnb2|Fgfr1|Ccn2|Pdpn|H2-Ab1|Hmox1|Id2|Ighm|Il18|Il1a|Il4ra|Itgb2|Lbp|Lgals1|Myb|Nfatc2|Nr4a3|Nppc|Pdgfb|Pla2g2d|Pparg|Ptger3|Ptpn22|Rasgrp1|Rora|Ccl2|Ccl20|Shh|Sox13|Spn|Tnfaip3|Tnfrsf4|Vcam1|Vnn1|Ceacam1|Pla2g2f|Tslp|Clcf1|C1qtnf1|Pglyrp2|Pdcd1lg2|Il36b|Unc13d|Ubash3b|Il33|Il23a|Trem2|Gpnmb|Pag1|Nckap1l|Cblb|Enpp3|Cd300lb|Cyp26b1|Pla2g3|Igha|Pglyrp…
GO:0050730	regulation of peptidyl-tyrosine phosphorylation	3.6	Angpt1|Bmp6|Cav1|Cntn1|Epha7|Gdnf|Gfra1|Ighm|Il18|Isl1|Itga5|Itgb2|Kitl|Neurl1a|Pdgfb|Enpp2|Pecam1|Ptpn22|Ptprz1|Ptk6|Vegfc|Sh2d1b1|Tslp|Clcf1|Epgn|Il34|Il23a|Trem2|Il24|Cblb|Nrg1|Nod2
GO:0070374	positive regulation of ERK1 and ERK2 cascade	3.6	Angpt1|Alox15|Bmp4|Ednra|F2r|Fgf1|Ccn2|Il1a|Mt3|Ngf|Nrxn1|Pde8a|Pdgfb|Ptpn22|Rasgrp1|Ccl1|Ccl2|Ccl20|Ccl7|Ccl8|Sema7a|Ror1|Trem2|Gpnmb|Nrg1|Gpr55|Cxcl17|Ndrg4|Nod2
GO:0071404	cellular response to low-density lipoprotein particle stimulus	3.6	Ces1g|Ces1e|Itgb2|Pparg|Ces1d|Ces1f|Ces1b
GO:0010743	regulation of macrophage derived foam cell differentiation	3.6	Abcg1|Alox8|Il18|Nfkbia|Ppara|Pparg|Pla2g3
GO:0098543	detection of other organism	3.6	Naip5|Naip6|Tlr1|Pglyrp2|Pglyrp3|Nod2|Pglyrp4
GO:0018119	peptidyl-cysteine S-nitrosylation	3.6	Dmd|Nos2|S100a8|S100a9|Ncoa7|Atp2b4
GO:0072507	divalent inorganic cation homeostasis	3.6	Adcyap1r1|Atp1b1|Atp7b|Bcl2|Bmp4|Bnip3|C3ar1|Cacna2d1|Calca|Cav1|Cxcr2|Ccr3|Ccr2|Ccr5|Dmd|Ednra|F2r|Gja1|Cxcl1|Hap1|Itpr1|Mt3|Ngf|P2rx7|Ptger1|Ptger3|Pthlh|Ccl1|Ccl2|Ccl8|Cxcl2|Stc1|Stc2|Tgfb2|Tgm2|Sgcd|Ero1a|Atp2a3|Cxcl13|C1qtnf1|Gpr35|Slc25a23|Slc39a8|Nmb|Tmtc4|Ubash3b|Gck|Atp6v1b1|Calcb|Gpr55|Cxcl17|Gpr20|Gpr157|Atp2b4|Gipr
GO:0071222	cellular response to lipopolysaccharide	3.6	Abca1|Prdm1|Bmp6|Cfh|Cxcl1|Il18|Il1a|Lbp|Ltf|Cd180|Mrc1|Nfkbia|Nos2|Pdcd4|Serpine1|Ptpn22|Ccl2|Cxcl15|Cxcl2|Tnf|Tnfaip3|Vim|Il36a|Il36rn|Cxcl13|Ppbp|Pdcd1lg2|Cxcl16|Il36b|Trim12a|Trem2|Il36g|Cd300lb|Nod2|Trim12c
GO:0030003	cellular cation homeostasis	3.6	Adcyap1r1|Atp1b1|Atp7b|Bcl2|Bmp4|Bmp6|Bnip3|C3ar1|Cacna2d1|Calca|Car2|Cav1|Cftr|Cxcr2|Ccr3|Ccr2|Ccr5|Dmd|Ednra|F2r|Gja1|Cxcl1|Hap1|Hmox1|Il1a|Itpr1|Mt3|Ngf|P2rx7|Ptger1|Ptger3|Ccl1|Ccl2|Ccl8|Cxcl2|Stc1|Stc2|Tgfb2|Tgm2|Ero1a|Atp2a3|Slc40a1|Slc4a4|Cxcl13|C1qtnf1|Gpr35|Aqp11|Slc25a23|Slc39a8|Nmb|Tmtc4|Ubash3b|Gck|Nr3c2|Slc9a4|Calcb|Steap4|Atp6v0a4|Gpr55|Cxcl17|Gpr20|Atp6v0d2|Hephl1|Gpr157|Atp2b4|Gipr
GO:0048844	artery morphogenesis	3.6	Acvrl1|Prdm1|Bmp4|Efnb2|Eya1|Fkbp10|Hey1|Hoxa1|Hpgd|Six1|Stra6|Tbx2|Tgfb2|Efemp2
GO:0042573	retinoic acid metabolic process	3.5	Adh1|Adh7|Aldh1a1|Crabp2|Cyp1a1|Aldh1a7|Cyp26b1|Dhrs9
GO:0090023	positive regulation of neutrophil chemotaxis	3.5	C3ar1|Cxcr2|Dapk2|Ednra|Lbp|Dysf|Il23a|Nckap1l
GO:0009150	purine ribonucleotide metabolic process	3.5	Adssl1|Ak4|Cbfa2t3|Entpd5|Fbp1|Gapdhs|Ier3|Nppb|Nppc|P2rx7|Pdk2|Ppara|Ppargc1a|Rora|Acsm3|Uox|Nt5e|Papss2|Acot1|Sult2b1|Slc4a4|Pfkp|Acss2|Them5|Gmpr|Dgat2|Acss1|Nudt16|Urah|Trem2|Pid1|Gck|Ces1d|Acsm1|Acnat2|Slc2a6|Ampd1|Acnat1|Pde5a
GO:0070663	regulation of leukocyte proliferation	3.5	Aif1|Bcl2|Prdm1|Bmp4|Ccr2|H2-Ab1|Hhex|Ighm|Il18|Il1a|Kitl|Nfatc2|Pla2g2d|Ptpn22|Shh|Spn|Tnfrsf4|Vcam1|Ceacam1|Pla2g2f|Clcf1|Pdcd1lg2|Il34|Il33|Il23a|Gpnmb|Nckap1l|Cblb|Enpp3|Vtcn1|Pde5a|Mndal
GO:0050919	negative chemotaxis	3.5	Igfals|Sema3a|Sema3e|Sema4f|Sema6c|Sema7a|Slit1|Sema4g|Sema3d|Nrg1
GO:0070252	actin-mediated cell contraction	3.5	Cacna2d1|Cav1|Dsc2|Pdpn|Kcnj2|Kcnq1|Ptger3|Stc1|Tnnt2|Uty|Vil1|Sgcd|Kcne3|Dsp|Myh7|Rnf207
GO:0032680	regulation of tumor necrosis factor production	3.5	Acp5|Angpt1|Cidea|Ccr2|Ccr5|Il18|Il1a|Isl1|Lbp|Ltf|Ptpn22|Rasgrp1|Ccl2|Spn|Tlr1|Tnfaip3|Tnfrsf8|Irak3|Il33|Il23a|Trem2|Gpnmb|Nod2|Nlrc3
GO:0010976	positive regulation of neuron projection development	3.5	Bmp4|Cntn1|Dmd|Bcl11a|Fgfr1|Fut9|Fzd1|Hap1|Il1rap|Itga6|Itpr1|Ngf|Ngfr|Ptn|Ptpn5|Ptprz1|Rgs2|S100a9|Ptk6|Dpysl3|Ror1|Zdhhc15|Nrg1|Ndrg4|Pla2g3|Ppp1r9a|Rgma|Kalrn
GO:1901214	regulation of neuron death	3.5	Adam8|Angpt1|Bcl2|Cdk5r1|Cited1|Efnb2|Epha7|F2r|Fzd1|Gabrb3|Gdnf|Foxq1|Hmox1|Il18|Isl1|Itpr1|Ascl1|Mt3|Ngf|Ngfr|Nr4a3|Ppara|Ppargc1a|Ptpn5|Ptprz1|Rapsn|Ccl2|Shh|Six1|Tgfb2|Tgfb3|Tnf|Bace1|Clcf1|Faim2|Ppp2r2b|Trim2|Trem2|Gpnmb|Egln3|Ncoa7|Pla2g3
GO:0060349	bone morphogenesis	3.5	Acp5|Bmp4|Bmp6|Dlx5|Has2|Ltbp3|Ltf|Mmp13|Nppc|Pthlh|Dhrs3|Stc1|Osr2|Rarb|Cyp26b1|Csgalnact1|Hottip
GO:0043065	positive regulation of apoptotic process	3.5	Adam8|Aldh1a1|Rhob|Bmp4|Bnip3|Cav1|Cdk5r1|Cxcr2|Cyp1b1|Dapk2|Epha7|Fosl1|Gata6|Gpld1|Hmox1|Foxa1|Hpgd|Il18|Inhba|Itga6|Itpr1|Mal|Ascl1|Mmp9|Neurl1a|Ngfr|Nr4a3|Nos2|P2rx7|Pdcd4|Pik3cd|Pparg|Ppargc1a|Ptn|Rapsn|S100a8|S100a9|Ccl2|Tgfb2|Tgfb3|Tgm2|Tnf|Tnfrsf8|Tnfsf10|Bace1|Ceacam1|Dkkl1|Txnip|Bcl2l14|Fndc1|Spink2|Fam162a|Ppp2r2b|Il24|Rarb|Adamtsl4|Pde5a|Il19|Mndal
GO:0009636	response to toxic substance	3.5	Aldh1a1|Aldh2|Bcl2|Cyp1a1|Cyp1b1|Cyp2f2|Akr1b8|Gsta3|Gstm6|Htr1b|Htr1d|Slc6a4|Mt3|Scn8a|Abcg2|Aldh1a7|Abtb2|Ces1d|Ppp1r9a
GO:0072178	nephric duct morphogenesis	3.5	Bmp4|Efnb2|Epha7|Wnt9b|Osr1
GO:1990504	dense core granule exocytosis	3.5	P2rx7|Cadps|Unc13d|Cadps2|Unc13a
GO:0030162	regulation of proteolysis	3.5	Adam8|Cav1|Cbfa2t3|Cryab|Epha7|F2r|Ccn2|Gas1|Gpld1|Ifi204|Itih2|Ltf|Mmp9|Mt3|Map1a|Mug1|Naip5|Naip6|Ngf|Ngfr|Serpine1|Serpinb2|Pparg|S100a8|S100a9|Serpinb3a|Shh|Slpi|Stfa1|Stfa2|Stfa3|Timp2|Tnf|Tnfsf10|Atp2a3|Sfn|Fetub|Serpinb1a|Aqp11|Wfdc2|Serpina12|Chac1|Spink2|Fam162a|Fuz|Serpinb12|Nkd2|Spink5|Csta2|Il33|Spink12|Trem2|Il24|Ophn1|Serpinb6c|Serpinb7|Wfdc12|Csta1|Col28a1|Trib3|A2m|Rgma|Serpina3b|…
GO:0061061	muscle structure development	3.5	Angpt1|Ang2|Bcl2|Bmp4|Cav1|Cd53|Cfh|Cryab|Dmd|Efnb2|Eln|Etv1|Fhl2|Fzd1|Gata6|Gja1|Hey1|Id2|Igfbp5|Il18|Il4ra|Isl1|Hivep3|Krt19|Krt8|Lgals1|Nfatc2|Ccn3|Pdcd4|Pdgfb|Plcb1|Prl2c2|Ppara|Rgs2|Rora|Scn8a|Ccl8|Shh|Six1|Stra6|Tbx2|Tgfb2|Tnf|Tnnt2|Ccn4|Sgcd|Dysf|Hacd1|Usp2|Efemp2|Asb2|Sostdc1|Plekho1|Tcf23|Popdc3|Bhlhe41|Adgrb1|Dsp|Boc|Myh7|Nrg1|Il36g|Rarb|Fhod3|Cyp26b1|Olfm2|Hottip
GO:0042742	defense response to bacterium	3.5	Acp5|Ang2|Defb1|Hp|Ighm|Krt6a|Lbp|Ltf|Mmp7|Naip5|Naip6|Nos2|P2rx7|Serpine1|Scnn1b|Slpi|Spn|Tnf|Klk7|Tslp|Irgm2|Cxcl13|Defb4|Pglyrp2|Gsdma|Wfdc2|Klk5|2610528A11Rik|Spink5|Lpo|Il23a|Trem2|Gsdmc|Slamf9|Adgrb1|Defb6|Colec12|Wfdc12|Wfdc5|Igha|Adamts4|Pglyrp3|Nlrp10|Defb14|Nod2|Gsdmc3|Gsdmc2|Ighe|Pglyrp4
GO:0010812	negative regulation of cell-substrate adhesion	3.5	Acvrl1|Angpt2|Arhgap6|Fbln1|Lgals1|Mmp12|Enpp2|Serpine1|Ptprz1|Sema3e|Phldb2|Nexmif
GO:0008361	regulation of cell size	3.5	Aqp4|Cdk5r1|Ccr5|Crabp2|Epha7|Bcl11a|Fn1|Mt3|Ngf|P2rx7|Sema3a|Sema3e|Sema4f|Sema5a|Sema6c|Sema7a|Slit1|Wnt3|Mgll|Sema4g|Aqp11|Deptor|Sema3d|Nrg1|Rgma|Fstl4|Cdkl5
GO:0048732	gland development	3.5	Atp7b|Bcl2|Bmp4|Cav1|Cdkn1c|Edar|Fgf1|Fgfr1|Gata6|Gja1|Gli2|Hhex|Hmox1|Foxa1|Hp|Id2|Id4|Igfbp5|Il18|Isl1|Itpr1|Mafb|Ascl1|Myb|Neurl1a|Pdgfb|Plau|Prl2c2|Prl2c3|Pthlh|Ptn|Sema3a|Shh|Six1|Stra6|Tbx2|Tgfb3|Tgm2|Tnf|Tnfaip3|Ceacam1|Sostdc1|Prl8a9|Krt76|Tfcp2l1|Acer1|Socs2|Lims2|Kalrn
GO:0045445	myoblast differentiation	3.5	Bmp4|Cd53|Il18|Isl1|Lgals1|Plcb1|Prl2c2|Ccl8|Shh|Tbx2|Tnf|Asb2|Sostdc1|Boc|Nrg1|Il36g
GO:0042633	hair cycle	3.5	Bcl2|Edar|Lgr5|Fst|Gli2|Foxq1|Igfbp5|Inhba|Krt14|Krt16|Krt17|Dsg4|Ngfr|Shh|Tgfb2|Tnf|Tnfrsf19|Sostdc1|Fuz|Apcdd1
GO:0042303	molting cycle	3.5	Bcl2|Edar|Lgr5|Fst|Gli2|Foxq1|Igfbp5|Inhba|Krt14|Krt16|Krt17|Dsg4|Ngfr|Shh|Tgfb2|Tnf|Tnfrsf19|Sostdc1|Fuz|Apcdd1
GO:0055123	digestive system development	3.5	Bcl2|Prdm1|Bmp4|Cdkn1c|Cdx2|Gata6|Gli2|Id2|Kcnq1|Ascl1|Myb|Shh|Ptk6|Six2|Stra6|Tbx2|Agr2|Clmp|Rarb|Gsdmc2
GO:0043068	positive regulation of programmed cell death	3.5	Adam8|Aldh1a1|Rhob|Bmp4|Bnip3|Cav1|Cdk5r1|Cxcr2|Cyp1b1|Dapk2|Epha7|Fosl1|Gata6|Gpld1|Cxcl1|Hmox1|Foxa1|Hpgd|Il18|Inhba|Itga6|Itpr1|Mal|Ascl1|Mmp9|Neurl1a|Ngfr|Nr4a3|Nos2|P2rx7|Pdcd4|Pik3cd|Pparg|Ppargc1a|Ptn|Rapsn|S100a8|S100a9|Ccl2|Tgfb2|Tgfb3|Tgm2|Tnf|Tnfrsf8|Tnfsf10|Bace1|Ceacam1|Dkkl1|Txnip|Bcl2l14|Fndc1|Spink2|Fam162a|Ppp2r2b|Il24|Rarb|Adamtsl4|Pde5a|Il19|Mndal
GO:0035909	aorta morphogenesis	3.5	Acvrl1|Efnb2|Eya1|Fkbp10|Hey1|Six1|Tbx2|Tgfb2|Efemp2
GO:0048015	phosphatidylinositol-mediated signaling	3.5	Angpt1|Car8|Entpd5|F2r|Fn1|Il18|Pdgfb|Pik3cd|Plcb1|Plcb4|Plcd4|Rasgrp1|Tgfb2|Ceacam1|Ror1|Serpina12|Prr5l|Pear1|Trem2|Prr5|Nrg1|Nlrc3|Plch1
GO:0098742	cell-cell adhesion via plasma-membrane adhesion molecules	3.5	Alcam|Cldn1|Dsc1|Dsc2|Dsg1a|Sparcl1|Il1rap|Itga5|Dsg4|Lgals1|Mmp24|Nrxn1|Pecam1|Tgfb2|Tnfaip3|Vcam1|Ceacam1|Kirrel3|Flrt3|Ntng1|Ntng2|Nrg1|Dsg1c|Scarf2|Dsg1b|Jaml|Adgrl3
GO:0014032	neural crest cell development	3.5	Bmp4|Ednra|Fn1|Gdnf|Isl1|Kitl|Sema3a|Sema3e|Sema4f|Sema5a|Sema6c|Sema7a|Shh|Sema4g|Sema3d
GO:0072202	cell differentiation involved in metanephros development	3.5	Bmp4|Cited1|Gdnf|Pdgfb|Six2|Wnt9b|Osr1
GO:0090025	regulation of monocyte chemotaxis	3.4	Aif1|Ccr2|Nbl1|Ccn3|Serpine1|Ccl1|Ccl2|Cxcl17
GO:0038034	signal transduction in absence of ligand	3.4	Bcl2|Eya1|Eya2|Fgfr1|Gas1|Gdnf|Il1a|Inhba|Kitl|Ngf|Tgfb2|Tnf|Clca3a2|Nrg1
GO:0097192	extrinsic apoptotic signaling pathway in absence of ligand	3.4	Bcl2|Eya1|Eya2|Fgfr1|Gas1|Gdnf|Il1a|Inhba|Kitl|Ngf|Tgfb2|Tnf|Clca3a2|Nrg1
GO:0051250	negative regulation of lymphocyte activation	3.4	Prdm1|Bmp4|H2-Ab1|Id2|Il4ra|Pla2g2d|Ptpn22|Shh|Spn|Tnfaip3|Ceacam1|Pla2g2f|Pglyrp2|Pdcd1lg2|Gpnmb|Pag1|Nckap1l|Cblb|Pglyrp3|Vtcn1|Pde5a|Pglyrp4|Mndal
GO:0042310	vasoconstriction	3.4	Cav1|Ednra|F2r|Faah|Gja1|Htr1b|Htr1d|Slc6a4|Pdgfb|Ptger3|Scnn1b|Mgll|Dock5|Dock4|Dusp5|Pde5a|Smtnl2
GO:1905952	regulation of lipid localization	3.4	Abca1|Abcg1|Plin2|Bmp6|Cav1|Ces1g|Cidea|Ces1e|Il1a|Nfkbia|P2rx7|Abcb4|Ppara|Pparg|Shh|C1qtnf1|Abca12|Trem2|Ces1d|Nrg1|Ces1f|Pla2g3|Dennd5b|Ces1b
GO:0022404	molting cycle process	3.4	Bcl2|Edar|Lgr5|Fst|Gli2|Foxq1|Igfbp5|Inhba|Krt17|Dsg4|Ngfr|Shh|Tgfb2|Tnf|Tnfrsf19|Sostdc1|Fuz|Apcdd1
GO:0022405	hair cycle process	3.4	Bcl2|Edar|Lgr5|Fst|Gli2|Foxq1|Igfbp5|Inhba|Krt17|Dsg4|Ngfr|Shh|Tgfb2|Tnf|Tnfrsf19|Sostdc1|Fuz|Apcdd1
GO:0086011	membrane repolarization during action potential	3.4	Cacna2d1|Cav1|Kcnj2|Kcnq1|Kcne3|Rnf207
GO:0002699	positive regulation of immune effector process	3.4	Ccr2|Dpp4|Cxcl1|H2-M2|Hmox1|Il18|Il18rap|Il18r1|Il4ra|Itgb2|Lbp|Myb|Nr4a3|Nppc|P2rx7|Ptpn22|Rasgrp1|Ccl2|Sema7a|Tnf|Tnfrsf4|Klk7|Ceacam1|Sh2d1b1|Clcf1|Klk5|Unc13d|Il33|Il23a|Trem2|Enpp3|Ffar2|Pla2g3|Nod2
GO:0051146	striated muscle cell differentiation	3.4	Ang2|Bcl2|Bmp4|Cd53|Dmd|Efnb2|Fhl2|Gata6|Igfbp5|Il4ra|Isl1|Krt19|Krt8|Nfatc2|Ccn3|Ppara|Rgs2|Ccl8|Shh|Six1|Tnnt2|Ccn4|Sgcd|Dysf|Hacd1|Asb2|Plekho1|Popdc3|Bhlhe41|Adgrb1|Nrg1|Il36g|Rarb|Fhod3|Cyp26b1|Hottip
GO:0006874	cellular calcium ion homeostasis	3.4	Adcyap1r1|Atp1b1|Atp7b|Bcl2|Bmp4|Bnip3|C3ar1|Cacna2d1|Calca|Cav1|Cxcr2|Ccr3|Ccr2|Ccr5|Dmd|Ednra|F2r|Gja1|Cxcl1|Hap1|Itpr1|Ngf|P2rx7|Ptger1|Ptger3|Ccl1|Ccl2|Ccl8|Cxcl2|Stc1|Stc2|Tgfb2|Tgm2|Ero1a|Atp2a3|Cxcl13|C1qtnf1|Gpr35|Slc25a23|Nmb|Tmtc4|Ubash3b|Gck|Calcb|Gpr55|Cxcl17|Gpr20|Gpr157|Atp2b4|Gipr
GO:0002526	acute inflammatory response	3.4	Adam8|Alox5ap|Cxcr2|Ccr5|Dnase1l3|Fn1|Cxcl1|Hp|Il1a|Lbp|Pla2g2d|Pparg|Ptger3|Spn|Tnf|Vnn1|Ffar2
GO:0014911	positive regulation of smooth muscle cell migration	3.4	Aif1|Bcl2|Cyp1b1|Has2|Igfbp5|Il18|Nr4a3|Pdgfb|Plau|Ccn4|Dock5|Dock4
GO:0061045	negative regulation of wound healing	3.4	Gja1|Pdgfb|Serpine1|Plau|Ptger3|Thbd|Tnf|Ceacam1|C1qtnf1|Ubash3b|Adtrp|Phldb2|Tspan8
GO:0002784	regulation of antimicrobial peptide production	3.4	Klk7|Klk5|Spink5|Nod2
GO:0071351	cellular response to interleukin-18	3.4	Il18|Il18rap|Il18r1|Pdgfb
GO:0048017	inositol lipid-mediated signaling	3.4	Angpt1|Car8|Entpd5|F2r|Fn1|Il18|Pdgfb|Pik3cd|Plcb1|Plcb4|Plcd4|Rasgrp1|Tgfb2|Ceacam1|Ror1|Serpina12|Prr5l|Pear1|Trem2|Prr5|Nrg1|Nlrc3|Plch1
GO:1903578	regulation of ATP metabolic process	3.3	Ak4|Cbfa2t3|Entpd5|Fbp1|Gapdhs|Ier3|P2rx7|Ppara|Ppargc1a|Slc4a4|Slc25a23|Trem2|Pid1|Gck|Slc2a6
GO:1903035	negative regulation of response to wounding	3.3	Gja1|Pdgfb|Serpine1|Plau|Ptger3|Thbd|Tnf|Ceacam1|C1qtnf1|Ubash3b|Adtrp|Phldb2|Tspan8|Rgma|Klk8
GO:0060048	cardiac muscle contraction	3.3	Atp1b1|Cacna2d1|Cav1|Dmd|Dsc2|Ccn2|Kcnj2|Kcnq1|Rgs2|Stc1|Tnnt2|Uty|Sgcd|Kcne3|Ace2|Dsp|Myh7|Pde5a|Rnf207
GO:0003158	endothelium development	3.3	Acvrl1|Rhob|Bmp4|Bmp6|Cldn1|Dmd|Fgf1|Pdpn|Hey1|Pdgfb|Pecam1|Plcb1|Stc1|Tie1|Tnf|Ceacam1|Slc40a1|Atoh8|Nrg1
GO:0072521	purine-containing compound metabolic process	3.3	Adssl1|Ak4|Cbfa2t3|Entpd5|Fbp1|Gamt|Gapdhs|Ier3|Nos2|Nppb|Nppc|P2rx7|Pdk2|Ppara|Ppargc1a|Rora|Acsm3|Uox|Nt5e|Papss2|Acot1|Sult2b1|Slc4a4|Pfkp|Acss2|Them5|Gmpr|Dgat2|Acss1|Nudt16|Urah|Trem2|Pid1|Gck|Ces1d|Acsm1|Acnat2|Enpp4|Slc2a6|Ampd1|Acnat1|Pde5a
GO:0072503	cellular divalent inorganic cation homeostasis	3.3	Adcyap1r1|Atp1b1|Atp7b|Bcl2|Bmp4|Bnip3|C3ar1|Cacna2d1|Calca|Cav1|Cxcr2|Ccr3|Ccr2|Ccr5|Dmd|Ednra|F2r|Gja1|Cxcl1|Hap1|Itpr1|Mt3|Ngf|P2rx7|Ptger1|Ptger3|Ccl1|Ccl2|Ccl8|Cxcl2|Stc1|Stc2|Tgfb2|Tgm2|Ero1a|Atp2a3|Cxcl13|C1qtnf1|Gpr35|Slc25a23|Slc39a8|Nmb|Tmtc4|Ubash3b|Gck|Calcb|Gpr55|Cxcl17|Gpr20|Gpr157|Atp2b4|Gipr
GO:0032368	regulation of lipid transport	3.3	Abca1|Abcg1|Bmp6|Cav1|Ces1g|Ces1e|Il1a|Nfkbia|P2rx7|Abcb4|Pparg|Shh|C1qtnf1|Abca12|Trem2|Ces1d|Nrg1|Ces1f|Pla2g3|Dennd5b|Ces1b
GO:0071624	positive regulation of granulocyte chemotaxis	3.3	C3ar1|Cxcr2|Dapk2|Ednra|Lbp|Dysf|Il23a|Nckap1l
GO:0035094	response to nicotine	3.3	Bcl2|Hmox1|Kcnq1|Ppara|Ppp1r1b|Tnf|Prss2|Lypd1
GO:0072574	hepatocyte proliferation	3.3	Fgf1|Il18|Itpr1|Plau|Ptn|Tnfaip3|Ceacam1|Lims2
GO:0002825	regulation of T-helper 1 type immune response	3.3	Ccr2|H2-Ab1|Il18|Il18r1|Il4ra|Il33|Il23a|Nlrp10
GO:0072575	epithelial cell proliferation involved in liver morphogenesis	3.3	Fgf1|Il18|Itpr1|Plau|Ptn|Tnfaip3|Ceacam1|Lims2
GO:0070664	negative regulation of leukocyte proliferation	3.3	Prdm1|Bmp4|H2-Ab1|Pla2g2d|Shh|Spn|Ceacam1|Pla2g2f|Pdcd1lg2|Il33|Gpnmb|Cblb|Enpp3|Vtcn1|Pde5a|Mndal
GO:0048670	regulation of collateral sprouting	3.3	Crabp2|Epha7|Bcl11a|Ngf|Wnt3|Rgma|Fstl4
GO:0030002	cellular anion homeostasis	3.3	Ckb|Kcnq1|Slc34a1|Slc34a2|Stc1|Kcne3|Wnk4
GO:0060840	artery development	3.3	Acvrl1|Prdm1|Bmp4|Efnb2|Eya1|Fkbp10|Hey1|Hoxa1|Hpgd|Ngfr|Shh|Six1|Stra6|Tbx2|Tgfb2|Efemp2|Fuz
GO:0046847	filopodium assembly	3.3	Gap43|Itga6|Neurl1a|Nrxn1|Rab17|Tgfb3|Dpysl3|Fgd3|Espn|Dnm3|Spata13|Ppp1r9a|Myo3a
GO:0033089	positive regulation of T cell differentiation in thymus	3.3	Adam8|Rasgrp1|Shh|Vnn1|Skint1
GO:0002246	wound healing involved in inflammatory response	3.3	Ccr2|F2r|Hmox1|Il1a|Pparg
GO:0003337	mesenchymal to epithelial transition involved in metanephros morphogenesis	3.3	Bmp4|Cited1|Gdnf|Six2|Wnt9b
GO:0032650	regulation of interleukin-1 alpha production	3.3	Calca|Isl1|P2rx7|Ccl20|Nlrp10
GO:0038063	collagen-activated tyrosine kinase receptor signaling pathway	3.3	Col4a1|Col4a2|Col4a5|Ddr2|Ubash3b
GO:0071216	cellular response to biotic stimulus	3.3	Abca1|Prdm1|Bmp6|Cfh|Cxcl1|Il18|Il1a|Lbp|Ltf|Cd180|Mrc1|Nfkbia|Nos2|Pdcd4|Serpine1|Ptpn22|Ccl2|Cxcl15|Cxcl2|Tlr1|Tnf|Tnfaip3|Vim|Il36a|Il36rn|Cxcl13|Txnip|Ppbp|Pdcd1lg2|Cxcl16|Il36b|Trim12a|Trem2|Il36g|Cd300lb|Nod2|Trim12c
GO:2001239	regulation of extrinsic apoptotic signaling pathway in absence of ligand	3.3	Bcl2|Eya1|Eya2|Fgfr1|Gas1|Gdnf|Inhba|Tgfb2|Tnf|Nrg1
GO:0030574	collagen catabolic process	3.3	Mmp12|Mmp10|Mmp13|Mmp15|Mmp24|Mmp3|Mmp7|Mmp9|Mmp1a|Mmp1b
GO:1903053	regulation of extracellular matrix organization	3.3	Dpp4|Pdpn|Has2|Ddr2|Sema5a|Tgfb2|Tie1|Efemp2|Adtrp|Phldb2
GO:0048863	stem cell differentiation	3.3	Bmp4|Ednra|Fn1|Fzd1|Gata6|Gdnf|Hhex|Foxa1|Isl1|Ltbp3|Kitl|Ptn|Sema3a|Sema3e|Sema4f|Sema5a|Sema6c|Sema7a|Shh|Sox5|Tbx2|Tgfb2|Wnt3|Wnt7a|Osr1|Sema4g|Sema3d|Nrg1|A2m
GO:2000403	positive regulation of lymphocyte migration	3.3	Adam8|Aif1|Ccr2|Ccl20|Ccl7|Spn|Stk39|Cxcl13|Jam2
GO:0002367	cytokine production involved in immune response	3.3	Angpt1|Ccr2|Hmox1|Il18|Il18rap|Il18r1|Nr4a3|Ccl20|Sema7a|Tgfb2|Tgfb3|Tnf|Tril|Irak3|Slamf9|Ffar2|Nod2
GO:0035113	embryonic appendage morphogenesis	3.3	Bmp4|Crabp2|Dlx5|Mecom|Fgfr1|Gas1|Gja1|Gli2|Shh|Tbx2|Tgfb2|Wnt3|Wnt7a|Osr1|Fuz|Osr2|Rarb|Fras1|Cyp26b1|Sp8
GO:0030326	embryonic limb morphogenesis	3.3	Bmp4|Crabp2|Dlx5|Mecom|Fgfr1|Gas1|Gja1|Gli2|Shh|Tbx2|Tgfb2|Wnt3|Wnt7a|Osr1|Fuz|Osr2|Rarb|Fras1|Cyp26b1|Sp8
GO:0006820	anion transport	3.3	Car2|Ces1g|Cftr|Ces1e|Fgfr1|Gabrb3|Gja1|Pdpn|Htr1b|Il1a|Kcnq1|Nos2|P2rx7|Abcb4|Pla2g2d|Ptger3|Rgs2|Slc16a7|Slc34a1|Slc34a2|Stc1|Stc2|Clca1|Abcg2|Ceacam1|Pla2g2f|Slc4a4|Aqp9|Slc16a9|Slc39a8|Nmb|Clic3|Wnk4|Ace2|Slc44a4|Slc10a6|Clca3a2|Slc16a3|Slco2b1|Slc6a20a|Ces1d|Gabrp|Slco4c1|Ces1f|Pla2g3|Abcc4|Cldn17|Slc13a4|Pla2g4f|Ces1b
GO:0002827	positive regulation of T-helper 1 type immune response	3.3	Ccr2|H2-Ab1|Il18|Il18r1|Il23a|Nlrp10
GO:0030730	sequestering of triglyceride	3.3	Plin2|Cidea|Ppara|Pparg|Tnf|Trem2
GO:0060572	morphogenesis of an epithelial bud	3.3	Bmp4|Gli2|Hhex|Pthlh|Shh|Sostdc1
GO:0072077	renal vesicle morphogenesis	3.3	Bmp4|Cited1|Gdnf|Six2|Wnt9b|Kif26b
GO:0006163	purine nucleotide metabolic process	3.3	Adssl1|Ak4|Cbfa2t3|Entpd5|Fbp1|Gapdhs|Ier3|Nos2|Nppb|Nppc|P2rx7|Pdk2|Ppara|Ppargc1a|Rora|Acsm3|Uox|Nt5e|Papss2|Acot1|Sult2b1|Slc4a4|Pfkp|Acss2|Them5|Gmpr|Dgat2|Acss1|Nudt16|Urah|Trem2|Pid1|Gck|Ces1d|Acsm1|Acnat2|Slc2a6|Ampd1|Acnat1|Pde5a
GO:0010001	glial cell differentiation	3.3	Bmp4|Dmd|Gap43|Id2|Id4|Ascl1|Mmp24|Mt3|Ndrg1|Pdgfb|Enpp2|Pparg|Ptn|Ptprz1|S100a8|S100a9|Shh|Sox13|Sox5|Vim|B4galt6|Clcf1|Klf15|Il34|Il33|Prdm8|Trem2|Nrg1|Adgrg6|Gpr157
GO:0042475	odontogenesis of dentin-containing tooth	3.2	Bmp4|Cftr|Edar|Fst|Gli2|Itga6|Ngfr|Serpine1|Ppara|Shh|Sostdc1|Klk5|Odaph|Apcdd1|Wdr72
GO:0060541	respiratory system development	3.2	Bmp4|Cftr|Dlx5|Eya1|Fgf1|Fgfr1|Ccn2|Gata6|Gli2|Pdpn|Hhex|Foxa1|Hsd11b1|Igfbp5|Ltbp3|Ascl1|Mgp|Mmp12|Pthlh|Shh|Six1|Sparc|Stra6|Tgfb3|Thrb|Tnf|Agr2|Fuz|Abca12|Insc|Ccbe1
GO:0050870	positive regulation of T cell activation	3.2	Adam8|Aif1|Cav1|Ccr2|Dpp4|Efnb2|H2-Ab1|Il18|Il1a|Il4ra|Lgals1|Myb|Ptpn22|Rasgrp1|Ccl2|Shh|Sox13|Spn|Vcam1|Vnn1|Ceacam1|Pdcd1lg2|Il36b|Il23a|Nckap1l|Vtcn1|Skint1
GO:0014066	regulation of phosphatidylinositol 3-kinase signaling	3.2	Angpt1|Entpd5|F2r|Fn1|Il18|Pdgfb|Rasgrp1|Tgfb2|Ceacam1|Ror1|Serpina12|Prr5l|Trem2|Prr5|Nrg1|Nlrc3
GO:2001237	negative regulation of extrinsic apoptotic signaling pathway	3.2	Bcl2|Bmp4|Eya1|Eya2|Gas1|Gdnf|Hmox1|Itga6|Serpine1|Scg2|Tnf|Tnfaip3|Tnfrsf4|Faim2|Nrg1|Il19
GO:0072593	reactive oxygen species metabolic process	3.2	Acp5|Aldh2|Rab27a|Bcl2|Bnip3|Cryab|Cyp1a1|Cyp1b1|Ccn2|Cxcl1|Ier3|Il18|Itgb2|Mmp3|Mt3|Ngfr|Nos2|P2rx7|Pdgfb|Plau|Ppara|Tnf|Pxdn|Pid1|Duox1|Adgrb1|Gls2|Noxa1|Il19
GO:0003012	muscle system process	3.2	Aif1|Ang2|Atp1b1|Cacna2d1|Calca|Cav1|Dmd|Dsc2|Ednra|F2r|Ccn2|Gata6|Gdnf|Htr1d|Igfbp5|Kcnj2|Kcnq1|Nr4a3|Nppb|Nppc|Ppara|Ptger3|Rgs2|Scnn1b|Stc1|Tbx2|Tnnt2|Uty|Ccn4|Sgcd|Calcrl|Kcne3|Asb2|Klf15|Gatm|Dock5|Ace2|Dsp|Cald1|Myh7|Dock4|Pde5a|Atp2b4|Rnf207
GO:0010035	response to inorganic substance	3.2	Alox15|Alox5ap|Fabp4|Apobec1|Rhob|Atp7b|Bcl2|Bmp6|Bnip3|Cav1|Cnga3|Cp|Cryab|Cyp1b1|Fbp1|Fn1|Gabrb3|Gpld1|Gpr37|Hmox1|Id2|Il1a|Krt10|Krt8|Mmp9|Mt3|Nr4a3|Nrxn1|P2rx7|Pde8a|Plcb1|Pparg|Shh|Slc34a1|Slc5a1|Tnfaip3|Tnnt2|Nt5e|Slc40a1|Kcnmb4|Aqp9|Slc25a23|Gatm|Lce1d|Cpne4|Aoc1|Glrx|Syt17|Adgrv1|Acer1|Atp2b4|Gipr
GO:0030195	negative regulation of blood coagulation	3.2	Pdgfb|Serpine1|Plau|Ptger3|Thbd|Ceacam1|C1qtnf1|Ubash3b|Adtrp|Tspan8
GO:0007586	digestion	3.2	Aqp5|Fabp2|Kcnq1|Mmp13|Ptger1|Ptger3|Slc5a1|Tff1|Prss2|Vil1|Abcg2|Stk39|Wnk4|Vsig1|Pls1|Slc9a4|Akr1d1|Adm2|Nod2
GO:1904062	regulation of cation transmembrane transport	3.2	Atp1b1|Bmp4|Cacna2d1|Cav1|Dmd|Ednra|Stom|F2r|Hap1|Kcnj2|Kcnq1|Mmp9|Ngf|Nrxn1|Plcb1|Ppargc1a|Ptger3|Ptpn22|Rgs2|Ccl2|Tgfb2|Osr1|Rgs7|Dysf|Stk39|Rrad|Kcne3|Gpr35|Tspan13|Smim6|Wnk4|Ace2|Ubash3b|Trem2|Glrx|Lrrc26|Hecw2|Atp2b4|Cracr2a|Rnf207
GO:0030500	regulation of bone mineralization	3.2	Bmp4|Bmp6|Gja1|Ltbp3|Mgp|Ddr2|P2rx7|Ptn|Osr1|Rflna|Rflnb|Notum|Osr2|Adgrv1
GO:1903580	positive regulation of ATP metabolic process	3.2	Entpd5|Gapdhs|P2rx7|Ppara|Ppargc1a|Slc4a4|Trem2|Pid1|Gck
GO:0043270	positive regulation of ion transport	3.2	Adcyap1r1|Atp1b1|Bmp4|Cacna2d1|Cav1|Cftr|Cntn1|Dmd|Ednra|F2r|Cxcl1|Hap1|Slc6a4|Il1a|Itpr1|Kcnj2|Kcnq1|P2rx7|Pdgfb|Serpine1|Plcb1|Ccl2|Slc34a1|Stc1|Rgs7|Stk39|Kcne3|Wnk4|Ace2|Trem2|Glrx|Lrrc26|Pla2g3|Nat8l|Cracr2a|Rnf207
GO:0006639	acylglycerol metabolic process	3.2	Ang2|Apobec1|Cav1|Ces1g|Faah|Gpld1|Thrb|Mgll|Aadac|Dgat2|Serpina12|Tnxb|Ces1d|Apobr|Gpat2|Plaat3|Dagla|Pnpla1|Plb1|Abhd12b
GO:0030324	lung development	3.2	Bmp4|Cftr|Eya1|Fgf1|Fgfr1|Ccn2|Gata6|Gli2|Pdpn|Hhex|Foxa1|Hsd11b1|Igfbp5|Ltbp3|Ascl1|Mgp|Mmp12|Pthlh|Shh|Sparc|Stra6|Tgfb3|Thrb|Tnf|Agr2|Abca12|Insc|Ccbe1
GO:0042180	cellular ketone metabolic process	3.2	Bmp6|Cav1|Ces1g|Ces1e|Akr1b8|Fabp5|Nr4a3|Pdk2|Ppara|Pparg|Ppargc1a|Scnn1b|Slc7a7|Ceacam1|Dkkl1|Dkk3|Coq8a|Dgat2|Akr1c21|Ces1d|Akr1c14|Trib3|Ces1f|Pla2g3|Dhrs9|Etfbkmt|Atp2b4|Ces1b
GO:0001658	branching involved in ureteric bud morphogenesis	3.2	Bcl2|Bmp4|Cited1|Eya1|Fgf1|Gdnf|Pgf|Shh|Six1|Six2|Wnt9b|Greb1l
GO:0019932	second-messenger-mediated signaling	3.2	Adcyap1r1|Atp1b1|Cxcr2|Ccr3|Ccr2|Ccr5|Defb1|Dmd|Fhl2|Gnai1|Guca2b|Itpr1|Nfatc2|Nos2|Nppb|Nppc|Pdk2|Ptger3|Rgs2|Ccl20|Tnf|Vcam1|Sgcd|Ceacam1|Homer2|Rasd2|Trem2|Gck|Nrg1|Adgrg6|Samd14|Pde5a|Ppp1r9a|Atp2b4|Gipr
GO:0055086	nucleobase-containing small molecule metabolic process	3.2	Adssl1|Ak4|Cbfa2t3|Entpd5|Cmah|Fbp1|Gamt|Gapdhs|Ier3|Nos2|Nppb|Nppc|P2rx7|Pdk2|Ppara|Ppargc1a|Rora|Acsm3|Dpysl3|Uox|Nt5e|Papss2|Acot1|Gne|Sult2b1|Slc4a4|Pfkp|Acss2|Them5|Gmpr|Dgat2|Gnpda2|Acss1|Entpd8|Nudt16|Urah|Trem2|Enpp5|Pid1|Gck|Ces1d|Acsm1|Acnat2|Enpp3|Entpd3|Enpp4|Slc2a6|Ampd1|Acnat1|Csgalnact1|Pde5a
GO:0010720	positive regulation of cell development	3.2	Bcl2|Bmp4|Bnc1|Cftr|Crabp2|Bcl11a|Fn1|Hap1|Has2|Id2|Ascl1|Map6|Neurl1a|Ngf|Enpp2|Prl2c2|Pparg|Ptn|Ptprz1|Sema5a|Sema7a|Shh|Tgm2|Tnf|Vegfc|Vim|Wnt3|Clcf1|Dock5|Unc13d|Il34|Il33|Nrg1|Lims2|Pde5a|Dixdc1|Olfm4|Cdkl5|Kalrn|Tnik
GO:0019693	ribose phosphate metabolic process	3.1	Adssl1|Ak4|Cbfa2t3|Entpd5|Fbp1|Gapdhs|Ier3|Nppb|Nppc|P2rx7|Pdk2|Ppara|Ppargc1a|Rora|Acsm3|Uox|Nt5e|Papss2|Acot1|Sult2b1|Slc4a4|Pfkp|Acss2|Them5|Gmpr|Dgat2|Acss1|Nudt16|Urah|Trem2|Pid1|Gck|Ces1d|Pygl|Acsm1|Acnat2|Slc2a6|Ampd1|Acnat1|Pde5a
GO:0007160	cell-matrix adhesion	3.1	Acvrl1|Adam8|Arhgap6|Bcl2|Dmd|Ccn2|Fn1|Itga2b|Itga6|Itgb2|Mmp12|Enpp2|Pecam1|Serpine1|Plau|Sema3e|Vcam1|Vegfc|Col5a3|Efemp2|Lypd3|Tnxb|Phldb2|Vwa2|Nexmif|Itgb8|Mslnl
GO:0002521	leukocyte differentiation	3.1	Adam8|Bcl2|Prdm1|Bmp4|Calca|Camk4|Car2|Cbfa2t3|Ccr2|Dpp4|Bcl11a|H2-Ab1|Hhex|Id2|Ifi204|Ighm|Il18|Il1a|Il18r1|Il4ra|Itm2a|Mafb|Lgals1|Kitl|Myb|Pla2g2d|Plcb1|Pparg|Ptpn22|Rasgrp1|Rora|Ccl20|Shh|Sox13|Spn|Tnf|Tnfaip3|Vnn1|Ccn4|Ceacam1|Clcf1|Pglyrp2|Il36b|Clec2g|Ubash3b|Il34|Il23a|Trem2|Fstl3|Slamf9|Nckap1l|Gpr55|Cyp26b1|Pla2g3|Pglyrp3|Itgb8|Cracr2a|Pglyrp4|Cd101|Skint1
GO:1900047	negative regulation of hemostasis	3.1	Pdgfb|Serpine1|Plau|Ptger3|Thbd|Ceacam1|C1qtnf1|Ubash3b|Adtrp|Tspan8
GO:0006875	cellular metal ion homeostasis	3.1	Adcyap1r1|Atp1b1|Atp7b|Bcl2|Bmp4|Bmp6|Bnip3|C3ar1|Cacna2d1|Calca|Cav1|Cxcr2|Ccr3|Ccr2|Ccr5|Dmd|Ednra|F2r|Gja1|Cxcl1|Hap1|Hmox1|Il1a|Itpr1|Mt3|Ngf|P2rx7|Ptger1|Ptger3|Ccl1|Ccl2|Ccl8|Cxcl2|Stc1|Stc2|Tgfb2|Tgm2|Ero1a|Atp2a3|Slc40a1|Cxcl13|C1qtnf1|Gpr35|Slc25a23|Slc39a8|Nmb|Tmtc4|Ubash3b|Gck|Nr3c2|Calcb|Steap4|Gpr55|Cxcl17|Gpr20|Hephl1|Gpr157|Atp2b4|Gipr
GO:0048661	positive regulation of smooth muscle cell proliferation	3.1	Aif1|Bmp4|C3ar1|Hmox1|Hpgd|Htr1b|Id2|Igfbp5|Il18|Mmp9|Nr4a3|Pdgfb|Ppargc1a|Tnf|Ccn4|Calcrl
GO:0009259	ribonucleotide metabolic process	3.1	Adssl1|Ak4|Cbfa2t3|Entpd5|Fbp1|Gapdhs|Ier3|Nppb|Nppc|P2rx7|Pdk2|Ppara|Ppargc1a|Rora|Acsm3|Uox|Nt5e|Papss2|Acot1|Sult2b1|Slc4a4|Pfkp|Acss2|Them5|Gmpr|Dgat2|Acss1|Nudt16|Urah|Trem2|Pid1|Gck|Ces1d|Acsm1|Acnat2|Slc2a6|Ampd1|Acnat1|Pde5a
GO:0032609	interferon-gamma production	3.1	Ccr2|Il18|Il18rap|Il18r1|Isl1|Ptpn22|Rasgrp1|Spn|Tnf|Sh2d1b1|Il36rn|Pglyrp2|Pdcd1lg2|Il33|Il23a|Pglyrp3|Vtcn1|Nod2|Pglyrp4
GO:0072576	liver morphogenesis	3.1	Fgf1|Il18|Itpr1|Plau|Ptn|Tnfaip3|Ceacam1|Lims2
GO:0034329	cell junction assembly	3.1	Acvrl1|Alox12b|Arhgap6|Bcl2|Bsn|Cav1|Cldn1|Efnb2|Epha7|Fn1|Fzd1|Gabrb3|Gap43|Gja1|Gjb2|Gjb6|Il1rap|Itga5|Ctnnd2|Nrxn1|Nrxn2|Pdgfb|Enpp2|Pecam1|Rab17|Six1|Tnf|Wnt7a|Aloxe3|Cldn7|Kirrel3|Ace2|Flrt3|Ophn1|Dnm3|Adgrb1|Ntng2|Phldb2|Shank2|Nrg1|Farp1|Cldn17|Ppp1r9a|Adgrl3|Flrt2
GO:0002263	cell activation involved in immune response	3.1	Rab27a|Ccr2|Dnase1l3|Hmox1|Il18|Il18r1|Il4ra|Itgb2|Itm2a|Lbp|Lgals1|Cd180|Myb|Nr4a3|Nppc|Rasgrp1|Rora|Scnn1b|Ccl20|Spn|Tnfaip3|Dysf|Sh2d1b1|Clcf1|Pglyrp2|Tcim|Unc13d|Il33|Il23a|Trem2|Nckap1l|Enpp3|Pla2g3|Pglyrp3|Cracr2a|Pglyrp4
GO:0035313	wound healing, spreading of epidermal cells	3.1	Acvrl1|Mmp12|Scnn1b|Wnt7a|Phldb2|Arhgap24
GO:0006638	neutral lipid metabolic process	3.1	Ang2|Apobec1|Cav1|Ces1g|Faah|Gpld1|Thrb|Mgll|Aadac|Dgat2|Serpina12|Tnxb|Ces1d|Apobr|Gpat2|Plaat3|Dagla|Pnpla1|Plb1|Abhd12b
GO:0032757	positive regulation of interleukin-8 production	3.1	Calca|F2r|Il18|Lbp|Nos2|Serpine1|Tlr1|Tnf|Ffar2|Nlrp10|Nod2
GO:0035904	aorta development	3.1	Acvrl1|Prdm1|Efnb2|Eya1|Fkbp10|Hey1|Ngfr|Six1|Tbx2|Tgfb2|Efemp2|Fuz
GO:2000347	positive regulation of hepatocyte proliferation	3.1	Fgf1|Il18|Itpr1|Ptn|Tnfaip3
GO:0032610	interleukin-1 alpha production	3.1	Calca|Isl1|P2rx7|Ccl20|Nlrp10
GO:0042493	response to drug	3.1	Aldh1a1|Aldh3a1|Apobec1|Bcl2|Cftr|Cyp2f2|Fbp1|Fzd1|Gabrb3|Gata6|Gpld1|Htr1b|Inhba|Kcnq1|Mmp7|Mmp9|Nfatc2|Nos2|P2rx7|Abcb4|Serpine1|Ptpn5|Scnn1b|Tgfb2|Aoc1|Nckap1l|Shank2|Cyp2ab1|Abcc4|Aim2
GO:0042063	gliogenesis	3.1	Bmp4|Cdk5r1|Ccr2|Dmd|Fn1|Gap43|Id2|Id4|Ascl1|Mmp24|Mt3|Ndrg1|Pdgfb|Enpp2|Pparg|Ptn|Ptprz1|S100a8|S100a9|Ccl2|Shh|Sox13|Sox5|Tgfb2|Tnf|Vim|B4galt6|Clcf1|Klf15|Il34|Il33|Prdm8|Trem2|Nrg1|Adgrg6|Gpr157|Apcdd1
GO:0048588	developmental cell growth	3.1	Ang2|Cdk5r1|Ccr5|Crabp2|Epha7|Bcl11a|Fn1|Mt3|Ngf|Ppara|Rgs2|Sema3a|Sema3e|Sema4f|Sema5a|Sema6c|Sema7a|Slit1|Ccn4|Wnt3|Mgll|Sema4g|Flrt3|Tmem108|Sema3d|Syt17|Nrg1|Rgma|Fstl4|Unc13a|Cdkl5
GO:0043534	blood vessel endothelial cell migration	3.1	Acvrl1|Adam8|Angpt1|Angpt2|Efnb2|Fgfr1|Gpld1|Hmox1|Pdgfb|Prl2c2|Pparg|Tnf|Vegfc|Amot|Rhoj|Adtrp|Atp2b4
GO:0019218	regulation of steroid metabolic process	3.1	Abcg1|Bmp6|Ces1g|Ces1e|Fgf1|Il1a|Ppargc1a|Rora|Thrb|Tnf|Dkkl1|Dkk3|Dgat2|Serpina12|Ces1d|Ces1f|Ces1b
GO:0030323	respiratory tube development	3.1	Bmp4|Cftr|Eya1|Fgf1|Fgfr1|Ccn2|Gata6|Gli2|Pdpn|Hhex|Foxa1|Hsd11b1|Igfbp5|Ltbp3|Ascl1|Mgp|Mmp12|Pthlh|Shh|Sparc|Stra6|Tgfb3|Thrb|Tnf|Agr2|Abca12|Insc|Ccbe1
GO:0070482	response to oxygen levels	3.1	Adam8|Ak4|Aldh3a1|Ang2|Aqp3|Atp1b1|Bcl2|Bnip3|Cav1|Cbfa2t3|Cryab|Dpp4|Ednra|Vegfd|Gata6|Pdpn|Hmox1|Il18|Itpr1|Mt3|Nos2|Pgf|Plau|Ppara|Rora|Tgfb2|Tgfb3|Vegfc|Mgarp|Fndc1|Ddah1|Fam162a|Egln3
GO:0072012	glomerulus vasculature development	3.1	Angpt1|Angpt2|Bmp4|C3ar1|Pdgfb|Osr1|Serpinb7
GO:0010742	macrophage derived foam cell differentiation	3.1	Abcg1|Alox8|Il18|Nfkbia|Ppara|Pparg|Pla2g3
GO:0010575	positive regulation of vascular endothelial growth factor production	3.1	C3ar1|Cyp1b1|Il1a|Isl1|Rora|Cxcl17|Ccbe1
GO:0034767	positive regulation of ion transmembrane transport	3.1	Atp1b1|Bmp4|Cacna2d1|Cftr|Dmd|Ednra|F2r|Hap1|Kcnj2|Kcnq1|P2rx7|Plcb1|Ccl2|Slc34a1|Rgs7|Stk39|Kcne3|Wnk4|Ace2|Trem2|Glrx|Lrrc26|Cracr2a|Rnf207
GO:0007416	synapse assembly	3.1	Bsn|Efnb2|Epha7|Fzd1|Gabrb3|Gap43|Il1rap|Nrxn1|Nrxn2|Pdgfb|Rab17|Six1|Wnt7a|Kirrel3|Flrt3|Dnm3|Adgrb1|Ntng2|Shank2|Nrg1|Farp1|Ppp1r9a|Adgrl3|Flrt2
GO:0035696	monocyte extravasation	3.1	Ccr2|Pecam1|Plcb1|Jaml
GO:0060054	positive regulation of epithelial cell proliferation involved in wound healing	3.1	Cldn1|Mmp12|Wnt7a|Jaml
GO:0042473	outer ear morphogenesis	3.1	Eya1|Fgfr1|Gas1|Hoxa1
GO:0043268	positive regulation of potassium ion transport	3.1	Atp1b1|Cxcl1|Kcnj2|Kcnq1|Rgs7|Stk39|Wnk4|Trem2|Lrrc26|Rnf207
GO:0007204	positive regulation of cytosolic calcium ion concentration	3.1	Adcyap1r1|Bcl2|Bmp4|C3ar1|Cacna2d1|Calca|Cav1|Cxcr2|Ccr3|Ccr2|Ccr5|Dmd|Ednra|F2r|Gja1|Cxcl1|Hap1|Itpr1|Ngf|P2rx7|Ptger1|Ptger3|Ccl1|Cxcl2|Tgfb2|Ero1a|Cxcl13|C1qtnf1|Gpr35|Nmb|Ubash3b|Gck|Gpr55|Cxcl17|Gpr20|Gpr157|Gipr
GO:0050863	regulation of T cell activation	3.1	Adam8|Aif1|Prdm1|Bmp4|Cav1|Ccr2|Dpp4|Efnb2|H2-Ab1|Il18|Il1a|Il4ra|Lgals1|Myb|Pla2g2d|Ptpn22|Rasgrp1|Ccl2|Ccl20|Shh|Sox13|Spn|Vcam1|Vnn1|Ceacam1|Pla2g2f|Pdcd1lg2|Il36b|Il23a|Gpnmb|Pag1|Nckap1l|Cblb|Cyp26b1|Vtcn1|Pde5a|Skint1
GO:0044070	regulation of anion transport	3.1	Car2|Ces1g|Cftr|Ces1e|Fgfr1|Htr1b|Il1a|P2rx7|Rgs2|Slc34a1|Stc1|Stc2|Ace2|Ces1d|Ces1f|Pla2g3|Ces1b
GO:0018108	peptidyl-tyrosine phosphorylation	3.1	Angpt1|Bmp6|Cav1|Cntn1|Epha7|Fgfr1|Gdnf|Gfra1|Ighm|Il18|Isl1|Itga5|Itgb2|Kitl|Neurl1a|Ddr2|Pdgfb|Enpp2|Pecam1|Ptpn22|Ptprz1|Ptk6|Srms|Vegfc|Sh2d1b1|Tslp|Clcf1|Epgn|Il34|Il23a|Trem2|Il24|Cblb|Nrg1|Nod2
GO:0072676	lymphocyte migration	3.1	Adam8|Aif1|Ccr2|Padi2|Ccl1|Ccl2|Ccl20|Ccl7|Ccl8|Spn|Stk39|Cxcl13|Cxcl16|Jam2|2610528A11Rik|Adtrp
GO:0002028	regulation of sodium ion transport	3	Atp1b1|Cntn1|Dmd|Stom|Cxcl1|Kcnq1|P2rx7|Plcb1|Scnn1b|Osr1|Stk39|Wnk4|Glrx|Hecw2|Atp2b4
GO:0014033	neural crest cell differentiation	3	Bmp4|Ednra|Fn1|Gdnf|Isl1|Kitl|Sema3a|Sema3e|Sema4f|Sema5a|Sema6c|Sema7a|Shh|Sema4g|Sema3d
GO:0035725	sodium ion transmembrane transport	3	Atp1b1|Cftr|Dmd|Stom|Slc6a4|Kcnq1|Plcb1|Scn8a|Scnn1b|Slc34a1|Slc5a1|Osr1|Stk39|Slc4a4|Wnk4|Glrx|Slc6a20a|Slc9a4|Hecw2|Atp2b4
GO:0090087	regulation of peptide transport	3	Abcg1|Car2|Cftr|Gja1|Glul|Gpld1|Gpr27|Ica1|Isl1|Kcnq1|Nos2|Ccn3|Nrxn1|Fam3d|Pparg|Ptger3|S100a8|S100a9|Tnf|Clcf1|Abca12|Glrx|Gck|Ildr1|Ffar2|Sybu|Gipr|Kalrn
GO:0002803	positive regulation of antibacterial peptide production	3	Klk7|Klk5|Nod2
GO:0072198	mesenchymal cell proliferation involved in ureter development	3	Bmp4|Shh|Six1
GO:0032824	negative regulation of natural killer cell differentiation	3	Pglyrp2|Pglyrp3|Pglyrp4
GO:0032827	negative regulation of natural killer cell differentiation involved in immune response	3	Pglyrp2|Pglyrp3|Pglyrp4
GO:0072199	regulation of mesenchymal cell proliferation involved in ureter development	3	Bmp4|Shh|Six1
GO:0070269	pyroptosis	3	Naip5|Naip6|Gsdma|Trem2|Gsdmc|Gsdmc3|Gsdmc2|Aim2
GO:0046475	glycerophospholipid catabolic process	3	Enpp2|Plcb1|Gdpd3|Pla2g4d|Pla2g4f|Pla2g4e|Plb1|Abhd12b
GO:2000377	regulation of reactive oxygen species metabolic process	3	Acp5|Aldh2|Rab27a|Bcl2|Bnip3|Cryab|Cyp1b1|Cxcl1|Ier3|Il18|Itgb2|Mmp3|Mt3|Ngfr|Pdgfb|Plau|Ppara|Tnf|Pid1|Adgrb1|Noxa1
GO:0046464	acylglycerol catabolic process	3	Faah|Gpld1|Mgll|Aadac|Ces1d|Dagla|Pnpla1|Plb1|Abhd12b
GO:0085029	extracellular matrix assembly	3	Fkbp10|Has2|Ltbp3|Tie1|Efemp2|Ntng1|Tnxb|Ntng2|Phldb2
GO:0046461	neutral lipid catabolic process	3	Faah|Gpld1|Mgll|Aadac|Ces1d|Dagla|Pnpla1|Plb1|Abhd12b
GO:0048568	embryonic organ development	3	Aldh1a1|Prdm1|Bmp4|Cdkn1c|Cdx2|Cited1|Dlx5|Eya1|Fgfr1|Gas1|Gdnf|Gja1|Gjb6|Gli2|Hey1|Hhex|Hoxa1|Id2|Ush1g|Kcnq1|Mafb|Krt19|Krt8|Lmo2|Kitl|Myb|Nr4a3|Pdgfb|Shh|Six1|Six2|Stra6|Tbx2|Tgfb2|Tgfb3|Otop1|Uty|Vcam1|Wnt9b|Osr1|Asb2|Fuz|Tubb2b|Pls1|Osr2|Tshz1|Atp6v1b1|Rarb|Cc2d2a|Lrig3|Myo3a
GO:1902105	regulation of leukocyte differentiation	3	Adam8|Prdm1|Bmp4|Calca|Car2|Ccr2|Id2|Il18|Il4ra|Mafb|Kitl|Myb|Rasgrp1|Ccl20|Shh|Sox13|Tnf|Vnn1|Ceacam1|Pglyrp2|Il36b|Clec2g|Ubash3b|Il34|Il23a|Trem2|Fstl3|Nckap1l|Gpr55|Cyp26b1|Pla2g3|Pglyrp3|Pglyrp4|Cd101|Skint1
GO:0001501	skeletal system development	3	Acp5|Bmp4|Bmp6|Cdkn1c|Cfh|Dlx5|Eya1|Fgfr1|Ccn2|Fst|Gas1|Gja1|Gli2|Gpld1|Has2|Hoxa1|Hoxc5|Ltbp3|Ltf|Maf|Mgp|Mmp13|Mmp9|Ccn3|Nppc|P2rx7|Pthlh|Dhrs3|Shh|Six1|Six2|Sox5|Sparc|Stc1|Tgfb2|Tgfb3|Thrb|Ccn4|Wnt9b|Wnt7a|Osr1|Papss2|Fuz|Rflna|Rflnb|Notum|Osr2|Rarb|Cyp26b1|Csgalnact1|Itgb8|Hapln4|Hottip
GO:0048675	axon extension	3	Cdk5r1|Ccr5|Fn1|Mt3|Ngf|Sema3a|Sema3e|Sema4f|Sema5a|Sema6c|Sema7a|Slit1|Wnt3|Mgll|Sema4g|Sema3d|Nrg1|Fstl4|Cdkl5
GO:0008016	regulation of heart contraction	3	Atp1b1|Cacna2d1|Calca|Cav1|Dmd|Dsc2|Ccn2|Gja1|Isl1|Kcnj2|Kcnq1|Nos2|Rgs2|Sema3a|Stc1|Tgfb2|Thrb|Tnnt2|Kcne3|Ace2|Dsp|Myh7|Pde5a|Atp2b4
GO:0035150	regulation of tube size	3	Calca|Cav1|Cftr|Ednra|F2r|Faah|Gja1|Htr1b|Htr1d|Slc6a4|Pdgfb|Ptger3|Rgs2|Scnn1b|Wnt9b|Mgll|Dock5|Uts2b|Dock4|Dusp5|Pde5a|Smtnl2
GO:0002274	myeloid leukocyte activation	3	Aif1|Camk4|Cftr|Cxcr2|Ccr2|Dnase1l3|Hmox1|Il18|Il18rap|Il4ra|Itgb2|Lbp|Ndrg1|Nr4a3|Nppc|Pparg|Rasgrp1|Rora|Scnn1b|Tlr1|Tnf|Dysf|Tslp|Unc13d|Il33|Trem2|Enpp3|Cd300lb|Pla2g3|Itgb8
GO:0002718	regulation of cytokine production involved in immune response	3	Angpt1|Ccr2|Hmox1|Il18|Il18r1|Nr4a3|Ccl20|Sema7a|Tgfb2|Tgfb3|Tnf|Tril|Irak3|Ffar2|Nod2
GO:0062014	negative regulation of small molecule metabolic process	3	Cbfa2t3|Fbp1|Ier3|Ppara|Ppargc1a|Ceacam1|Dkkl1|Dkk3|Dgat2|Serpina12|Pid1|Gck|Trib3|Etfbkmt|Atp2b4
GO:0061756	leukocyte adhesion to vascular endothelial cell	3	Ccr2|Fut4|Fut9|Itgb2|Spn|Tnf|Vcam1|Chst2|Jam2|Slc39a8
GO:0035137	hindlimb morphogenesis	3	Bmp4|Mecom|Shh|Sall3|Wnt3|Wnt7a|Osr1|Osr2|Rarb|Hottip
GO:0060428	lung epithelium development	3	Bmp4|Eya1|Gata6|Foxa1|Ascl1|Shh|Stra6|Thrb|Agr2|Insc
GO:0032941	secretion by tissue	3	Alox12b|Aqp4|Aqp5|Gja1|Mmp13|Scnn1b|Agr2|Stk39|Wnk4|Sytl2
GO:0033033	negative regulation of myeloid cell apoptotic process	3	Bcl2|Cxcr2|Ccr5|Il18|Kitl|Nod2
GO:0003338	metanephros morphogenesis	3	Bmp4|Cited1|Gdnf|Six2|Wnt9b|Fras1|Kif26b
GO:0061437	renal system vasculature development	3	Angpt1|Angpt2|Bmp4|C3ar1|Pdgfb|Osr1|Serpinb7
GO:0061298	retina vasculature development in camera-type eye	3	Acvrl1|Col4a1|Cyp1b1|Pdgfb|Rom1|Rhoj|Arhgef15
GO:0061440	kidney vasculature development	3	Angpt1|Angpt2|Bmp4|C3ar1|Pdgfb|Osr1|Serpinb7
GO:0090077	foam cell differentiation	3	Abcg1|Alox8|Il18|Nfkbia|Ppara|Pparg|Pla2g3
GO:0062009	secondary palate development	3	Fzd1|Gabrb3|Tgfb2|Tgfb3|Wnt7a|Tshz1|Itgb8
GO:0031664	regulation of lipopolysaccharide-mediated signaling pathway	3	Prdm1|Bmp6|Ltf|Cd180|Tnfaip3|Trim12a|Trim12c
GO:0046717	acid secretion	3	Ces1g|Ces1e|Htr1b|Kcnq1|P2rx7|Abcb4|Ptger3|Ces1d|Slc9a4|Ces1f|Ces1b
GO:0045664	regulation of neuron differentiation	3	Bcl2|Bmp4|Bmp6|Cav1|Ccr5|Dmd|Bcl11a|Eya1|Fgfr1|Gli2|Hey1|Foxa1|Slc6a4|Id2|Id4|Isl1|Ascl1|Nbl1|Ngf|Ngfr|Ptger3|Shh|Six1|Sox5|Timp2|Nrep|Socs2|Dixdc1
GO:0018212	peptidyl-tyrosine modification	3	Angpt1|Bmp6|Cav1|Cntn1|Epha7|Fgfr1|Gdnf|Gfra1|Ighm|Il18|Isl1|Itga5|Itgb2|Kitl|Neurl1a|Ddr2|Pdgfb|Enpp2|Pecam1|Ptpn22|Ptprz1|Ptk6|Srms|Vegfc|Sh2d1b1|Tslp|Clcf1|Epgn|Il34|Il23a|Trem2|Il24|Cblb|Nrg1|Nod2
GO:0061138	morphogenesis of a branching epithelium	3	Angpt1|Bcl2|Bmp4|Cited1|Col4a1|Ednra|Eya1|Fgf1|Fgfr1|Gdnf|Gli2|Hhex|Foxa1|Mgp|Pdgfb|Pgf|Sema3a|Sema3e|Sema5a|Shh|Six1|Six2|Tgm2|Tie1|Tnf|Wnt9b|Greb1l
GO:0034109	homotypic cell-cell adhesion	3	Cfh|Dsc2|Fn1|Pdpn|Lgals1|Ptger3|Ptpru|Ceacam1|C1qtnf1|Ubash3b|Pear1|Dsp|Megf11
GO:0048839	inner ear development	3	Bmp4|Dlx5|Eya1|Lgr5|Fgfr1|Gabrb3|Gli2|Hey1|Hoxa1|Ifi204|Ush1g|Kcnq1|Mafb|Maf|Nr4a3|Shh|Six1|Tgfb2|Otop1|Ror1|Pls1|Adgrv1|Atp6v1b1|Lrig3|Cecr2|Myo3a
GO:0035116	embryonic hindlimb morphogenesis	3	Bmp4|Mecom|Shh|Wnt3|Wnt7a|Osr1|Osr2|Rarb
GO:0046883	regulation of hormone secretion	3	Abcg1|Bmp6|Cftr|Fgfr1|Gja1|Glul|Gpld1|Gpr27|Ica1|Inhba|Isl1|Kcnq1|Nos2|Ccn3|Nrxn1|Fam3d|Pparg|Ptger3|Tnf|Rab11fip5|Clcf1|C1qtnf1|Nmb|Abca12|Glrx|Gck|Ildr1|Nrg1|Ffar2|Pla2g3|Sybu|Gipr|Kalrn
GO:0051122	hepoxilin biosynthetic process	2.9	Alox12b|Alox15|Alox8|Gstm6|Aloxe3
GO:0051121	hepoxilin metabolic process	2.9	Alox12b|Alox15|Alox8|Gstm6|Aloxe3
GO:0055117	regulation of cardiac muscle contraction	2.9	Atp1b1|Cav1|Dmd|Dsc2|Ccn2|Kcnj2|Kcnq1|Rgs2|Stc1|Ace2|Dsp|Pde5a
GO:0046486	glycerolipid metabolic process	2.9	Alox15|Ang2|Apobec1|Cav1|Ces1g|Cish|Faah|Gpld1|Fabp5|Pdgfb|Enpp2|Pik3cd|Pla2g2d|Plcb1|Plcd4|Thrb|Mgll|Pla2g2f|Them5|Aadac|Dgat2|Serpina12|Gdpd3|Notum|Pla2g4d|Tnxb|Ces1d|Inpp5j|Apobr|Gpat2|Socs2|Plaat3|Pla2g3|Dagla|Pla2g4f|Pla2g4e|Pnpla1|Plb1|Abhd12b
GO:1903706	regulation of hemopoiesis	2.9	Adam8|Prdm1|Bmp4|Calca|Car2|Ccr2|Id2|Il18|Il4ra|Inhba|Mafb|Lmo2|Kitl|Meis2|Myb|Nfkbia|Ptn|Rasgrp1|Ccl20|Shh|Sox13|Tnf|Vnn1|Ceacam1|Pglyrp2|Tcim|Il36b|Clec2g|Ubash3b|Il34|Il23a|Trem2|Fstl3|Nckap1l|Gpr55|Cyp26b1|Pla2g3|Pglyrp3|Pglyrp4|Cd101|Skint1
GO:0006937	regulation of muscle contraction	2.9	Atp1b1|Calca|Cav1|Dmd|Dsc2|F2r|Ccn2|Kcnj2|Kcnq1|Ptger3|Rgs2|Stc1|Tnnt2|Calcrl|Dock5|Ace2|Dsp|Cald1|Myh7|Dock4|Pde5a
GO:0002366	leukocyte activation involved in immune response	2.9	Rab27a|Ccr2|Dnase1l3|Hmox1|Il18|Il18r1|Il4ra|Itgb2|Itm2a|Lbp|Lgals1|Cd180|Myb|Nr4a3|Nppc|Rasgrp1|Rora|Scnn1b|Ccl20|Spn|Tnfaip3|Dysf|Sh2d1b1|Clcf1|Pglyrp2|Unc13d|Il33|Il23a|Trem2|Nckap1l|Enpp3|Pla2g3|Pglyrp3|Cracr2a|Pglyrp4
GO:1901137	carbohydrate derivative biosynthetic process	2.9	Adssl1|Angpt1|Ak4|Bcl2|Entpd5|Fut4|Fut9|Has2|Itm2a|Mgat3|Mt3|Nppb|Nppc|Pdgfb|Pdk2|Plcb1|Ppara|Ppargc1a|St8sia1|St8sia4|Nt5e|Papss2|B3galt2|Hs6st2|Ramp1|St3gal6|B4galt6|Acss2|Aqp11|Gmpr|Uggt2|Slc39a8|Gnpda2|Acss1|Tmtc4|Il33|Chsy3|Ndst3|Trem2|B3gnt9|Chst10|Pid1|Pygl|Fut10|St8sia5|B3gnt7|Ampd1|Man1c1|Csgalnact1|Mgat5b|Mgat4a
GO:0061351	neural precursor cell proliferation	2.9	Ccr5|Fgfr1|Gli2|Hhex|Slc6a4|Id2|Id4|Ascl1|Ngfr|Prl2c2|Ptn|Ptprz1|Rora|Shh|Sox5|Vegfc|Wnt7a|Akna|Rarb|Lims2|Dagla|Tacc1|Tafa1|Dixdc1
GO:0002833	positive regulation of response to biotic stimulus	2.9	Adam8|Bmp6|Dpp4|Cxcl1|Ifi204|Il18rap|Lbp|Cd180|Mmp12|Rasgrp1|Klk7|Sh2d1b1|Klk5|Trim15|Trim12a|Ffar2|Ifi209|Nlrp10|Nod2|Trim12c|Aim2|Mndal
GO:0006720	isoprenoid metabolic process	2.9	Adh1|Adh7|Aldh1a1|Crabp2|Cyp1a1|Cyp1b1|Akr1b8|Rbp2|Dhrs3|Aldh1a7|Cyp26b1|Dhrs9|Sdr16c5|Plb1
GO:0070661	leukocyte proliferation	2.9	Aif1|Bcl2|Prdm1|Bmp4|Ccr2|Gja1|H2-Ab1|Hhex|Ighm|Il18|Il1a|Itgb2|Cd180|Kitl|Nfatc2|P2rx7|Pla2g2d|Ptpn22|Rasgrp1|Shh|Spn|Tnfrsf4|Vcam1|Ceacam1|Pla2g2f|Clcf1|Pdcd1lg2|Il34|Il33|Il23a|Trem2|Gpnmb|Nckap1l|Cblb|Enpp3|Vtcn1|Pde5a|Mndal
GO:0032148	activation of protein kinase B activity	2.9	Ang2|Fgf1|Il18|Mt3|Pdgfb|Dynap|Nrg1
GO:0032732	positive regulation of interleukin-1 production	2.9	Calca|Ccr5|Ifi204|Isl1|Naip5|P2rx7|Ccl20|Tnf|Nlrp10|Nod2|Aim2|Mndal
GO:0035108	limb morphogenesis	2.9	Bmp4|Crabp2|Dlx5|Mecom|Fgfr1|Gas1|Gja1|Gli2|Shh|Sall3|Tbx2|Tgfb2|Wnt3|Wnt7a|Osr1|Fuz|Osr2|Rarb|Fras1|Cyp26b1|Sp8|Hottip
GO:0035107	appendage morphogenesis	2.9	Bmp4|Crabp2|Dlx5|Mecom|Fgfr1|Gas1|Gja1|Gli2|Shh|Sall3|Tbx2|Tgfb2|Wnt3|Wnt7a|Osr1|Fuz|Osr2|Rarb|Fras1|Cyp26b1|Sp8|Hottip
GO:0022617	extracellular matrix disassembly	2.9	Dpp4|Pdpn|Mmp13|Ddr2|Sema5a|Tgfb2|Klk5|Wdr72
GO:0050901	leukocyte tethering or rolling	2.9	Ccr2|Fut4|Fut9|Spn|Tnf|Vcam1|Chst2|Jam2
GO:0006692	prostanoid metabolic process	2.9	Pdpn|Gstm6|Hpgd|Fabp5|Prxl2b|Akr1c21|Akr1c14|Atp6v1b1|Ces2b|Pla2g3|Pla2g4f
GO:0006693	prostaglandin metabolic process	2.9	Pdpn|Gstm6|Hpgd|Fabp5|Prxl2b|Akr1c21|Akr1c14|Atp6v1b1|Ces2b|Pla2g3|Pla2g4f
GO:0071676	negative regulation of mononuclear cell migration	2.9	Nbl1|Ccn3|Padi2|Plcb1|Ccl2|Adtrp
GO:0090594	inflammatory response to wounding	2.9	Cfh|Ccr2|F2r|Hmox1|Il1a|Pparg
GO:0048486	parasympathetic nervous system development	2.9	Gdnf|Hoxa1|Ascl1|Sema3a|Six1|Nav2
GO:0030033	microvillus assembly	2.9	Prl2c2|Vil1|Podxl|Espn|Pls1|Tnik
GO:0051797	regulation of hair follicle development	2.9	Fst|Inhba|Krt17|Ngfr|Tgfb2|Tnf
GO:0016125	sterol metabolic process	2.9	Abca1|Abcg1|Ces1g|Cftr|Ces1e|Fgf1|Mt3|Thrb|Sult2b1|Cubn|Dgat2|Serpina12|Cyp27a1|Ces1d|Apobr|Akr1d1|Cyp26b1|Ces1f|Cyb5r2|Ces1b
GO:0045104	intermediate filament cytoskeleton organization	2.9	Flg|Krt10|Krt14|Krt16|Krt17|Krt6a|Krt6b|Shh|Vim|Dsp
GO:0002673	regulation of acute inflammatory response	2.9	Adam8|Alox5ap|Ccr5|Dnase1l3|Pla2g2d|Pparg|Ptger3|Spn|Tnf|Ffar2
GO:0050867	positive regulation of cell activation	2.9	Adam8|Aif1|Bcl2|Prdm1|Cav1|Cftr|Ccr2|Dpp4|Efnb2|Fgfr1|Ccn2|Pdpn|H2-Ab1|Ighm|Il18|Il1a|Il4ra|Itgb2|Lbp|Lgals1|Myb|Nfatc2|Nr4a3|Nppc|Pdgfb|Ptpn22|Rasgrp1|Ccl2|Shh|Sox13|Spn|Tnfrsf4|Vcam1|Vnn1|Ceacam1|Tslp|Clcf1|Pdcd1lg2|Il36b|Il33|Il23a|Trem2|Nckap1l|Cd300lb|Pla2g3|Igha|Vtcn1|Nod2|Ighe|Skint1
GO:0060047	heart contraction	2.9	Atp1b1|Cacna2d1|Calca|Cav1|Dmd|Dsc2|Ccn2|Gja1|Isl1|Kcnj2|Kcnq1|Nos2|Rgs2|Sema3a|Stc1|Tgfb2|Thrb|Tnnt2|Uty|Sgcd|Kcne3|Ace2|Dsp|Myh7|Pde5a|Atp2b4|Rnf207
GO:1903708	positive regulation of hemopoiesis	2.9	Adam8|Prdm1|Calca|Car2|Ccr2|Id2|Il18|Il4ra|Kitl|Myb|Rasgrp1|Shh|Sox13|Tnf|Vnn1|Il36b|Il34|Il23a|Trem2|Nckap1l|Pla2g3|Cd101|Skint1
GO:1902107	positive regulation of leukocyte differentiation	2.9	Adam8|Prdm1|Calca|Car2|Ccr2|Id2|Il18|Il4ra|Kitl|Myb|Rasgrp1|Shh|Sox13|Tnf|Vnn1|Il36b|Il34|Il23a|Trem2|Nckap1l|Pla2g3|Cd101|Skint1
GO:0022898	regulation of transmembrane transporter activity	2.8	Atp1b1|Bcl2|Bmp4|Cacna2d1|Cav1|Cftr|Dmd|Stom|Gja1|Hap1|Kcnq1|Mmp9|Nrxn1|Plcb1|Ppargc1a|Ccl2|Osr1|Dysf|Stk39|Rrad|Kcne3|Gpr35|Smim6|Wnk4|Ace2|Trem2|Glrx|Lrrc26|Hecw2|Cracr2a|Rnf207
GO:0009101	glycoprotein biosynthetic process	2.8	Bcl2|Entpd5|Fut4|Fut9|Itm2a|Mgat3|Mt3|Plcb1|St8sia1|St8sia4|B3galt2|Hs6st2|Ramp1|St3gal6|Aqp11|Uggt2|Slc39a8|Tmtc4|Il33|Chsy3|Ndst3|B3gnt9|Chst10|Fut10|St8sia5|B3gnt7|Man1c1|Csgalnact1|Mgat5b|Mgat4a
GO:0060452	positive regulation of cardiac muscle contraction	2.8	Ccn2|Kcnq1|Rgs2|Ace2
GO:0060677	ureteric bud elongation	2.8	Bmp4|Fgf1|Six1|Kif26b
GO:1990138	neuron projection extension	2.8	Cdk5r1|Ccr5|Bcl11a|Fn1|Mt3|Ngf|Sema3a|Sema3e|Sema4f|Sema5a|Sema6c|Sema7a|Slit1|Wnt3|Mgll|Sema4g|Flrt3|Tmem108|Sema3d|Syt17|Nrg1|Fstl4|Unc13a|Cdkl5
GO:0050803	regulation of synapse structure or activity	2.8	Cdk5r1|Sparcl1|Epha7|Fzd1|Il1rap|Neurl1a|Nrxn1|Ptn|Rab17|Six1|Sparc|Tnf|Wnt7a|Cttnbp2|Flrt3|Trem2|Dnm3|Adgrb1|Zdhhc15|Ntng2|Shank2|Farp1|Ppp1r9a|Klk8|Adgrl3|Sybu|Cdkl5|Flrt2|Arhgef15|Kalrn
GO:0050810	regulation of steroid biosynthetic process	2.8	Abcg1|Bmp6|Ces1g|Ces1e|Fgf1|Il1a|Ppargc1a|Tnf|Dkkl1|Dkk3|Ces1d|Ces1f|Ces1b
GO:0071526	semaphorin-plexin signaling pathway	2.8	Gdnf|Sema3a|Sema3e|Sema4f|Sema5a|Sema6c|Sema7a|Sema4g|Sema3d
GO:0007389	pattern specification process	2.8	Acvrl1|Bmp4|Cdx2|Cited1|Nr2f1|Eya1|Fgf1|Fgfr1|Fst|Gas1|Gdnf|Gja1|Gli2|Hes2|Hey1|Hhex|Foxa1|Hoxa1|Hoxc5|Isl1|Mafb|Ascl1|Meis2|Meis3|Nbl1|Pcsk6|Sema3a|Shh|Six1|Six2|Stc1|Tbx2|Wnt3|Wnt7a|Osr1|Asb2|Sostdc1|Ifitm1|Fuz|Enkur|Cfap45|Bhlhe41|Tshz1|Ripply3|Cc2d2a|Cyp26b1|Sp8
GO:0051703	biological process involved in intraspecies interaction between organisms	2.8	Gabrb3|Grid1|Slc6a4|Kcnq1|Ltf|Nrxn1|Nrxn2|Septin5|Trem2|Shank2|Kalrn
GO:0031348	negative regulation of defense response	2.8	Acp5|Ier3|Ifi204|Isl1|Krt1|Mmp12|Ccn3|Ppara|Pparg|Rora|Spn|Otop1|Tnfaip3|Nt5e|Ceacam1|Sh2d1b1|Calcrl|Htra1|Tspan6|Spink5|Irak3|Trem2|Enpp3|A2m|Cxcl17|Nod2|Nlrc3
GO:0032409	regulation of transporter activity	2.8	Atp1b1|Bcl2|Bmp4|Cacna2d1|Cav1|Cftr|Dmd|Stom|Gja1|Hap1|Kcnq1|Mmp9|Nrxn1|Plcb1|Ppargc1a|Ccl2|Slc5a1|Osr1|Dysf|Stk39|Rrad|Kcne3|Gpr35|Smim6|Wnk4|Ace2|Trem2|Glrx|Lrrc26|Hecw2|Cracr2a|Rnf207
GO:0045103	intermediate filament-based process	2.8	Flg|Krt10|Krt14|Krt16|Krt17|Krt6a|Krt6b|Shh|Vim|Dsp
GO:1903038	negative regulation of leukocyte cell-cell adhesion	2.8	Adam8|Bmp4|H2-Ab1|Il4ra|Pla2g2d|Ppara|Ptpn22|Shh|Spn|Ceacam1|Pla2g2f|Pdcd1lg2|Gpnmb|Pag1|Nckap1l|Adtrp|Cblb|Vtcn1|Pde5a
GO:0008217	regulation of blood pressure	2.8	Acvrl1|C3ar1|Calca|Ednra|F2r|Gja1|Guca2b|Hmox1|Id2|Ier3|Kcnq1|Nos2|Nppb|Pdgfb|Ppara|Pparg|Vegfc|Stk39|Slc2a5|Ddah1|Ace2|Nav2|Adm2|Uts2b|Qrfp
GO:0006699	bile acid biosynthetic process	2.8	Ces1g|Ces1e|Cyp27a1|Ces1d|Akr1d1|Ces1f|Ces1b
GO:0060571	morphogenesis of an epithelial fold	2.8	Bmp4|Gli2|Hhex|Pthlh|Shh|Sostdc1|Cecr2
GO:0030320	cellular monovalent inorganic anion homeostasis	2.8	Ckb|Kcnq1|Stc1|Kcne3|Wnk4
GO:0010889	regulation of sequestering of triglyceride	2.8	Plin2|Cidea|Ppara|Pparg|Trem2
GO:0010715	regulation of extracellular matrix disassembly	2.8	Dpp4|Pdpn|Ddr2|Sema5a|Tgfb2
GO:0072074	kidney mesenchyme development	2.8	Bmp4|Shh|Six1|Six2|Osr1
GO:0086091	regulation of heart rate by cardiac conduction	2.8	Cacna2d1|Cav1|Dsc2|Isl1|Kcnj2|Kcnq1|Kcne3|Dsp
GO:0002791	regulation of peptide secretion	2.8	Abcg1|Cftr|Gja1|Glul|Gpld1|Gpr27|Ica1|Isl1|Kcnq1|Nos2|Ccn3|Nrxn1|Fam3d|Pparg|Ptger3|S100a8|S100a9|Tnf|Clcf1|Abca12|Glrx|Gck|Ildr1|Ffar2|Sybu|Gipr|Kalrn
GO:0051962	positive regulation of nervous system development	2.8	Crabp2|Bcl11a|Fn1|Hap1|Id2|Il1rap|Ascl1|Map6|Neurl1a|Ngf|Nrxn1|Enpp2|Prl2c2|Pparg|Ptn|Ptprz1|Sema5a|Sema7a|Shh|Tgm2|Tnf|Vegfc|Vim|Wnt3|Wnt7a|Clcf1|Flrt3|Il34|Il33|Adgrb1|Nrg1|Adgrl3|Dixdc1|Cdkl5|Flrt2|Kalrn|Tnik
GO:0006694	steroid biosynthetic process	2.8	Abcg1|Bmp6|Ces1g|Cftr|Cyp1a1|Ces1e|Fgf1|Hsd11b1|Hsd17b2|Il1a|Ppargc1a|Tnf|Dkkl1|Dkk3|Akr1c21|Cyp27a1|Ces1d|Akr1d1|Ces1f|Cyb5r2|Ces1b
GO:0042445	hormone metabolic process	2.8	Adh1|Adh7|Aldh1a1|Bmp6|Crabp2|Cyp1a1|Cyp1b1|Foxa1|Hsd17b2|Pcsk6|Ppargc1a|Dhrs3|Scnn1b|Shh|Stc2|Aldh1a7|Psg18|Dkk3|Akr1c21|Akr1c14|Akr1d1|Cyp26b1|Dhrs9|Sdr16c5|Plb1
GO:0072111	cell proliferation involved in kidney development	2.8	Bmp4|C3ar1|Pdgfb|Shh|Osr1|Serpinb7
GO:0090026	positive regulation of monocyte chemotaxis	2.8	Aif1|Ccr2|Serpine1|Ccl1|Ccl2|Cxcl17
GO:0002693	positive regulation of cellular extravasation	2.8	Adam8|Ccr2|Il1a|Pecam1|Ptger3|Ccl2
GO:0072273	metanephric nephron morphogenesis	2.8	Bmp4|Cited1|Gdnf|Six2|Wnt9b|Kif26b
GO:0048713	regulation of oligodendrocyte differentiation	2.7	Bmp4|Id2|Id4|Enpp2|Pparg|Ptn|Ptprz1|Shh|Il34|Il33
GO:0140353	lipid export from cell	2.7	Bmp6|Il1a|Inhba|Kcnq1|Nos2|P2rx7|C1qtnf1|Nrg1|Pla2g3|Abcc4
GO:0051489	regulation of filopodium assembly	2.7	Gap43|Neurl1a|Nrxn1|Rab17|Tgfb3|Dpysl3|Espn|Dnm3|Ppp1r9a|Myo3a
GO:0030282	bone mineralization	2.7	Alox15|Bmp4|Bmp6|Gja1|Ltbp3|Mgp|Mmp13|Ddr2|P2rx7|Pthlh|Ptn|Osr1|Rflna|Rflnb|Notum|Osr2|Adgrv1
GO:0022037	metencephalon development	2.7	Bcl2|Cdk5r1|Cntn1|Gabrb3|Gas1|Gli2|Hap1|Hoxa1|Ascl1|Nrxn1|Rora|Wnt7a|Sez6l|Faim2|Nav2|Ophn1|Dixdc1
GO:0090288	negative regulation of cellular response to growth factor stimulus	2.7	Cav1|Fzd1|Hhex|Nbl1|Ngfr|Pparg|Creb3l1|Cxcl13|Htra1|Sostdc1|Fuz|Adgra2|Fstl3|Shisa2|Atp2b4
GO:0048754	branching morphogenesis of an epithelial tube	2.7	Angpt1|Bcl2|Bmp4|Cited1|Col4a1|Ednra|Eya1|Fgf1|Gdnf|Gli2|Hhex|Foxa1|Mgp|Pgf|Sema3e|Sema5a|Shh|Six1|Six2|Tie1|Tnf|Wnt9b|Greb1l
GO:0014065	phosphatidylinositol 3-kinase signaling	2.7	Angpt1|Entpd5|F2r|Fn1|Il18|Pdgfb|Pik3cd|Rasgrp1|Tgfb2|Ceacam1|Ror1|Serpina12|Prr5l|Pear1|Trem2|Prr5|Nrg1|Nlrc3
GO:0045165	cell fate commitment	2.7	Bcl2|Prdm1|Bmp4|Eya1|Fgfr1|Gap43|Gas1|Gata6|Gli2|Pdpn|Foxa1|Id2|Isl1|Ascl1|Pparg|Shh|Six1|Six2|Sox13|Sox5|Spn|Tbx2|Tgfb2|Wnt9b|Wnt3|Wnt7a|Sostdc1|Il23a|Nrg1|Cyp26b1|Prickle2
GO:0050807	regulation of synapse organization	2.7	Cdk5r1|Sparcl1|Epha7|Fzd1|Il1rap|Neurl1a|Nrxn1|Ptn|Rab17|Six1|Sparc|Tnf|Wnt7a|Cttnbp2|Flrt3|Trem2|Dnm3|Adgrb1|Zdhhc15|Ntng2|Shank2|Farp1|Ppp1r9a|Klk8|Adgrl3|Cdkl5|Flrt2|Arhgef15|Kalrn
GO:0001953	negative regulation of cell-matrix adhesion	2.7	Acvrl1|Arhgap6|Mmp12|Enpp2|Serpine1|Sema3e|Phldb2|Nexmif
GO:0051482	positive regulation of cytosolic calcium ion concentration involved in phospholipase C-activating G protein-coupled signaling pathway	2.7	C3ar1|Calca|Ednra|F2r|Gpr35|Gpr55|Gpr20|Gpr157
GO:0002701	negative regulation of production of molecular mediator of immune response	2.7	Angpt1|Hmox1|Tgfb2|Tgfb3|Tnf|Spink5|Irak3|Il33
GO:0072210	metanephric nephron development	2.7	Bmp4|Cited1|Gdnf|Pdgfb|Six2|Wnt9b|Osr1|Kif26b
GO:0009311	oligosaccharide metabolic process	2.7	Fbp2|Fbp1|Fut4|St8sia1|St8sia4|B3galt2|St3gal6|St8sia5
GO:0002064	epithelial cell development	2.7	Prdm1|Bmp4|Bmp6|Cftr|Cldn1|Dmd|Fgfr1|Gja1|Foxa1|Il1a|Kcnq1|Krt10|Pdgfb|Pecam1|Plcb1|Stc1|Tnf|Vim|Sfn|Abca12|Vsig1|Tfcp2l1|Pls1|Slc9a4|Rarb|Adamtsl4|Gsdmc2|Cdsn|Myo3a
GO:0009895	negative regulation of catabolic process	2.7	Apobec1|Bcl2|Cbfa2t3|Cidea|Fbp1|Gdnf|Gpld1|Hmox1|Ier3|Mgat3|Mt3|Map1a|Nos2|Ppara|Ppargc1a|Ptpn22|Shh|Timp2|Tnf|Tnfaip3|Dysf|Aqp11|Irak3|Tent5c|Dapl1|Trem2|Ophn1|Tent5b|Adgrb1|Nrg1|Tent5a|Etfbkmt|Atp2b4
GO:0051480	regulation of cytosolic calcium ion concentration	2.7	Adcyap1r1|Bcl2|Bmp4|C3ar1|Cacna2d1|Calca|Cav1|Cxcr2|Ccr3|Ccr2|Ccr5|Dmd|Ednra|F2r|Gja1|Cxcl1|Hap1|Itpr1|Ngf|P2rx7|Ptger1|Ptger3|Ccl1|Cxcl2|Tgfb2|Ero1a|Cxcl13|C1qtnf1|Gpr35|Nmb|Ubash3b|Gck|Calcb|Gpr55|Cxcl17|Gpr20|Gpr157|Atp2b4|Gipr
GO:0099173	postsynapse organization	2.7	Cdk5r1|Epha7|Gap43|Gdnf|Il1rap|Ndrg1|Ctnnd2|Nrxn1|Nrxn2|Ptn|Rapsn|Wnt7a|Tmem108|Trem2|Ophn1|Dnm3|Adgrb1|Zdhhc15|Ntng2|Shank2|Farp1|Ppp1r9a|Cdkl5|Kalrn
GO:0050672	negative regulation of lymphocyte proliferation	2.7	Prdm1|Bmp4|H2-Ab1|Pla2g2d|Shh|Spn|Ceacam1|Pla2g2f|Pdcd1lg2|Gpnmb|Cblb|Vtcn1|Pde5a|Mndal
GO:2000649	regulation of sodium ion transmembrane transporter activity	2.7	Atp1b1|Dmd|Stom|Kcnq1|Plcb1|Osr1|Stk39|Wnk4|Glrx|Hecw2
GO:0042130	negative regulation of T cell proliferation	2.7	Bmp4|H2-Ab1|Pla2g2d|Shh|Spn|Ceacam1|Pla2g2f|Pdcd1lg2|Gpnmb|Cblb|Vtcn1|Pde5a
GO:0014068	positive regulation of phosphatidylinositol 3-kinase signaling	2.7	Angpt1|F2r|Fn1|Il18|Pdgfb|Tgfb2|Ror1|Serpina12|Prr5l|Trem2|Prr5|Nrg1
GO:0035296	regulation of tube diameter	2.7	Calca|Cav1|Cftr|Ednra|F2r|Faah|Gja1|Htr1b|Htr1d|Slc6a4|Pdgfb|Ptger3|Rgs2|Scnn1b|Mgll|Dock5|Uts2b|Dock4|Dusp5|Pde5a|Smtnl2
GO:0097746	blood vessel diameter maintenance	2.7	Calca|Cav1|Cftr|Ednra|F2r|Faah|Gja1|Htr1b|Htr1d|Slc6a4|Pdgfb|Ptger3|Rgs2|Scnn1b|Mgll|Dock5|Uts2b|Dock4|Dusp5|Pde5a|Smtnl2
GO:0048709	oligodendrocyte differentiation	2.7	Bmp4|Id2|Id4|Ascl1|Enpp2|Pparg|Ptn|Ptprz1|Shh|Sox13|Sox5|B4galt6|Il34|Il33|Prdm8|Nrg1
GO:0070295	renal water absorption	2.7	Aqp3|Aqp4|Aqp7
GO:0072193	ureter smooth muscle cell differentiation	2.7	Bmp4|Shh|Six1
GO:0070268	cornification	2.7	Casp14|Cyp26b1|Cdsn
GO:0072191	ureter smooth muscle development	2.7	Bmp4|Shh|Six1
GO:0002325	natural killer cell differentiation involved in immune response	2.7	Pglyrp2|Pglyrp3|Pglyrp4
GO:0032826	regulation of natural killer cell differentiation involved in immune response	2.7	Pglyrp2|Pglyrp3|Pglyrp4
GO:0060681	branch elongation involved in ureteric bud branching	2.7	Bmp4|Fgf1|Six1
GO:1902462	positive regulation of mesenchymal stem cell proliferation	2.7	Bmp4|Ltbp3|Vegfc
GO:2000697	negative regulation of epithelial cell differentiation involved in kidney development	2.7	Cited1|Mmp9|Osr1
GO:0061181	regulation of chondrocyte development	2.7	Pthlh|Rflna|Rflnb
GO:0010936	negative regulation of macrophage cytokine production	2.7	Tgfb2|Tgfb3|Irak3
GO:0060355	positive regulation of cell adhesion molecule production	2.7	Cav1|Glrx|Colec12
GO:1902460	regulation of mesenchymal stem cell proliferation	2.7	Bmp4|Ltbp3|Vegfc
GO:0015793	glycerol transport	2.7	Aqp3|Aqp7|Aqp9
GO:2000097	regulation of smooth muscle cell-matrix adhesion	2.7	Serpine1|Plau|Efemp2
GO:0010811	positive regulation of cell-substrate adhesion	2.7	Alox15|Dmd|Fbln1|Fbln2|Fn1|Has2|Itga5|Pdgfb|Enpp2|Ptn|Vegfc|Agr2|Hacd1|Efemp2|Dock5|Unc13d|Lims2|Olfm4
GO:0032604	granulocyte macrophage colony-stimulating factor production	2.7	Il18|Isl1|Rasgrp1|Il23a|Slamf9
GO:0070857	regulation of bile acid biosynthetic process	2.7	Ces1g|Ces1e|Ces1d|Ces1f|Ces1b
GO:0006814	sodium ion transport	2.6	Atp1b1|Cftr|Cntn1|Dmd|Stom|Cxcl1|Slc6a4|Kcnq1|P2rx7|Plcb1|Scn8a|Scnn1b|Slc34a1|Slc34a2|Slc5a1|Osr1|Stk39|Slc4a4|Kcne3|Wnk4|Slc10a6|Glrx|Slc6a20a|Slc9a4|Atp6v1b1|Hecw2|Atp2b4
GO:0090257	regulation of muscle system process	2.6	Aif1|Atp1b1|Calca|Cav1|Dmd|Dsc2|F2r|Ccn2|Igfbp5|Kcnj2|Kcnq1|Nr4a3|Nppc|Ppara|Ptger3|Rgs2|Stc1|Tnnt2|Ccn4|Calcrl|Dock5|Ace2|Dsp|Cald1|Myh7|Dock4|Pde5a|Atp2b4
GO:2001026	regulation of endothelial cell chemotaxis	2.6	Fgf1|Fgfr1|Pdgfb|Sema5a|Shh|Cxcl13
GO:1900543	negative regulation of purine nucleotide metabolic process	2.6	Cbfa2t3|Fbp1|Ier3|Ppara|Ppargc1a|Pid1
GO:1901739	regulation of myoblast fusion	2.6	Cd53|Il4ra|Nfatc2|Ccl8|Adgrb1|Il36g
GO:0006959	humoral immune response	2.6	Ang2|Cfh|Ccr2|Defb1|Gata6|Cxcl1|Ighm|Krt1|Krt6a|Ltf|Mmp7|Nppb|S100a9|Ccl1|Ccl20|Ccl8|Cxcl15|Cxcl2|Slpi|Tnf|Klk7|C1s1|C1ra|Tslp|Il36rn|Cxcl13|Ppbp|Wfdc2|Klk5|Spink5|Trem2|Wfdc12|Wfdc5|A2m|C1rl|Igha|Pglyrp3|Nod2|C1s2|Ighe|Pglyrp4
GO:0048671	negative regulation of collateral sprouting	2.6	Epha7|Bcl11a|Rgma|Fstl4
GO:0003149	membranous septum morphogenesis	2.6	Bmp4|Fzd1|Id2|Tgfb2
GO:0090091	positive regulation of extracellular matrix disassembly	2.6	Pdpn|Ddr2|Sema5a|Tgfb2
GO:0010745	negative regulation of macrophage derived foam cell differentiation	2.6	Abcg1|Nfkbia|Ppara|Pparg
GO:0048702	embryonic neurocranium morphogenesis	2.6	Hoxa1|Tgfb2|Tgfb3|Fuz
GO:0042045	epithelial fluid transport	2.6	Cftr|Itpr1|Scnn1b|Slc5a1
GO:0048286	lung alveolus development	2.6	Bmp4|Gata6|Pdpn|Foxa1|Igfbp5|Ltbp3|Mmp12|Pthlh|Stra6|Tgfb3|Abca12
GO:0022600	digestive system process	2.6	Aqp5|Fabp2|Kcnq1|Mmp13|Ptger1|Ptger3|Slc5a1|Tff1|Vil1|Abcg2|Stk39|Wnk4|Vsig1|Pls1|Slc9a4|Nod2
GO:0032945	negative regulation of mononuclear cell proliferation	2.6	Prdm1|Bmp4|H2-Ab1|Pla2g2d|Shh|Spn|Ceacam1|Pla2g2f|Pdcd1lg2|Gpnmb|Cblb|Vtcn1|Pde5a|Mndal
GO:0035335	peptidyl-tyrosine dephosphorylation	2.6	Eya1|Dusp8|Ptpn18|Ptpn5|Ptpn22|Ptprz1|Ubash3b|Dusp5
GO:0001649	osteoblast differentiation	2.6	Bmp4|Bmp6|Cited1|Dlx5|Fgfr1|Fhl2|Fzd1|Gja1|Gli2|Hey1|Id2|Id4|Ifi204|Igfbp5|Ltf|Nppc|Ddr2|Pparg|Pthlh|Shh|Tnf|Vegfc|Ccn4|Wnt3|Creb3l1
GO:0015833	peptide transport	2.6	Abca1|Abcg1|Car2|Cftr|Gja1|Glul|Gpld1|Gpr27|Ica1|Isl1|Kcnq1|Mmp7|Nos2|Ccn3|Nrxn1|Fam3d|Pparg|Ptger3|S100a8|S100a9|Tnf|Rab11fip5|Abcb9|Slc15a1|Clcf1|Abca12|Glrx|Gck|Ildr1|Ffar2|Sybu|Gipr|Kalrn
GO:0030048	actin filament-based movement	2.6	Cacna2d1|Cav1|Dsc2|Pdpn|Kcnj2|Kcnq1|Ptger3|Stc1|Tnnt2|Uty|Vil1|Sgcd|Kcne3|Dsp|Myh7|Wipf3|Rnf207
GO:0032677	regulation of interleukin-8 production	2.6	Calca|F2r|Il18|Lbp|Nos2|Serpine1|Ptpn22|Tlr1|Tnf|Ffar2|Nlrp10|Nod2
GO:0034341	response to interferon-gamma	2.6	Aqp4|Cited1|H2-Ab1|Mrc1|Nos2|Pparg|Ccl1|Ccl2|Ccl20|Ccl7|Ccl8|Otop1|Vim|Rab11fip5|Irgm2|Cxcl16|Ifitm1|Ifitm6
GO:0003015	heart process	2.6	Atp1b1|Cacna2d1|Calca|Cav1|Dmd|Dsc2|Ccn2|Gja1|Isl1|Kcnj2|Kcnq1|Nos2|Rgs2|Sema3a|Stc1|Tgfb2|Thrb|Tnnt2|Uty|Sgcd|Kcne3|Ace2|Dsp|Myh7|Pde5a|Atp2b4|Rnf207
GO:0019216	regulation of lipid metabolic process	2.6	Abcg1|Apobec1|Bmp6|Cav1|Ces1g|Cidea|Ces1e|Fgf1|Gpld1|Id2|Il1a|Fabp5|Nr4a3|Pdgfb|Pdk2|Ppara|Pparg|Ppargc1a|Rora|Thrb|Tnf|Ceacam1|Dkkl1|Dkk3|Lgals12|Aadac|Dgat2|Serpina12|Trem2|Ces1d|Golm1|Acer1|Trib3|Ces1f|Pla2g3|Nod2|Etfbkmt|Ces1b
GO:0043405	regulation of MAP kinase activity	2.6	Adam8|Bmp4|Cav1|Fgf1|Fgfr1|Kitl|P2rx7|Pdgfb|Pparg|Ptpn5|Ptpn22|Rasgrp1|Rgs2|Tnf|Ceacam1|Ern2|Epgn|Irak3|Il34|Tnxb|Trib3|Pde5a|Nod2
GO:0048714	positive regulation of oligodendrocyte differentiation	2.6	Enpp2|Pparg|Ptn|Ptprz1|Shh|Il34|Il33
GO:0035767	endothelial cell chemotaxis	2.6	Fgf1|Fgfr1|Ccn3|Pdgfb|Sema5a|Shh|Cxcl13
GO:0001945	lymph vessel development	2.6	Acvrl1|Efnb2|Pdpn|Tie1|Vegfc|Lgals12|Ccbe1
GO:0002920	regulation of humoral immune response	2.6	Cfh|Gata6|Tnf|Klk7|Klk5|Spink5|Trem2|A2m|Nod2
GO:0033628	regulation of cell adhesion mediated by integrin	2.6	Cyp1b1|Dpp4|Serpine1|Plau|Tgfb2|Podxl|Cxcl13|Nckap1l|Nexmif
GO:0032535	regulation of cellular component size	2.6	Alox15|Aqp4|Cdk5r1|Ccr5|Crabp2|Eln|Epha7|Bcl11a|Fn1|Mt3|Ngf|P2rx7|Pecam1|Tmsb10|Sema3a|Sema3e|Sema4f|Sema5a|Sema6c|Sema7a|Slit1|Sptb|Vil1|Vill|Wnt3|Wnt7a|Mgll|Sema4g|Aqp11|Deptor|Pls1|Nckap1l|Sema3d|Nrg1|Fhod3|Ppp1r9a|Rgma|Fstl4|Cdkl5|Iqgap2|Myo3a
GO:0070665	positive regulation of leukocyte proliferation	2.6	Aif1|Bcl2|Ccr2|Ighm|Il18|Il1a|Kitl|Nfatc2|Ptpn22|Shh|Spn|Tnfrsf4|Vcam1|Ceacam1|Clcf1|Pdcd1lg2|Il34|Il23a|Nckap1l|Vtcn1
GO:0046330	positive regulation of JNK cascade	2.6	Edar|Ccn2|Il1a|Plcb1|Rasgrp1|Tnf|Wnt7a|Ceacam1|Tnfrsf19|Sh3rf3|Nod2|Dixdc1|Cracr2a|Tnik
GO:1901222	regulation of NIK/NF-kappaB signaling	2.6	Edar|Il18|Il18r1|Ccn3|Pdcd4|Ptpn22|Tnf|Tspan6|Tcim|Trem2|Glrx|Nr3c2|Nod2|Nlrc3
GO:0001570	vasculogenesis	2.6	Angpt1|Cav1|Cited1|Fgf1|Fgfr1|Has2|Hey1|Hhex|Shh|Tie1|Wnt7a|Ceacam1|Amot|Itgb8
GO:1902305	regulation of sodium ion transmembrane transport	2.6	Atp1b1|Dmd|Stom|Kcnq1|Plcb1|Osr1|Stk39|Wnk4|Glrx|Hecw2|Atp2b4
GO:0006942	regulation of striated muscle contraction	2.6	Atp1b1|Cav1|Dmd|Dsc2|Ccn2|Kcnj2|Kcnq1|Rgs2|Stc1|Ace2|Dsp|Myh7|Pde5a
GO:0032637	interleukin-8 production	2.6	Calca|F2r|Il18|Lbp|Nos2|Serpine1|Ptpn22|Tlr1|Tnf|Ffar2|Nlrp10|Nod2
GO:0006753	nucleoside phosphate metabolic process	2.6	Adssl1|Ak4|Cbfa2t3|Entpd5|Fbp1|Gapdhs|Ier3|Nos2|Nppb|Nppc|P2rx7|Pdk2|Ppara|Ppargc1a|Rora|Acsm3|Uox|Nt5e|Papss2|Acot1|Sult2b1|Slc4a4|Pfkp|Acss2|Them5|Gmpr|Dgat2|Acss1|Entpd8|Nudt16|Urah|Trem2|Enpp5|Pid1|Gck|Ces1d|Acsm1|Acnat2|Enpp3|Entpd3|Slc2a6|Ampd1|Acnat1|Pde5a
GO:0001837	epithelial to mesenchymal transition	2.6	Acvrl1|Bmp4|Fgfr1|Gja1|Pdpn|Has2|Hey1|Foxa1|Isl1|Pdcd4|Tgfb2|Tgfb3|Ldlrad4|Fuz|Rflnb|Akna|Spred3|Il17rd|Phldb2
GO:0071715	icosanoid transport	2.6	Il1a|Nos2|P2rx7|Pla2g2d|Pla2g2f|Nmb|Slco2b1|Pla2g3|Abcc4|Pla2g4f
GO:0021782	glial cell development	2.6	Dmd|Id2|Id4|Ascl1|Mt3|Ndrg1|Pdgfb|S100a8|S100a9|Shh|Vim|B4galt6|Prdm8|Trem2|Nrg1|Adgrg6
GO:0002275	myeloid cell activation involved in immune response	2.6	Ccr2|Dnase1l3|Hmox1|Il4ra|Itgb2|Lbp|Nr4a3|Nppc|Rasgrp1|Scnn1b|Dysf|Unc13d|Il33|Trem2|Enpp3|Pla2g3
GO:0120254	olefinic compound metabolic process	2.6	Alox12b|Alox15|Alox8|Bmp6|Cyp1b1|Cyp2f2|Ppargc1a|Scnn1b|Aloxe3|Mgll|Pla2g2f|Dkkl1|Dkk3|Akr1c21|Akr1c14|Dhrs9|Sdr16c5|Dagla
GO:0009132	nucleoside diphosphate metabolic process	2.6	Ak4|Cbfa2t3|Entpd5|Fbp1|Gapdhs|Ier3|P2rx7|Ppara|Ppargc1a|Nt5e|Slc4a4|Pfkp|Entpd8|Nudt16|Gck|Entpd3|Slc2a6
GO:0051592	response to calcium ion	2.6	Alox15|Alox5ap|Apobec1|Cav1|Gpld1|Krt10|Nrxn1|P2rx7|Tnnt2|Kcnmb4|Slc25a23|Lce1d|Cpne4|Syt17|Adgrv1|Acer1|Gipr
GO:1904063	negative regulation of cation transmembrane transport	2.6	Cav1|Kcnq1|Mmp9|Ptger3|Rgs2|Tgfb2|Osr1|Dysf|Stk39|Rrad|Kcne3|Gpr35|Smim6|Hecw2
GO:1901215	negative regulation of neuron death	2.6	Adam8|Angpt1|Bcl2|Cited1|F2r|Fzd1|Gabrb3|Gdnf|Foxq1|Hmox1|Isl1|Itpr1|Mt3|Ngf|Ngfr|Nr4a3|Ppara|Ppargc1a|Ptprz1|Ccl2|Shh|Six1|Tgfb3|Clcf1|Faim2|Gpnmb|Ncoa7|Pla2g3
GO:0055081	anion homeostasis	2.5	Ckb|Kcnq1|Pthlh|Slc34a1|Slc34a2|Stc1|Kcne3|Wnk4|Atp6v1b1
GO:0048010	vascular endothelial growth factor receptor signaling pathway	2.5	Angpt1|Bmp4|Vegfd|Hhex|Mt3|Pdgfb|Pgf|Ccl2|Vegfc
GO:0032309	icosanoid secretion	2.5	Il1a|Nos2|P2rx7|Pla2g2d|Pla2g2f|Nmb|Pla2g3|Abcc4|Pla2g4f
GO:0071559	response to transforming growth factor beta	2.5	Acvrl1|Cav1|Cdkn1c|Cidea|Cited1|Col4a2|Gdnf|Hpgd|Ltbp3|Serpine1|Ppara|Pparg|Ppargc1a|Ccl2|Sox5|Tgfb2|Tgfb3|Nrep|Ldlrad4|Htra1|Spred3|Cald1|Amhr2|Peg10|Il17rd|Itgb8
GO:0035988	chondrocyte proliferation	2.5	Ccn2|Ltf|Ccn3|Ddr2|Six2|Stc1
GO:1901623	regulation of lymphocyte chemotaxis	2.5	Ccr2|Padi2|Ccl2|Ccl7|Stk39|Cxcl13
GO:0036303	lymph vessel morphogenesis	2.5	Acvrl1|Pdpn|Tie1|Vegfc|Lgals12|Ccbe1
GO:0045980	negative regulation of nucleotide metabolic process	2.5	Cbfa2t3|Fbp1|Ier3|Ppara|Ppargc1a|Pid1
GO:0043524	negative regulation of neuron apoptotic process	2.5	Adam8|Angpt1|Bcl2|Cited1|F2r|Gabrb3|Gdnf|Foxq1|Hmox1|Isl1|Mt3|Ngf|Ngfr|Nr4a3|Ppargc1a|Ptprz1|Ccl2|Six1|Tgfb3|Clcf1|Faim2|Pla2g3
GO:0015918	sterol transport	2.5	Abca1|Abcg1|Cav1|Ces1g|Cftr|Ces1e|Nfkbia|Abcb4|Pparg|Shh|Abca12|Trem2|Ces1d|Ces1f|Ces1b
GO:0030301	cholesterol transport	2.5	Abca1|Abcg1|Cav1|Ces1g|Cftr|Ces1e|Nfkbia|Abcb4|Pparg|Shh|Abca12|Trem2|Ces1d|Ces1f|Ces1b
GO:0048668	collateral sprouting	2.5	Crabp2|Epha7|Bcl11a|Ngf|Wnt3|Rgma|Fstl4
GO:0048665	neuron fate specification	2.5	Eya1|Gli2|Foxa1|Isl1|Ascl1|Shh|Six1
GO:0051150	regulation of smooth muscle cell differentiation	2.5	Bmp4|Nfatc2|Pdcd4|Pdgfb|Shh|Efemp2|Olfm2
GO:0038065	collagen-activated signaling pathway	2.5	Col4a1|Col4a2|Col4a5|Ddr2|Ubash3b
GO:0045820	negative regulation of glycolytic process	2.5	Cbfa2t3|Fbp1|Ier3|Ppara|Ppargc1a
GO:2000651	positive regulation of sodium ion transmembrane transporter activity	2.5	Atp1b1|Dmd|Plcb1|Wnk4|Glrx
GO:2000696	regulation of epithelial cell differentiation involved in kidney development	2.5	Cited1|Gdnf|Mmp9|Wnt9b|Osr1
GO:0009134	nucleoside diphosphate catabolic process	2.5	Entpd5|Nt5e|Entpd8|Nudt16|Entpd3
GO:0043271	negative regulation of ion transport	2.5	Bcl2|Calca|Cav1|Htr1b|Kcnq1|Mmp9|Plcb4|Ptger3|Rgs2|Stc1|Tgfb2|Osr1|Dysf|Usp2|Stk39|Rrad|Kcne3|Gpr35|Smim6|Wnk4|Hecw2
GO:0001776	leukocyte homeostasis	2.5	Bcl2|Cfh|Cxcr2|Ccr2|Mecom|Il18|Kitl|P2rx7|Pik3cd|Ccl2|Tgfb2|Tnfaip3|Tnfrsf4|Ceacam1|Slc40a1|Nckap1l
GO:0032874	positive regulation of stress-activated MAPK cascade	2.5	Bmp4|Edar|Ccn2|Il1a|Plcb1|Rasgrp1|Tgfb2|Tnf|Wnt7a|Ceacam1|Tnfrsf19|Stk39|Sh3rf3|Nod2|Dixdc1|Cracr2a|Tnik
GO:0050670	regulation of lymphocyte proliferation	2.5	Aif1|Bcl2|Prdm1|Bmp4|Ccr2|H2-Ab1|Ighm|Il18|Il1a|Nfatc2|Pla2g2d|Ptpn22|Shh|Spn|Tnfrsf4|Vcam1|Ceacam1|Pla2g2f|Clcf1|Pdcd1lg2|Il23a|Gpnmb|Nckap1l|Cblb|Vtcn1|Pde5a|Mndal
GO:0046434	organophosphate catabolic process	2.5	Entpd5|Enpp2|Plcb1|Uox|Nt5e|Gdpd3|Entpd8|Nudt16|Urah|Pla2g4d|Enpp5|Inpp5j|Enpp3|Entpd3|Pde5a|Pla2g4f|Pla2g4e|Plb1|Abhd12b
GO:1903532	positive regulation of secretion by cell	2.5	Abcg1|Ang2|Rab27a|Bmp6|Cftr|Fgfr1|Gja1|Glul|Gpld1|Gpr27|Slc6a4|Il1a|Il4ra|Isl1|Itgb2|Mmp13|Nppc|P2rx7|Septin5|Tgfb2|Tgfb3|Vegfc|Cadps|Clcf1|C1qtnf1|Nmb|Unc13d|Trem2|Glrx|Gck|Ildr1|Pla2g3|Sybu|Cadps2|Gipr|Unc13a
GO:0043266	regulation of potassium ion transport	2.5	Atp1b1|Cav1|Cxcl1|Kcnj2|Kcnq1|Plcb4|Ptger3|Rgs7|Stk39|Kcne3|Wnk4|Trem2|Gck|Lrrc26|Rnf207
GO:0032689	negative regulation of interferon-gamma production	2.5	Sh2d1b1|Il36rn|Pglyrp2|Pdcd1lg2|Il33|Pglyrp3|Nod2|Pglyrp4
GO:0007431	salivary gland development	2.5	Edar|Fgfr1|Pdgfb|Sema3a|Shh|Tgm2|Tnf|Tfcp2l1
GO:0099084	postsynaptic specialization organization	2.5	Gap43|Il1rap|Nrxn1|Nrxn2|Tmem108|Ophn1|Ntng2|Shank2
GO:1901381	positive regulation of potassium ion transmembrane transport	2.5	Atp1b1|Kcnj2|Kcnq1|Rgs7|Wnk4|Trem2|Lrrc26|Rnf207
GO:0048562	embryonic organ morphogenesis	2.5	Aldh1a1|Bmp4|Dlx5|Eya1|Fgfr1|Gas1|Gja1|Gjb6|Gli2|Hoxa1|Id2|Ush1g|Kcnq1|Mafb|Nr4a3|Shh|Six1|Six2|Stra6|Tbx2|Tgfb2|Tgfb3|Otop1|Wnt9b|Osr1|Asb2|Fuz|Pls1|Osr2|Tshz1|Atp6v1b1|Rarb|Lrig3|Myo3a
GO:0001937	negative regulation of endothelial cell proliferation	2.5	Acvrl1|Cav1|Gja1|Ngfr|Prl2c2|Pparg|Ccl2|Sparc|Tnf|Prl8a9|Atoh8
GO:0086003	cardiac muscle cell contraction	2.5	Cacna2d1|Cav1|Dsc2|Kcnj2|Kcnq1|Stc1|Uty|Sgcd|Kcne3|Dsp|Rnf207
GO:0051145	smooth muscle cell differentiation	2.5	Bmp4|Cfh|Gata6|Hey1|Nfatc2|Pdcd4|Pdgfb|Shh|Six1|Tbx2|Efemp2|Olfm2
GO:0050708	regulation of protein secretion	2.5	Abcg1|Ang2|Cftr|F2r|Gja1|Glul|Gpld1|Gpr27|Ica1|Il1a|Isl1|Kcnq1|Mmp13|Nos2|Ccn3|Nrxn1|Fam3d|P2rx7|Ptger3|Tgfb2|Tgfb3|Tnf|Vegfc|Rab11fip5|Abca12|Trem2|Glrx|Gck|Adtrp|Sybu|Gipr
GO:0071241	cellular response to inorganic substance	2.5	Alox15|Alox5ap|Fabp4|Atp7b|Bmp6|Bnip3|Fbp1|Fn1|Gabrb3|Gpld1|Hmox1|Id2|Krt10|Mmp9|Mt3|Nrxn1|Pparg|Shh|Slc40a1|Slc25a23|Lce1d|Cpne4|Aoc1|Syt17|Adgrv1|Acer1
GO:0038203	TORC2 signaling	2.5	Prr5l|Deptor|Nckap1l|Prr5
GO:0072172	mesonephric tubule formation	2.5	Gdnf|Six1|Wnt9b|Osr1
GO:0060353	regulation of cell adhesion molecule production	2.5	Aqp4|Cav1|Glrx|Colec12
GO:0072497	mesenchymal stem cell differentiation	2.5	Fzd1|Ltbp3|Sox5|Wnt3
GO:0061299	retina vasculature morphogenesis in camera-type eye	2.5	Col4a1|Cyp1b1|Rhoj|Arhgef15
GO:0070304	positive regulation of stress-activated protein kinase signaling cascade	2.5	Bmp4|Edar|Ccn2|Il1a|Plcb1|Rasgrp1|Tgfb2|Tnf|Wnt7a|Ceacam1|Tnfrsf19|Stk39|Sh3rf3|Nod2|Dixdc1|Cracr2a|Tnik
GO:0033032	regulation of myeloid cell apoptotic process	2.5	Bcl2|Cxcr2|Ccr5|Il18|Kitl|Pik3cd|Nod2
GO:0060487	lung epithelial cell differentiation	2.5	Eya1|Gata6|Foxa1|Ascl1|Thrb|Agr2|Insc
GO:0060306	regulation of membrane repolarization	2.5	Cacna2d1|Cav1|Gja1|Kcnj2|Kcnq1|Kcne3|Rnf207
GO:1901099	negative regulation of signal transduction in absence of ligand	2.5	Bcl2|Eya1|Eya2|Gas1|Gdnf|Tnf|Nrg1
GO:0044319	wound healing, spreading of cells	2.5	Acvrl1|Pdpn|Mmp12|Scnn1b|Wnt7a|Phldb2|Arhgap24
GO:0048566	embryonic digestive tract development	2.5	Gli2|Id2|Myb|Shh|Six2|Stra6|Rarb
GO:2001240	negative regulation of extrinsic apoptotic signaling pathway in absence of ligand	2.5	Bcl2|Eya1|Eya2|Gas1|Gdnf|Tnf|Nrg1
GO:0090505	epiboly involved in wound healing	2.5	Acvrl1|Pdpn|Mmp12|Scnn1b|Wnt7a|Phldb2|Arhgap24
GO:0060142	regulation of syncytium formation by plasma membrane fusion	2.5	Cd53|Il4ra|Nfatc2|Ccl8|Trem2|Adgrb1|Il36g
GO:0045671	negative regulation of osteoclast differentiation	2.5	Calca|Mafb|Ceacam1|Clec2g|Ubash3b|Fstl3|Gpr55
GO:0035176	social behavior	2.4	Gabrb3|Grid1|Slc6a4|Kcnq1|Nrxn1|Nrxn2|Septin5|Trem2|Shank2|Kalrn
GO:0033003	regulation of mast cell activation	2.4	Cftr|Hmox1|Il4ra|Nr4a3|Nppc|Tslp|Unc13d|Enpp3|Cd300lb|Pla2g3
GO:0002719	negative regulation of cytokine production involved in immune response	2.4	Angpt1|Hmox1|Tgfb2|Tgfb3|Tnf|Irak3
GO:0055083	monovalent inorganic anion homeostasis	2.4	Ckb|Kcnq1|Stc1|Kcne3|Wnk4|Atp6v1b1
GO:0046337	phosphatidylethanolamine metabolic process	2.4	Alox15|Pla2g2d|Plaat3|Pla2g3|Pla2g4e|Plb1
GO:0042098	T cell proliferation	2.4	Aif1|Bmp4|Ccr2|Gja1|H2-Ab1|Il18|Il1a|Itgb2|P2rx7|Pla2g2d|Ptpn22|Rasgrp1|Shh|Spn|Tnfrsf4|Vcam1|Ceacam1|Pla2g2f|Pdcd1lg2|Il23a|Gpnmb|Nckap1l|Cblb|Vtcn1|Pde5a
GO:0006936	muscle contraction	2.4	Atp1b1|Cacna2d1|Calca|Cav1|Dmd|Dsc2|Ednra|F2r|Ccn2|Gdnf|Htr1d|Kcnj2|Kcnq1|Ptger3|Rgs2|Scnn1b|Stc1|Tbx2|Tnnt2|Uty|Sgcd|Calcrl|Kcne3|Dock5|Ace2|Dsp|Cald1|Myh7|Dock4|Pde5a|Atp2b4|Rnf207
GO:0045670	regulation of osteoclast differentiation	2.4	Adam8|Calca|Car2|Mafb|Tnf|Ceacam1|Clec2g|Ubash3b|Il23a|Trem2|Fstl3|Gpr55
GO:1903131	mononuclear cell differentiation	2.4	Adam8|Bcl2|Prdm1|Bmp4|Camk4|Ccr2|Dpp4|Bcl11a|H2-Ab1|Hhex|Id2|Ifi204|Ighm|Il18|Il1a|Il18r1|Il4ra|Itm2a|Mafb|Lgals1|Myb|Pla2g2d|Pparg|Ptpn22|Rasgrp1|Rora|Ccl20|Shh|Sox13|Spn|Tnfaip3|Vnn1|Clcf1|Pglyrp2|Il36b|Il34|Il23a|Trem2|Slamf9|Nckap1l|Cyp26b1|Pglyrp3|Itgb8|Cracr2a|Pglyrp4|Skint1
GO:0007178	transmembrane receptor protein serine/threonine kinase signaling pathway	2.4	Acvrl1|Bmp4|Bmp6|Cav1|Cdkn1c|Cidea|Cited1|Dlx5|Fst|Fzd1|Gata6|Gdnf|Hpgd|Inhba|Dsg4|Ltbp3|Nbl1|Ccn3|Pdcd4|Ppara|Pparg|Rbpms|Ccl2|Tgfb2|Tgfb3|Vim|Nrep|Ldlrad4|Htra1|Sostdc1|Atoh8|Fstl3|Spred3|Amhr2|Peg10|Il17rd|Rgma|Itgb8
GO:0051235	maintenance of location	2.4	Abcg1|Plin2|Atp7b|Cav1|Ces1g|Cidea|Ccr5|Dmd|Ednra|Ces1e|F2r|Gja1|Hap1|Itpr1|Lgals1|Nbl1|Nfkbia|Ngf|P2rx7|Ppara|Pparg|Tmsb10|Tgfb2|Tnf|Dysf|Ero1a|Slc25a23|Dgat2|Ubash3b|Trem2|Ces1d|Ffar2|Ces1f|Ces1b
GO:0008203	cholesterol metabolic process	2.4	Abca1|Abcg1|Ces1g|Cftr|Ces1e|Fgf1|Mt3|Thrb|Sult2b1|Cubn|Dgat2|Serpina12|Cyp27a1|Ces1d|Apobr|Akr1d1|Ces1f|Ces1b
GO:0038084	vascular endothelial growth factor signaling pathway	2.4	Vegfd|Pdgfb|Pgf|Pik3cd|Vegfc|Adgra2|Tspan12|Ccbe1
GO:1903557	positive regulation of tumor necrosis factor superfamily cytokine production	2.4	Adam8|Ccr2|Ccr5|Il18|Il1a|Isl1|Lbp|Rasgrp1|Ccl2|Spn|Tlr1|Tnfrsf8|Il33|Il23a|Nod2
GO:0014902	myotube differentiation	2.4	Bcl2|Cd53|Dmd|Il4ra|Nfatc2|Ccn3|Ccl8|Shh|Six1|Dysf|Hacd1|Plekho1|Bhlhe41|Adgrb1|Il36g|Cyp26b1|Hottip
GO:0048608	reproductive structure development	2.4	Angpt1|Bcl2|Bik|Prdm1|Bmp4|Bmp6|Cdkn1c|Cdx2|Cftr|Cited1|Fosl1|Fst|Gja1|Gli2|Hey1|Foxa1|Hsd17b2|Id4|Il1a|Inhba|Krt19|Krt8|Kitl|Nos2|Pdgfb|Serpine1|Pparg|Ptn|Sema3a|Shh|Sprr2d|Stra6|Tgfb2|Vcam1|Wnt9b|Wnt7a|Osr1|Insl6|Htra1|Tcf23|Spink2|Ago4|Tex15|Peg10|Greb1l
GO:0002830	positive regulation of type 2 immune response	2.4	Il18|Il4ra|Clcf1|Il33|Nod2
GO:0072672	neutrophil extravasation	2.4	Adam8|Il1a|Pecam1|Ptger3|Jaml
GO:1900424	regulation of defense response to bacterium	2.4	Klk7|Klk5|Spink5|Nlrp10|Nod2
GO:0110096	cellular response to aldehyde	2.4	Aldh1a1|Aldh2|Akr1b8|Scnn1b|Aldh1a7
GO:0002689	negative regulation of leukocyte chemotaxis	2.4	Dpp4|Nbl1|Ccn3|Padi2|Ccl2
GO:0060391	positive regulation of SMAD protein signal transduction	2.4	Bmp4|Bmp6|Pparg|Rbpms|Tgfb3
GO:0070293	renal absorption	2.4	Aqp3|Aqp4|Aqp7|Kcnq1|Wnk4
GO:0034764	positive regulation of transmembrane transport	2.4	Atp1b1|Bmp4|Cacna2d1|Car2|Cftr|Dmd|Ednra|F2r|Hap1|Kcnj2|Kcnq1|Nr4a3|P2rx7|Plcb1|Ccl2|Slc34a1|Rgs7|Stk39|Kcne3|Klf15|Wnk4|Ace2|Trem2|Glrx|Lrrc26|Cracr2a|Rnf207
GO:0032944	regulation of mononuclear cell proliferation	2.4	Aif1|Bcl2|Prdm1|Bmp4|Ccr2|H2-Ab1|Ighm|Il18|Il1a|Nfatc2|Pla2g2d|Ptpn22|Shh|Spn|Tnfrsf4|Vcam1|Ceacam1|Pla2g2f|Clcf1|Pdcd1lg2|Il23a|Gpnmb|Nckap1l|Cblb|Vtcn1|Pde5a|Mndal
GO:0002573	myeloid leukocyte differentiation	2.4	Adam8|Bmp4|Calca|Camk4|Car2|Cbfa2t3|Hhex|Id2|Ifi204|Mafb|Kitl|Plcb1|Pparg|Tnf|Ccn4|Ceacam1|Clec2g|Ubash3b|Il34|Il23a|Trem2|Fstl3|Gpr55|Pla2g3|Itgb8|Cd101
GO:0019233	sensory perception of pain	2.4	Calca|Ccr2|Ednra|F2r|Fgfr1|Il18|Il1a|Fabp5|Mmp24|Ngf|Ngfr|Ccn3|P2rx7|Ccl2|Aloxe3|Bace1|Mgll|Il33
GO:0045471	response to ethanol	2.4	Adh1|Adh7|Aldh1a1|Aldh2|Apobec1|Bcl2|Hoxa1|Hpgd|Htr1b|Ccl7|Shh|Unc79
GO:1904064	positive regulation of cation transmembrane transport	2.4	Atp1b1|Bmp4|Cacna2d1|Dmd|Ednra|F2r|Hap1|Kcnj2|Kcnq1|Plcb1|Ccl2|Rgs7|Kcne3|Wnk4|Ace2|Trem2|Glrx|Lrrc26|Cracr2a|Rnf207
GO:0007405	neuroblast proliferation	2.4	Fgfr1|Id4|Ascl1|Prl2c2|Ptn|Shh|Sox5|Vegfc|Akna|Dagla|Tafa1
GO:0002225	positive regulation of antimicrobial peptide production	2.4	Klk7|Klk5|Nod2
GO:0060662	salivary gland cavitation	2.4	Edar|Shh|Tgm2
GO:0010891	negative regulation of sequestering of triglyceride	2.4	Ppara|Pparg|Trem2
GO:0071926	endocannabinoid signaling pathway	2.4	Alox8|Mgll|Dagla
GO:0060605	tube lumen cavitation	2.4	Edar|Shh|Tgm2
GO:0060232	delamination	2.4	Abca12|Akna|Cdsn
GO:0000270	peptidoglycan metabolic process	2.4	Pglyrp2|Pglyrp3|Pglyrp4
GO:0072177	mesonephric duct development	2.4	Wnt9b|Osr1|Greb1l
GO:0061038	uterus morphogenesis	2.4	Stra6|Wnt9b|Wnt7a
GO:0098920	retrograde trans-synaptic signaling by lipid	2.4	Fabp5|Plcb1|Dagla
GO:0060684	epithelial-mesenchymal cell signaling	2.4	Bmp4|Foxa1|Shh
GO:0098921	retrograde trans-synaptic signaling by endocannabinoid	2.4	Fabp5|Plcb1|Dagla
GO:1902083	negative regulation of peptidyl-cysteine S-nitrosylation	2.4	Dmd|Ncoa7|Atp2b4
GO:0002434	immune complex clearance	2.4	Cfh|Ccr2|Ccl2
GO:0032898	neurotrophin production	2.4	Hap1|Pcsk6|Shh
GO:0009253	peptidoglycan catabolic process	2.4	Pglyrp2|Pglyrp3|Pglyrp4
GO:0032649	regulation of interferon-gamma production	2.4	Ccr2|Il18|Il18r1|Isl1|Ptpn22|Rasgrp1|Tnf|Sh2d1b1|Il36rn|Pglyrp2|Pdcd1lg2|Il33|Il23a|Pglyrp3|Nod2|Pglyrp4
GO:0032414	positive regulation of ion transmembrane transporter activity	2.4	Atp1b1|Bmp4|Cacna2d1|Cftr|Dmd|Hap1|Plcb1|Ccl2|Stk39|Kcne3|Wnk4|Trem2|Glrx|Lrrc26|Cracr2a|Rnf207
GO:1902652	secondary alcohol metabolic process	2.4	Abca1|Abcg1|Ces1g|Cftr|Ces1e|Fgf1|Fgfr1|Mt3|Thrb|Sult2b1|Cubn|Dgat2|Serpina12|Cyp27a1|Ces1d|Apobr|Akr1d1|Ces1f|Ces1b
GO:1904707	positive regulation of vascular associated smooth muscle cell proliferation	2.4	Hpgd|Htr1b|Igfbp5|Mmp9|Nr4a3|Pdgfb|Tnf
GO:2000406	positive regulation of T cell migration	2.4	Adam8|Aif1|Ccr2|Ccl20|Spn|Stk39|Cxcl13
GO:0099560	synaptic membrane adhesion	2.4	Sparcl1|Il1rap|Nrxn1|Flrt3|Ntng1|Ntng2|Nrg1
GO:0060479	lung cell differentiation	2.4	Eya1|Gata6|Foxa1|Ascl1|Thrb|Agr2|Insc
GO:0090504	epiboly	2.4	Acvrl1|Pdpn|Mmp12|Scnn1b|Wnt7a|Phldb2|Arhgap24
GO:0071560	cellular response to transforming growth factor beta stimulus	2.4	Acvrl1|Cav1|Cdkn1c|Cidea|Cited1|Col4a2|Gdnf|Hpgd|Ltbp3|Serpine1|Ppara|Pparg|Ppargc1a|Ccl2|Sox5|Tgfb2|Tgfb3|Nrep|Ldlrad4|Htra1|Spred3|Amhr2|Peg10|Il17rd|Itgb8
GO:0048736	appendage development	2.4	Bmp4|Crabp2|Dlx5|Mecom|Fgfr1|Gas1|Gja1|Gli2|Itga6|Shh|Sall3|Tbx2|Tgfb2|Wnt3|Wnt7a|Osr1|Fuz|Osr2|Rarb|Fras1|Cyp26b1|Sp8|Hottip
GO:0060173	limb development	2.4	Bmp4|Crabp2|Dlx5|Mecom|Fgfr1|Gas1|Gja1|Gli2|Itga6|Shh|Sall3|Tbx2|Tgfb2|Wnt3|Wnt7a|Osr1|Fuz|Osr2|Rarb|Fras1|Cyp26b1|Sp8|Hottip
GO:0070169	positive regulation of biomineral tissue development	2.4	Bmp4|Bmp6|Cftr|P2rx7|Ptn|Osr1|Osr2|Adgrv1|Odaph
GO:0072091	regulation of stem cell proliferation	2.4	Bmp4|Fbln1|Fgfr1|Cxcl1|Ltbp3|Kitl|Ngf|Ovol1|Vegfc
GO:1904035	regulation of epithelial cell apoptotic process	2.4	Angpt1|Bmp4|Hmox1|Ngf|Pdcd4|Serpine1|Ppara|Ppargc1a|Scg2|Ccl2|Sema5a|Tnf|Tnfaip3
GO:0015711	organic anion transport	2.4	Ces1g|Cftr|Ces1e|Gja1|Pdpn|Htr1b|Il1a|Nos2|P2rx7|Abcb4|Pla2g2d|Ptger3|Rgs2|Slc16a7|Abcg2|Ceacam1|Pla2g2f|Slc4a4|Aqp9|Slc16a9|Slc39a8|Nmb|Ace2|Slc44a4|Slc10a6|Slc16a3|Slco2b1|Slc6a20a|Ces1d|Slco4c1|Ces1f|Pla2g3|Abcc4|Pla2g4f|Ces1b
GO:1903055	positive regulation of extracellular matrix organization	2.4	Pdpn|Ddr2|Sema5a|Tgfb2|Efemp2|Phldb2
GO:0060065	uterus development	2.4	Cdkn1c|Stra6|Tgfb2|Wnt9b|Wnt7a|Greb1l
GO:0008207	C21-steroid hormone metabolic process	2.4	Bmp6|Ppargc1a|Scnn1b|Dkk3|Akr1c21|Akr1c14|Akr1d1|Dhrs9
GO:0086002	cardiac muscle cell action potential involved in contraction	2.4	Cacna2d1|Cav1|Dsc2|Kcnj2|Kcnq1|Kcne3|Dsp|Rnf207
GO:0036230	granulocyte activation	2.4	Cxcr2|Ccr2|Dnase1l3|Il18|Il18rap|Itgb2|Scnn1b|Enpp3
GO:0086009	membrane repolarization	2.4	Atp1b1|Cacna2d1|Cav1|Gja1|Kcnj2|Kcnq1|Kcne3|Rnf207
GO:0009100	glycoprotein metabolic process	2.4	Bcl2|Entpd5|Fut4|Fut9|Itm2a|Mgat3|Mmp12|Mt3|Pcsk6|Plcb1|St8sia1|St8sia4|B3galt2|Hs6st2|Ramp1|St3gal6|Aqp11|Uggt2|Slc39a8|Tmtc4|Il33|Chsy3|Ndst3|B3gnt9|Chst10|Fut10|Engase|St8sia5|B3gnt7|Man1c1|Csgalnact1|Mgat5b|Mgat4a
GO:0014015	positive regulation of gliogenesis	2.3	Id2|Enpp2|Pparg|Ptn|Ptprz1|Shh|Tnf|Vim|Clcf1|Il34|Il33|Nrg1
GO:0097305	response to alcohol	2.3	Adh1|Adh7|Aldh1a1|Aldh2|Apobec1|Bcl2|Ces1g|Cftr|Ccr5|Ces1e|Gnai1|Gpld1|Hoxa1|Hpgd|Htr1b|Inhba|Ptger3|Scnn1b|Ccl7|Shh|Dynap|Ces1d|Unc79|Ces1f|Ces1b
GO:0062197	cellular response to chemical stress	2.3	Aif1|Aldh2|Aqp5|Rhob|Bcl2|Bmp4|Bnip3|Cav1|Cyp1b1|Fzd1|Gpr37|Gsr|Hmox1|Mgat3|Mmp3|Mmp9|Mt3|Ngfr|Nr4a3|Pde8a|Pdk2|Ppargc1a|Tnfaip3|Vnn1|Dysf|Stk39|Slc25a23|Prr5l|Trem2|Glrx|Serpinb6c|Ncoa7|Rbm11
GO:0050671	positive regulation of lymphocyte proliferation	2.3	Aif1|Bcl2|Ccr2|Ighm|Il18|Il1a|Nfatc2|Ptpn22|Shh|Spn|Tnfrsf4|Vcam1|Ceacam1|Clcf1|Pdcd1lg2|Il23a|Nckap1l|Vtcn1
GO:0043535	regulation of blood vessel endothelial cell migration	2.3	Acvrl1|Angpt1|Angpt2|Fgfr1|Hmox1|Pdgfb|Prl2c2|Pparg|Tnf|Vegfc|Amot|Rhoj|Atp2b4
GO:0045088	regulation of innate immune response	2.3	Adam8|Dpp4|Ifi204|Il18rap|Lbp|Mmp12|Pparg|Rasgrp1|Otop1|Tnfaip3|Ceacam1|Sh2d1b1|Serpinb1a|Irak3|Trim12a|Trem2|A2m|Ffar2|Ifi209|Nod2|Nlrc3|Trim12c|Aim2|Mndal
GO:0002761	regulation of myeloid leukocyte differentiation	2.3	Adam8|Calca|Car2|Id2|Mafb|Kitl|Tnf|Ceacam1|Clec2g|Ubash3b|Il34|Il23a|Trem2|Fstl3|Gpr55|Pla2g3|Cd101
GO:0032490	detection of molecule of bacterial origin	2.3	Lbp|Tlr1|Trem2|Nod2
GO:0051798	positive regulation of hair follicle development	2.3	Fst|Krt17|Tgfb2|Tnf
GO:0046689	response to mercury ion	2.3	Fn1|Slc34a1|Aqp9|Gatm
GO:0072124	regulation of glomerular mesangial cell proliferation	2.3	Bmp4|C3ar1|Pdgfb|Serpinb7
GO:0043587	tongue morphogenesis	2.3	Shh|Six1|Fuz|Cyp26b1
GO:0060430	lung saccule development	2.3	Gata6|Foxa1|Ltbp3|Stra6
GO:0086013	membrane repolarization during cardiac muscle cell action potential	2.3	Kcnj2|Kcnq1|Kcne3|Rnf207
GO:0071281	cellular response to iron ion	2.3	Bmp6|Gpld1|Hmox1|Slc40a1
GO:1900426	positive regulation of defense response to bacterium	2.3	Klk7|Klk5|Nlrp10|Nod2
GO:0048483	autonomic nervous system development	2.3	Ednra|Fn1|Gdnf|Hoxa1|Ascl1|Sema3a|Six1|Vcam1|Nav2
GO:0045907	positive regulation of vasoconstriction	2.3	Cav1|F2r|Faah|Gja1|Pdgfb|Ptger3|Mgll|Pde5a|Smtnl2
GO:2000351	regulation of endothelial cell apoptotic process	2.3	Angpt1|Bmp4|Pdcd4|Serpine1|Scg2|Ccl2|Sema5a|Tnf|Tnfaip3
GO:0110151	positive regulation of biomineralization	2.3	Bmp4|Bmp6|Cftr|P2rx7|Ptn|Osr1|Osr2|Adgrv1|Odaph
GO:0045446	endothelial cell differentiation	2.3	Acvrl1|Bmp4|Bmp6|Cldn1|Dmd|Pdpn|Hey1|Pecam1|Plcb1|Stc1|Tie1|Tnf|Ceacam1|Atoh8|Nrg1
GO:0003014	renal system process	2.3	Aqp3|Aqp4|Aqp7|Bcl2|Bmp4|Ednra|F2r|Gja1|Kcnq1|Nppb|Pdgfb|Ptger3|Stc1|Wnk4|Atp6v1b1
GO:0002832	negative regulation of response to biotic stimulus	2.3	Prdm1|Ifi204|Ltf|Mmp12|Pparg|Otop1|Tnfaip3|Ceacam1|Sh2d1b1|Htra1|Tspan6|Spink5|Irak3|A2m|Nlrc3
GO:0072089	stem cell proliferation	2.3	Bmp4|Mecom|Fbln1|Fgfr1|Cxcl1|Ltbp3|Kitl|Ngf|Ovol1|Six2|Vegfc|Wnt3
GO:1902893	regulation of pri-miRNA transcription by RNA polymerase II	2.3	Bmp4|Fosl1|Gata6|Ngfr|Pdgfb|Prl2c2|Ppara|Pparg|Tgfb2|Tnf|Prl8a9|Atoh8
GO:0030111	regulation of Wnt signaling pathway	2.3	Cav1|Cmah|Dlx5|Lgr5|Fzd1|Hhex|Isl1|Ctnnd2|Cdk14|Ptpru|Sema5a|Shh|Sox13|Tle2|Tnfaip3|Ccn4|Wnt3|Dkkl1|Dkk3|Scel|Sostdc1|Klf15|Fuz|Zbed3|Nkd2|Notum|Adgra2|Rbms3|Shisa2|Lgr6|Dixdc1|Apcdd1
GO:0060317	cardiac epithelial to mesenchymal transition	2.3	Acvrl1|Bmp4|Has2|Hey1|Pdcd4|Tgfb2|Tgfb3
GO:0090276	regulation of peptide hormone secretion	2.3	Abcg1|Cftr|Gja1|Glul|Gpld1|Gpr27|Ica1|Isl1|Kcnq1|Nos2|Ccn3|Nrxn1|Fam3d|Pparg|Ptger3|Tnf|Clcf1|Abca12|Glrx|Gck|Ildr1|Ffar2|Sybu|Gipr|Kalrn
GO:1905209	positive regulation of cardiocyte differentiation	2.3	Bmp4|Efnb2|Gata6|Tgfb2|Nrg1
GO:0010002	cardioblast differentiation	2.3	Gata6|Isl1|Tbx2|Tgfb2|Nrg1
GO:0032823	regulation of natural killer cell differentiation	2.3	Prdm1|Rasgrp1|Pglyrp2|Pglyrp3|Pglyrp4
GO:1901741	positive regulation of myoblast fusion	2.3	Cd53|Il4ra|Nfatc2|Ccl8|Adgrb1
GO:0006525	arginine metabolic process	2.3	Nos2|Slc7a7|Slc39a8|Ddah1|Atp2b4
GO:0060231	mesenchymal to epithelial transition	2.3	Bmp4|Cited1|Gdnf|Six2|Wnt9b
GO:1904754	positive regulation of vascular associated smooth muscle cell migration	2.3	Igfbp5|Nr4a3|Pdgfb|Dock5|Dock4
GO:0010544	negative regulation of platelet activation	2.3	Pdgfb|Ptger3|Ceacam1|C1qtnf1|Ubash3b
GO:0045821	positive regulation of glycolytic process	2.3	Entpd5|Gapdhs|P2rx7|Slc4a4|Gck
GO:1904251	regulation of bile acid metabolic process	2.3	Ces1g|Ces1e|Ces1d|Ces1f|Ces1b
GO:0072678	T cell migration	2.3	Adam8|Aif1|Ccr2|Ccl2|Ccl20|Spn|Stk39|Cxcl13|Cxcl16|2610528A11Rik
GO:0032720	negative regulation of tumor necrosis factor production	2.3	Acp5|Cidea|Lbp|Ptpn22|Tnfaip3|Irak3|Trem2|Gpnmb|Nod2|Nlrc3
GO:0046467	membrane lipid biosynthetic process	2.3	Alox12b|P2rx7|St8sia4|Aloxe3|B3galt2|Hacd1|B4galt6|Sptssb|Hacd4|Degs2|Elovl7|Elovl4|Acer1|St8sia5|Sptlc3|Pnpla1
GO:0002790	peptide secretion	2.3	Abca1|Abcg1|Cftr|Gja1|Glul|Gpld1|Gpr27|Ica1|Isl1|Kcnq1|Mmp7|Nos2|Ccn3|Nrxn1|Fam3d|Pparg|Ptger3|S100a8|S100a9|Tnf|Rab11fip5|Clcf1|Abca12|Glrx|Gck|Ildr1|Ffar2|Sybu|Gipr|Kalrn
GO:0009117	nucleotide metabolic process	2.3	Adssl1|Ak4|Cbfa2t3|Entpd5|Fbp1|Gapdhs|Ier3|Nos2|Nppb|Nppc|P2rx7|Pdk2|Ppara|Ppargc1a|Rora|Acsm3|Uox|Nt5e|Papss2|Acot1|Sult2b1|Slc4a4|Pfkp|Acss2|Them5|Gmpr|Dgat2|Acss1|Nudt16|Urah|Trem2|Enpp5|Pid1|Gck|Ces1d|Acsm1|Acnat2|Enpp3|Slc2a6|Ampd1|Acnat1|Pde5a
GO:0032528	microvillus organization	2.3	Prl2c2|Vil1|Podxl|Espn|Pls1|Tnik
GO:0001780	neutrophil homeostasis	2.3	Cfh|Cxcr2|Ccr2|Mecom|Il18|Pik3cd
GO:0060143	positive regulation of syncytium formation by plasma membrane fusion	2.3	Cd53|Il4ra|Nfatc2|Ccl8|Trem2|Adgrb1
GO:0051147	regulation of muscle cell differentiation	2.3	Bcl2|Bmp4|Efnb2|Id2|Nfatc2|Ccn3|Pdcd4|Pdgfb|Ppara|Rgs2|Shh|Ccn4|Efemp2|Tcf23|Bhlhe41|Nrg1|Cyp26b1|Olfm2
GO:0032946	positive regulation of mononuclear cell proliferation	2.3	Aif1|Bcl2|Ccr2|Ighm|Il18|Il1a|Nfatc2|Ptpn22|Shh|Spn|Tnfrsf4|Vcam1|Ceacam1|Clcf1|Pdcd1lg2|Il23a|Nckap1l|Vtcn1
GO:0021675	nerve development	2.3	Dmd|Gabrb3|Hoxa1|Isl1|Mafb|Ngf|Ngfr|Sema3a|Six1|Vcam1|Nav2|Unc13a
GO:0050714	positive regulation of protein secretion	2.3	Abcg1|Ang2|Cftr|Gja1|Glul|Gpld1|Gpr27|Il1a|Isl1|Mmp13|P2rx7|Tgfb2|Tgfb3|Vegfc|Trem2|Glrx|Gck|Sybu|Gipr
GO:0097237	cellular response to toxic substance	2.3	Aldh1a1|Aldh2|Akr1b8|Gstm6|Mt3|Abcg2|Aldh1a7|Abtb2|Ppp1r9a
GO:0048880	sensory system development	2.3	Acvrl1|Aldh1a1|Aqp5|Bcl2|Prdm1|Bmp4|Bmp6|Cdkn1c|Cfh|Cnga3|Col4a1|Cryab|Cyp1b1|Gas1|Gja1|Inhba|Isl1|Maf|Meis2|Meis3|Pde6b|Pdgfb|Ptn|Rom1|Shh|Stra6|Tbx2|Tgfb2|Thrb|Vim|Rhoj|Spred3|Osr2|Nhs|Megf11|Rarb|Plaat3|Cc2d2a|Rab11fip4|Tspan12|Arhgef15
GO:0002437	inflammatory response to antigenic stimulus	2.2	Cxcr2|Pla2g2d|Rasgrp1|Spn|Tnf|Il36a|Il36rn|Il36b|Trem2|Il36g|Nod2
GO:0044242	cellular lipid catabolic process	2.2	Cyp1b1|Faah|Akr1b8|Gpld1|Hao1|Mt3|Enpp2|Plcb1|Mgll|Aadac|Gdpd3|Pla2g4d|Ces1d|Adtrp|Acer1|Cyp26b1|Ces1f|Dagla|Pla2g4f|Etfbkmt|Pla2g4e|Pnpla1|Plb1|Abhd12b
GO:0090101	negative regulation of transmembrane receptor protein serine/threonine kinase signaling pathway	2.2	Cav1|Cidea|Fst|Fzd1|Nbl1|Ccn3|Ppara|Pparg|Tgfb3|Ldlrad4|Htra1|Sostdc1|Fstl3|Spred3|Peg10|Il17rd
GO:1903556	negative regulation of tumor necrosis factor superfamily cytokine production	2.2	Acp5|Cidea|Lbp|Ptpn22|Tnfaip3|Irak3|Trem2|Gpnmb|Nod2|Nlrc3
GO:0019722	calcium-mediated signaling	2.2	Atp1b1|Cxcr2|Ccr3|Ccr2|Ccr5|Defb1|Dmd|Fhl2|Itpr1|Nfatc2|Pdk2|Ccl20|Tnf|Vcam1|Sgcd|Ceacam1|Homer2|Trem2|Nrg1|Samd14|Ppp1r9a|Atp2b4
GO:0032412	regulation of ion transmembrane transporter activity	2.2	Atp1b1|Bmp4|Cacna2d1|Cav1|Cftr|Dmd|Stom|Hap1|Kcnq1|Mmp9|Nrxn1|Plcb1|Ppargc1a|Ccl2|Osr1|Dysf|Stk39|Rrad|Kcne3|Gpr35|Smim6|Wnk4|Trem2|Glrx|Lrrc26|Hecw2|Cracr2a|Rnf207
GO:0035136	forelimb morphogenesis	2.2	Crabp2|Mecom|Shh|Sall3|Wnt3|Wnt7a|Osr1|Osr2
GO:0006509	membrane protein ectodomain proteolysis	2.2	Adam8|Gpld1|Mmp7|P2rx7|Timp2|Tnf|Bace1|Rgma
GO:0002686	negative regulation of leukocyte migration	2.2	Dpp4|Nbl1|Ccn3|Padi2|Plcb1|Ccl2|Il33|Adtrp
GO:0035115	embryonic forelimb morphogenesis	2.2	Crabp2|Mecom|Shh|Wnt3|Wnt7a|Osr1|Osr2
GO:0034763	negative regulation of transmembrane transport	2.2	Cav1|Kcnq1|Fabp5|Mmp9|Ptger3|Rgs2|Tgfb2|Tnf|Osr1|Dysf|Stk39|Rrad|Kcne3|Gpr35|Smim6|Pid1|Hecw2
GO:0003007	heart morphogenesis	2.2	Acvrl1|Angpt1|Bmp4|Eln|Eya1|Fhl2|Fzd1|Gata6|Gja1|Has2|Hey1|Id2|Isl1|Pdcd4|Dhrs3|Shh|Six1|Tbx2|Tgfb2|Tgfb3|Tnnt2|Uty|Asb2|Dsp|Myh7|Nrg1|Adgrg6|Rarb|Flrt2
GO:0061614	pri-miRNA transcription by RNA polymerase II	2.2	Bmp4|Fosl1|Gata6|Ngfr|Pdgfb|Prl2c2|Ppara|Pparg|Tgfb2|Tnf|Prl8a9|Atoh8
GO:0050769	positive regulation of neurogenesis	2.2	Crabp2|Bcl11a|Fn1|Hap1|Id2|Ascl1|Map6|Neurl1a|Ngf|Enpp2|Prl2c2|Pparg|Ptn|Ptprz1|Sema5a|Sema7a|Shh|Tgm2|Tnf|Vegfc|Vim|Wnt3|Clcf1|Il34|Il33|Nrg1|Dixdc1|Cdkl5|Kalrn|Tnik
GO:0006939	smooth muscle contraction	2.2	Calca|Cav1|Ednra|F2r|Gdnf|Htr1d|Ptger3|Rgs2|Scnn1b|Tbx2|Calcrl|Dock5|Cald1|Dock4|Atp2b4
GO:0038061	NIK/NF-kappaB signaling	2.2	Edar|Il18|Il18r1|Ccn3|Pdcd4|Ptpn22|Tlr1|Tnf|Tspan6|Tcim|Trem2|Glrx|Nr3c2|Nod2|Nlrc3
GO:0034637	cellular carbohydrate biosynthetic process	2.2	Fbp2|Fbp1|Fut9|Gys1|Has2|Gyg|Ndst3|B3gnt9|Gck|B3gnt7|Csgalnact1
GO:0048678	response to axon injury	2.2	Bcl2|Gap43|Ptn|Shh|Dpysl3|Nrep|Flrt3|Trem2|Nrg1|Rgma|Klk8
GO:0048645	animal organ formation	2.2	Bmp4|Eya1|Fgf1|Fgfr1|Gata6|Gdnf|Gli2|Hhex|Isl1|Shh|Six1
GO:0048663	neuron fate commitment	2.2	Bmp4|Eya1|Gli2|Foxa1|Id2|Isl1|Ascl1|Shh|Six1|Tgfb2|Nrg1
GO:0034766	negative regulation of ion transmembrane transport	2.2	Cav1|Kcnq1|Mmp9|Ptger3|Rgs2|Tgfb2|Osr1|Dysf|Stk39|Rrad|Kcne3|Gpr35|Smim6|Hecw2
GO:0001974	blood vessel remodeling	2.2	Acvrl1|Angpt2|Ccr2|Eln|Gja1|Il18|Nos2|Tgfb2|Ceacam1
GO:0045687	positive regulation of glial cell differentiation	2.2	Id2|Enpp2|Pparg|Ptn|Ptprz1|Shh|Clcf1|Il34|Il33
GO:0048701	embryonic cranial skeleton morphogenesis	2.2	Bmp4|Gas1|Hoxa1|Six1|Six2|Tgfb2|Tgfb3|Wnt9b|Fuz
GO:0045661	regulation of myoblast differentiation	2.2	Bmp4|Cd53|Il18|Plcb1|Prl2c2|Ccl8|Tnf|Sostdc1|Boc|Il36g
GO:0051148	negative regulation of muscle cell differentiation	2.2	Id2|Nfatc2|Ccn3|Pdcd4|Pdgfb|Ppara|Rgs2|Shh|Tcf23|Bhlhe41
GO:0015909	long-chain fatty acid transport	2.2	Plin2|Fabp4|Fabp2|Fabp5|Pla2g2d|Pparg|Pla2g2f|Nmb|Pla2g3|Pla2g4f
GO:0030902	hindbrain development	2.2	Bcl2|Cdk5r1|Cntn1|Gabrb3|Gas1|Gli2|Hap1|Hoxa1|Slc6a4|Mafb|Ascl1|Nrxn1|Rora|Shh|Wnt7a|Sez6l|Faim2|Nav2|Ophn1|Dixdc1
GO:0060099	regulation of phagocytosis, engulfment	2.2	Alox15|Lbp|Pparg|Trem2|Nckap1l
GO:0032495	response to muramyl dipeptide	2.2	Nfkbia|Ptpn22|Tnfaip3|Vim|Nod2
GO:0045986	negative regulation of smooth muscle contraction	2.2	Calca|Rgs2|Calcrl|Dock5|Dock4
GO:0072189	ureter development	2.2	Bmp4|Mecom|Shh|Six1|Osr1
GO:0032310	prostaglandin secretion	2.2	Il1a|Nos2|P2rx7|Pla2g3|Abcc4
GO:0010893	positive regulation of steroid biosynthetic process	2.2	Abcg1|Bmp6|Fgf1|Il1a|Ppargc1a|Tnf
GO:0060037	pharyngeal system development	2.2	Bmp4|Eya1|Isl1|Six1|Tgfb2|Ripply3
GO:0048745	smooth muscle tissue development	2.2	Bmp4|Shh|Six1|Stra6|Osr1|Efemp2
GO:0086005	ventricular cardiac muscle cell action potential	2.2	Cav1|Dsc2|Kcnq1|Kcne3|Dsp|Rnf207
GO:0060445	branching involved in salivary gland morphogenesis	2.2	Fgfr1|Pdgfb|Sema3a|Shh|Tgm2|Tnf
GO:1904706	negative regulation of vascular associated smooth muscle cell proliferation	2.2	Hmox1|Pdcd4|Pparg|Rgs5|Tgfb3|Efemp2
GO:0019229	regulation of vasoconstriction	2.2	Cav1|F2r|Faah|Gja1|Pdgfb|Ptger3|Mgll|Dock5|Dock4|Dusp5|Pde5a|Smtnl2
GO:0003151	outflow tract morphogenesis	2.2	Bmp4|Eln|Eya1|Fzd1|Gata6|Hey1|Isl1|Dhrs3|Six1|Tbx2|Tgfb2|Rarb
GO:0051092	positive regulation of NF-kappaB transcription factor activity	2.2	Adam8|Cav1|Il18|Il18rap|Il1rap|Il18r1|Itgb2|Ltf|Tnf|Tnfrsf8|Ror1|Trim15|Irak3|Trim12a|Card14|Nod2|Trim12c|Aim2
GO:0032725	positive regulation of granulocyte macrophage colony-stimulating factor production	2.2	Il18|Isl1|Rasgrp1|Il23a
GO:0046462	monoacylglycerol metabolic process	2.2	Faah|Mgll|Dgat2|Abhd12b
GO:0009404	toxin metabolic process	2.2	Cyp1a1|Cyp1b1|Gsta3|Fmo2
GO:0042761	very long-chain fatty acid biosynthetic process	2.2	Hacd1|Hacd4|Elovl7|Elovl4
GO:0072110	glomerular mesangial cell proliferation	2.2	Bmp4|C3ar1|Pdgfb|Serpinb7
GO:0045603	positive regulation of endothelial cell differentiation	2.2	Acvrl1|Bmp4|Bmp6|Atoh8
GO:0110095	cellular detoxification of aldehyde	2.2	Aldh1a1|Aldh2|Akr1b8|Aldh1a7
GO:0006040	amino sugar metabolic process	2.2	Aldh1a1|Mgat3|Aldh1a7|Gne|Chst2|Gnpda2|Chit1|Csgalnact1
GO:1903115	regulation of actin filament-based movement	2.2	Cav1|Dsc2|Pdpn|Kcnj2|Ptger3|Stc1|Tnnt2|Dsp
GO:0031952	regulation of protein autophosphorylation	2.2	Cav1|Epha7|Gfra2|Ngf|Pdgfb|Vegfc|Gpnmb|Nrg1
GO:0008206	bile acid metabolic process	2.2	Ces1g|Ces1e|Fabp6|Cyp27a1|Ces1d|Akr1d1|Ces1f|Ces1b
GO:1904019	epithelial cell apoptotic process	2.2	Angpt1|Bmp4|Hmox1|Krt8|Ngf|Pdcd4|Serpine1|Ppara|Ppargc1a|Scg2|Ccl2|Sema5a|Tnf|Tnfaip3|Tmtc4
GO:0042472	inner ear morphogenesis	2.2	Dlx5|Eya1|Fgfr1|Gli2|Hoxa1|Ush1g|Kcnq1|Mafb|Nr4a3|Six1|Otop1|Pls1|Atp6v1b1|Lrig3|Myo3a
GO:0006672	ceramide metabolic process	2.2	Alox12b|P2rx7|St8sia4|Aloxe3|B3galt2|B4galt6|Sptssb|Degs2|Abca12|Acer1|Sptlc3|Itgb8|Pnpla1
GO:0010660	regulation of muscle cell apoptotic process	2.2	Bcl2|Bnip3|Cav1|Cftr|Cxcr2|Gata6|Hmox1|Lifr|Pdcd4|Pparg|Acot1|Fndc1|Nrg1
GO:0009135	purine nucleoside diphosphate metabolic process	2.2	Cbfa2t3|Entpd5|Fbp1|Gapdhs|Ier3|P2rx7|Ppara|Ppargc1a|Nt5e|Slc4a4|Pfkp|Nudt16|Gck|Slc2a6
GO:0009179	purine ribonucleoside diphosphate metabolic process	2.2	Cbfa2t3|Entpd5|Fbp1|Gapdhs|Ier3|P2rx7|Ppara|Ppargc1a|Nt5e|Slc4a4|Pfkp|Nudt16|Gck|Slc2a6
GO:0046890	regulation of lipid biosynthetic process	2.2	Abcg1|Bmp6|Ces1g|Ces1e|Fgf1|Gpld1|Il1a|Fabp5|Pdgfb|Ppara|Ppargc1a|Tnf|Ceacam1|Dkkl1|Dkk3|Dgat2|Serpina12|Ces1d|Trib3|Ces1f|Pla2g3|Ces1b
GO:0007179	transforming growth factor beta receptor signaling pathway	2.2	Acvrl1|Cav1|Cdkn1c|Cidea|Cited1|Gdnf|Hpgd|Ltbp3|Ppara|Pparg|Ccl2|Tgfb2|Tgfb3|Nrep|Ldlrad4|Htra1|Spred3|Amhr2|Peg10|Il17rd|Itgb8
GO:0035766	cell chemotaxis to fibroblast growth factor	2.2	Fgf1|Fgfr1|Cxcl13
GO:0042904	9-cis-retinoic acid biosynthetic process	2.2	Aldh1a1|Cyp1a1|Dhrs9
GO:0061302	smooth muscle cell-matrix adhesion	2.2	Serpine1|Plau|Efemp2
GO:0035768	endothelial cell chemotaxis to fibroblast growth factor	2.2	Fgf1|Fgfr1|Cxcl13
GO:0052651	monoacylglycerol catabolic process	2.2	Faah|Mgll|Abhd12b
GO:0060754	positive regulation of mast cell chemotaxis	2.2	Vegfd|Pgf|Vegfc
GO:0002760	positive regulation of antimicrobial humoral response	2.2	Klk7|Klk5|Nod2
GO:2000544	regulation of endothelial cell chemotaxis to fibroblast growth factor	2.2	Fgf1|Fgfr1|Cxcl13
GO:0072161	mesenchymal cell differentiation involved in kidney development	2.2	Bmp4|Six2|Osr1
GO:0042905	9-cis-retinoic acid metabolic process	2.2	Aldh1a1|Cyp1a1|Dhrs9
GO:0098915	membrane repolarization during ventricular cardiac muscle cell action potential	2.2	Kcnq1|Kcne3|Rnf207
GO:0042297	vocal learning	2.2	Nrxn1|Nrxn2|Stra6
GO:0098596	imitative learning	2.2	Nrxn1|Nrxn2|Stra6
GO:0060664	epithelial cell proliferation involved in salivary gland morphogenesis	2.2	Pdgfb|Shh|Tnf
GO:0072679	thymocyte migration	2.2	Adam8|Ccr2|Ccl20
GO:1905064	negative regulation of vascular associated smooth muscle cell differentiation	2.2	Nfatc2|Pdcd4|Pdgfb
GO:1901166	neural crest cell migration involved in autonomic nervous system development	2.2	Fn1|Gdnf|Sema3a
GO:1904847	regulation of cell chemotaxis to fibroblast growth factor	2.2	Fgf1|Fgfr1|Cxcl13
GO:0044341	sodium-dependent phosphate transport	2.2	Slc34a1|Slc34a2|Stc2
GO:2001012	mesenchymal cell differentiation involved in renal system development	2.2	Bmp4|Six2|Osr1
GO:0003097	renal water transport	2.2	Aqp3|Aqp4|Aqp7
GO:1900371	regulation of purine nucleotide biosynthetic process	2.2	Ak4|Nos2|Pdk2|Ppara|Ppargc1a|Trem2|Pid1
GO:0033005	positive regulation of mast cell activation	2.2	Cftr|Il4ra|Nr4a3|Nppc|Tslp|Cd300lb|Pla2g3
GO:0007435	salivary gland morphogenesis	2.2	Edar|Fgfr1|Pdgfb|Sema3a|Shh|Tgm2|Tnf
GO:0030808	regulation of nucleotide biosynthetic process	2.2	Ak4|Nos2|Pdk2|Ppara|Ppargc1a|Trem2|Pid1
GO:0032692	negative regulation of interleukin-1 production	2.2	Acp5|Aqp4|Tnfaip3|Ceacam1|Serpinb1a|Trem2|Nlrc3
GO:0072132	mesenchyme morphogenesis	2.1	Acvrl1|Bmp4|Fgfr1|Hey1|Isl1|Tbx2|Tgfb2|Tgfb3|Osr1
GO:0030858	positive regulation of epithelial cell differentiation	2.1	Acvrl1|Alox8|Bmp4|Bmp6|Gdnf|Serpine1|Sult2b1|Sfn|Atoh8
GO:0086001	cardiac muscle cell action potential	2.1	Cacna2d1|Cav1|Dmd|Dsc2|Kcnj2|Kcnq1|Kcne3|Dsp|Rnf207
GO:0034113	heterotypic cell-cell adhesion	2.1	Alox15|Dsc2|Itga5|Itga7|Itgb2|Tnf|Tnfaip3|Vcam1|Dsp
GO:0072577	endothelial cell apoptotic process	2.1	Angpt1|Bmp4|Pdcd4|Serpine1|Scg2|Ccl2|Sema5a|Tnf|Tnfaip3
GO:0050868	negative regulation of T cell activation	2.1	Bmp4|H2-Ab1|Il4ra|Pla2g2d|Ptpn22|Shh|Spn|Ceacam1|Pla2g2f|Pdcd1lg2|Gpnmb|Pag1|Nckap1l|Cblb|Vtcn1|Pde5a
GO:0050728	negative regulation of inflammatory response	2.1	Acp5|Ier3|Isl1|Krt1|Ccn3|Ppara|Pparg|Rora|Spn|Tnfaip3|Nt5e|Calcrl|Trem2|Enpp3|Cxcl17|Nod2|Nlrc3
GO:0019731	antibacterial humoral response	2.1	Ang2|Defb1|Ighm|Ltf|Mmp7|Slpi|Klk7|Wfdc2|Klk5|Spink5|Wfdc12|Wfdc5|Nod2
GO:1902106	negative regulation of leukocyte differentiation	2.1	Bmp4|Calca|Id2|Il4ra|Mafb|Shh|Ceacam1|Pglyrp2|Clec2g|Ubash3b|Fstl3|Gpr55|Pglyrp3|Pglyrp4
GO:0021700	developmental maturation	2.1	Bcl2|Bnc1|Calca|Cdk5r1|Cdkn1c|Cftr|Defb1|Bcl11a|Fgfr1|Gja1|Foxa1|Id2|Dsg4|Ascl1|Neurl1a|Ngf|Nppc|Nrxn1|Pdgfb|Plcb1|Pparg|Tgfb2|B4galt6|Sez6l|Rflna|Rflnb|Tfcp2l1|Zdhhc15|Rnd1|Pla2g3|Sybu|Unc13a|Arhgef15
GO:0046942	carboxylic acid transport	2.1	Ces1g|Ces1e|Gja1|Pdpn|Htr1b|Il1a|Nos2|P2rx7|Abcb4|Pla2g2d|Rgs2|Slc16a7|Abcg2|Ceacam1|Pla2g2f|Aqp9|Slc16a9|Nmb|Ace2|Slc10a6|Slc16a3|Slco2b1|Slc6a20a|Ces1d|Ces1f|Pla2g3|Abcc4|Pla2g4f|Ces1b
GO:0032411	positive regulation of transporter activity	2.1	Atp1b1|Bmp4|Cacna2d1|Cftr|Dmd|Hap1|Plcb1|Ccl2|Stk39|Kcne3|Wnk4|Trem2|Glrx|Lrrc26|Cracr2a|Rnf207
GO:0060976	coronary vasculature development	2.1	Angpt1|Prdm1|Bmp4|Fgf1|Fgfr1|Gata6|Pdgfb|Shh|Sgcd|Prokr1|Fuz
GO:2000404	regulation of T cell migration	2.1	Adam8|Aif1|Ccr2|Ccl20|Spn|Stk39|Cxcl13|2610528A11Rik
GO:0032691	negative regulation of interleukin-1 beta production	2.1	Acp5|Aqp4|Tnfaip3|Serpinb1a|Trem2|Nlrc3
GO:0015908	fatty acid transport	2.1	Plin2|Fabp4|Fabp2|Il1a|Fabp5|P2rx7|Pla2g2d|Pparg|Pla2g2f|Nmb|Pla2g3|Pla2g4f
GO:0032760	positive regulation of tumor necrosis factor production	2.1	Ccr2|Ccr5|Il18|Il1a|Isl1|Lbp|Rasgrp1|Ccl2|Spn|Tlr1|Tnfrsf8|Il33|Il23a|Nod2
GO:0006641	triglyceride metabolic process	2.1	Apobec1|Cav1|Ces1g|Gpld1|Thrb|Aadac|Dgat2|Serpina12|Tnxb|Apobr|Gpat2|Plaat3|Pnpla1|Plb1
GO:0001946	lymphangiogenesis	2.1	Acvrl1|Pdpn|Tie1|Vegfc|Ccbe1
GO:1902894	negative regulation of pri-miRNA transcription by RNA polymerase II	2.1	Bmp4|Gata6|Pdgfb|Ppara|Pparg
GO:1905153	regulation of membrane invagination	2.1	Alox15|Lbp|Pparg|Trem2|Nckap1l
GO:0030810	positive regulation of nucleotide biosynthetic process	2.1	Nos2|Ppara|Ppargc1a|Trem2|Pid1
GO:0002922	positive regulation of humoral immune response	2.1	Tnf|Klk7|Klk5|Trem2|Nod2
GO:1900373	positive regulation of purine nucleotide biosynthetic process	2.1	Nos2|Ppara|Ppargc1a|Trem2|Pid1
GO:0060307	regulation of ventricular cardiac muscle cell membrane repolarization	2.1	Cacna2d1|Gja1|Kcnq1|Kcne3|Rnf207
GO:0033028	myeloid cell apoptotic process	2.1	Bcl2|Cxcr2|Ccr5|Il18|Kitl|Pik3cd|Nod2
GO:0090092	regulation of transmembrane receptor protein serine/threonine kinase signaling pathway	2.1	Acvrl1|Bmp4|Bmp6|Cav1|Cdkn1c|Cidea|Fst|Fzd1|Gata6|Inhba|Nbl1|Ccn3|Ppara|Pparg|Rbpms|Tgfb2|Tgfb3|Nrep|Ldlrad4|Htra1|Sostdc1|Fstl3|Spred3|Peg10|Il17rd|Rgma
GO:0051606	detection of stimulus	2.1	Calca|Dach1|Il18|Kcnq1|Lbp|Mmp24|Naip5|Naip6|Ngfr|Pde6b|Pigr|Rom1|Sema5a|Tgfb3|Tlr1|Otop1|Bace1|Pglyrp2|Kcnmb4|Reep6|Lpo|Trem2|Gck|Adgrv1|Pglyrp3|Pkd1l3|Nod2|Cacna2d4|Pglyrp4
GO:0032413	negative regulation of ion transmembrane transporter activity	2.1	Cav1|Kcnq1|Mmp9|Osr1|Dysf|Stk39|Rrad|Kcne3|Gpr35|Smim6|Hecw2
GO:0071277	cellular response to calcium ion	2.1	Alox15|Alox5ap|Gpld1|Krt10|Nrxn1|Slc25a23|Lce1d|Cpne4|Syt17|Adgrv1|Acer1
GO:0060348	bone development	2.1	Acp5|Bmp4|Bmp6|Cfh|Dlx5|Gja1|Has2|Ltbp3|Ltf|Mmp13|Nppc|Pthlh|Dhrs3|Sparc|Stc1|Ccn4|Papss2|Rflna|Rflnb|Notum|Osr2|Rarb|Cyp26b1|Csgalnact1|Hottip
GO:0021549	cerebellum development	2.1	Cdk5r1|Cntn1|Gabrb3|Gas1|Gli2|Hap1|Nrxn1|Rora|Wnt7a|Sez6l|Faim2|Nav2|Ophn1|Dixdc1
GO:1903707	negative regulation of hemopoiesis	2.1	Bmp4|Calca|Id2|Il4ra|Mafb|Shh|Ceacam1|Pglyrp2|Clec2g|Ubash3b|Fstl3|Gpr55|Pglyrp3|Pglyrp4
GO:1901379	regulation of potassium ion transmembrane transport	2.1	Atp1b1|Cav1|Kcnj2|Kcnq1|Ptger3|Rgs7|Stk39|Kcne3|Wnk4|Trem2|Lrrc26|Rnf207
GO:0008593	regulation of Notch signaling pathway	2.1	Eya1|Hey1|Ascl1|Neurl1a|Nfkbia|Ccn3|Tgfb2|Chac1|Tcim|Enho|Tspan15|Nod2
GO:0007219	Notch signaling pathway	2.1	Cntn1|Eya1|Hey1|Hhex|Foxa1|Hp|Krt19|Ascl1|Neurl1a|Nfkbia|Ccn3|Tbx2|Tgfb2|Chac1|Tcim|Enho|Tspan15|Dtx4|Neurl1b|Nod2
GO:1901617	organic hydroxy compound biosynthetic process	2.1	Abcg1|Adcyap1r1|Alox15|Alox8|Bmp6|Ces1g|Cftr|Cited1|Ces1e|Fgf1|Gpr37|Tgfb2|Tnf|Dkkl1|Dkk3|Moxd1|Cyp27a1|Ces1d|Acer1|Akr1d1|Sptlc3|Ces1f|Cyb5r2|Ces1b
GO:0061337	cardiac conduction	2.1	Cacna2d1|Cav1|Dsc2|Gja1|Isl1|Kcnj2|Kcnq1|Kcne3|Ace2|Dsp
GO:0046513	ceramide biosynthetic process	2.1	Alox12b|P2rx7|St8sia4|Aloxe3|B3galt2|B4galt6|Sptssb|Degs2|Sptlc3|Pnpla1
GO:0007188	adenylate cyclase-modulating G protein-coupled receptor signaling pathway	2.1	Abca1|Adcyap1r1|Calca|Ednra|Lgr5|Gnai1|Gpr37|Htr1b|Htr1d|Ptger1|Ptger3|Pthlh|Rgs2|Ramp1|Calcrl|Adgrb1|Calcb|Adgrg6|Adm2|Adgrg7|Adgrl3|Atp2b4|Gipr
GO:0034599	cellular response to oxidative stress	2.1	Aif1|Aldh2|Rhob|Bcl2|Bmp4|Bnip3|Cyp1b1|Fzd1|Gpr37|Gsr|Hmox1|Mgat3|Mmp3|Mmp9|Mt3|Ngfr|Nr4a3|Pde8a|Pdk2|Ppargc1a|Tnfaip3|Vnn1|Prr5l|Trem2|Glrx|Ncoa7|Rbm11
GO:0002551	mast cell chemotaxis	2.1	Ccr3|Vegfd|Pgf|Vegfc
GO:0043589	skin morphogenesis	2.1	Itga6|Wnt7a|Abca12|Cdsn
GO:0006002	fructose 6-phosphate metabolic process	2.1	Fbp2|Fbp1|Pfkp|Gck
GO:0090331	negative regulation of platelet aggregation	2.1	Ptger3|Ceacam1|C1qtnf1|Ubash3b
GO:0046459	short-chain fatty acid metabolic process	2.1	Acss2|Acss1|Ces1d|Ces1f
GO:1905063	regulation of vascular associated smooth muscle cell differentiation	2.1	Nfatc2|Pdcd4|Pdgfb|Efemp2
GO:0048672	positive regulation of collateral sprouting	2.1	Crabp2|Bcl11a|Ngf|Wnt3
GO:0030497	fatty acid elongation	2.1	Hacd1|Hacd4|Elovl7|Elovl4
GO:0001660	fever generation	2.1	Ccr5|Il1a|Ptger3|Tnf
GO:0060352	cell adhesion molecule production	2.1	Aqp4|Cav1|Glrx|Colec12
GO:0045989	positive regulation of striated muscle contraction	2.1	Ccn2|Kcnq1|Rgs2|Ace2
GO:0030644	cellular chloride ion homeostasis	2.1	Ckb|Kcnq1|Kcne3|Wnk4
GO:0003091	renal water homeostasis	2.1	Aqp3|Aqp4|Aqp7|Atp6v1b1
GO:0071285	cellular response to lithium ion	2.1	Fabp4|Id2|Pparg|Shh
GO:0045778	positive regulation of ossification	2	Bmp4|Bmp6|Calca|P2rx7|Ptn|Thrb|Osr1|Osr2|Adgrv1
GO:0042326	negative regulation of phosphorylation	2	Angpt1|Fabp4|Bmp4|Cav1|Cbfa2t3|Cdkn1c|Dmd|Fbln1|Fbp1|Gfra2|Hhex|Ier3|Il18|Pecam1|Pkia|Ppara|Pparg|Ppargc1a|Ptpn5|Ptpn22|Rgs2|Ptk6|Tnfaip3|Ceacam1|Sh2d1b1|Ldlrad4|Stk39|Zbed3|Prr5l|Ubash3b|Irak3|Deptor|Pid1|Spred3|Inpp5j|Cblb|Trib3
GO:0071711	basement membrane organization	2	Cav1|Col4a1|Ntng1|Ntng2|Phldb2|Flrt2
GO:0046033	AMP metabolic process	2	Adssl1|Ak4|Uox|Nt5e|Urah|Ampd1
GO:0099622	cardiac muscle cell membrane repolarization	2	Cacna2d1|Gja1|Kcnj2|Kcnq1|Kcne3|Rnf207
GO:0014912	negative regulation of smooth muscle cell migration	2	Aif1|Igfbp5|Serpine1|Pparg|Ppargc1a|Ndrg4
GO:0045932	negative regulation of muscle contraction	2	Calca|Rgs2|Calcrl|Dock5|Dock4|Pde5a
GO:0003148	outflow tract septum morphogenesis	2	Bmp4|Gata6|Isl1|Tbx2|Tgfb2|Rarb
GO:0061082	myeloid leukocyte cytokine production	2	Hmox1|Nr4a3|Sema7a|Tgfb2|Tgfb3|Irak3
GO:1903670	regulation of sprouting angiogenesis	2	Fgf1|Glul|Itga5|Shh|Ceacam1|Creb3l1|Rhoj
GO:0003203	endocardial cushion morphogenesis	2	Acvrl1|Bmp4|Hey1|Isl1|Tbx2|Tgfb2|Tgfb3
GO:0009167	purine ribonucleoside monophosphate metabolic process	2	Adssl1|Ak4|Uox|Nt5e|Gmpr|Urah|Ampd1
GO:0007200	phospholipase C-activating G protein-coupled receptor signaling pathway	2	Bicd1|C3ar1|Calca|Cxcr2|Ednra|F2r|Gpr27|Ptger3|Tgm2|Gpr35|Gpr55|Gpr20|Gpr157
GO:1901224	positive regulation of NIK/NF-kappaB signaling	2	Edar|Il18|Il18r1|Pdcd4|Tnf|Tcim|Trem2|Glrx|Nr3c2|Nod2
GO:1902895	positive regulation of pri-miRNA transcription by RNA polymerase II	2	Bmp4|Fosl1|Ngfr|Pdgfb|Prl2c2|Pparg|Tgfb2|Tnf|Prl8a9|Atoh8
GO:0051926	negative regulation of calcium ion transport	2	Bcl2|Calca|Ptger3|Stc1|Tgfb2|Dysf|Usp2|Rrad|Gpr35|Smim6
GO:0045834	positive regulation of lipid metabolic process	2	Abcg1|Bmp6|Ces1g|Ces1e|Fgf1|Gpld1|Il1a|Nr4a3|Pdgfb|Ppara|Pparg|Ppargc1a|Tnf|Aadac|Dgat2|Ces1d|Ces1f|Pla2g3|Nod2|Ces1b
GO:0060457	negative regulation of digestive system process	2	Ptger1|Ptger3|Abcg2|Stk39|Wnk4
GO:0042481	regulation of odontogenesis	2	Bmp4|Ednra|Ngfr|Shh|Apcdd1
GO:0010039	response to iron ion	2	Bcl2|Bmp6|Gpld1|Hmox1|Slc40a1
GO:0045624	positive regulation of T-helper cell differentiation	2	Ccr2|Il18|Il4ra|Myb|Il23a
GO:0042219	cellular modified amino acid catabolic process	2	Ggt5|Chac1|Sardh|Aldh1l2|Abhd12b
GO:0046040	IMP metabolic process	2	Adssl1|Uox|Gmpr|Urah|Ampd1
GO:1901888	regulation of cell junction assembly	2	Acvrl1|Arhgap6|Cav1|Cldn1|Epha7|Fzd1|Gja1|Il1rap|Nrxn1|Enpp2|Rab17|Six1|Tnf|Wnt7a|Ace2|Flrt3|Adgrb1|Ntng2|Phldb2|Farp1|Ppp1r9a|Adgrl3|Flrt2
GO:0010862	positive regulation of pathway-restricted SMAD protein phosphorylation	2	Acvrl1|Bmp4|Bmp6|Inhba|Pparg|Rbpms|Tgfb2|Tgfb3
GO:0032814	regulation of natural killer cell activation	2	Prdm1|Il18|Ptpn22|Rasgrp1|Pglyrp2|Il23a|Pglyrp3|Pglyrp4
GO:0032731	positive regulation of interleukin-1 beta production	2	Ccr5|Ifi204|Isl1|Naip5|P2rx7|Tnf|Nod2|Aim2|Mndal
GO:0050873	brown fat cell differentiation	2	Fabp4|Bnip3|Mecom|Itga6|Pparg|Rgs2|Six1|Sox13|Ero1a

## Sheet: FC_ENRA-AvsENRAD-
GO	Description	-log10(P-value)	Hits
GO:0030855	epithelial cell differentiation	17	Ar|Bmp4|Bmp6|Casp14|Cav1|Cdkn1c|Cdx2|Cftr|Cited1|Cldn1|Dlx5|Dmd|Ces1e|Eya1|Fgfr1|Fzd7|Gata6|Gdnf|Gli2|Pdpn|Hey1|Hhex|Foxa1|Id2|Il1a|Kcnma1|Kcnq1|Krt10|Krt14|Krt16|Krt4|Krt6a|Krt6b|Dsg4|Maf|Ascl1|Mmp9|Ovol1|Serpine1|Plcb1|Pparg|Ptk6|Six1|Six2|Sprr1b|Sprr2b|Sprr2d|Sprr2h|Sprr2i|Sprr2k|Sprr3|Stc1|Stfa1|Stfa2|Stfa3|Tgfb2|Tgm3|Thrb|Tie1|Tnf|Upk1b|Upk3a|Vim|Wnt9b|Agr2|Osr1|Ceacam1|Tjp3|Sult2b1|Sfn|Hrnr…
GO:0042330	taxis	17	Angpt1|Aif1|Alcam|Calca|Cdk5r1|Ch25h|Cxcr2|Ccr3|Ccr2|Ccr5|Cyp7b1|Dapk2|Dlx5|Dpp4|Ednra|Efnb2|Epha7|Etv1|Fgf1|Fgfr1|Fn1|Gap43|Gas1|Gdnf|Gli2|Cxcl1|Hoxa1|Id2|Igfals|Itgb2|Kif5c|Lamc2|Lbp|Lsp1|Matn2|Nbl1|Ngfr|Nr4a3|Ccn3|Enpp2|Serpine1|Ptn|S100a8|S100a9|Scg2|Ccl1|Ccl11|Ccl2|Ccl20|Ccl7|Ccl8|Cxcl15|Cxcl2|Sema3a|Sema3b|Sema4f|Sema5a|Sema6c|Sema7a|Shh|Slit1|Spp1|Tgfb2|Wnt3|Tenm2|Dysf|Pla2g7|Amot|Stk39|Cx…
GO:0006935	chemotaxis	17	Angpt1|Aif1|Alcam|Calca|Cdk5r1|Ch25h|Cxcr2|Ccr3|Ccr2|Ccr5|Cyp7b1|Dapk2|Dlx5|Dpp4|Ednra|Efnb2|Epha7|Etv1|Fgf1|Fgfr1|Fn1|Gap43|Gas1|Gdnf|Gli2|Cxcl1|Hoxa1|Igfals|Itgb2|Kif5c|Lamc2|Lbp|Lsp1|Matn2|Nbl1|Ngfr|Nr4a3|Ccn3|Enpp2|Serpine1|Ptn|S100a8|S100a9|Scg2|Ccl1|Ccl11|Ccl2|Ccl20|Ccl7|Ccl8|Cxcl15|Cxcl2|Sema3a|Sema3b|Sema4f|Sema5a|Sema6c|Sema7a|Shh|Slit1|Spp1|Tgfb2|Wnt3|Tenm2|Dysf|Pla2g7|Amot|Stk39|Cxcl13…
GO:0008544	epidermis development	17	Bcl2|Bmp4|Casp14|Eda|Edar|Lgr5|Fgfr1|Fst|Gata6|Gli2|Hey1|Foxq1|Igfbp5|Il1a|Inhba|Kcnma1|Kcnq1|Krt10|Krt16|Krt6a|Krt6b|Dsg4|Ngfr|Ovol1|Ppara|Shh|Sprr1b|Sprr2b|Sprr2d|Sprr2h|Sprr2i|Sprr2k|Sprr3|Stfa1|Stfa2|Stfa3|Tgfb2|Tgm3|Tnf|Aloxe3|Tnfrsf19|Sult2b1|Sfn|Krtdap|Sostdc1|Hrnr|Fuz|Spink5|Cst6|Abca12|Csta2|Krt76|Pls1|Strc|Trpv1|Csta1|Cyp26b1|Klk14|Cdsn|Macroh2a2|Csta3|Pnpla1|Apcdd1|Myo3a|Cstdc5|Cstdc6
GO:0043588	skin development	16	Alox12b|Bcl2|Casp14|Cldn1|Eda|Edar|Lgr5|Fst|Gata6|Gli2|Foxq1|Igfbp5|Il1a|Inhba|Krt10|Krt16|Krt1|Krt6a|Krt6b|Dsg4|Ngfr|Ovol1|Shh|Sprr1b|Sprr2b|Sprr2d|Sprr2h|Sprr2i|Sprr2k|Sprr3|Stfa1|Stfa2|Stfa3|Tgfb2|Tgm3|Tnf|Wnt7a|Aloxe3|Tnfrsf19|Atp8a2|Sfn|Sostdc1|Asprv1|Hrnr|Fuz|Abca12|Csta2|Krt76|Acer1|Trpv1|Csta1|Fras1|Cyp26b1|Cdsn|Macroh2a2|Csta3|Pnpla1|Apcdd1|Cstdc5|Cstdc6
GO:0006954	inflammatory response	13	Acp5|Adcy7|Aldh2|Alox15|Alox5ap|Fabp4|Bmp6|Calca|Camk4|Cd14|Cfh|Cxcr2|Ccr3|Ccr2|Ccr5|Cybb|Dnase1l3|Ednra|Mecom|F2r|Fgfr1|Fn1|Gpx2|Cxcl1|Il1a|Il1rap|Il18r1|Il4ra|Itgb2|Krt16|Krt1|Lbp|Ltb4r1|Naip5|Naip6|Ccn3|P2rx7|Pdcd4|Pla2g2d|Serpine1|Ppara|Pparg|Ptger3|Ptn|Rasgrp1|Rora|Nr1h4|S100a8|S100a9|Ccl1|Ccl11|Ccl2|Ccl20|Ccl7|Ccl8|Cxcl15|Cxcl2|Sema7a|Spn|Tlr1|Tnf|Tnfaip3|Tnfrsf1b|Vnn1|Ccn4|Ggt5|Mgll|Nt5e|A…
GO:0009913	epidermal cell differentiation	12	Bmp4|Casp14|Fgfr1|Gata6|Gli2|Hey1|Il1a|Kcnma1|Kcnq1|Krt10|Krt16|Krt6a|Krt6b|Dsg4|Ovol1|Sprr1b|Sprr2b|Sprr2d|Sprr2h|Sprr2i|Sprr2k|Sprr3|Stfa1|Stfa2|Stfa3|Tgfb2|Tgm3|Sult2b1|Sfn|Hrnr|Spink5|Abca12|Csta2|Pls1|Strc|Csta1|Cyp26b1|Cdsn|Macroh2a2|Csta3|Pnpla1|Myo3a|Cstdc5|Cstdc6
GO:0031424	keratinization	12	Casp14|Il1a|Krt16|Krt6a|Krt6b|Sprr1b|Sprr2b|Sprr2d|Sprr2h|Sprr2i|Sprr2k|Sprr3|Tgm3|Sfn|Hrnr|Abca12|Cyp26b1|Cdsn
GO:0060326	cell chemotaxis	11	Aif1|Calca|Ch25h|Cxcr2|Ccr3|Ccr2|Ccr5|Cyp7b1|Dapk2|Dpp4|Ednra|Fgf1|Fgfr1|Cxcl1|Itgb2|Lbp|Nbl1|Ccn3|Enpp2|Serpine1|Ptn|S100a8|S100a9|Scg2|Ccl1|Ccl11|Ccl2|Ccl20|Ccl7|Ccl8|Cxcl15|Cxcl2|Sema5a|Shh|Spp1|Dysf|Pla2g7|Stk39|Cxcl13|Defb4|Ppbp|Gpr35|2610528A11Rik|Pdgfd|Il23a|Nckap1l|Defb6|Cxcl17|Ffar2|Dock4|Pde4d|Defb14|Nod2|Jaml
GO:0050900	leukocyte migration	11	Add2|Aif1|Calca|Ch25h|Cxcr2|Ccr3|Ccr2|Cyp7b1|Dapk2|Dpp4|Ednra|Fut4|Fut9|Gcnt1|Cxcl1|Il1a|Itgb2|Lbp|Mmp9|Nbl1|Ccn3|Serpine1|Plcb1|Ptger3|Ptn|S100a8|S100a9|Scg2|Ccl1|Ccl11|Ccl2|Ccl20|Ccl7|Ccl8|Cxcl15|Cxcl2|Spn|Spp1|Tnf|Dysf|Podxl|Pla2g7|Stk39|Chst2|Cxcl13|Ppbp|Gpr35|Asb2|2610528A11Rik|Pdgfd|Il33|Il23a|Trem2|Nckap1l|Adtrp|Cxcl17|Ffar2|Pde4d|Nod2|Jaml
GO:2000147	positive regulation of cell motility	11	Acp5|Angpt1|Aif1|Rhoc|Bcl2|Bmp4|Cav1|Cldn1|Cxcr2|Ccr2|Cyp1b1|Dapk2|Defb1|Ednra|F2r|Fgf1|Fgfr1|Fn1|Fzd4|Pdpn|Gpld1|Has2|Igfbp5|Il1a|Lamc2|Lbp|Mmp3|Mmp7|Mmp9|Nr4a3|Ddr2|Enpp2|Serpine1|Prl2c2|Ptger3|Ptn|Ptprz1|Ccl1|Ccl2|Ccl20|Ccl7|Sema3a|Sema3b|Sema4f|Sema5a|Sema6c|Sema7a|Shh|Slc8a1|Sparc|Spn|Tert|Tgfb2|Ccn4|Wnt7a|Dysf|Podxl|Pla2g7|Amot|Stk39|Cldn7|Cxcl13|Rapgef4|Nsmf|Atoh8|Pdgfd|Vsir|Adgra2|Rhoj|Il…
GO:0040017	positive regulation of locomotion	11	Acp5|Angpt1|Aif1|Rhoc|Bcl2|Bmp4|Cav1|Cldn1|Cxcr2|Ccr2|Cyp1b1|Dapk2|Defb1|Ednra|F2r|Fgf1|Fgfr1|Fn1|Fzd4|Pdpn|Gpld1|Has2|Igfbp5|Il1a|Lamc2|Lbp|Mmp3|Mmp7|Mmp9|Nr4a3|Ddr2|Enpp2|Serpine1|Prl2c2|Ptger3|Ptn|Ptprz1|Scg2|Ccl1|Ccl2|Ccl20|Ccl7|Sema3a|Sema3b|Sema4f|Sema5a|Sema6c|Sema7a|Shh|Slc8a1|Sparc|Spn|Tert|Tgfb2|Ccn4|Wnt7a|Dysf|Podxl|Pla2g7|Amot|Stk39|Cldn7|Cxcl13|Rapgef4|Nsmf|Atoh8|Pdgfd|Vsir|Adgra2|Rh…
GO:0051272	positive regulation of cellular component movement	11	Acp5|Angpt1|Aif1|Rhoc|Bcl2|Bmp4|Cav1|Cldn1|Cxcr2|Ccr2|Cyp1b1|Dapk2|Defb1|Ednra|F2r|Fgf1|Fgfr1|Fn1|Fzd4|Pdpn|Gpld1|Has2|Igfbp5|Il1a|Lamc2|Lbp|Mmp3|Mmp7|Mmp9|Nr4a3|Ddr2|Enpp2|Serpine1|Prl2c2|Ptger3|Ptn|Ptprz1|Ccl1|Ccl2|Ccl20|Ccl7|Sema3a|Sema3b|Sema4f|Sema5a|Sema6c|Sema7a|Shh|Slc8a1|Sparc|Spn|Tert|Tgfb2|Ccn4|Wnt7a|Dysf|Podxl|Pla2g7|Amot|Stk39|Cldn7|Cxcl13|Rapgef4|Nsmf|Atoh8|Pdgfd|Tubb2b|Vsir|Adgra2|…
GO:0030335	positive regulation of cell migration	11	Acp5|Angpt1|Aif1|Rhoc|Bcl2|Bmp4|Cav1|Cldn1|Cxcr2|Ccr2|Cyp1b1|Dapk2|Ednra|F2r|Fgf1|Fgfr1|Fn1|Fzd4|Pdpn|Gpld1|Has2|Igfbp5|Il1a|Lamc2|Lbp|Mmp3|Mmp7|Mmp9|Nr4a3|Ddr2|Enpp2|Serpine1|Prl2c2|Ptger3|Ptn|Ptprz1|Ccl1|Ccl2|Ccl20|Ccl7|Sema3a|Sema3b|Sema4f|Sema5a|Sema6c|Sema7a|Shh|Slc8a1|Sparc|Spn|Tert|Tgfb2|Ccn4|Wnt7a|Dysf|Podxl|Pla2g7|Amot|Stk39|Cxcl13|Rapgef4|Nsmf|Atoh8|Pdgfd|Vsir|Adgra2|Rhoj|Il23a|Trem2|Gp…
GO:0030216	keratinocyte differentiation	11	Casp14|Il1a|Krt10|Krt16|Krt6a|Krt6b|Dsg4|Sprr1b|Sprr2b|Sprr2d|Sprr2h|Sprr2i|Sprr2k|Sprr3|Stfa1|Stfa2|Stfa3|Tgfb2|Tgm3|Sfn|Hrnr|Abca12|Csta2|Csta1|Cyp26b1|Cdsn|Macroh2a2|Csta3|Pnpla1|Cstdc5|Cstdc6
GO:0030595	leukocyte chemotaxis	11	Aif1|Calca|Ch25h|Cxcr2|Ccr3|Ccr2|Cyp7b1|Dapk2|Dpp4|Ednra|Cxcl1|Itgb2|Lbp|Nbl1|Ccn3|Serpine1|Ptn|S100a8|S100a9|Scg2|Ccl1|Ccl11|Ccl2|Ccl20|Ccl7|Ccl8|Cxcl15|Cxcl2|Spp1|Dysf|Pla2g7|Stk39|Cxcl13|Ppbp|Gpr35|2610528A11Rik|Il23a|Nckap1l|Cxcl17|Ffar2|Pde4d|Nod2|Jaml
GO:0045596	negative regulation of cell differentiation	10	Abcg1|Ahr|Bmp4|Calca|Capn3|Cav1|Cdk5r1|Cftr|Cited1|Ccr5|Dmd|Epha7|Bcl11a|Fgf13|Fgfr1|Fst|Fzd7|Gli2|Hand2|Hey1|Foxa1|Slc6a4|Id2|Id4|Igfbp5|Il1a|Il4ra|Inpp5d|Mafb|Lmo2|Ltbp3|Smad6|Ascl1|Mmp11|Mmp9|Meis2|Ccn3|Nppc|Pdcd4|Prl2c2|Ppara|Pparg|Ptger3|Ptn|Rora|Ccl11|Sema3a|Sema3b|Sema4f|Sema5a|Sema6c|Sema7a|Shh|Six2|Six4|Slit1|Tert|Tgfb2|Tnf|Ccn4|Wnt3|Wnt7a|Osr1|Ceacam1|Ttpa|Grb14|Pglyrp2|Rtn4r|Sostdc1|Tu…
GO:0097529	myeloid leukocyte migration	10	Aif1|Calca|Cxcr2|Ccr3|Ccr2|Dapk2|Dpp4|Ednra|Cxcl1|Il1a|Itgb2|Lbp|Nbl1|Ccn3|Serpine1|Plcb1|Ptger3|S100a8|S100a9|Scg2|Ccl1|Ccl11|Ccl2|Ccl20|Ccl7|Ccl8|Cxcl15|Cxcl2|Spp1|Dysf|Pla2g7|Cxcl13|Ppbp|Gpr35|Pdgfd|Il23a|Trem2|Nckap1l|Cxcl17|Pde4d|Nod2|Jaml
GO:0001944	vasculature development	9.8	Angpt1|Ahr|Ang2|Bmp4|Calca|Cav1|Cdx2|Cfh|Cited1|Cxcr2|Ccr3|Ccr2|Cyp1b1|Ednra|Efnb2|Eya1|Fgf1|Fgfr1|Ccn2|Fkbp10|Fn1|Fzd4|Gata6|Glul|Pdpn|Gpld1|Hand2|Has2|Hey1|Hhex|Hoxa1|Hpgd|Il1a|Itga7|Itgb2|Smad6|Mmp9|Ngfr|Ccn3|Nrxn1|Pdcd4|Enpp2|Serpine1|Prl2c2|Pparg|Ptn|Ptprb|Rom1|Rora|Scg2|Ccl11|Ccl2|Sema5a|Shh|Six1|Sparc|Stra6|Tbx2|Tert|Tgfb2|Tie1|Tnf|Wnt7a|Osr1|Sgcd|Ceacam1|Creb3l1|Dysf|Amot|Apln|Ramp1|Reck|…
GO:0050673	epithelial cell proliferation	9.7	Ang2|Ar|Bmp4|Bmp6|Bnc1|Calca|Cav1|Cdkn1c|Cldn1|Ccr3|Cyp7b1|Dlx5|Ednra|Efnb2|Eya1|Lgr5|Fgf1|Fgfr1|Fst|Fzd7|Gas1|Glul|Has2|Hey1|Id2|Igfbp5|Itpr1|Krt4|Ngfr|Nr4a3|Ccn3|Nppb|Prl2c2|Pparg|Ptn|Scg2|Ccl2|Sema5a|Shh|Six1|Six4|Sparc|Tgfb2|Tie1|Tnf|Tnfaip3|Wnt7a|Osr1|Ceacam1|Dysf|Apln|Sfn|Htra1|Slurp1|Prl8a9|Atoh8|Epgn|Ern1|Osr2|Lims2|Sdr16c5|Nod2|Klk8|Nlrc3|Jaml|Sgpp2
GO:0048514	blood vessel morphogenesis	9.7	Angpt1|Ahr|Ang2|Bmp4|Cav1|Cfh|Cited1|Cxcr2|Ccr3|Ccr2|Cyp1b1|Ednra|Efnb2|Eya1|Fgf1|Fgfr1|Ccn2|Fkbp10|Fn1|Fzd4|Gata6|Glul|Gpld1|Hand2|Has2|Hey1|Hhex|Hoxa1|Hpgd|Il1a|Itga7|Itgb2|Smad6|Mmp9|Ngfr|Ccn3|Nrxn1|Enpp2|Serpine1|Prl2c2|Pparg|Ptn|Ptprb|Rora|Scg2|Ccl11|Ccl2|Sema5a|Shh|Six1|Sparc|Stra6|Tbx2|Tert|Tgfb2|Tie1|Tnf|Wnt7a|Sgcd|Ceacam1|Creb3l1|Dysf|Amot|Apln|Ramp1|Reck|Cysltr1|Ddah1|Epgn|Adgra2|Rhoj|M…
GO:0030593	neutrophil chemotaxis	9.5	Cxcr2|Dapk2|Dpp4|Ednra|Cxcl1|Itgb2|Lbp|S100a8|S100a9|Ccl1|Ccl11|Ccl2|Ccl20|Ccl7|Ccl8|Cxcl15|Cxcl2|Spp1|Dysf|Cxcl13|Ppbp|Il23a|Nckap1l|Pde4d|Nod2|Jaml
GO:0001503	ossification	9.5	Acp5|Ahr|Alpl|Alox15|Ank|Bcl2|Bglap3|Bmp4|Bmp6|Calca|Cited1|Dlx5|Fgfr1|Fhl2|Ccn2|Gli2|Gpld1|Hand2|Hey1|Id2|Id4|Ifi204|Igfbp5|Ltbp3|Ltf|Smad6|Mgp|Mmp13|Mmp9|Nppc|Ddr2|P2rx7|Pparg|Ptn|Dhrs3|Shh|Six2|Slc8a1|Spp1|Stc1|Thrb|Tnf|Ccn4|Wnt3|Osr1|Creb3l1|Ifitm1|Rflna|Sgms2|Rflnb|Notum|Fam20c|Fstl3|Osr2|Adgrv1|Atp6v1b1|Npnt|Atp6v0a4|Csgalnact1|Zbtb16
GO:0072001	renal system development	9.5	Angpt1|Ahr|Bcl2|Bmp4|Bmp6|Cdkn1c|Cfh|Cited1|Cxcr2|Col4a4|Ednra|Efnb2|Epha7|Mecom|Eya1|Lgr5|Fgf1|Fgfr1|Gcnt1|Gdnf|Gli2|Rhpn1|Hey1|Id2|Smad6|Mmp9|Ovol1|Shh|Six1|Six2|Six4|Slc5a1|Spp1|Stra6|Tgfb2|Upk3a|Wfs1|Wnt9b|Osr1|Kirrel3|Wnk4|Pdgfd|Osr2|Npnt|Serpinb7|Tns2|Gcnt4|Rarb|Cc2d2a|Fras1|Zbtb16|Kif26b|Greb1l
GO:0001655	urogenital system development	9.3	Angpt1|Ahr|Ar|Bcl2|Bmp4|Bmp6|Cdkn1c|Cfh|Cited1|Cxcr2|Col4a4|Cyp7b1|Ednra|Efnb2|Epha7|Mecom|Eya1|Lgr5|Fgf1|Fgfr1|Gcnt1|Gdnf|Gli2|Rhpn1|Hey1|Foxa1|Id2|Id4|Smad6|Mmp9|Ovol1|Shh|Six1|Six2|Six4|Slc5a1|Spp1|Stra6|Tgfb2|Upk3a|Wfs1|Wnt9b|Osr1|Kirrel3|Wnk4|Pdgfd|Osr2|Npnt|Serpinb7|Tns2|Gcnt4|Rarb|Cc2d2a|Fras1|Zbtb16|Kif26b|Greb1l
GO:0071621	granulocyte chemotaxis	9.3	Cxcr2|Ccr3|Dapk2|Dpp4|Ednra|Cxcl1|Itgb2|Lbp|S100a8|S100a9|Scg2|Ccl1|Ccl11|Ccl2|Ccl20|Ccl7|Ccl8|Cxcl15|Cxcl2|Spp1|Dysf|Cxcl13|Ppbp|Il23a|Nckap1l|Cxcl17|Pde4d|Nod2|Jaml
GO:0050920	regulation of chemotaxis	9.3	Aif1|Cxcr2|Ccr2|Dapk2|Dpp4|Ednra|Efnb2|Fgf1|Fgfr1|Fn1|Lbp|Nbl1|Ccn3|Serpine1|Ptn|Scg2|Ccl1|Ccl2|Ccl7|Sema3a|Sema3b|Sema4f|Sema5a|Sema6c|Sema7a|Shh|Slit1|Wnt3|Dysf|Pla2g7|Stk39|Cxcl13|Pdgfd|Tubb2b|Adgra2|Il23a|Trem2|Nckap1l|Sema3d|Cxcl17|Nod2
GO:0001822	kidney development	9.2	Angpt1|Ahr|Bcl2|Bmp4|Bmp6|Cdkn1c|Cfh|Cited1|Cxcr2|Col4a4|Ednra|Efnb2|Epha7|Eya1|Fgf1|Fgfr1|Gcnt1|Gdnf|Gli2|Rhpn1|Hey1|Id2|Smad6|Mmp9|Ovol1|Shh|Six1|Six2|Six4|Slc5a1|Spp1|Stra6|Tgfb2|Upk3a|Wfs1|Wnt9b|Osr1|Kirrel3|Wnk4|Pdgfd|Osr2|Npnt|Serpinb7|Tns2|Gcnt4|Rarb|Cc2d2a|Fras1|Zbtb16|Kif26b|Greb1l
GO:0030155	regulation of cell adhesion	9.2	Acp5|Angpt1|Aif1|Alox15|Arhgap6|Slc7a1|Bcl2|Bmp4|Bmp6|Calca|Cav1|Ccr2|Ccr5|Cyp1b1|Dmd|Dpp4|Efnb2|Epha7|Fn1|Fut4|Fut9|Fzd4|Fzd7|Pdpn|H2-Ab1|H2-Eb1|Has2|Igfbp2|Il1a|Il4ra|Itgb2|Lgals1|Lgals7|Nr4a3|Enpp2|Pla2g2d|Serpine1|Ppara|Ptger3|Ptn|Ptpru|Ptprz1|Rasgrp1|Ccl2|Sema5a|Shh|Sox13|Spn|Spp1|Tgfb2|Tgm2|Tnf|Tnfaip3|Vnn1|Agr2|Ceacam1|Dysf|Pla2g2f|Podxl|Cldn7|Chst2|Cxcl13|C1qtnf1|Pdcd1lg2|Il36b|Spink5|Uba…
GO:0050878	regulation of body fluid levels	8.8	Alox12b|Aqp3|Aqp4|Aqp5|Aqp7|Rab27a|Cav1|Cfh|Cftr|Cldn1|F2r|Fn1|Gp1bb|Pdpn|Guca2b|Kcnma1|Krt16|Krt1|Mmp13|Nppb|Serpine1|Prl2c2|Prl2c3|Ptger3|S100a9|Shh|Thbd|Wfs1|Agr2|Aloxe3|Papss2|Ceacam1|Slc7a11|Apln|Stk39|Sfn|C1qtnf1|F12|Prl8a9|Hrnr|Wnk4|Ubash3b|Pear1|Abca12|Sytl2|Adtrp|Atp6v1b1|Acer1|Socs2|Tspan8|Enpp4|Cyp26b1|Pnpla1|Kalrn
GO:0001568	blood vessel development	8.8	Angpt1|Ahr|Ang2|Bmp4|Cav1|Cdx2|Cfh|Cited1|Cxcr2|Ccr3|Ccr2|Cyp1b1|Ednra|Efnb2|Eya1|Fgf1|Fgfr1|Ccn2|Fkbp10|Fn1|Fzd4|Gata6|Glul|Gpld1|Hand2|Has2|Hey1|Hhex|Hoxa1|Hpgd|Il1a|Itga7|Itgb2|Smad6|Mmp9|Ngfr|Ccn3|Nrxn1|Enpp2|Serpine1|Prl2c2|Pparg|Ptn|Ptprb|Rora|Scg2|Ccl11|Ccl2|Sema5a|Shh|Six1|Sparc|Stra6|Tbx2|Tert|Tgfb2|Tie1|Tnf|Wnt7a|Osr1|Sgcd|Ceacam1|Creb3l1|Dysf|Amot|Apln|Ramp1|Reck|Prokr1|Cysltr1|Ddah1|F…
GO:0050678	regulation of epithelial cell proliferation	8.6	Ang2|Ar|Bmp4|Bmp6|Bnc1|Cav1|Cdkn1c|Cldn1|Ccr3|Cyp7b1|Dlx5|Ednra|Efnb2|Eya1|Fgf1|Fgfr1|Fzd7|Gas1|Glul|Has2|Hey1|Itpr1|Krt4|Ngfr|Nr4a3|Nppb|Prl2c2|Pparg|Ptn|Scg2|Ccl2|Sema5a|Shh|Six1|Six4|Sparc|Tgfb2|Tie1|Tnf|Tnfaip3|Wnt7a|Osr1|Ceacam1|Dysf|Apln|Sfn|Htra1|Slurp1|Prl8a9|Atoh8|Epgn|Osr2|Lims2|Nod2|Nlrc3|Jaml|Sgpp2
GO:0032787	monocarboxylic acid metabolic process	8.6	Aspa|Adh1|Adh7|Aldh1a1|Alox12b|Alox15|Alox5ap|Fabp4|Cav1|Cbfa2t3|Entpd5|Crabp2|Cyp1a1|Cyp1b1|Cyp2f2|Cyp7b1|Ces1e|Faah|Fabp2|Fbp1|Gapdhs|Galk1|Pdpn|Gstm6|Hpgd|Fabp5|Nr4a3|P2rx7|Pdk2|Ppara|Pparg|Ppargc1a|Nr1h4|Acsm3|Vnn1|Aloxe3|Ggt5|Mgll|Aldh1a7|Ceacam1|Vnn3|Abcd2|Acot1|Pla2g2f|Scd3|Ldhd|Slc4a4|Them5|Prxl2b|Hacd4|Hoga1|Dgat2|Acss1|Elovl7|Akr1c21|Tnxb|Elovl4|Cyp27a1|Ces1d|Akr1c18|Akr1c14|Adtrp|Atp6v…
GO:1990266	neutrophil migration	8.6	Cxcr2|Dapk2|Dpp4|Ednra|Cxcl1|Il1a|Itgb2|Lbp|Ptger3|S100a8|S100a9|Ccl1|Ccl11|Ccl2|Ccl20|Ccl7|Ccl8|Cxcl15|Cxcl2|Spp1|Dysf|Cxcl13|Ppbp|Il23a|Nckap1l|Pde4d|Nod2|Jaml
GO:0008285	negative regulation of cell population proliferation	8.5	Ahr|Aif1|Ang2|Ar|Fxyd2|Bcl2|Bmp4|Cav1|Cbfa2t3|Cdkn1c|Ccr5|Cyp1b1|Dach1|Efnb2|F2r|Gas1|Gata6|Gjb6|Gnrhr|Pdpn|Gpld1|H19|H2-Ab1|Slc6a4|Igfbp5|Il1a|Inhba|Inpp5d|Krt4|Lgals7|Smad6|Mmp9|Ngfr|Ccn3|Nppb|Nppc|Ovol1|Pdcd4|Pla2g2d|Prl2c2|Pparg|Ppargc1a|Ptn|Ptpru|Ptprz1|Rgs5|Ccl2|Shh|Slfn3|Sox7|Sparc|Spn|Tert|Tff1|Tgfb2|Tgfb3|Timp2|Tnf|Tnfaip3|Ceacam1|Pla2g2f|Apln|Sult2b1|Sfn|Slurp1|Pdcd1lg2|Prl8a9|Ddah1|Ace…
GO:0022407	regulation of cell-cell adhesion	8.4	Aif1|Alox15|Slc7a1|Bmp4|Bmp6|Cav1|Ccr2|Ccr5|Dpp4|Efnb2|Epha7|Fut4|Fut9|Pdpn|H2-Ab1|H2-Eb1|Has2|Igfbp2|Il1a|Il4ra|Itgb2|Lgals1|Lgals7|Nr4a3|Pla2g2d|Ppara|Ptger3|Ptpru|Rasgrp1|Ccl2|Shh|Sox13|Spn|Tnf|Tnfaip3|Vnn1|Ceacam1|Pla2g2f|Podxl|Chst2|Cxcl13|C1qtnf1|Pdcd1lg2|Il36b|Ubash3b|Vsir|Abca12|Il23a|Fstl3|Gpnmb|Pag1|Nckap1l|Adtrp|Cblb|Zbtb16|Pde4d|Vtcn1|Pde5a|Nexmif|Kif26b|Cdsn|Skint1
GO:0043269	regulation of ion transport	8.3	Adcyap1r1|Ahr|Atp1b1|Fxyd2|Bcl2|Bmp4|Cacna2d1|Calca|Capn3|Car2|Cav1|Cftr|Cntn1|Cybb|Dmd|Ednra|Stom|Ces1e|F2r|Fgf13|Fgfr1|Gdnf|Cxcl1|Hap1|Hcn1|Htr1b|Slc6a4|Il1a|Itpr1|Kcnj12|Kcnj15|Kcnj2|Kcnma1|Kcnq1|Kcnq2|Mmp9|Ngf|Nrxn1|P2rx7|Serpine1|Plcb1|Plcb4|Ppargc1a|Ptger3|Scn8a|Ccl2|Slc34a1|Slc8a1|Stc1|Stc2|Tgfb2|Wfs1|Osr1|Rgs7|Homer2|Dysf|Usp2|Stk39|Rrad|Kcne3|Fxyd6|Gpr35|Slc9a3r2|Tspan13|Smim6|Clic3|Wnk4…
GO:0097530	granulocyte migration	8.3	Cxcr2|Ccr3|Dapk2|Dpp4|Ednra|Cxcl1|Il1a|Itgb2|Lbp|Ptger3|S100a8|S100a9|Scg2|Ccl1|Ccl11|Ccl2|Ccl20|Ccl7|Ccl8|Cxcl15|Cxcl2|Spp1|Dysf|Cxcl13|Ppbp|Il23a|Nckap1l|Cxcl17|Pde4d|Nod2|Jaml
GO:0040013	negative regulation of locomotion	8.3	Aif1|Bcl2|Ccr5|Cyp1b1|Dach1|Dpp4|Igfbp5|Krt16|Nbl1|Ngfr|Ccn3|Serpine1|Plcb1|Pparg|Ppargc1a|Ptn|Ptpru|Ptprr|Ccl2|Sema3a|Sema3b|Sema4f|Sema5a|Sema6c|Sema7a|Shh|Slit1|Stc1|Tie1|Tnf|Dpysl3|Wnt3|Reck|Cxcl13|Tmeff2|Slurp1|Fuz|Il33|Mctp1|Il24|Mmrn2|Adgrb1|Sema3d|Adtrp|Srgap1|Phldb2|Nrg1|Ndrg4|Nexmif|Atp2b4
GO:0050727	regulation of inflammatory response	8.1	Acp5|Aldh2|Alox15|Alox5ap|Fabp4|Ccr2|Ccr5|Dnase1l3|Ednra|Fgfr1|Gpx2|Krt1|Lbp|Ccn3|Pdcd4|Pla2g2d|Serpine1|Ppara|Pparg|Ptger3|Rora|Nr1h4|S100a8|S100a9|Ccl1|Sema7a|Spn|Tnf|Tnfaip3|Tnfrsf1b|Ccn4|Mgll|Nt5e|Stk39|Tslp|Pglyrp2|F12|Cd200r3|Il33|Trem2|Enpp3|Cxcl17|Ffar2|Pla2g3|Pde5a|Nlrp10|Nod2|Nlrc3|Dagla|Cd200r2
GO:0045229	external encapsulating structure organization	8.1	Cav1|Col4a4|Col4a5|Cyp1b1|Dpp4|Eln|Ccn2|Fkbp10|Fn1|Pdpn|Has2|Ltbp3|Mmp10|Mmp11|Mmp13|Mmp15|Mmp3|Mmp7|Mmp9|Ddr2|Sema5a|Tgfb2|Tgm3|Tie1|Tnf|Tnfrsf1b|Creb3l1|Reck|Ntn4|Slc39a8|Klk5|Hrnr|2300002M23Rik|Pxdn|Ntng1|Tnxb|Mmp1a|Mmp1b|Ltbp4|Adtrp|Npnt|Phldb2|Adamtsl4|Csgalnact1|Olfml2a|Flrt2|Wdr72
GO:0032963	collagen metabolic process	8	Bmp4|F2r|Ccn2|Fn1|Mmp10|Mmp11|Mmp13|Mmp15|Mmp3|Mmp7|Mmp9|Nppc|P2rx7|Serpine1|Pparg|Nr1h4|Ccl2|Tgfb3|Vim|Creb3l1|Vsir|Tnxb|Mmp1a|Mmp1b|Serpinb7|Tns2
GO:0032102	negative regulation of response to external stimulus	7.9	Acp5|Aif1|Dpp4|Gpx2|Ifi204|Krt1|Ltf|Nbl1|Ccn3|Nrxn1|Serpine1|Ppara|Pparg|Ptger3|Rora|Nr1h4|Ccl2|Sema3a|Sema3b|Sema4f|Sema5a|Sema6c|Sema7a|Slit1|Spn|Thbd|Otop1|Tnf|Tnfaip3|Tnfrsf1b|Wnt3|Bace1|Nt5e|Ceacam1|Sh2d1b1|Cxcl13|Htra1|Tspan6|C1qtnf1|F12|Rtn4r|Spink5|Ubash3b|Trem2|Sema3d|Adtrp|Phldb2|Enpp3|Tspan8|A2m|Cxcl17|Rgma|Nod2|Klk8|Nlrc3
GO:0001525	angiogenesis	7.8	Angpt1|Ahr|Ang2|Bmp4|Cav1|Cfh|Cxcr2|Ccr3|Ccr2|Cyp1b1|Ednra|Efnb2|Fgf1|Fgfr1|Ccn2|Fn1|Gata6|Glul|Gpld1|Hand2|Hhex|Il1a|Itgb2|Mmp9|Ngfr|Ccn3|Nrxn1|Enpp2|Serpine1|Prl2c2|Pparg|Ptn|Ptprb|Rora|Scg2|Ccl11|Ccl2|Sema5a|Shh|Sparc|Tert|Tgfb2|Tie1|Tnf|Wnt7a|Ceacam1|Creb3l1|Dysf|Amot|Apln|Ramp1|Reck|Cysltr1|Ddah1|Epgn|Adgra2|Rhoj|Mmrn2|Adgrb1|Adtrp|Cald1|Adm2|Cxcl17|Tspan12|Ism1|Ccbe1|Thsd7a|Atp2b4
GO:0010466	negative regulation of peptidase activity	7.6	Cryab|Ifi204|Itih2|Ltf|Mmp9|Mug1|Naip5|Naip6|Ngf|Serpine1|Serpinb2|Serpinb3a|Slpi|Serpina3g|Stfa1|Stfa2|Stfa3|Timp2|Tnf|Reck|Sfn|Fetub|Wfdc2|Serpina12|Fcmr|Serpinb12|Spink5|Csta2|Spink12|Il24|Serpinb6c|Serpinb7|Wfdc12|Csta1|A2m|Serpina3b|Serpinb3b|Csta3|Serpina3i|Cstdc5|Cstdc6
GO:0120039	plasma membrane bounded cell projection morphogenesis	7.5	Alcam|Bcl2|Cdk5r1|Ccr5|Cobl|Crabp2|Dlx5|Dmd|Efnb2|Epha7|Etv1|Bcl11a|Fgf13|Fn1|Fzd4|Gap43|Gas1|Gdnf|Gli2|Pdpn|Rhpn1|Hoxa1|Igfals|Kif5c|Lamc2|Matn2|Map1a|Map6|Nbl1|Ngf|Ngfr|Nr4a3|Ctnnd2|Enpp2|Ptn|Ptprz1|Sema3a|Sema3b|Sema4f|Sema5a|Sema6c|Sema7a|Shh|Slit1|Tgfb2|Vim|Wnt3|Wnt7a|Mgll|Tenm2|Atp8a2|B4galt5|B4galt6|Nsmf|Rtn4r|Kirrel3|Nrn1|Flrt3|Tubb2b|Grip1|Kndc1|Prdm8|Ntng1|Tmem108|Dnm3|Nckap1l|Unc5a|Sem…
GO:0007159	leukocyte cell-cell adhesion	7.5	Add2|Aif1|Slc7a1|Bmp4|Calca|Cav1|Cfh|Ccr2|Dpp4|Efnb2|Fut4|Fut9|Gcnt1|H2-Ab1|H2-Eb1|Has2|Igfbp2|Il1a|Il4ra|Itgb2|Lgals1|Lgals7|Nr4a3|Pla2g2d|Ppara|Rasgrp1|S100a8|S100a9|Ccl2|Shh|Sox13|Spn|Tnf|Vnn1|Nt5e|Ceacam1|Pla2g2f|Chst2|Pdcd1lg2|Slc39a8|Il36b|Vsir|Il23a|Gpnmb|Pag1|Nckap1l|Adtrp|Cblb|Zbtb16|Vtcn1|Pde5a|Skint1
GO:0006833	water transport	7.4	Aqp3|Aqp4|Aqp5|Aqp7|Cftr|Pdpn|Slc5a1|Upk3a|Aqp9|Slc14a1
GO:0048858	cell projection morphogenesis	7.4	Alcam|Bcl2|Cdk5r1|Ccr5|Cobl|Crabp2|Dlx5|Dmd|Efnb2|Epha7|Etv1|Bcl11a|Fgf13|Fn1|Fzd4|Gap43|Gas1|Gdnf|Gli2|Pdpn|Rhpn1|Hoxa1|Igfals|Kif5c|Lamc2|Matn2|Map1a|Map6|Nbl1|Ngf|Ngfr|Nr4a3|Ctnnd2|Enpp2|Ptn|Ptprz1|Sema3a|Sema3b|Sema4f|Sema5a|Sema6c|Sema7a|Shh|Slit1|Tgfb2|Vim|Wnt3|Wnt7a|Mgll|Tenm2|Atp8a2|B4galt5|B4galt6|Nsmf|Rtn4r|Kirrel3|Nrn1|Flrt3|Tubb2b|Grip1|Kndc1|Prdm8|Ntng1|Tmem108|Dnm3|Nckap1l|Unc5a|Sem…
GO:0030198	extracellular matrix organization	7.3	Cav1|Col4a4|Col4a5|Cyp1b1|Dpp4|Eln|Ccn2|Fkbp10|Fn1|Pdpn|Has2|Ltbp3|Mmp10|Mmp11|Mmp13|Mmp15|Mmp3|Mmp7|Mmp9|Ddr2|Sema5a|Tgfb2|Tie1|Tnf|Tnfrsf1b|Creb3l1|Reck|Ntn4|Slc39a8|Klk5|2300002M23Rik|Pxdn|Ntng1|Tnxb|Mmp1a|Mmp1b|Ltbp4|Adtrp|Npnt|Phldb2|Adamtsl4|Csgalnact1|Olfml2a|Flrt2|Wdr72
GO:0043062	extracellular structure organization	7.2	Cav1|Col4a4|Col4a5|Cyp1b1|Dpp4|Eln|Ccn2|Fkbp10|Fn1|Pdpn|Has2|Ltbp3|Mmp10|Mmp11|Mmp13|Mmp15|Mmp3|Mmp7|Mmp9|Ddr2|Sema5a|Tgfb2|Tie1|Tnf|Tnfrsf1b|Creb3l1|Reck|Ntn4|Slc39a8|Klk5|2300002M23Rik|Pxdn|Ntng1|Tnxb|Mmp1a|Mmp1b|Ltbp4|Adtrp|Npnt|Phldb2|Adamtsl4|Csgalnact1|Olfml2a|Flrt2|Wdr72
GO:0018149	peptide cross-linking	7.2	Fn1|Krt10|Krt1|Sprr3|Stfa1|Stfa2|Stfa3|Tgm2|Tgm3|Csta2|Csta1|Csta3|Cstdc5|Cstdc6
GO:0048667	cell morphogenesis involved in neuron differentiation	7.1	Alcam|Bcl2|Cdk5r1|Ccr5|Cobl|Crabp2|Dlx5|Efnb2|Epha7|Etv1|Bcl11a|Fgf13|Fn1|Gap43|Gas1|Gdnf|Gli2|Hoxa1|Id2|Igfals|Kif5c|Lamc2|Matn2|Map1a|Map6|Ngf|Ngfr|Nr4a3|Ctnnd2|Ptn|Ptprz1|Sema3a|Sema3b|Sema4f|Sema5a|Sema6c|Sema7a|Shh|Slit1|Tgfb2|Vim|Wnt3|Wnt7a|Mgll|Tenm2|Atp8a2|B4galt5|B4galt6|Nsmf|Rtn4r|Nrn1|Flrt3|Tubb2b|Kndc1|Prdm8|Ntng1|Ophn1|Pls1|Dnm3|Unc5a|Sema3d|Zdhhc15|Boc|Strc|Nrg1|Farp1|Ppp1r9a|Rgma|F…
GO:0032990	cell part morphogenesis	7.1	Alcam|Bcl2|Cdk5r1|Ccr5|Cobl|Crabp2|Dlx5|Dmd|Efnb2|Epha7|Etv1|Bcl11a|Fgf13|Fn1|Fzd4|Gap43|Gas1|Gdnf|Gli2|Pdpn|Rhpn1|Hoxa1|Igfals|Kif5c|Lamc2|Matn2|Map1a|Map6|Nbl1|Ngf|Ngfr|Nr4a3|Ctnnd2|Enpp2|Ptn|Ptprz1|Sema3a|Sema3b|Sema4f|Sema5a|Sema6c|Sema7a|Shh|Slit1|Tgfb2|Vim|Wnt3|Wnt7a|Mgll|Tenm2|Atp8a2|B4galt5|B4galt6|Nsmf|Rtn4r|Kirrel3|Nrn1|Flrt3|Tubb2b|Grip1|Kndc1|Prdm8|Ntng1|Tmem108|Pid1|Dnm3|Nckap1l|Unc5…
GO:0002685	regulation of leukocyte migration	7.1	Aif1|Cxcr2|Ccr2|Dapk2|Dpp4|Ednra|Fut4|Fut9|Il1a|Lbp|Mmp9|Nbl1|Ccn3|Serpine1|Plcb1|Ptger3|Ptn|Ccl1|Ccl2|Ccl20|Ccl7|Spn|Dysf|Pla2g7|Stk39|Chst2|Cxcl13|2610528A11Rik|Pdgfd|Il33|Il23a|Trem2|Nckap1l|Adtrp|Cxcl17|Nod2
GO:0050891	multicellular organismal water homeostasis	7.1	Alox12b|Aqp3|Aqp4|Aqp7|Cftr|Cldn1|Krt16|Krt1|Wfs1|Aloxe3|Sfn|Hrnr|Abca12|Atp6v1b1|Acer1|Cyp26b1|Pnpla1
GO:0006631	fatty acid metabolic process	7	Adh7|Alox12b|Alox15|Alox5ap|Fabp4|Cav1|Cyp1a1|Cyp1b1|Cyp2f2|Ces1e|Faah|Fabp2|Pdpn|Gstm6|Hpgd|Fabp5|Nr4a3|Pdk2|Ppara|Pparg|Ppargc1a|Acsm3|Aloxe3|Ggt5|Mgll|Ceacam1|Abcd2|Acot1|Pla2g2f|Scd3|Them5|Prxl2b|Hacd4|Dgat2|Acss1|Elovl7|Akr1c21|Tnxb|Elovl4|Ces1d|Akr1c18|Akr1c14|Adtrp|Atp6v1b1|Acsm1|Acnat2|Gpat2|Trib3|Acnat1|Ces1f|Ces2b|Pla2g3|Dagla|Pla2g4f|Etfbkmt|Fads6|Ces1b
GO:0048812	neuron projection morphogenesis	7	Alcam|Bcl2|Cdk5r1|Ccr5|Cobl|Crabp2|Dlx5|Dmd|Efnb2|Epha7|Etv1|Bcl11a|Fgf13|Fn1|Fzd4|Gap43|Gas1|Gdnf|Gli2|Hoxa1|Igfals|Kif5c|Lamc2|Matn2|Map1a|Map6|Nbl1|Ngf|Ngfr|Nr4a3|Ctnnd2|Ptn|Ptprz1|Sema3a|Sema3b|Sema4f|Sema5a|Sema6c|Sema7a|Shh|Slit1|Tgfb2|Vim|Wnt3|Wnt7a|Mgll|Tenm2|Atp8a2|B4galt5|B4galt6|Nsmf|Rtn4r|Kirrel3|Nrn1|Flrt3|Tubb2b|Grip1|Kndc1|Prdm8|Ntng1|Tmem108|Dnm3|Nckap1l|Unc5a|Sema3d|Zdhhc15|Syt17…
GO:0007409	axonogenesis	7	Alcam|Bcl2|Cdk5r1|Ccr5|Cobl|Crabp2|Dlx5|Efnb2|Epha7|Etv1|Bcl11a|Fgf13|Fn1|Gap43|Gas1|Gdnf|Gli2|Hoxa1|Igfals|Kif5c|Lamc2|Matn2|Map1a|Map6|Ngf|Ngfr|Nr4a3|Ptprz1|Sema3a|Sema3b|Sema4f|Sema5a|Sema6c|Sema7a|Shh|Slit1|Tgfb2|Vim|Wnt3|Wnt7a|Mgll|Tenm2|Atp8a2|B4galt5|B4galt6|Rtn4r|Nrn1|Flrt3|Tubb2b|Prdm8|Ntng1|Unc5a|Sema3d|Boc|Nrg1|Rgma|Fstl4|Dixdc1|Flrt2|Kalrn
GO:0019730	antimicrobial humoral response	6.9	Ang2|Defb1|Gata6|Cxcl1|Ighm|Krt6a|Ltf|Mmp7|Nppb|S100a9|Ccl1|Ccl20|Ccl8|Cxcl15|Cxcl2|Slpi|Klk7|Tslp|Il36rn|Cxcl13|Ppbp|Wfdc2|Klk5|Spink5|Spon2|Wfdc12|Wfdc5|Pglyrp3|Nod2|Pglyrp4
GO:0031347	regulation of defense response	6.9	Acp5|Aldh2|Alox15|Alox5ap|Fabp4|Ccr2|Ccr5|Dnase1l3|Dpp4|Ednra|Fgfr1|Gpx2|Cxcl1|Ifi204|Krt1|Lbp|Ccn3|Npas2|Pdcd4|Pla2g2d|Serpine1|Ppara|Pparg|Ptger3|Rasgrp1|Rora|Nr1h4|S100a8|S100a9|Ccl1|Sema7a|Spn|Otop1|Tnf|Tnfaip3|Tnfrsf1b|Ccn4|Mgll|Nt5e|Klk7|Ceacam1|Sh2d1b1|Stk39|Tslp|Htra1|Tspan6|Pglyrp2|F12|Klk5|Spink5|Cd200r3|Trim12a|Il33|Apobec3|Il23a|Trem2|Enpp3|A2m|Cxcl17|Ffar2|Ifi209|Pla2g3|Pde5a|Nlrp10|…
GO:0032103	positive regulation of response to external stimulus	6.8	Aif1|Alox5ap|Fabp4|Bmp6|Cxcr2|Ccr2|Ccr5|Dapk2|Dpp4|Ednra|Fgfr1|Fn1|Cxcl1|Ifi204|Lbp|Pdcd4|Serpine1|Ptger3|Ptn|Rasgrp1|S100a8|S100a9|Scg2|Ccl1|Ccl2|Ccl7|Sema5a|Shh|Tnf|Ccn4|Klk7|Dysf|Sh2d1b1|Pla2g7|Stk39|Tslp|Cxcl13|Klk5|Trim15|Pdgfd|Trim12a|Il33|Il23a|Trem2|Nckap1l|Nrg1|Cxcl17|Ffar2|Ifi209|Pla2g3|Pde5a|Nlrp10|Nod2|Trim12c|Aim2
GO:0030278	regulation of ossification	6.8	Ank|Bcl2|Bglap3|Bmp4|Bmp6|Calca|Ltbp3|Smad6|Mgp|Ddr2|P2rx7|Ptn|Dhrs3|Six2|Slc8a1|Thrb|Osr1|Creb3l1|Rflna|Sgms2|Rflnb|Notum|Fam20c|Osr2|Adgrv1|Zbtb16
GO:0001817	regulation of cytokine production	6.8	Acp5|Adcy7|Angpt1|Aif1|Aqp4|Calca|Cd14|Ccr2|Ccr5|Cyp1b1|F2r|Fgfr1|Fn1|Gata6|Ifi204|Il1a|Il1rap|Il18r1|Il4ra|Inpp5d|Lbp|Lgals7|Ltf|Naip5|Nr4a3|P2rx7|Pdcd4|Serpine1|Plcb1|Ppara|Pparg|Rasgrp1|Rora|Nr1h4|Ccl1|Ccl2|Ccl20|Sema7a|Spn|Tgfb2|Tgfb3|Tlr1|Tnf|Tnfaip3|Tnfrsf1b|Tnfrsf8|Ccn4|Ceacam1|Psg18|Homer2|Abcd2|Sh2d1b1|Ermap|Tslp|Il36a|Il36rn|Pglyrp2|Pdcd1lg2|Tril|Rnf128|Lurap1|Trim15|Il36b|Vsir|Il33|Il2…
GO:0030336	negative regulation of cell migration	6.8	Aif1|Bcl2|Ccr5|Cyp1b1|Dach1|Dpp4|Igfbp5|Krt16|Nbl1|Ngfr|Ccn3|Serpine1|Plcb1|Pparg|Ppargc1a|Ptn|Ptpru|Ptprr|Ccl2|Sema3a|Shh|Stc1|Tie1|Tnf|Dpysl3|Reck|Cxcl13|Tmeff2|Slurp1|Fuz|Il33|Mctp1|Il24|Mmrn2|Adgrb1|Adtrp|Srgap1|Phldb2|Nrg1|Ndrg4|Nexmif|Atp2b4
GO:0043583	ear development	6.7	Bcl2|Bmp4|Dlx5|Eya1|Lgr5|Fgfr1|Gabrb3|Gas1|Gjb6|Gli2|Hey1|Hoxa1|Ifi204|Ush1g|Kcnma1|Kcnq1|Mafb|Maf|Nr4a3|Shh|Six1|Six2|Six4|Stra6|Tgfb2|Otop1|Osr1|Ror1|Atp8a2|Pls1|Osr2|Adgrv1|Tshz1|Atp6v1b1|Strc|Lrig3|Cecr2|Myo3a
GO:0022409	positive regulation of cell-cell adhesion	6.7	Aif1|Alox15|Slc7a1|Cav1|Ccr2|Ccr5|Dpp4|Efnb2|Fut4|Pdpn|H2-Ab1|H2-Eb1|Has2|Igfbp2|Il1a|Il4ra|Itgb2|Lgals1|Nr4a3|Ptpru|Rasgrp1|Ccl2|Shh|Sox13|Spn|Tnf|Vnn1|Ceacam1|Podxl|Chst2|Cxcl13|Pdcd1lg2|Il36b|Vsir|Il23a|Fstl3|Nckap1l|Zbtb16|Pde4d|Vtcn1|Kif26b|Skint1
GO:0048729	tissue morphogenesis	6.7	Angpt1|Ahr|Aldh1a1|Ar|Bcl2|Bmp4|Car2|Cited1|Cxcr2|Cobl|Cyp7b1|Ednra|Efnb2|Eomes|Epha7|Eya1|Lgr5|Fgf1|Fgfr1|Fst|Gcnt1|Gdnf|Gli2|Pdpn|Hand2|Hey1|Foxq1|Hhex|Foxa1|Id4|Igfbp5|Inhba|Krt16|Krt6a|Krt6b|Mgp|Ngfr|Nr4a3|Pou4f1|Ccl11|Sema3a|Sema5a|Shh|Six1|Six2|Six4|Stc1|Tbx2|Tgfb2|Tgfb3|Tgm2|Tie1|Tnf|Wnt9b|Wnt3|Wnt7a|Osr1|Tmeff2|Ntn4|Asb2|Sostdc1|Wnk4|Fuz|Flrt3|Ophn1|Npnt|Myh7|Phldb2|Nrg1|Gcnt4|Cc2d2a|Fras…
GO:0061564	axon development	6.6	Alcam|Bcl2|Cdk5r1|Ccr5|Cobl|Crabp2|Dlx5|Efnb2|Epha7|Etv1|Bcl11a|Fgf13|Fn1|Gap43|Gas1|Gdnf|Gli2|Hoxa1|Igfals|Kif5c|Lamc2|Matn2|Map1a|Map6|Ngf|Ngfr|Nr4a3|Ptn|Ptprz1|Sema3a|Sema3b|Sema4f|Sema5a|Sema6c|Sema7a|Shh|Slit1|Tgfb2|Vim|Wnt3|Wnt7a|Mgll|Tenm2|Nrep|Atp8a2|B4galt5|B4galt6|Rtn4r|Nrn1|Flrt3|Tubb2b|Prdm8|Ntng1|Unc5a|Sema3d|Boc|Nrg1|Rgma|Klk8|Fstl4|Dixdc1|Flrt2|Kalrn
GO:0060284	regulation of cell development	6.6	Aspa|Bcl2|Bmp4|Bnc1|Cdk5r1|Cftr|Ccr5|Crabp2|Epha7|Bcl11a|Fgf13|Fn1|Hap1|Has2|Hes2|Hey1|Id2|Id4|Il1a|Ascl1|Map6|Ngf|Nppc|Enpp2|Plcb1|Prl2c2|Pou4f1|Pparg|Ptn|Ptprz1|Ccl11|Sema3a|Sema3b|Sema4f|Sema5a|Sema6c|Sema7a|Shh|Slit1|Tert|Tgm2|Tnf|Tnfrsf1b|Vim|Wnt3|Wnt7a|Ttpa|Grb14|Rgs14|Reck|Rtn4r|Rflna|Rflnb|Il33|Adgra2|Rassf10|Bhlhe41|Trem2|Sema3d|Trpv1|Nrg1|Lims2|Pde5a|Rgma|Fstl4|Dixdc1|Olfm4|Kalrn|Tnik
GO:0050679	positive regulation of epithelial cell proliferation	6.6	Ang2|Ar|Bmp4|Bmp6|Bnc1|Cav1|Cldn1|Ccr3|Cyp7b1|Dlx5|Eya1|Fgf1|Fgfr1|Fzd7|Gas1|Glul|Has2|Itpr1|Nr4a3|Ptn|Scg2|Ccl2|Sema5a|Shh|Tnfaip3|Wnt7a|Osr1|Dysf|Apln|Htra1|Epgn|Osr2|Nod2|Jaml
GO:0010721	negative regulation of cell development	6.5	Bmp4|Cdk5r1|Cftr|Ccr5|Epha7|Bcl11a|Fgf13|Id2|Id4|Il1a|Nppc|Ptn|Ccl11|Sema3a|Sema3b|Sema4f|Sema5a|Sema6c|Sema7a|Slit1|Tert|Wnt3|Wnt7a|Ttpa|Grb14|Rtn4r|Rflna|Rflnb|Trem2|Sema3d|Trpv1|Rgma|Fstl4
GO:0034765	regulation of ion transmembrane transport	6.5	Ahr|Atp1b1|Fxyd2|Bmp4|Cacna2d1|Capn3|Cav1|Cftr|Cybb|Dmd|Ednra|Stom|F2r|Fgf13|Hap1|Hcn1|Kcnj12|Kcnj15|Kcnj2|Kcnma1|Kcnq1|Kcnq2|Mmp9|Ngf|Nrxn1|P2rx7|Plcb1|Ppargc1a|Ptger3|Scn8a|Ccl2|Slc34a1|Slc8a1|Tgfb2|Osr1|Rgs7|Dysf|Stk39|Rrad|Kcne3|Fxyd6|Gpr35|Slc9a3r2|Tspan13|Smim6|Clic3|Wnk4|Ace2|Ubash3b|Cacng8|Trem2|Glrx|Lrrc26|Kcns3|Pde4d|Cacna2d4|Hecw2|Atp2b4|Cracr2a|Kcnf1
GO:0002683	negative regulation of immune system process	6.5	Angpt1|Ahr|Alox15|Bmp4|Calca|Ccr2|Dpp4|Gpx2|H2-Ab1|Id2|Ifi204|Il4ra|Inpp5d|Mafb|Lgals7|Nbl1|Ccn3|Pla2g2d|Plcb1|Pparg|Ccl2|Shh|Spn|Tgfb2|Tgfb3|Otop1|Tnf|Tnfaip3|Ceacam1|Sh2d1b1|Pla2g2f|Htra1|Tspan6|Pglyrp2|Pdcd1lg2|Clec2g|Spink5|Ubash3b|Vsir|Il33|Trem2|Fstl3|Gpnmb|Pag1|Nckap1l|Adtrp|Cblb|Enpp3|Adgrf5|A2m|Pglyrp3|Vtcn1|Pde5a|Nod2|Nlrc3|Olfm4|Pglyrp4
GO:0033002	muscle cell proliferation	6.4	Angpt1|Aif1|Ang2|Bmp4|Cav1|Ednra|Fgf1|Fgfr1|Gata6|Hpgd|Htr1b|Id2|Igfbp5|Mmp9|Nr4a3|Ccn3|Nppb|Pdcd4|Pparg|Ppargc1a|Rgs5|Shh|Six1|Tbx2|Tert|Tgfb2|Tgfb3|Tnf|Tnfaip3|Ccn4|Apln|Ace2|Pdgfd|Ern1|Nrg1|Ndrg4|Pde4d|Kalrn
GO:0045785	positive regulation of cell adhesion	6.4	Angpt1|Aif1|Alox15|Slc7a1|Calca|Cav1|Ccr2|Ccr5|Dmd|Dpp4|Efnb2|Fn1|Fut4|Pdpn|H2-Ab1|H2-Eb1|Has2|Igfbp2|Il1a|Il4ra|Itgb2|Lgals1|Nr4a3|Enpp2|Ptn|Ptpru|Rasgrp1|Ccl2|Shh|Sox13|Spn|Spp1|Tgfb2|Tgm2|Tnf|Vnn1|Agr2|Ceacam1|Dysf|Podxl|Chst2|Cxcl13|Pdcd1lg2|Il36b|Vsir|Tnxb|Il23a|Fstl3|Nckap1l|Npnt|Nrg1|Lims2|Zbtb16|Pde4d|Vtcn1|Kif26b|Olfm4|Skint1
GO:0009611	response to wounding	6.4	Alox15|Rab27a|Bcl2|Bnc1|Cav1|Cfh|Cldn1|Ccr2|F2r|Fgf1|Fkbp10|Fn1|Fzd7|Gap43|Gdnf|Gp1bb|Pdpn|Il1a|Krt6a|Matn2|Ngfr|Serpine1|Serpinb2|Ppara|Pparg|Ptger3|Ptn|S100a9|Ccl2|Shh|Tff1|Tgfb2|Thbd|Tnf|Tnfaip3|Dpysl3|Ccn4|Wnt7a|Papss2|Ceacam1|Slc7a11|Dysf|Nrep|Tmeff2|C1qtnf1|F12|Rtn4r|Flrt3|Ubash3b|Pear1|4833427F10Rik|Trem2|Duox1|Adtrp|Phldb2|Nrg1|Tspan8|Enpp4|Rgma|Klk8|Jaml
GO:0098655	cation transmembrane transport	6.4	Asic1|Ahr|Atp1b1|Fxyd2|Slc7a1|Bmp4|Cacna2d1|Capn3|Cav1|Cftr|Ccr5|Cnga3|Dmd|Ednra|Stom|F2r|Fgf13|Hap1|Hcn1|Slc6a4|Itpr1|Kcnj12|Kcnj15|Kcnj2|Kcnma1|Kcnq1|Kcnq2|Mmp9|Ngf|Nrxn1|P2rx7|Plcb1|Ppargc1a|Ptger3|Rhd|Scn8a|Ccl2|Slc34a1|Slc5a1|Slc8a1|Tgfb2|Otop1|Osr1|Rgs7|Dysf|Atp2a3|Stk39|Slc40a1|Slc4a4|Rrad|Kcne3|Fxyd6|Gpr35|Tspan13|Atp6v1g2|Slc25a23|Slc39a8|Smim6|Wnk4|Ace2|Slc44a4|Slc39a4|Ubash3b|Atp6v0e2|…
GO:0098662	inorganic cation transmembrane transport	6.3	Asic1|Ahr|Atp1b1|Fxyd2|Bmp4|Cacna2d1|Capn3|Cav1|Cftr|Ccr5|Cnga3|Dmd|Ednra|Stom|F2r|Fgf13|Hap1|Hcn1|Slc6a4|Itpr1|Kcnj12|Kcnj15|Kcnj2|Kcnma1|Kcnq1|Kcnq2|Ngf|P2rx7|Plcb1|Ptger3|Rhd|Scn8a|Slc34a1|Slc5a1|Slc8a1|Tgfb2|Otop1|Osr1|Rgs7|Dysf|Atp2a3|Stk39|Slc40a1|Slc4a4|Rrad|Kcne3|Fxyd6|Gpr35|Tspan13|Atp6v1g2|Slc25a23|Slc39a8|Smim6|Wnk4|Slc39a4|Ubash3b|Atp6v0e2|Cacng8|Trem2|Glrx|Slc6a20a|Slc9a4|Atp6v1b1|St…
GO:0010959	regulation of metal ion transport	6.3	Adcyap1r1|Ahr|Atp1b1|Fxyd2|Bcl2|Bmp4|Cacna2d1|Calca|Capn3|Cav1|Cntn1|Dmd|Ednra|Stom|F2r|Fgf13|Cxcl1|Hap1|Itpr1|Kcnj2|Kcnq1|Ngf|P2rx7|Serpine1|Plcb1|Plcb4|Ptger3|Ccl2|Slc8a1|Stc1|Stc2|Tgfb2|Wfs1|Osr1|Rgs7|Homer2|Dysf|Usp2|Stk39|Rrad|Kcne3|Fxyd6|Gpr35|Tspan13|Smim6|Wnk4|Ubash3b|Trem2|Glrx|Cracr2b|Lrrc26|Pde4d|Hecw2|Atp2b4|Cracr2a
GO:0042044	fluid transport	6.3	Aqp3|Aqp4|Aqp5|Aqp7|Cftr|Pdpn|Itpr1|Slc5a1|Upk3a|Aqp9|Slc14a1
GO:0002009	morphogenesis of an epithelium	6.3	Angpt1|Ahr|Aldh1a1|Ar|Bcl2|Bmp4|Car2|Cited1|Cxcr2|Cobl|Cyp7b1|Ednra|Efnb2|Eomes|Epha7|Eya1|Lgr5|Fgf1|Fgfr1|Fst|Gdnf|Gli2|Pdpn|Hand2|Hey1|Foxq1|Hhex|Foxa1|Id4|Igfbp5|Krt16|Krt6a|Krt6b|Mgp|Ngfr|Ccl11|Sema3a|Sema5a|Shh|Six1|Six2|Six4|Tbx2|Tgfb2|Tgm2|Tie1|Tnf|Wnt9b|Wnt7a|Osr1|Tmeff2|Ntn4|Asb2|Sostdc1|Wnk4|Fuz|Flrt3|Ophn1|Npnt|Phldb2|Cc2d2a|Fras1|Rgma|Kif26b|Klk14|Cecr2|Greb1l
GO:2000146	negative regulation of cell motility	6.3	Aif1|Bcl2|Ccr5|Cyp1b1|Dach1|Dpp4|Igfbp5|Krt16|Nbl1|Ngfr|Ccn3|Serpine1|Plcb1|Pparg|Ppargc1a|Ptn|Ptpru|Ptprr|Ccl2|Sema3a|Shh|Stc1|Tie1|Tnf|Dpysl3|Reck|Cxcl13|Tmeff2|Slurp1|Fuz|Il33|Mctp1|Il24|Mmrn2|Adgrb1|Adtrp|Srgap1|Phldb2|Nrg1|Ndrg4|Nexmif|Atp2b4
GO:0034762	regulation of transmembrane transport	6.3	Ahr|Atp1b1|Fxyd2|Bcl2|Bmp4|Cacna2d1|Capn3|Car2|Cav1|Cftr|Cybb|Dmd|Ednra|Stom|F2r|Fgf13|Hap1|Hcn1|Kcnj12|Kcnj15|Kcnj2|Kcnma1|Kcnq1|Kcnq2|Fabp5|Mmp9|Ngf|Nr4a3|Nrxn1|P2rx7|Plcb1|Ppargc1a|Ptger3|Scn8a|Ccl2|Slc34a1|Slc8a1|Tert|Tgfb2|Tnf|Osr1|Rgs7|Dysf|Stk39|Rrad|Kcne3|Fxyd6|Gpr35|Slc9a3r2|Tspan13|Smim6|Clic3|Wnk4|Ace2|Ubash3b|Cacng8|Trem2|Glrx|Pid1|Lrrc26|Trib3|Kcns3|Pde4d|Cacna2d4|Hecw2|Atp2b4|Cracr2…
GO:0030104	water homeostasis	6.2	Alox12b|Aqp3|Aqp4|Aqp7|Cftr|Cldn1|Krt16|Krt1|Wfs1|Aloxe3|Sfn|Hrnr|Abca12|Atp6v1b1|Acer1|Cyp26b1|Pnpla1
GO:0048871	multicellular organismal homeostasis	6.2	Acp5|Angpt1|Aldh1a1|Alox12b|Fabp4|Aqp3|Aqp4|Aqp7|Bcl2|Bmp6|Calca|Car2|Cav1|Cftr|Cldn1|Ccr2|Ccr5|F2r|Ccn2|Gpx2|Il1a|Il18r1|Il4ra|Inpp5d|Ush1g|Fabp5|Krt16|Krt1|Ltbp3|Map1a|Nr4a3|P2rx7|Pparg|Ppargc1a|Ptger3|Rhd|Spp1|Tff1|Tnf|Wfs1|Aloxe3|Ceacam1|Homer2|Tjp3|Apln|Stk39|Slc40a1|Sfn|Slc39a8|Hrnr|Ubash3b|Abca12|Vsig1|Ces1d|Tex15|Adgrv1|Atp6v1b1|Acer1|Trpv1|Tns2|Adgrf5|Cyp26b1|Nod2|Pnpla1
GO:0034754	cellular hormone metabolic process	6.2	Adh1|Adh7|Aldh1a1|Bmp6|Crabp2|Cyp1a1|Cyp1b1|Hsd17b2|Kcnma1|Ppargc1a|Dhrs3|Shh|Spp1|Aldh1a7|Psg18|Akr1c21|Akr1c18|Akr1c14|Akr1d1|Cyp26b1|Dhrs9|Sdr16c5|Plb1
GO:0010876	lipid localization	6.2	Abca1|Abcg1|Fabp4|Bmp6|Cav1|Cftr|Ces1e|Fabp2|Fzd4|Il1a|Inhba|Kcnq1|Fabp5|Lbp|P2rx7|Abcb4|Pla2g2d|Ppara|Pparg|Nr1h4|Shh|Soat1|Spp1|Stra6|Tnf|Ceacam1|Abcd2|Dysf|Pla2g2f|Ttpa|Atp8a2|C1qtnf1|Aqp9|Dgat2|Abca12|Slc10a6|Spns3|Prelid2|Trem2|Osbpl6|Slco2b1|Ces1d|Abcg4|Nrg1|Soat2|Ano3|Ffar2|Ces1f|Pla2g3|Abcc4|Pla2g4f|Atp10b|Dennd5b|Ces1b
GO:0007423	sensory organ development	6.2	Ahr|Aldh1a1|Aqp5|Bcl2|Bmp4|Bmp6|Cdkn1c|Cfh|Cnga3|Cryab|Cyp1b1|Dlx5|Eya1|Lgr5|Fgfr1|Fzd4|Gabrb3|Gas1|Gjb6|Gli2|Hand2|Hcn1|Hey1|Hoxa1|Ifi204|Inhba|Ush1g|Kcnma1|Kcnq1|Mafb|Maf|Ascl1|Meis2|Nr4a3|Pde6b|Ptn|Rom1|Shh|Six1|Six2|Six4|Stra6|Tbx2|Tgfb2|Thrb|Otop1|Vim|Osr1|Ror1|Sall2|Atp8a2|Fuz|Rhoj|Pls1|Osr2|Adgrv1|Tshz1|Atp6v1b1|Strc|Slc17a6|Nhs|Megf11|Rarb|Plaat3|Cc2d2a|Cyp26b1|Rab11fip4|Tspan12|Lrig3|Cec…
GO:0007169	transmembrane receptor protein tyrosine kinase signaling pathway	6.2	Angpt1|Ar|Bmp4|Cdk5r1|Col4a5|Efnb2|Epha7|Fgf1|Fgfr1|Ccn2|Fzd4|Gdnf|Gfra1|Gfra2|Gpld1|Hap1|Hhex|Igfbp2|Igfbp5|Mmp9|Ngf|Ngfr|Nr4a3|Nrxn1|Ddr2|Pdk2|Pigr|Plcb1|Ptprr|Nr1h4|Ccl2|Ptk6|Sla|Srms|Tie1|Agr2|Ceacam1|Creb3l1|Ror1|Apln|Grb14|Rgs14|Serpina12|Fuz|Flrt3|Pdgfd|Epgn|Mvb12b|Ubash3b|Adgra2|Fam20c|Tmem108|Glrx|Pid1|Mmrn2|Cblb|Tns2|Nrg1|Socs2|Shisa2|Muc20|Ndrg4|Fam83a|Vwa2|Tspan12|Fstl4|Ccbe1|Flrt2
GO:0098660	inorganic ion transmembrane transport	6.2	Asic1|Ahr|Ank|Atp1b1|Fxyd2|Bmp4|Cacna2d1|Capn3|Cav1|Cftr|Ccr5|Cnga3|Dmd|Ednra|Stom|F2r|Fgf13|Gabrb3|Hap1|Hcn1|Slc6a4|Itpr1|Kcnj12|Kcnj15|Kcnj2|Kcnma1|Kcnq1|Kcnq2|Ngf|P2rx7|Plcb1|Ptger3|Rhd|Scn8a|Slc34a1|Slc5a1|Slc8a1|Tgfb2|Otop1|Osr1|Rgs7|Dysf|Atp2a3|Stk39|Slc40a1|Slc4a4|Rrad|Kcne3|Fxyd6|Gpr35|Tspan13|Atp6v1g2|Slc25a23|Slc39a8|Smim6|Wnk4|Slc39a4|Ubash3b|Atp6v0e2|Cacng8|Trem2|Glrx|Slc6a20a|Slc9a4|…
GO:0050771	negative regulation of axonogenesis	6.1	Cdk5r1|Ccr5|Epha7|Bcl11a|Fgf13|Sema3a|Sema3b|Sema4f|Sema5a|Sema6c|Sema7a|Slit1|Wnt3|Rtn4r|Sema3d|Rgma|Fstl4
GO:0060993	kidney morphogenesis	6.1	Ahr|Bcl2|Bmp4|Cited1|Eya1|Fgf1|Gcnt1|Gdnf|Hey1|Shh|Six1|Six2|Six4|Wnt9b|Osr1|Wnk4|Npnt|Gcnt4|Fras1|Kif26b|Greb1l
GO:0042476	odontogenesis	6.1	Ank|Bmp4|Cftr|Eda|Edar|Ednra|Fgfr1|Fst|Gas1|Gli2|Hand2|Inhba|Ngfr|Serpine1|Ppara|Shh|Osr1|Sostdc1|Zfp422|Klk5|Fam20c|Osr2|Apcdd1|Wdr72
GO:0019755	one-carbon compound transport	6.1	Aqp3|Aqp4|Aqp5|Aqp7|Car2|Upk3a|Aqp9|Slc14a1
GO:0052547	regulation of peptidase activity	6.1	Cav1|Cryab|Epha7|F2r|Ccn2|Ifi204|Itih2|Ltf|Mmp9|Mug1|Naip5|Naip6|Ngf|Ngfr|Serpine1|Serpinb2|Pparg|S100a8|S100a9|Serpinb3a|Slpi|Sox7|Serpina3g|Stfa1|Stfa2|Stfa3|Timp2|Tnf|Tnfsf10|Atp2a3|Reck|Sfn|Fetub|Wfdc2|Serpina12|Fcmr|Serpinb12|Spink5|Vsir|Csta2|Spink12|Il24|Serpinb6c|Serpinb7|Wfdc12|Csta1|A2m|Serpina3b|Serpinb3b|Aim2|Csta3|Serpina3i|Cstdc5|Cstdc6
GO:0006869	lipid transport	6	Abca1|Abcg1|Fabp4|Bmp6|Cav1|Cftr|Ces1e|Fabp2|Fzd4|Il1a|Inhba|Kcnq1|Fabp5|Lbp|P2rx7|Abcb4|Pla2g2d|Pparg|Nr1h4|Shh|Soat1|Spp1|Stra6|Ceacam1|Abcd2|Pla2g2f|Ttpa|Atp8a2|C1qtnf1|Aqp9|Abca12|Slc10a6|Spns3|Prelid2|Trem2|Osbpl6|Slco2b1|Ces1d|Abcg4|Nrg1|Soat2|Ano3|Ces1f|Pla2g3|Abcc4|Pla2g4f|Atp10b|Dennd5b|Ces1b
GO:0007162	negative regulation of cell adhesion	6	Acp5|Angpt1|Arhgap6|Bmp4|Bmp6|Cyp1b1|Fzd4|Fzd7|H2-Ab1|Il4ra|Lgals1|Lgals7|Enpp2|Pla2g2d|Serpine1|Ppara|Ptger3|Ptprz1|Sema5a|Shh|Spn|Tnfaip3|Ceacam1|Pla2g2f|Podxl|Cldn7|C1qtnf1|Pdcd1lg2|Ubash3b|Vsir|Abca12|Gpnmb|Pag1|Nckap1l|Adtrp|Phldb2|Cblb|Rnd1|Vtcn1|Pde5a|Nexmif|Cdsn
GO:0051046	regulation of secretion	6	Abcg1|Asic1|Alox12b|Ang2|Rab27a|Bmp6|Cftr|Ccr2|Ces1e|F2r|Fgfr1|Glul|Gpld1|Gpr27|Hap1|Htr1b|Slc6a4|Ica1|Il1a|Il4ra|Inhba|Itgb2|Kcnq1|Mmp13|Ngf|Ccn3|Nppb|Nppc|Nrxn1|Fam3d|P2rx7|Prl2c2|Prl2c3|Septin5|Pparg|Ptger3|Nr1h4|S100a8|S100a9|Spp1|Stc1|Tgfb2|Tgfb3|Tnf|Tnfrsf1b|Wnt7a|Bace1|Pclo|Cadps|Apln|Stk39|Septin1|Rapgef4|C1qtnf1|Krt20|Prl8a9|Nrn1|Wnk4|Abca12|Mctp1|Trem2|Sytl2|Glrx|Ces1d|Nckap1l|Ildr1|Adt…
GO:0051271	negative regulation of cellular component movement	5.9	Aif1|Bcl2|Ccr5|Cyp1b1|Dach1|Dpp4|Igfbp5|Krt16|Nbl1|Ngfr|Ccn3|Serpine1|Plcb1|Pparg|Ppargc1a|Ptn|Ptpru|Ptprr|Ccl2|Sema3a|Shh|Stc1|Tie1|Tnf|Dpysl3|Reck|Cxcl13|Tmeff2|Slurp1|Fuz|Il33|Mctp1|Il24|Mmrn2|Adgrb1|Adtrp|Srgap1|Phldb2|Nrg1|Ndrg4|Nexmif|Atp2b4
GO:0007411	axon guidance	5.9	Alcam|Cdk5r1|Dlx5|Efnb2|Epha7|Etv1|Gap43|Gas1|Gdnf|Gli2|Hoxa1|Igfals|Kif5c|Lamc2|Matn2|Ngfr|Nr4a3|Sema3a|Sema3b|Sema4f|Sema5a|Sema6c|Sema7a|Shh|Slit1|Tgfb2|Wnt3|Tenm2|Rtn4r|Flrt3|Tubb2b|Unc5a|Sema3d|Boc|Flrt2|Kalrn
GO:0015850	organic hydroxy compound transport	5.8	Abca1|Abcg1|Aqp3|Aqp7|Bmp6|Cav1|Cftr|Ces1e|Gdnf|Htr1b|Slc6a4|Kcnq1|Abcb4|Pparg|Ptger3|Nr1h4|Shh|Slc16a7|Soat1|Spp1|Stra6|Ceacam1|Cadps|C1qtnf1|Aqp9|Abca12|Slc10a6|Trem2|Osbpl6|Slco2b1|Ces1d|Syt17|Abcg4|Nrg1|Soat2|Ces1f|Abcc4|Nat8l|Ces1b
GO:0097485	neuron projection guidance	5.8	Alcam|Cdk5r1|Dlx5|Efnb2|Epha7|Etv1|Gap43|Gas1|Gdnf|Gli2|Hoxa1|Igfals|Kif5c|Lamc2|Matn2|Ngfr|Nr4a3|Sema3a|Sema3b|Sema4f|Sema5a|Sema6c|Sema7a|Shh|Slit1|Tgfb2|Wnt3|Tenm2|Rtn4r|Flrt3|Tubb2b|Unc5a|Sema3d|Boc|Flrt2|Kalrn
GO:1903037	regulation of leukocyte cell-cell adhesion	5.8	Aif1|Slc7a1|Bmp4|Cav1|Ccr2|Dpp4|Efnb2|Fut4|Fut9|H2-Ab1|H2-Eb1|Has2|Igfbp2|Il1a|Il4ra|Itgb2|Lgals1|Lgals7|Nr4a3|Pla2g2d|Ppara|Rasgrp1|Ccl2|Shh|Sox13|Spn|Tnf|Vnn1|Ceacam1|Pla2g2f|Chst2|Pdcd1lg2|Il36b|Vsir|Il23a|Gpnmb|Pag1|Nckap1l|Adtrp|Cblb|Zbtb16|Vtcn1|Pde5a|Skint1
GO:0031344	regulation of cell projection organization	5.8	Bmp4|Cav1|Cdk5r1|Ccr5|Cntn1|Cobl|Crabp2|Dmd|Efnb2|Epha7|Bcl11a|Fgf13|Fgfr1|Fn1|Fut9|Fzd4|Gap43|Pdpn|Hap1|Il1rap|Itpr1|Lgals1|Map6|Ngf|Ngfr|Nrxn1|P2rx7|Enpp2|Prl2c2|Klk6|Ptn|Ptpn5|Ptprz1|Rab17|S100a9|Sema3a|Sema3b|Sema4f|Sema5a|Sema6c|Sema7a|Ptk6|Slit1|Tgfb3|Dpysl3|Vim|Wnt3|Wnt7a|Ror1|Podxl|Atp8a2|Camk1|Rapgef4|Nsmf|Rtn4r|Abi3|Fuz|Grip1|Tbc1d30|Kndc1|Ntng1|Trem2|Pls1|Dnm3|Sema3d|Zdhhc15|Inpp5j|Nrg…
GO:0050922	negative regulation of chemotaxis	5.8	Aif1|Dpp4|Nbl1|Ccn3|Ccl2|Sema3a|Sema3b|Sema4f|Sema5a|Sema6c|Sema7a|Slit1|Wnt3|Cxcl13|Sema3d
GO:0051346	negative regulation of hydrolase activity	5.7	Ahr|Bicd1|Cryab|Ifi204|Itih2|Ltf|Mmp9|Mug1|Naip5|Naip6|Ngf|Serpine1|Serpinb2|Ppp1r1b|Serpinb3a|Slpi|Serpina3g|Stfa1|Stfa2|Stfa3|Tgfb2|Timp2|Tnf|Amot|Reck|Sfn|Fetub|Wfdc2|Serpina12|Fcmr|Serpinb12|Spink5|Csta2|Spink12|Il24|Serpinb6c|Nckap1l|Serpinb7|Wfdc12|Csta1|A2m|Serpina3b|Serpinb3b|Csta3|Serpina3i|Cstdc5|Cstdc6
GO:0010975	regulation of neuron projection development	5.7	Bmp4|Cdk5r1|Ccr5|Cntn1|Cobl|Crabp2|Dmd|Efnb2|Epha7|Bcl11a|Fgf13|Fgfr1|Fn1|Fut9|Hap1|Il1rap|Itpr1|Lgals1|Map6|Ngf|Ngfr|Klk6|Ptn|Ptpn5|Ptprz1|Rab17|S100a9|Sema3a|Sema3b|Sema4f|Sema5a|Sema6c|Sema7a|Ptk6|Slit1|Dpysl3|Vim|Wnt3|Wnt7a|Ror1|Atp8a2|Camk1|Rapgef4|Nsmf|Rtn4r|Kndc1|Ntng1|Dnm3|Sema3d|Zdhhc15|Inpp5j|Nrg1|Ndrg4|Pla2g3|Ppp1r9a|Rgma|Klk8|Fstl4|Hecw2|Dixdc1|Kalrn|Tnik
GO:0001823	mesonephros development	5.6	Bcl2|Bmp4|Cited1|Eya1|Fgf1|Fgfr1|Gdnf|Hey1|Smad6|Shh|Six1|Six2|Six4|Wnt9b|Osr1|Osr2|Npnt|Rarb|Zbtb16|Kif26b|Greb1l
GO:0090596	sensory organ morphogenesis	5.6	Aldh1a1|Aqp5|Bcl2|Bmp4|Cfh|Cnga3|Dlx5|Eya1|Fgfr1|Gas1|Gjb6|Gli2|Hcn1|Hoxa1|Ush1g|Kcnq1|Mafb|Nr4a3|Ptn|Rom1|Shh|Six1|Six2|Six4|Stra6|Tbx2|Thrb|Otop1|Osr1|Atp8a2|Fuz|Pls1|Osr2|Tshz1|Atp6v1b1|Strc|Megf11|Rarb|Cyp26b1|Tspan12|Lrig3|Myo3a
GO:0032965	regulation of collagen biosynthetic process	5.6	Bmp4|F2r|Ccn2|Fn1|Nppc|Serpine1|Pparg|Nr1h4|Ccl2|Tgfb3|Vim|Creb3l1|Serpinb7
GO:0032330	regulation of chondrocyte differentiation	5.6	Bmp4|Bmp6|Ccn2|Gli2|Ltbp3|Maf|Six2|Sox5|Thrb|Ccn4|Rflna|Rflnb|Rarb|Zbtb16
GO:0010712	regulation of collagen metabolic process	5.6	Bmp4|F2r|Ccn2|Fn1|Nppc|Serpine1|Pparg|Nr1h4|Ccl2|Tgfb3|Vim|Creb3l1|Vsir|Serpinb7
GO:0006816	calcium ion transport	5.6	Asic1|Adcyap1r1|Ahr|Atp1b1|Bcl2|Bmp4|Cacna2d1|Calca|Capn3|Cav1|Ccr5|Dmd|Ednra|F2r|Ccn2|Hap1|Itpr1|Ngf|P2rx7|Serpine1|Ptger3|Ccl2|Ccl8|Slc8a1|Stc1|Stc2|Tgfb2|Wfs1|Clca1|Homer2|Dysf|Ramp1|Atp2a3|Usp2|Rrad|Kcne3|Cysltr1|Gpr35|Tspan13|Slc25a23|Smim6|Ubash3b|Cacng8|Bspry|Trpv1|Cracr2b|Pde4d|Pkd1l3|Cacna2d4|Cachd1|Atp2b4|Cracr2a
GO:0022612	gland morphogenesis	5.6	Ar|Bcl2|Bmp4|Cav1|Cyp7b1|Eda|Edar|Fgf1|Fgfr1|Gli2|Foxa1|Id4|Igfbp5|Itpr1|Ptn|Ccl11|Sema3a|Shh|Tbx2|Tgm2|Tnf|Tnfaip3|Ceacam1|Ntn4|Sostdc1|Lims2
GO:0046503	glycerolipid catabolic process	5.6	Faah|Gpld1|Enpp2|Plcb1|Mgll|Pla2g7|Aadac|Gdpd3|Pla2g4d|Ces1d|Dagla|Pla2g4f|Pla2g4e|Pnpla1|Plb1|Abhd12b
GO:0030500	regulation of bone mineralization	5.6	Ank|Bglap3|Bmp4|Bmp6|Ltbp3|Mgp|Ddr2|P2rx7|Ptn|Slc8a1|Osr1|Rflna|Sgms2|Rflnb|Notum|Fam20c|Osr2|Adgrv1
GO:0061448	connective tissue development	5.6	Bmp4|Bmp6|Cfh|Fgfr1|Ccn2|Gli2|Gpld1|Hand2|Foxa1|Id2|Id4|Ltbp3|Maf|Mgp|Mmp13|Ccn3|Nppc|Pparg|Ppargc1a|Nr1h4|Six2|Sox5|Stc1|Tgfb2|Thrb|Ccn4|Wnt7a|Osr1|Dgat2|Pdgfd|Rflna|Rflnb|Osr2|Serpinb7|Rarb|Plaat3|Creb5|Csgalnact1|Zbtb16
GO:0003013	circulatory system process	5.6	Angpt1|Ahr|Ar|Atp1b1|Bmp6|Cacna2d1|Calca|Cav1|Cftr|Cxcr2|Dmd|Dsc2|Ednra|F2r|Faah|Fgf13|Ccn2|Guca2b|Htr1b|Htr1d|Slc6a4|Id2|Kcnj2|Kcnma1|Kcnq1|Fabp5|Smad6|Nppb|Ppara|Pparg|Ptger3|Sema3a|Slc5a1|Slc8a1|Stc1|Tgfb2|Thrb|Uty|Mgll|Sgcd|Abcg2|Ceacam1|Tjp3|Amot|Apln|Stk39|Slc2a5|Kcne3|Cysltr1|Ddah1|Ace2|Myh7|Trpv1|Adm2|Uts2b|Qrfp|Dock4|Pde4d|Dusp5|Pde5a|Smtnl2|Atp2b4
GO:0090287	regulation of cellular response to growth factor stimulus	5.6	Angpt1|Bmp4|Cav1|Cdkn1c|Dmd|Fgf1|Fgfr1|Fst|Fzd4|Gata6|Hhex|Smad6|Nbl1|Ngf|Ngfr|Nrxn1|Ppara|Pparg|Tgfb3|Creb3l1|Nrep|Apln|Cxcl13|Htra1|Sostdc1|Fuz|Vsir|Adgra2|Fam20c|Tmem108|Fstl3|Mmrn2|Npnt|Peg10|Il17rd|Shisa2|Rgma|Tspan12|Ccbe1|Atp2b4
GO:0043410	positive regulation of MAPK cascade	5.6	Angpt1|Alox12b|Alox15|Ar|Bmp4|Edar|Ednra|F2r|Fgf1|Fgfr1|Ccn2|Fzd4|Gpr37|Hand2|Ighm|Il1a|Ngf|Ngfr|Nrxn1|P2rx7|Pde8a|Plcb1|Rasgrp1|Ccl1|Ccl11|Ccl2|Ccl20|Ccl7|Ccl8|Sema7a|Tgfb2|Tgfb3|Timp2|Tnf|Wnt7a|Ceacam1|Ror1|Ern2|Tnfrsf19|Stk39|C1qtnf1|Pdgfd|Epgn|Trim12a|Ern1|Trem2|Gpnmb|Npnt|Nrg1|Muc20|Cxcl17|Ndrg4|Sh3rf3|Pde5a|Nod2|Trim12c|Dixdc1|Cracr2a|Tnik
GO:0120035	regulation of plasma membrane bounded cell projection organization	5.6	Bmp4|Cav1|Cdk5r1|Ccr5|Cntn1|Cobl|Crabp2|Dmd|Efnb2|Epha7|Bcl11a|Fgf13|Fgfr1|Fn1|Fut9|Gap43|Pdpn|Hap1|Il1rap|Itpr1|Lgals1|Map6|Ngf|Ngfr|Nrxn1|P2rx7|Enpp2|Prl2c2|Klk6|Ptn|Ptpn5|Ptprz1|Rab17|S100a9|Sema3a|Sema3b|Sema4f|Sema5a|Sema6c|Sema7a|Ptk6|Slit1|Tgfb3|Dpysl3|Vim|Wnt3|Wnt7a|Ror1|Podxl|Atp8a2|Camk1|Rapgef4|Nsmf|Rtn4r|Abi3|Fuz|Tbc1d30|Kndc1|Ntng1|Trem2|Pls1|Dnm3|Sema3d|Zdhhc15|Inpp5j|Nrg1|Ndrg4|Pla…
GO:0070098	chemokine-mediated signaling pathway	5.6	Cxcl1|Ccl1|Ccl11|Ccl2|Ccl20|Ccl7|Ccl8|Cxcl15|Cxcl2|Stk39|Cxcl13|Ppbp|Gpr35|Trem2|Cxcl17
GO:0045765	regulation of angiogenesis	5.5	Cxcr2|Ccr3|Ccr2|Cyp1b1|Fgf1|Gata6|Glul|Hhex|Il1a|Itgb2|Mmp9|Ngfr|Enpp2|Serpine1|Prl2c2|Pparg|Ptn|Ccl11|Ccl2|Sema5a|Shh|Sparc|Tert|Tgfb2|Tie1|Tnf|Ceacam1|Creb3l1|Amot|Reck|Cysltr1|Ddah1|Adgra2|Rhoj|Adgrb1|Adm2|Tspan12|Ism1|Ccbe1|Atp2b4
GO:0048659	smooth muscle cell proliferation	5.5	Aif1|Ang2|Bmp4|Cav1|Ednra|Hpgd|Htr1b|Id2|Igfbp5|Mmp9|Nr4a3|Ccn3|Nppb|Pdcd4|Pparg|Ppargc1a|Rgs5|Tert|Tgfb3|Tnf|Tnfaip3|Ccn4|Apln|Ace2|Pdgfd|Ern1|Ndrg4|Pde4d|Kalrn
GO:0048640	negative regulation of developmental growth	5.5	Bmp4|Cdk5r1|Ccr5|Epha7|Bcl11a|Fgf13|H19|Slc6a4|Ppara|Sema3a|Sema3b|Sema4f|Sema5a|Sema6c|Sema7a|Slit1|Stc2|Wnt3|Rtn4r|Sema3d|Socs2|Rgma|Fstl4
GO:0045861	negative regulation of proteolysis	5.5	Cryab|Gas1|Ifi204|Itih2|Ltf|Mmp9|Map1a|Mug1|Naip5|Naip6|Ngf|Serpine1|Serpinb2|Serpinb3a|Shh|Slpi|Serpina3g|Stfa1|Stfa2|Stfa3|Timp2|Tnf|Reck|Sfn|Fetub|Wfdc2|Serpina12|Fcmr|Serpinb12|Spink5|Csta2|Spink12|Il24|Ophn1|Serpinb6c|Serpinb7|Wfdc12|Csta1|A2m|Serpina3b|Serpinb3b|Csta3|Serpina3i|Cstdc5|Cstdc6
GO:0070167	regulation of biomineral tissue development	5.5	Ank|Bglap3|Bmp4|Bmp6|Cftr|Hey1|Ltbp3|Mgp|Ddr2|P2rx7|Ptn|Slc8a1|Osr1|Rflna|Sgms2|Rflnb|Notum|Fam20c|Osr2|Adgrv1
GO:0008015	blood circulation	5.4	Angpt1|Ahr|Ar|Atp1b1|Bmp6|Cacna2d1|Calca|Cav1|Cftr|Cxcr2|Dmd|Dsc2|Ednra|F2r|Faah|Fgf13|Ccn2|Guca2b|Htr1b|Htr1d|Slc6a4|Id2|Kcnj2|Kcnma1|Kcnq1|Smad6|Nppb|Ppara|Pparg|Ptger3|Sema3a|Slc8a1|Stc1|Tgfb2|Thrb|Uty|Mgll|Sgcd|Ceacam1|Tjp3|Amot|Apln|Stk39|Slc2a5|Kcne3|Cysltr1|Ddah1|Ace2|Myh7|Trpv1|Adm2|Uts2b|Qrfp|Dock4|Pde4d|Dusp5|Pde5a|Smtnl2|Atp2b4
GO:0035725	sodium ion transmembrane transport	5.4	Asic1|Atp1b1|Fxyd2|Cftr|Dmd|Stom|Fgf13|Hcn1|Slc6a4|Kcnq1|Plcb1|Scn8a|Slc34a1|Slc5a1|Slc8a1|Osr1|Stk39|Slc4a4|Fxyd6|Wnk4|Glrx|Slc6a20a|Slc9a4|Hecw2|Atp2b4
GO:0016042	lipid catabolic process	5.4	Cyp1b1|Ces1e|Faah|Gpld1|Enpp2|Pla2g2d|Plcb1|Spp1|Tnf|Mgll|Abcd2|Pla2g2f|Pla2g7|Lgals12|Hsd17b14|Aadac|Gdpd3|Lipn|Pla2g4d|Lipm|Pla1a|Cyp27a1|Ces1d|Aspg|Akr1c18|Adtrp|Acer1|Akr1d1|Plaat3|Cyp26b1|Ces1f|Lipk|Dagla|Plch1|Pla2g4f|Etfbkmt|Pla2g4e|Ces1b|Plcxd2|Pnpla1|Plb1|Abhd12b
GO:0010631	epithelial cell migration	5.4	Angpt1|Bmp4|Calca|Cyp1b1|Dpp4|Efnb2|Fgf1|Fgfr1|Glul|Gpld1|Has2|Itgb2|Krt16|Mmp9|Ccn3|Enpp2|Serpine1|Prl2c2|Pparg|Ptprr|Sema3a|Sema5a|Shh|Sparc|Stc1|Tgfb2|Tnf|Wnt7a|Ceacam1|Amot|Cxcl13|Lgals12|Atoh8|Adgra2|Rhoj|Mmrn2|Adgrb1|Adtrp|Ccbe1|Atp2b4
GO:0043542	endothelial cell migration	5.4	Angpt1|Bmp4|Calca|Cyp1b1|Dpp4|Efnb2|Fgf1|Fgfr1|Glul|Gpld1|Itgb2|Ccn3|Prl2c2|Pparg|Sema5a|Shh|Sparc|Stc1|Tnf|Wnt7a|Ceacam1|Amot|Cxcl13|Lgals12|Atoh8|Adgra2|Rhoj|Mmrn2|Adgrb1|Adtrp|Ccbe1|Atp2b4
GO:0042471	ear morphogenesis	5.4	Dlx5|Eya1|Fgfr1|Gas1|Gjb6|Gli2|Hoxa1|Ush1g|Kcnq1|Mafb|Nr4a3|Six1|Six2|Six4|Otop1|Osr1|Atp8a2|Pls1|Osr2|Tshz1|Atp6v1b1|Strc|Lrig3|Myo3a
GO:1901342	regulation of vasculature development	5.4	Cxcr2|Ccr3|Ccr2|Cyp1b1|Fgf1|Gata6|Glul|Hhex|Il1a|Itgb2|Mmp9|Ngfr|Enpp2|Serpine1|Prl2c2|Pparg|Ptn|Ccl11|Ccl2|Sema5a|Shh|Sparc|Tert|Tgfb2|Tie1|Tnf|Ceacam1|Creb3l1|Amot|Reck|Cysltr1|Ddah1|Adgra2|Rhoj|Adgrb1|Adm2|Tspan12|Ism1|Ccbe1|Atp2b4
GO:0090132	epithelium migration	5.4	Angpt1|Bmp4|Calca|Cyp1b1|Dpp4|Efnb2|Fgf1|Fgfr1|Glul|Gpld1|Has2|Itgb2|Krt16|Mmp9|Ccn3|Enpp2|Serpine1|Prl2c2|Pparg|Ptprr|Sema3a|Sema5a|Shh|Sparc|Stc1|Tgfb2|Tnf|Wnt7a|Ceacam1|Amot|Cxcl13|Lgals12|Atoh8|Adgra2|Rhoj|Mmrn2|Adgrb1|Adtrp|Ccbe1|Atp2b4
GO:0051960	regulation of nervous system development	5.3	Aspa|Bmp4|Cdk5r1|Ccr5|Crabp2|Epha7|Bcl11a|Fgf13|Fn1|Hap1|Hes2|Hey1|Id2|Id4|Il1rap|Ascl1|Map6|Ngf|Ngfr|Nrxn1|Enpp2|Prl2c2|Pou4f1|Pparg|Ptn|Ptprz1|Ccl11|Sema3a|Sema3b|Sema4f|Sema5a|Sema6c|Sema7a|Shh|Slit1|Tert|Tgm2|Tnf|Tnfrsf1b|Vim|Wnt3|Wnt7a|Rgs14|Rtn4r|Flrt3|Il33|Rassf10|Bhlhe41|Trem2|Adgrb1|Sema3d|Nrg1|Rarb|Rgma|Klk8|Adgrl3|Fstl4|Dixdc1|Flrt2|Kalrn|Tnik
GO:0007610	behavior	5.3	Asic1|Adh1|Aldh2|Ar|Bcl2|Calca|Camk4|Cyp7b1|Dach1|Dpp4|Etv1|Fgf13|Fzd4|Gabrb3|Gpr37|Grid1|Hand2|Hoxa1|Htr1b|Htr1d|Slc6a4|Id2|Kcnma1|Kcnq1|Meis2|Map1a|Ngf|Nr4a3|Npas2|Ctnnd2|Nrxn1|Nrxn2|Plcb1|Septin5|Pou4f1|Ppara|Ppp1r1b|Ptger3|Ptn|Ptpn5|Ptprz1|Scn8a|Ccl11|Selenop|Stra6|Thrb|Bace1|Homer2|Slc7a11|Apln|Atp8a2|Tmod2|Rgs14|Usp2|B4galt2|Slurp1|Kirrel3|Ace2|Lypd1|Trem2|Chst10|Atp6v1b1|Trpv1|Shank2|Nrg1|…
GO:0050921	positive regulation of chemotaxis	5.3	Aif1|Cxcr2|Ccr2|Dapk2|Ednra|Fgfr1|Fn1|Lbp|Serpine1|Ptn|Scg2|Ccl1|Ccl2|Ccl7|Sema5a|Shh|Dysf|Pla2g7|Stk39|Cxcl13|Pdgfd|Il23a|Trem2|Nckap1l|Cxcl17
GO:0110149	regulation of biomineralization	5.3	Ank|Bglap3|Bmp4|Bmp6|Cftr|Hey1|Ltbp3|Mgp|Ddr2|P2rx7|Ptn|Slc8a1|Osr1|Rflna|Sgms2|Rflnb|Notum|Fam20c|Osr2|Adgrv1
GO:0015840	urea transport	5.3	Aqp3|Aqp7|Upk3a|Aqp9|Slc14a1
GO:0042060	wound healing	5.3	Alox15|Rab27a|Bnc1|Cav1|Cfh|Cldn1|Ccr2|F2r|Fgf1|Fkbp10|Fn1|Fzd7|Gp1bb|Pdpn|Il1a|Krt6a|Serpine1|Serpinb2|Ppara|Pparg|Ptger3|S100a9|Ccl2|Shh|Tgfb2|Thbd|Tnf|Ccn4|Wnt7a|Papss2|Ceacam1|Slc7a11|Dysf|Tmeff2|C1qtnf1|F12|Ubash3b|Pear1|Duox1|Adtrp|Phldb2|Nrg1|Tspan8|Enpp4|Jaml
GO:0072330	monocarboxylic acid biosynthetic process	5.3	Aldh1a1|Alox12b|Alox15|Cyp1a1|Cyp7b1|Ces1e|Gstm6|Fabp5|Acsm3|Aloxe3|Mgll|Ceacam1|Abcd2|Scd3|Prxl2b|Hacd4|Hoga1|Acss1|Elovl7|Elovl4|Cyp27a1|Ces1d|Acsm1|Akr1d1|Trib3|Ces1f|Pla2g3|Dhrs9|Pla2g4f|Fads6|Ces1b
GO:0030517	negative regulation of axon extension	5.3	Cdk5r1|Ccr5|Sema3a|Sema3b|Sema4f|Sema5a|Sema6c|Sema7a|Slit1|Wnt3|Rtn4r|Sema3d|Fstl4
GO:0110148	biomineralization	5.3	Alox15|Ank|Bglap3|Bmp4|Bmp6|Cftr|Fgfr1|Hey1|Ltbp3|Mgp|Mmp13|Ddr2|P2rx7|Ppara|Ptn|Slc8a1|Spp1|Otop1|Nt5e|Osr1|Rflna|Sgms2|Rflnb|Notum|Fam20c|Osr2|Adgrv1|Wdr72
GO:0090130	tissue migration	5.3	Angpt1|Bmp4|Calca|Cyp1b1|Dpp4|Efnb2|Fgf1|Fgfr1|Glul|Gpld1|Has2|Itgb2|Krt16|Mmp9|Ccn3|Enpp2|Serpine1|Prl2c2|Pparg|Ptprr|Sema3a|Sema5a|Shh|Sparc|Stc1|Tgfb2|Tnf|Wnt7a|Ceacam1|Amot|Cxcl13|Lgals12|Atoh8|Adgra2|Rhoj|Mmrn2|Adgrb1|Adtrp|Ccbe1|Atp2b4
GO:1904062	regulation of cation transmembrane transport	5.3	Ahr|Atp1b1|Fxyd2|Bmp4|Cacna2d1|Capn3|Cav1|Dmd|Ednra|Stom|F2r|Fgf13|Hap1|Hcn1|Kcnj2|Kcnq1|Mmp9|Ngf|Nrxn1|Plcb1|Ppargc1a|Ptger3|Ccl2|Slc8a1|Tgfb2|Osr1|Rgs7|Dysf|Stk39|Rrad|Kcne3|Fxyd6|Gpr35|Tspan13|Smim6|Wnk4|Ace2|Ubash3b|Cacng8|Trem2|Glrx|Lrrc26|Pde4d|Hecw2|Atp2b4|Cracr2a
GO:0010977	negative regulation of neuron projection development	5.3	Cdk5r1|Ccr5|Efnb2|Epha7|Bcl11a|Fgf13|Lgals1|Ngfr|Ptprz1|Sema3a|Sema3b|Sema4f|Sema5a|Sema6c|Sema7a|Slit1|Dpysl3|Vim|Wnt3|Rtn4r|Dnm3|Sema3d|Inpp5j|Rgma|Klk8|Fstl4
GO:0002062	chondrocyte differentiation	5.3	Bmp4|Bmp6|Fgfr1|Ccn2|Gli2|Gpld1|Ltbp3|Maf|Ccn3|Nppc|Six2|Sox5|Thrb|Ccn4|Wnt7a|Osr1|Rflna|Rflnb|Osr2|Rarb|Zbtb16
GO:0061333	renal tubule morphogenesis	5.2	Bcl2|Bmp4|Cited1|Eya1|Lgr5|Fgf1|Gdnf|Hey1|Shh|Six1|Six2|Six4|Wnt9b|Osr1|Wnk4|Npnt|Kif26b|Greb1l
GO:0003018	vascular process in circulatory system	5.2	Angpt1|Ahr|Bmp6|Calca|Cav1|Cftr|Cxcr2|Ednra|F2r|Faah|Htr1b|Htr1d|Slc6a4|Kcnma1|Fabp5|Smad6|Nppb|Ptger3|Slc5a1|Slc8a1|Mgll|Abcg2|Ceacam1|Tjp3|Amot|Apln|Cysltr1|Ddah1|Uts2b|Dock4|Dusp5|Pde5a|Smtnl2
GO:0002687	positive regulation of leukocyte migration	5.2	Aif1|Cxcr2|Ccr2|Dapk2|Ednra|Il1a|Lbp|Mmp9|Serpine1|Ptger3|Ptn|Ccl1|Ccl2|Ccl20|Ccl7|Spn|Dysf|Pla2g7|Stk39|Cxcl13|Pdgfd|Il23a|Trem2|Nckap1l|Cxcl17
GO:0031214	biomineral tissue development	5.2	Alox15|Ank|Bglap3|Bmp4|Bmp6|Cftr|Fgfr1|Hey1|Ltbp3|Mgp|Mmp13|Ddr2|P2rx7|Ppara|Ptn|Slc8a1|Spp1|Otop1|Osr1|Rflna|Sgms2|Rflnb|Notum|Fam20c|Osr2|Adgrv1|Wdr72
GO:0002688	regulation of leukocyte chemotaxis	5.1	Aif1|Cxcr2|Ccr2|Dapk2|Dpp4|Ednra|Lbp|Nbl1|Ccn3|Serpine1|Ptn|Ccl1|Ccl2|Ccl7|Dysf|Pla2g7|Stk39|Cxcl13|Il23a|Nckap1l|Cxcl17|Nod2
GO:0050767	regulation of neurogenesis	5.1	Aspa|Bmp4|Cdk5r1|Ccr5|Crabp2|Epha7|Bcl11a|Fgf13|Fn1|Hap1|Hes2|Hey1|Id2|Id4|Ascl1|Map6|Ngf|Enpp2|Prl2c2|Pou4f1|Pparg|Ptn|Ptprz1|Ccl11|Sema3a|Sema3b|Sema4f|Sema5a|Sema6c|Sema7a|Shh|Slit1|Tert|Tgm2|Tnf|Tnfrsf1b|Vim|Wnt3|Wnt7a|Rgs14|Rtn4r|Il33|Rassf10|Bhlhe41|Trem2|Sema3d|Nrg1|Rgma|Fstl4|Dixdc1|Kalrn|Tnik
GO:0048245	eosinophil chemotaxis	5.1	Ccr3|Dapk2|Scg2|Ccl1|Ccl11|Ccl2|Ccl7|Ccl8
GO:0072171	mesonephric tubule morphogenesis	5.1	Bcl2|Bmp4|Cited1|Eya1|Fgf1|Gdnf|Hey1|Shh|Six1|Six2|Six4|Wnt9b|Osr1|Npnt|Kif26b|Greb1l
GO:0001667	ameboidal-type cell migration	5.1	Angpt1|Bmp4|Calca|Cyp1b1|Dpp4|Efnb2|Fgf1|Fgfr1|Fn1|Gdnf|Glul|Gpld1|Hand2|Has2|Itgb2|Krt16|Mmp9|Ccn3|Ddr2|Enpp2|Serpine1|Prl2c2|Pparg|Ptprr|Sema3a|Sema3b|Sema4f|Sema5a|Sema6c|Sema7a|Shh|Slc8a1|Sparc|Stc1|Tgfb2|Tnf|Wnt7a|Ceacam1|Amot|Cxcl13|Lgals12|Atoh8|Prr5l|Adgra2|Rhoj|Mmrn2|Adgrb1|Sema3d|Adtrp|Ccbe1|Atp2b4
GO:0001656	metanephros development	5.1	Bcl2|Bmp4|Cited1|Cxcr2|Eya1|Gdnf|Id2|Shh|Six1|Six2|Six4|Slc5a1|Wnt9b|Osr1|Osr2|Fras1|Kif26b|Greb1l
GO:0033561	regulation of water loss via skin	5.1	Alox12b|Cldn1|Krt16|Krt1|Aloxe3|Sfn|Hrnr|Abca12|Acer1|Cyp26b1|Pnpla1
GO:0032370	positive regulation of lipid transport	5.1	Abca1|Abcg1|Bmp6|Cav1|Ces1e|Il1a|P2rx7|Abcb4|Pparg|Spp1|Atp8a2|C1qtnf1|Abca12|Trem2|Ces1d|Ces1f|Pla2g3|Dennd5b|Ces1b
GO:0010951	negative regulation of endopeptidase activity	5.1	Cryab|Ifi204|Ltf|Mmp9|Naip5|Naip6|Serpine1|Serpinb2|Serpinb3a|Serpina3g|Stfa1|Stfa2|Timp2|Tnf|Reck|Sfn|Fetub|Serpina12|Fcmr|Serpinb12|Spink5|Il24|Serpinb6c|Serpinb7|A2m|Serpina3b|Serpinb3b|Serpina3i
GO:0072078	nephron tubule morphogenesis	5.1	Bcl2|Bmp4|Cited1|Eya1|Fgf1|Gdnf|Hey1|Shh|Six1|Six2|Six4|Wnt9b|Osr1|Wnk4|Npnt|Kif26b|Greb1l
GO:0002548	monocyte chemotaxis	5	Aif1|Calca|Ccr2|Nbl1|Ccn3|Serpine1|Ccl1|Ccl11|Ccl2|Ccl20|Ccl7|Ccl8|Pla2g7|Cxcl17
GO:0061387	regulation of extent of cell growth	5	Cdk5r1|Ccr5|Crabp2|Epha7|Bcl11a|Fgf13|Fn1|Ngf|Sema3a|Sema3b|Sema4f|Sema5a|Sema6c|Sema7a|Slit1|Wnt3|Mgll|Rtn4r|Sema3d|Nrg1|Rgma|Fstl4
GO:0061436	establishment of skin barrier	5	Alox12b|Cldn1|Krt16|Krt1|Aloxe3|Sfn|Hrnr|Abca12|Cyp26b1|Pnpla1
GO:0010875	positive regulation of cholesterol efflux	5	Abca1|Abcg1|Cav1|Ces1e|Pparg|Abca12|Trem2|Ces1d|Ces1f|Ces1b
GO:0010038	response to metal ion	5	Adcy7|Alox15|Alox5ap|Fabp4|Apobec1|Bcl2|Bmp6|Capn3|Cav1|Cnga3|Cp|Fbp1|Fn1|Gabrb3|Gpld1|Hcn1|Id2|Il1a|Kcnma1|Krt10|Mmp9|Mt4|Nrxn1|P2rx7|Pparg|Shh|Slc34a1|Slc40a1|Kcnmb4|Aqp9|Slc25a23|Lce1d|Cpne4|Aoc1|Syt17|Adgrv1|Acer1|Gipr
GO:0072088	nephron epithelium morphogenesis	5	Bcl2|Bmp4|Cited1|Eya1|Fgf1|Gdnf|Hey1|Shh|Six1|Six2|Six4|Wnt9b|Osr1|Wnk4|Npnt|Kif26b|Greb1l
GO:0006066	alcohol metabolic process	4.9	Abca1|Abcg1|Adcyap1r1|Adh1|Adh7|Aldh1a1|Bmp6|Cftr|Ch25h|Cyp1a1|Cyp1b1|Cyp7b1|Ces1e|Fgf1|Fgfr1|Galk1|Kcnma1|Plcb1|Dhrs3|Soat1|Thrb|Dysf|Sult2b1|Moxd1|Dgat2|Serpina12|Gdpd3|Degs2|Akr1c21|Cyp27a1|Ces1d|Akr1c18|Akr1c14|Inpp5j|Acer1|Akr1d1|Soat2|Ces1f|Sdr16c5|Ces1b|Sgpp2|Plb1
GO:0072087	renal vesicle development	4.9	Bmp4|Cited1|Gdnf|Hey1|Six2|Wnt9b|Osr1|Kif26b
GO:0010714	positive regulation of collagen metabolic process	4.9	Bmp4|F2r|Ccn2|Serpine1|Ccl2|Tgfb3|Vim|Creb3l1|Vsir|Serpinb7
GO:0010887	negative regulation of cholesterol storage	4.9	Ces1e|Ppara|Pparg|Trem2|Ces1d|Ces1f|Ces1b
GO:0090210	regulation of establishment of blood-brain barrier	4.9	Ttpa|Reck|Adgra2|Trpv1
GO:0060560	developmental growth involved in morphogenesis	4.9	Ahr|Bmp4|Cdk5r1|Ccr5|Cobl|Crabp2|Epha7|Bcl11a|Fgf1|Fgf13|Fn1|Ngf|Ccl11|Sema3a|Sema3b|Sema4f|Sema5a|Sema6c|Sema7a|Shh|Six1|Six4|Slit1|Tbx2|Wnt3|Mgll|Rtn4r|Nrn1|Flrt3|Tmem108|Sema3d|Syt17|Nrg1|Rgma|Kif26b|Fstl4
GO:0033344	cholesterol efflux	4.9	Abca1|Abcg1|Cav1|Ces1e|Pparg|Shh|Soat1|Abca12|Trem2|Ces1d|Abcg4|Soat2|Ces1f|Ces1b
GO:0072028	nephron morphogenesis	4.8	Bcl2|Bmp4|Cited1|Eya1|Fgf1|Gdnf|Hey1|Shh|Six1|Six2|Six4|Wnt9b|Osr1|Wnk4|Npnt|Kif26b|Greb1l
GO:0045926	negative regulation of growth	4.8	Bcl2|Bmp4|Cdk5r1|Ccr5|Cryab|Epha7|Bcl11a|Fbp1|Fgf13|Gas1|H19|Slc6a4|Igfbp5|Inhba|Ccn3|Nppb|Ppara|Pparg|Sema3a|Sema3b|Sema4f|Sema5a|Sema6c|Sema7a|Ptk6|Slit1|Stc2|Tgfb2|Wnt3|Rrad|Rtn4r|Sema3d|Socs2|Rgma|Fstl4
GO:0002778	antibacterial peptide production	4.8	Mmp7|Klk7|Klk5|Spink5|Nod2
GO:1903039	positive regulation of leukocyte cell-cell adhesion	4.8	Aif1|Slc7a1|Cav1|Ccr2|Dpp4|Efnb2|Fut4|H2-Ab1|H2-Eb1|Has2|Igfbp2|Il1a|Il4ra|Itgb2|Lgals1|Nr4a3|Rasgrp1|Ccl2|Shh|Sox13|Spn|Tnf|Vnn1|Ceacam1|Chst2|Pdcd1lg2|Il36b|Vsir|Il23a|Nckap1l|Zbtb16|Vtcn1|Skint1
GO:0050768	negative regulation of neurogenesis	4.8	Bmp4|Cdk5r1|Ccr5|Epha7|Bcl11a|Fgf13|Id2|Id4|Ptn|Ccl11|Sema3a|Sema3b|Sema4f|Sema5a|Sema6c|Sema7a|Slit1|Tert|Wnt3|Wnt7a|Rtn4r|Trem2|Sema3d|Rgma|Fstl4
GO:0061844	antimicrobial humoral immune response mediated by antimicrobial peptide	4.8	Ang2|Defb1|Cxcl1|Krt6a|Ltf|Mmp7|Nppb|S100a9|Ccl1|Ccl20|Ccl8|Cxcl15|Cxcl2|Klk7|Tslp|Cxcl13|Ppbp|Klk5|Spink5|Pglyrp3|Nod2|Pglyrp4
GO:0048705	skeletal system morphogenesis	4.7	Acp5|Alpl|Bmp4|Bmp6|Dlx5|Eya1|Ccn2|Gas1|Has2|Hoxa1|Ltbp3|Ltf|Mmp13|Nppc|P2rx7|Dhrs3|Six1|Six2|Six4|Sox5|Stc1|Tgfb2|Tgfb3|Wnt9b|Wnt7a|Osr1|Fuz|Rflna|Rflnb|Osr2|Rarb|Cyp26b1|Csgalnact1|Hottip
GO:0048843	negative regulation of axon extension involved in axon guidance	4.7	Sema3a|Sema3b|Sema4f|Sema5a|Sema6c|Sema7a|Slit1|Wnt3|Sema3d
GO:0050729	positive regulation of inflammatory response	4.7	Alox5ap|Fabp4|Ccr2|Ccr5|Ednra|Fgfr1|Lbp|Pdcd4|Serpine1|Ptger3|S100a8|S100a9|Ccl1|Tnf|Ccn4|Tslp|Il33|Trem2|Ffar2|Pla2g3|Pde5a|Nlrp10
GO:0050866	negative regulation of cell activation	4.7	Bmp4|Ccr2|H2-Ab1|Id2|Il4ra|Inpp5d|Lgals7|Pla2g2d|Pparg|Ptger3|Shh|Spn|Tnfaip3|Ceacam1|Pla2g2f|C1qtnf1|Pglyrp2|Pdcd1lg2|Ubash3b|Vsir|Trem2|Gpnmb|Pag1|Nckap1l|Cblb|Enpp3|Adgrf5|Pglyrp3|Vtcn1|Pde5a|Pglyrp4
GO:0032964	collagen biosynthetic process	4.7	Bmp4|F2r|Ccn2|Fn1|Nppc|Serpine1|Pparg|Nr1h4|Ccl2|Tgfb3|Vim|Creb3l1|Serpinb7
GO:1990868	response to chemokine	4.7	Cxcl1|Ccl1|Ccl11|Ccl2|Ccl20|Ccl7|Ccl8|Cxcl15|Cxcl2|Stk39|Cxcl13|Ppbp|Gpr35|Trem2|Cxcl17
GO:1990869	cellular response to chemokine	4.7	Cxcl1|Ccl1|Ccl11|Ccl2|Ccl20|Ccl7|Ccl8|Cxcl15|Cxcl2|Stk39|Cxcl13|Ppbp|Gpr35|Trem2|Cxcl17
GO:0061035	regulation of cartilage development	4.7	Bmp4|Bmp6|Ccn2|Gli2|Ltbp3|Maf|Six2|Sox5|Tgfb2|Thrb|Ccn4|Rflna|Rflnb|Rarb|Zbtb16
GO:0001657	ureteric bud development	4.7	Bcl2|Bmp4|Cited1|Eya1|Fgf1|Fgfr1|Gdnf|Hey1|Smad6|Shh|Six1|Six2|Six4|Wnt9b|Osr1|Npnt|Rarb|Kif26b|Greb1l
GO:0072164	mesonephric tubule development	4.7	Bcl2|Bmp4|Cited1|Eya1|Fgf1|Fgfr1|Gdnf|Hey1|Smad6|Shh|Six1|Six2|Six4|Wnt9b|Osr1|Npnt|Rarb|Kif26b|Greb1l
GO:0072163	mesonephric epithelium development	4.7	Bcl2|Bmp4|Cited1|Eya1|Fgf1|Fgfr1|Gdnf|Hey1|Smad6|Shh|Six1|Six2|Six4|Wnt9b|Osr1|Npnt|Rarb|Kif26b|Greb1l
GO:0002028	regulation of sodium ion transport	4.7	Atp1b1|Fxyd2|Cntn1|Dmd|Stom|Fgf13|Cxcl1|Kcnq1|P2rx7|Plcb1|Slc8a1|Osr1|Stk39|Fxyd6|Wnk4|Glrx|Hecw2|Atp2b4
GO:0072006	nephron development	4.7	Angpt1|Ahr|Bcl2|Bmp4|Cfh|Cited1|Col4a4|Eya1|Fgf1|Gdnf|Hey1|Shh|Six1|Six2|Six4|Wnt9b|Osr1|Kirrel3|Wnk4|Pdgfd|Npnt|Serpinb7|Kif26b|Greb1l
GO:0050777	negative regulation of immune response	4.7	Ahr|Alox15|Ccr2|Gpx2|Ifi204|Il4ra|Inpp5d|Pparg|Spn|Tgfb2|Otop1|Tnfaip3|Ceacam1|Sh2d1b1|Htra1|Tspan6|Pglyrp2|Spink5|Vsir|Il33|Trem2|Nckap1l|Enpp3|A2m|Pglyrp3|Nod2|Nlrc3|Olfm4|Pglyrp4
GO:0032689	negative regulation of interferon-gamma production	4.6	Lgals7|Nr1h4|Sh2d1b1|Il36rn|Pglyrp2|Pdcd1lg2|Vsir|Il33|Pglyrp3|Nod2|Pglyrp4
GO:0090066	regulation of anatomical structure size	4.6	Add2|Ahr|Alox15|Aqp4|Calca|Cav1|Cdk5r1|Cftr|Ccr5|Crabp2|Ednra|Eln|Epha7|Bcl11a|F2r|Faah|Fgf13|Fn1|Htr1b|Htr1d|Slc6a4|Kcnma1|Smad6|Ngf|Nppb|P2rx7|Ptger3|Sema3a|Sema3b|Sema4f|Sema5a|Sema6c|Sema7a|Slc8a1|Slit1|Vill|Wnt9b|Wnt3|Wnt7a|Mgll|Pclo|Apln|Tmod2|Cysltr1|Rtn4r|Pls1|Nckap1l|Sema3d|Nrg1|Plekhh2|Uts2b|Dock4|Dusp5|Pde5a|Ppp1r9a|Rgma|Smtnl2|Fstl4|Iqgap2|Arhgap40|Myo3a
GO:2000649	regulation of sodium ion transmembrane transporter activity	4.6	Atp1b1|Fxyd2|Dmd|Stom|Fgf13|Kcnq1|Plcb1|Osr1|Stk39|Fxyd6|Wnk4|Glrx|Hecw2
GO:0051961	negative regulation of nervous system development	4.6	Bmp4|Cdk5r1|Ccr5|Epha7|Bcl11a|Fgf13|Id2|Id4|Ptn|Ccl11|Sema3a|Sema3b|Sema4f|Sema5a|Sema6c|Sema7a|Slit1|Tert|Wnt3|Wnt7a|Rtn4r|Trem2|Sema3d|Rgma|Fstl4
GO:0071363	cellular response to growth factor stimulus	4.6	Angpt1|Bmp4|Bmp6|Calca|Cav1|Cdkn1c|Cited1|Dlx5|Dmd|Fgf1|Fgfr1|Ccn2|Fst|Fzd4|Gata6|Gdnf|Hap1|Has2|Hhex|Hpgd|Dsg4|Ltbp3|Smad6|Nbl1|Ngf|Ngfr|Nrxn1|Pdcd4|Pde8a|Serpine1|Ppara|Pparg|Ppargc1a|Ccl2|Sox5|Sparc|Tgfb2|Tgfb3|Creb3l1|Nrep|Apln|Cxcl13|Htra1|Sostdc1|Fuz|Flrt3|Pdgfd|Vsir|Adgra2|Ern1|Fam20c|Tmem108|Fstl3|Akr1c18|Mmrn2|Ltbp4|Amhr2|Npnt|Peg10|Il17rd|Shisa2|Rgma|Tspan12|Ccbe1|Atp2b4|Flrt2
GO:0002690	positive regulation of leukocyte chemotaxis	4.6	Aif1|Cxcr2|Ccr2|Dapk2|Ednra|Lbp|Serpine1|Ptn|Ccl1|Ccl2|Ccl7|Dysf|Pla2g7|Stk39|Cxcl13|Il23a|Nckap1l|Cxcl17
GO:0098581	detection of external biotic stimulus	4.6	Lbp|Naip5|Naip6|Tlr1|Pglyrp2|Trem2|Pglyrp3|Nod2|Pglyrp4
GO:0048839	inner ear development	4.6	Bmp4|Dlx5|Eya1|Lgr5|Fgfr1|Gabrb3|Gli2|Hey1|Hoxa1|Ifi204|Ush1g|Kcnma1|Kcnq1|Mafb|Maf|Nr4a3|Shh|Six1|Six4|Tgfb2|Otop1|Ror1|Atp8a2|Pls1|Adgrv1|Atp6v1b1|Strc|Lrig3|Cecr2|Myo3a
GO:0060675	ureteric bud morphogenesis	4.5	Bcl2|Bmp4|Cited1|Eya1|Fgf1|Gdnf|Hey1|Shh|Six1|Six2|Six4|Wnt9b|Npnt|Kif26b|Greb1l
GO:0071248	cellular response to metal ion	4.5	Adcy7|Alox15|Alox5ap|Fabp4|Bmp6|Capn3|Fbp1|Fn1|Gabrb3|Gpld1|Id2|Krt10|Mmp9|Mt4|Nrxn1|Pparg|Shh|Slc40a1|Slc25a23|Lce1d|Cpne4|Aoc1|Syt17|Adgrv1|Acer1
GO:0070848	response to growth factor	4.5	Angpt1|Bmp4|Bmp6|Calca|Cav1|Cdkn1c|Cited1|Dlx5|Dmd|Fgf1|Fgfr1|Ccn2|Fst|Fzd4|Gata6|Gdnf|Hap1|Has2|Hhex|Hpgd|Dsg4|Ltbp3|Smad6|Nbl1|Ngf|Ngfr|Nrxn1|Pdcd4|Pde8a|Serpine1|Ppara|Pparg|Ppargc1a|Ccl2|Sox5|Sparc|Tgfb2|Tgfb3|Creb3l1|Nrep|Apln|Cxcl13|Htra1|Sostdc1|Fuz|Flrt3|Pdgfd|Vsir|Adgra2|Ern1|Fam20c|Tmem108|Fstl3|Akr1c18|Mmrn2|Ltbp4|Cald1|Amhr2|Npnt|Peg10|Il17rd|Shisa2|Rgma|Tspan12|Ccbe1|Atp2b4|Flrt2
GO:0001818	negative regulation of cytokine production	4.5	Acp5|Adcy7|Angpt1|Aqp4|Fgfr1|Fn1|Gata6|Inpp5d|Lbp|Lgals7|Pdcd4|Ppara|Pparg|Nr1h4|Tgfb2|Tgfb3|Tnf|Tnfaip3|Ceacam1|Homer2|Abcd2|Sh2d1b1|Il36rn|Pglyrp2|Pdcd1lg2|Rnf128|Vsir|Il33|Il23a|Trem2|Gpnmb|Nckap1l|Pglyrp3|Nod2|Nlrc3|Pglyrp4
GO:0031349	positive regulation of defense response	4.5	Alox5ap|Fabp4|Ccr2|Ccr5|Dpp4|Ednra|Fgfr1|Cxcl1|Ifi204|Lbp|Npas2|Pdcd4|Serpine1|Ptger3|Rasgrp1|S100a8|S100a9|Ccl1|Tnf|Ccn4|Klk7|Sh2d1b1|Tslp|Klk5|Trim12a|Il33|Trem2|Ffar2|Ifi209|Pla2g3|Pde5a|Nlrp10|Nod2|Trim12c|Aim2
GO:0048660	regulation of smooth muscle cell proliferation	4.5	Aif1|Ang2|Bmp4|Cav1|Hpgd|Htr1b|Id2|Igfbp5|Mmp9|Nr4a3|Nppb|Pdcd4|Pparg|Ppargc1a|Rgs5|Tert|Tgfb3|Tnf|Tnfaip3|Ccn4|Apln|Ace2|Pdgfd|Ern1|Ndrg4|Pde4d
GO:0010874	regulation of cholesterol efflux	4.5	Abca1|Abcg1|Cav1|Ces1e|Pparg|Shh|Abca12|Trem2|Ces1d|Ces1f|Ces1b
GO:0006814	sodium ion transport	4.5	Asic1|Atp1b1|Fxyd2|Cftr|Cntn1|Dmd|Stom|Fgf13|Cxcl1|Hcn1|Slc6a4|Kcnq1|P2rx7|Plcb1|Scn8a|Slc34a1|Slc5a1|Slc8a1|Osr1|Stk39|Slc4a4|Kcne3|Fxyd6|Wnk4|Slc10a6|Glrx|Slc6a20a|Slc9a4|Atp6v1b1|Slc17a6|Hecw2|Atp2b4
GO:0042303	molting cycle	4.5	Bcl2|Eda|Edar|Lgr5|Fst|Gli2|Foxq1|Igfbp5|Inhba|Krt14|Krt16|Dsg4|Ngfr|Shh|Tert|Tgfb2|Tnf|Tnfrsf19|Sostdc1|Fuz|Trpv1|Apcdd1
GO:0042633	hair cycle	4.5	Bcl2|Eda|Edar|Lgr5|Fst|Gli2|Foxq1|Igfbp5|Inhba|Krt14|Krt16|Dsg4|Ngfr|Shh|Tert|Tgfb2|Tnf|Tnfrsf19|Sostdc1|Fuz|Trpv1|Apcdd1
GO:0051924	regulation of calcium ion transport	4.5	Adcyap1r1|Ahr|Atp1b1|Bcl2|Bmp4|Cacna2d1|Calca|Capn3|Cav1|Dmd|Ednra|F2r|Hap1|Itpr1|Ngf|P2rx7|Serpine1|Ptger3|Ccl2|Slc8a1|Stc1|Stc2|Tgfb2|Wfs1|Homer2|Dysf|Usp2|Rrad|Kcne3|Gpr35|Tspan13|Smim6|Ubash3b|Cracr2b|Pde4d|Cracr2a
GO:0014812	muscle cell migration	4.5	Aif1|Bcl2|Cyp1b1|Has2|Igfbp5|Nr4a3|Ccn3|Serpine1|Pparg|Ppargc1a|Six1|Six4|Tert|Ccn4|Rapgef4|Pdgfd|Ndrg4|Dock4|Pde4d|Kalrn
GO:0098773	skin epidermis development	4.5	Bcl2|Eda|Edar|Lgr5|Fst|Gata6|Gli2|Foxq1|Igfbp5|Inhba|Dsg4|Ngfr|Shh|Tgfb2|Tnf|Tnfrsf19|Sostdc1|Fuz|Trpv1|Apcdd1
GO:0048598	embryonic morphogenesis	4.5	Aldh1a1|Ar|Bmp4|Cdkn1c|Cobl|Crabp2|Dlx5|Eomes|Mecom|Eya1|Fgfr1|Fn1|Fzd7|Gas1|Gata6|Gdnf|Gjb6|Gli2|Hand2|Hhex|Hoxa1|Id2|Inhba|Ush1g|Kcnq1|Mafb|Nr4a3|Shh|Six1|Six2|Six4|Sox7|Stra6|Tbx2|Tgfb2|Tgfb3|Otop1|Tnfaip3|Wnt9b|Wnt3|Wnt7a|Osr1|Amot|Apln|Atp8a2|Reck|Asb2|Fuz|Atoh8|Flrt3|Pls1|Osr2|Tshz1|Atp6v1b1|Strc|Phldb2|Rarb|Cc2d2a|Fras1|Cyp26b1|Zbtb16|Dusp5|Rgma|Dusp4|Lrig3|Cecr2|Myo3a
GO:0046394	carboxylic acid biosynthetic process	4.5	Aldh1a1|Alox12b|Alox15|Alox5ap|Cyp1a1|Cyp7b1|Ces1e|Glul|Gstm6|Fabp5|Acsm3|Aloxe3|Ggt5|Mgll|Ceacam1|Abcd2|Scd3|Prxl2b|Hacd4|Hoga1|Acss1|Tha1|Elovl7|Elovl4|Cyp27a1|Ces1d|Acsm1|Akr1d1|Gls2|Trib3|Ces1f|Pla2g3|Dhrs9|Pla2g4f|Fads6|Atp2b4|Ces1b
GO:0072176	nephric duct development	4.5	Bmp4|Efnb2|Epha7|Wnt9b|Osr1|Greb1l
GO:0031345	negative regulation of cell projection organization	4.5	Cdk5r1|Ccr5|Efnb2|Epha7|Bcl11a|Fgf13|Lgals1|Ngfr|Nrxn1|Ptprz1|Sema3a|Sema3b|Sema4f|Sema5a|Sema6c|Sema7a|Slit1|Dpysl3|Vim|Wnt3|Rtn4r|Abi3|Tbc1d30|Dnm3|Sema3d|Inpp5j|Rgma|Klk8|Fstl4
GO:0072073	kidney epithelium development	4.4	Bcl2|Bmp4|Cited1|Cxcr2|Efnb2|Epha7|Eya1|Fgf1|Fgfr1|Gdnf|Hey1|Smad6|Shh|Six1|Six2|Six4|Wnt9b|Osr1|Wnk4|Npnt|Rarb|Kif26b|Greb1l
GO:0016053	organic acid biosynthetic process	4.4	Aldh1a1|Alox12b|Alox15|Alox5ap|Cyp1a1|Cyp7b1|Ces1e|Glul|Gstm6|Fabp5|Acsm3|Aloxe3|Ggt5|Mgll|Ceacam1|Abcd2|Scd3|Prxl2b|Hacd4|Hoga1|Acss1|Tha1|Elovl7|Elovl4|Cyp27a1|Ces1d|Acsm1|Akr1d1|Gls2|Trib3|Ces1f|Pla2g3|Dhrs9|Pla2g4f|Fads6|Atp2b4|Ces1b
GO:0032967	positive regulation of collagen biosynthetic process	4.4	Bmp4|F2r|Ccn2|Serpine1|Ccl2|Tgfb3|Vim|Creb3l1|Serpinb7
GO:0044057	regulation of system process	4.4	Ahr|Aif1|Atp1b1|Bmp6|Cacna2d1|Calca|Cav1|Dmd|Dsc2|F2r|Faah|Fgf13|Fgfr1|Ccn2|Hand2|Igfbp5|Il1a|Inhba|Kcnj2|Kcnma1|Kcnq1|Fabp5|Smad6|Ngfr|Nr4a3|Ccn3|Nppb|Nppc|Nrxn1|Ppara|Ptger3|Sema3a|Slc8a1|Stc1|Tgfb2|Thrb|Tnfrsf1b|Ccn4|Wnt7a|Mgll|Abcg2|Pclo|Apln|Stk39|Rapgef4|C1qtnf1|Kcne3|Cysltr1|Gpr35|Wnk4|Ace2|Il33|Tmem108|Cald1|Npnt|Myh7|Trpv1|Nrg1|Dock4|Pde4d|Dusp5|Pde5a|Klk8|Smtnl2|Atp2b4
GO:0002698	negative regulation of immune effector process	4.4	Angpt1|Ahr|Ccr2|Il4ra|Spn|Tgfb2|Tgfb3|Tnf|Tnfaip3|Ceacam1|Sh2d1b1|Pglyrp2|Spink5|Vsir|Il33|Nckap1l|Enpp3|A2m|Pglyrp3|Nod2|Pglyrp4
GO:0042886	amide transport	4.4	Abca1|Abcg1|Aqp3|Aqp7|Car2|Cdh17|Cftr|Glul|Pdpn|Gpld1|Gpr27|Ica1|Kcnq1|Mmp7|Ccn3|Nrxn1|Fam3d|Pparg|Ptger3|Nr1h4|S100a8|S100a9|Tnf|Upk3a|Abcg2|Slc7a11|Pclo|Apln|Abcb9|Rapgef4|Slc15a1|Aqp9|Abca12|Glrx|Ildr1|Slc14a1|Trpv1|Ffar2|Gipr|Kalrn|Baiap3
GO:0072677	eosinophil migration	4.4	Ccr3|Dapk2|Scg2|Ccl1|Ccl11|Ccl2|Ccl7|Ccl8
GO:0071402	cellular response to lipoprotein particle stimulus	4.4	Abca1|Abcg1|Ces1e|Itgb2|Pparg|Trem2|Ces1d|Adtrp|Ces1f|Ces1b
GO:0030308	negative regulation of cell growth	4.4	Bcl2|Cdk5r1|Ccr5|Cryab|Epha7|Bcl11a|Fbp1|Fgf13|Gas1|Inhba|Ccn3|Nppb|Ppara|Pparg|Sema3a|Sema3b|Sema4f|Sema5a|Sema6c|Sema7a|Slit1|Tgfb2|Wnt3|Rrad|Rtn4r|Sema3d|Rgma|Fstl4
GO:1901615	organic hydroxy compound metabolic process	4.4	Abca1|Abcg1|Adcyap1r1|Adh1|Adh7|Aldh1a1|Alox15|Bcl2|Bmp6|Cftr|Ch25h|Cited1|Cyp1a1|Cyp1b1|Cyp7b1|Ces1e|Fgf1|Fgfr1|Galk1|Gpr37|Hand2|Kcnma1|Maoa|Plcb1|Dhrs3|Nr1h4|Soat1|Tgfb2|Thrb|Tnf|Slc7a11|Dysf|Ttpa|Ldhd|Sult2b1|Moxd1|Dgat2|Serpina12|Gdpd3|Degs2|Akr1c21|Cyp27a1|Ces1d|Akr1c18|Akr1c14|Inpp5j|Acer1|Akr1d1|Gcnt4|Soat2|Cyp26b1|Ces1f|Sdr16c5|Ces1b|Sgpp2|Plb1
GO:0015718	monocarboxylic acid transport	4.4	Ces1e|Il1a|P2rx7|Abcb4|Pla2g2d|Nr1h4|Slc16a7|Abcg2|Ceacam1|Pla2g2f|Aqp9|Slc16a9|Slc10a6|Slco2b1|Ces1d|Ces1f|Pla2g3|Abcc4|Pla2g4f|Ces1b
GO:1902305	regulation of sodium ion transmembrane transport	4.4	Atp1b1|Fxyd2|Dmd|Stom|Fgf13|Kcnq1|Plcb1|Osr1|Stk39|Fxyd6|Wnk4|Glrx|Hecw2|Atp2b4
GO:0034767	positive regulation of ion transmembrane transport	4.4	Atp1b1|Bmp4|Cacna2d1|Capn3|Cftr|Dmd|Ednra|F2r|Hap1|Hcn1|Kcnj2|Kcnq1|P2rx7|Plcb1|Ccl2|Slc34a1|Rgs7|Stk39|Kcne3|Slc9a3r2|Wnk4|Ace2|Cacng8|Trem2|Glrx|Lrrc26|Cracr2a
GO:0033559	unsaturated fatty acid metabolic process	4.4	Alox12b|Alox15|Cyp1b1|Cyp2f2|Pdpn|Gstm6|Hpgd|Fabp5|Aloxe3|Mgll|Abcd2|Pla2g2f|Scd3|Prxl2b|Akr1c21|Akr1c18|Akr1c14|Atp6v1b1|Ces2b|Pla2g3|Dagla|Pla2g4f
GO:0043086	negative regulation of catalytic activity	4.3	Ahr|Fabp4|Bicd1|Bmp4|Cav1|Cdkn1c|Cryab|Hhex|Ifi204|Itih2|Ltf|Mmp9|Mug1|Naip5|Naip6|Ngf|Pkia|Serpine1|Serpinb2|Pparg|Ppp1r1b|Ptpn5|Ptprb|Serpinb3a|Ptk6|Slc8a1|Slpi|Serpina3g|Stfa1|Stfa2|Stfa3|Tgfb2|Timp2|Tnf|Tnfaip3|Ceacam1|Amot|Rgs14|Reck|Sfn|Fetub|Wfdc2|Serpina12|Fcmr|Serpinb12|Spink5|Ubash3b|Csta2|Spink12|Il24|Serpinb6c|Nckap1l|Adgrv1|Serpinb7|Wfdc12|Cblb|Csta1|Trib3|A2m|Serpina3b|Etfbkmt|Atp2b…
GO:0008277	regulation of G protein-coupled receptor signaling pathway	4.3	Bicd1|Calca|Gpr27|Htr1b|Plcb1|Klk6|Ptger3|Mgll|Rgs7|Homer2|Apln|Tmod2|Rgs14|Ramp1|Klk5|Kctd12b|Pde4d|Pde5a|Klk14|Atp2b4|Gipr
GO:0010565	regulation of cellular ketone metabolic process	4.3	Bmp6|Cav1|Ces1e|Kcnma1|Fabp5|Nr4a3|Pdk2|Ppara|Pparg|Ppargc1a|Nr1h4|Slc7a7|Ceacam1|Slc7a11|Abcd2|Dgat2|Ces1d|Trib3|Ces1f|Pla2g3|Etfbkmt|Atp2b4|Ces1b
GO:0043408	regulation of MAPK cascade	4.3	Angpt1|Alox12b|Alox15|Ar|Bmp4|Cav1|Dmd|Edar|Ednra|Epha7|Mecom|F2r|Fgf1|Fgfr1|Ccn2|Fn1|Fzd4|Gpr37|Hand2|Ighm|Il1a|Ngf|Ngfr|Nrxn1|P2rx7|Pde8a|Plcb1|Pparg|Ptpn5|Ptprr|Rasgrp1|Ccl1|Ccl11|Ccl2|Ccl20|Ccl7|Ccl8|Sema7a|Tgfb2|Tgfb3|Timp2|Tnf|Wnt7a|Ceacam1|Ror1|Ern2|Tnfrsf19|Rgs14|Stk39|C1qtnf1|Rps6ka6|Ace2|Pdgfd|Epgn|Trim12a|Ern1|Trem2|Gpnmb|Npnt|Nrg1|Muc20|Cxcl17|Ndrg4|Sh3rf3|Pde5a|Nod2|Trim12c|Dusp4|Dix…
GO:0008202	steroid metabolic process	4.3	Abca1|Abcg1|Bmp6|Cftr|Ch25h|Cyp1a1|Cyp1b1|Cyp3a13|Cyp7b1|Ces1e|Fgf1|Fgfr1|Hsd17b2|Il1a|Kcnma1|Ppargc1a|Rora|Nr1h4|Shh|Soat1|Spp1|Thrb|Tnf|Akr1c13|Sult2b1|Hsd17b14|Dgat2|Serpina12|Akr1c21|Cyp27a1|Ces1d|Akr1c18|Akr1c14|Akr1d1|Soat2|Cyp26b1|Ces1f|Dhrs9|Ces1b|Akr1c12
GO:0090025	regulation of monocyte chemotaxis	4.3	Aif1|Ccr2|Nbl1|Ccn3|Serpine1|Ccl1|Ccl2|Pla2g7|Cxcl17
GO:0022898	regulation of transmembrane transporter activity	4.3	Atp1b1|Fxyd2|Bcl2|Bmp4|Cacna2d1|Cav1|Cftr|Dmd|Stom|Fgf13|Hap1|Hcn1|Kcnq1|Mmp9|Nrxn1|Plcb1|Ppargc1a|Ccl2|Osr1|Dysf|Stk39|Rrad|Kcne3|Fxyd6|Gpr35|Smim6|Wnk4|Ace2|Cacng8|Trem2|Glrx|Lrrc26|Pde4d|Hecw2|Cracr2a
GO:0043270	positive regulation of ion transport	4.3	Adcyap1r1|Atp1b1|Bmp4|Cacna2d1|Capn3|Cav1|Cftr|Cntn1|Dmd|Ednra|F2r|Cxcl1|Hap1|Hcn1|Slc6a4|Il1a|Itpr1|Kcnj2|Kcnq1|P2rx7|Serpine1|Plcb1|Ccl2|Slc34a1|Stc1|Wfs1|Rgs7|Stk39|Kcne3|Slc9a3r2|Wnk4|Ace2|Cacng8|Trem2|Glrx|Lrrc26|Pla2g3|Nat8l|Cracr2a
GO:0001763	morphogenesis of a branching structure	4.3	Angpt1|Ahr|Ar|Bcl2|Bmp4|Cited1|Ednra|Epha7|Bcl11a|Eya1|Fgf1|Fgfr1|Gdnf|Gli2|Hhex|Foxa1|Mgp|Ctnnd2|Ccl11|Sema3a|Sema5a|Shh|Six1|Six2|Six4|Tgm2|Tie1|Tnf|Wnt9b|Ntn4|Npnt|Greb1l
GO:0032496	response to lipopolysaccharide	4.3	Abca1|Acp5|Bmp6|Cd14|Cfh|Cited1|Ednra|F2r|Cxcl1|Il1a|Lbp|Ltf|Smad6|Mrc1|P2rx7|Pdcd4|Serpine1|Ptger3|Nr1h4|S100a8|S100a9|Ccl2|Cxcl15|Cxcl2|Slpi|Tnf|Tnfaip3|Tnfrsf1b|Vim|Ggt5|Il36a|Il36rn|Cxcl13|Ppbp|Pdcd1lg2|Il36b|Trim12a|Trem2|Spon2|Cd300lb|Pde4d|Nod2|Nlrc3|Trim12c
GO:0042474	middle ear morphogenesis	4.2	Eya1|Fgfr1|Gas1|Six1|Six2|Osr1|Osr2|Tshz1
GO:0048670	regulation of collateral sprouting	4.2	Crabp2|Epha7|Bcl11a|Fgf13|Ngf|Wnt3|Rgma|Fstl4
GO:0010878	cholesterol storage	4.2	Ces1e|Ppara|Pparg|Soat1|Trem2|Ces1d|Ces1f|Ces1b
GO:0022408	negative regulation of cell-cell adhesion	4.2	Bmp4|Bmp6|H2-Ab1|Il4ra|Lgals7|Pla2g2d|Ppara|Ptger3|Shh|Spn|Tnfaip3|Ceacam1|Pla2g2f|Podxl|C1qtnf1|Pdcd1lg2|Ubash3b|Vsir|Abca12|Gpnmb|Pag1|Nckap1l|Adtrp|Cblb|Vtcn1|Pde5a|Nexmif|Cdsn
GO:0098771	inorganic ion homeostasis	4.2	Adcyap1r1|Atp1b1|Bcl2|Bmp4|Bmp6|Cacna2d1|Calca|Capn3|Car2|Cav1|Cftr|Ckb|Cxcr2|Ccr3|Ccr2|Ccr5|Cp|Dmd|Ednra|F2r|Cxcl1|Hap1|Il1a|Itpr1|Kcnma1|Kcnq1|Ltf|Mt4|Ngf|Nppb|P2rx7|Pdk2|Ptger3|Rhd|Ccl1|Ccl2|Ccl8|Cxcl2|Slc34a1|Slc8a1|Spp1|Stc1|Stc2|Tgfb2|Tgm2|Upk3a|Wfs1|Sgcd|Ttpa|Atp2a3|Slc40a1|Slc4a4|Cxcl13|C1qtnf1|Kcne3|Slc22a17|Gpr35|Slc25a23|Slc39a8|Wnk4|Slc39a4|Ubash3b|Nr3c2|Slc9a4|Atp6v1b1|Calcb|Steap4|A…
GO:0014909	smooth muscle cell migration	4.2	Aif1|Bcl2|Cyp1b1|Has2|Igfbp5|Nr4a3|Ccn3|Serpine1|Pparg|Ppargc1a|Tert|Ccn4|Rapgef4|Pdgfd|Ndrg4|Dock4|Pde4d|Kalrn
GO:0032373	positive regulation of sterol transport	4.2	Abca1|Abcg1|Cav1|Ces1e|Abcb4|Pparg|Abca12|Trem2|Ces1d|Ces1f|Ces1b
GO:0032376	positive regulation of cholesterol transport	4.2	Abca1|Abcg1|Cav1|Ces1e|Abcb4|Pparg|Abca12|Trem2|Ces1d|Ces1f|Ces1b
GO:0032409	regulation of transporter activity	4.2	Atp1b1|Fxyd2|Bcl2|Bmp4|Cacna2d1|Cav1|Cftr|Dmd|Stom|Fgf13|Hap1|Hcn1|Kcnq1|Mmp9|Nrxn1|Plcb1|Ppargc1a|Ccl2|Slc5a1|Osr1|Dysf|Stk39|Rrad|Kcne3|Fxyd6|Gpr35|Smim6|Wnk4|Ace2|Cacng8|Trem2|Glrx|Lrrc26|Pde4d|Hecw2|Cracr2a
GO:0002697	regulation of immune effector process	4.2	Angpt1|Ahr|Cfh|Ccr2|Dnase1l3|Dpp4|Cxcl1|H2-M2|Mr1|Ighm|Il18r1|Il4ra|Itgb2|Lbp|Nr4a3|Nppc|P2rx7|Rasgrp1|Ccl2|Ccl20|Sema7a|Spn|Tgfb2|Tgfb3|Tnf|Tnfaip3|Tnfrsf1b|Klk7|Ceacam1|Sh2d1b1|Pglyrp2|Tril|Klk5|Spink5|Vsir|Il33|Il23a|Trem2|Spon2|Nckap1l|Enpp3|A2m|Ffar2|Pla2g3|Pglyrp3|Nod2|Pglyrp4
GO:0032635	interleukin-6 production	4.2	Aif1|Aqp4|Ccr5|F2r|Il1a|Il1rap|Inpp5d|Lbp|P2rx7|Nr1h4|Tlr1|Tnf|Tnfaip3|Tslp|Il36a|Il36rn|Il36b|Il33|Trem2|Spon2|Nckap1l|Nlrp10|Nod2|Nlrc3|Il19
GO:1904705	regulation of vascular associated smooth muscle cell proliferation	4.2	Hpgd|Htr1b|Igfbp5|Mmp9|Nr4a3|Pdcd4|Pparg|Rgs5|Tert|Tgfb3|Tnf|Apln|Ern1
GO:0001523	retinoid metabolic process	4.2	Adh1|Adh7|Aldh1a1|Crabp2|Cyp1a1|Cyp1b1|Rbp2|Dhrs3|Aldh1a7|Cyp26b1|Dhrs9|Sdr16c5|Plb1
GO:0010632	regulation of epithelial cell migration	4.2	Angpt1|Bmp4|Fgf1|Fgfr1|Glul|Gpld1|Has2|Mmp9|Enpp2|Serpine1|Prl2c2|Pparg|Ptprr|Sema3a|Sema5a|Shh|Sparc|Stc1|Tgfb2|Tnf|Wnt7a|Ceacam1|Amot|Cxcl13|Atoh8|Adgra2|Rhoj|Mmrn2|Adgrb1|Ccbe1|Atp2b4
GO:0001501	skeletal system development	4.2	Acp5|Alpl|Bglap3|Bmp4|Bmp6|Cdkn1c|Cfh|Dlx5|Eya1|Fgfr1|Ccn2|Fst|Gas1|Gli2|Gpld1|Hand2|Has2|Hoxa1|Hoxc5|Ltbp3|Ltf|Maf|Mgp|Mmp13|Mmp9|Ccn3|Nppc|P2rx7|Dhrs3|Shh|Six1|Six2|Six4|Sox5|Sparc|Stc1|Tgfb2|Tgfb3|Thrb|Ccn4|Wnt9b|Wnt7a|Osr1|Papss2|Ttc9|Fuz|Rflna|Rflnb|Notum|Fam20c|Osr2|Rarb|Cyp26b1|Csgalnact1|Zbtb16|Hapln4|Hottip
GO:0001942	hair follicle development	4.2	Bcl2|Eda|Edar|Lgr5|Fst|Gli2|Foxq1|Igfbp5|Inhba|Dsg4|Ngfr|Shh|Tgfb2|Tnf|Tnfrsf19|Sostdc1|Fuz|Trpv1|Apcdd1
GO:0003014	renal system process	4.2	Aqp3|Aqp4|Aqp7|Bcl2|Bmp4|Ednra|F2r|Rhpn1|Kcnma1|Kcnq1|Nppb|Ptger3|Stc1|Wfs1|Rhpn2|Wnk4|Atp6v1b1|Trpv1|Adgrf5
GO:0062013	positive regulation of small molecule metabolic process	4.2	Abcg1|Adcyap1r1|Bmp6|Entpd5|Ces1e|Fgf1|Gapdhs|Gpld1|Nr4a3|P2rx7|Ppara|Pparg|Ppargc1a|Nr1h4|Tnf|Abcd2|Slc4a4|Dgat2|Trem2|Pid1|Ces1d|Ces1f|Pla2g3|Ces1b
GO:0010817	regulation of hormone levels	4.2	Abcg1|Adh1|Adh7|Aldh1a1|Bmp6|Cftr|Crabp2|Cyp1a1|Cyp1b1|Fgfr1|Fzd4|Glul|Gpld1|Gpr27|Foxa1|Hsd17b2|Ica1|Inhba|Kcnma1|Kcnq1|Ccn3|Nrxn1|Fam3d|Pcsk6|Pparg|Ppargc1a|Ptger3|Dhrs3|Nr1h4|Shh|Spp1|Stc2|Tnf|Aldh1a7|Psg18|Pclo|Apln|Rapgef4|C1qtnf1|Abca12|Akr1c21|Glrx|Akr1c18|Akr1c14|Ildr1|Ltbp4|Akr1d1|Nrg1|Gcnt4|Cyp26b1|Ffar2|Pla2g3|Dhrs9|Sdr16c5|Gipr|Kalrn|Baiap3|Plb1
GO:0002786	regulation of antibacterial peptide production	4.2	Klk7|Klk5|Spink5|Nod2
GO:0060681	branch elongation involved in ureteric bud branching	4.2	Bmp4|Fgf1|Six1|Six4
GO:0030162	regulation of proteolysis	4.2	Capn3|Cav1|Cbfa2t3|Cryab|Epha7|F2r|Ccn2|Gas1|Gpld1|Ifi204|Itih2|Ltf|Mmp9|Map1a|Mug1|Naip5|Naip6|Ngf|Ngfr|Serpine1|Serpinb2|Pparg|S100a8|S100a9|Serpinb3a|Shh|Slpi|Sox7|Serpina3g|Stfa1|Stfa2|Stfa3|Timp2|Tnf|Tnfrsf1b|Tnfsf10|Atp2a3|Reck|Sfn|F12|Fetub|Wfdc2|Serpina12|Fcmr|Fuz|Osbpl7|Serpinb12|Nkd2|Spink5|Vsir|Csta2|Il33|Spink12|Trem2|Il24|Ophn1|Serpinb6c|Ltbp4|Serpinb7|Wfdc12|Csta1|Trib3|A2m|Rgma|Ser…
GO:0036314	response to sterol	4.2	Ccr5|Ces1e|Gpld1|Inhba|Rora|Osbpl7|Ces1d|Ces1f|Ces1b
GO:1903522	regulation of blood circulation	4.2	Ahr|Atp1b1|Cacna2d1|Calca|Cav1|Dmd|Dsc2|F2r|Faah|Fgf13|Ccn2|Kcnj2|Kcnq1|Smad6|Ptger3|Sema3a|Slc8a1|Stc1|Tgfb2|Thrb|Mgll|Apln|Kcne3|Cysltr1|Ace2|Myh7|Trpv1|Dock4|Pde4d|Dusp5|Pde5a|Smtnl2|Atp2b4
GO:0030282	bone mineralization	4.2	Alox15|Ank|Bglap3|Bmp4|Bmp6|Ltbp3|Mgp|Mmp13|Ddr2|P2rx7|Ptn|Slc8a1|Osr1|Rflna|Sgms2|Rflnb|Notum|Fam20c|Osr2|Adgrv1
GO:0009595	detection of biotic stimulus	4.2	Dach1|Lbp|Naip5|Naip6|Tlr1|Pglyrp2|Trem2|Pglyrp3|Nod2|Pglyrp4
GO:0048662	negative regulation of smooth muscle cell proliferation	4.1	Aif1|Ang2|Cav1|Igfbp5|Nppb|Pdcd4|Pparg|Ppargc1a|Rgs5|Tgfb3|Tnfaip3|Apln|Ace2|Ndrg4
GO:0008610	lipid biosynthetic process	4.1	Abcg1|Aldh1a1|Alox12b|Alox15|Ang2|Bmp6|Cftr|Ch25h|Cish|Cyp1a1|Cyp7b1|Ces1e|Fgf1|Gpld1|Gstm6|Hsd17b2|Il1a|Fabp5|P2rx7|Ppara|Ppargc1a|Nr1h4|Acsm3|St8sia4|Tnf|Aloxe3|Mgll|Ceacam1|Abcd2|B3galt2|Scd3|B4galt5|B4galt6|Sptssb|Prxl2b|Hacd4|Dgat2|Serpina12|Agpat4|Acss1|Degs2|Sgms2|Elovl7|Akr1c21|Elovl4|Cyp27a1|Ces1d|Akr1c18|Acsm1|Acer1|Akr1d1|Gpat2|Socs2|Adgrf5|St8sia5|Plaat3|Trib3|Ces1f|Pla2g3|Dhrs9|Pla2g…
GO:0070372	regulation of ERK1 and ERK2 cascade	4.1	Angpt1|Alox15|Bmp4|Cav1|Dmd|Ednra|Epha7|F2r|Fgf1|Ccn2|Fn1|Hand2|Il1a|Ngf|Nrxn1|Pde8a|Ptprr|Rasgrp1|Ccl1|Ccl11|Ccl2|Ccl20|Ccl7|Ccl8|Sema7a|Ceacam1|Ror1|Rgs14|Rps6ka6|Ace2|Pdgfd|Trem2|Gpnmb|Npnt|Nrg1|Cxcl17|Ndrg4|Nod2|Dusp4
GO:0052548	regulation of endopeptidase activity	4.1	Cryab|Epha7|F2r|Ccn2|Ifi204|Ltf|Mmp9|Naip5|Naip6|Ngf|Ngfr|Serpine1|Serpinb2|Pparg|S100a8|S100a9|Serpinb3a|Sox7|Serpina3g|Stfa1|Stfa2|Timp2|Tnf|Tnfsf10|Atp2a3|Reck|Sfn|Fetub|Serpina12|Fcmr|Serpinb12|Spink5|Vsir|Il24|Serpinb6c|Serpinb7|A2m|Serpina3b|Serpinb3b|Aim2|Serpina3i
GO:0032609	interferon-gamma production	4.1	Cd14|Ccr2|Eomes|Il18r1|Lgals7|Rasgrp1|Nr1h4|Spn|Tnf|Sh2d1b1|Il36rn|Pglyrp2|Pdcd1lg2|Vsir|Il33|Il23a|Pde4d|Pglyrp3|Vtcn1|Nod2|Pglyrp4
GO:0032675	regulation of interleukin-6 production	4.1	Aif1|Aqp4|Ccr5|F2r|Il1a|Il1rap|Inpp5d|Lbp|P2rx7|Nr1h4|Tlr1|Tnf|Tnfaip3|Tslp|Il36a|Il36rn|Il36b|Il33|Trem2|Spon2|Nckap1l|Nlrp10|Nod2|Nlrc3
GO:0048638	regulation of developmental growth	4.1	Ahr|Ar|Bcl2|Bmp4|Capn3|Cdk5r1|Ccr5|Crabp2|Epha7|Bcl11a|Fgf13|Fgfr1|Fn1|Gata6|H19|Slc6a4|Ngf|Nppc|Serpine1|Plcb1|Ppara|Sema3a|Sema3b|Sema4f|Sema5a|Sema6c|Sema7a|Six1|Six4|Slit1|Stc2|Tbx2|Ccn4|Wnt3|Agr2|Mgll|Atp8a2|Rtn4r|Pls1|Sema3d|Syt17|Nrg1|Socs2|Rgma|Fstl4
GO:0036315	cellular response to sterol	4.1	Ces1e|Gpld1|Inhba|Rora|Osbpl7|Ces1d|Ces1f|Ces1b
GO:0016045	detection of bacterium	4.1	Naip5|Naip6|Tlr1|Pglyrp2|Pglyrp3|Nod2|Pglyrp4
GO:0009636	response to toxic substance	4.1	Ahr|Aldh1a1|Aldh2|Bcl2|Cyp1a1|Cyp1b1|Cyp2f2|Gstm6|Htr1b|Htr1d|Slc6a4|Mt4|Scn8a|Abcg2|Aldh1a7|Slc7a11|Ttpa|Abtb2|Ces1d|Ppp1r9a
GO:0035335	peptidyl-tyrosine dephosphorylation	4.1	Eya1|Dusp8|Ptpn18|Ptpn5|Ptprb|Ptprz1|Ubash3b|Tns2|Dusp5|Dusp4
GO:0060677	ureteric bud elongation	4.1	Bmp4|Fgf1|Six1|Six4|Kif26b
GO:0002775	antimicrobial peptide production	4.1	Mmp7|Klk7|Klk5|Spink5|Nod2
GO:0045123	cellular extravasation	4.1	Add2|Ccr2|Fut4|Fut9|Gcnt1|Il1a|Itgb2|Plcb1|Ptger3|Ccl2|Spn|Tnf|Chst2|Pdgfd|Jaml
GO:0048668	collateral sprouting	4.1	Cobl|Crabp2|Epha7|Bcl11a|Fgf13|Ngf|Wnt3|Rgma|Fstl4
GO:0051216	cartilage development	4.1	Bmp4|Bmp6|Cfh|Fgfr1|Ccn2|Gli2|Gpld1|Hand2|Ltbp3|Maf|Mgp|Mmp13|Ccn3|Nppc|Six2|Sox5|Stc1|Tgfb2|Thrb|Ccn4|Wnt7a|Osr1|Rflna|Rflnb|Osr2|Rarb|Csgalnact1|Zbtb16
GO:0071396	cellular response to lipid	4.1	Abca1|Ahr|Ar|Bmp4|Bmp6|Cd14|Cfh|Cftr|Cyp7b1|Ces1e|Gdnf|Gnai1|Gpld1|Cxcl1|Foxa1|Hoxa1|Il1a|Inhba|Lbp|Ltf|Mrc1|Pdcd4|Abcb4|Serpine1|Plcb1|Pou4f1|Ptger3|Rora|Nr1h4|Ccl2|Cxcl15|Cxcl2|Ptk6|Kdm5d|Spp1|Tnf|Tnfaip3|Tnfrsf1b|Vim|Osr1|Il36a|Il36rn|Cxcl13|Ppbp|Pdcd1lg2|Mgarp|Dgat2|Il36b|Osbpl7|Trim12a|Trem2|Glrx|Pid1|Spon2|Ces1d|Nr3c2|Cd300lb|Cyp26b1|Ffar2|Ces1f|Pde4d|Nod2|Trim12c|Ces1b
GO:0061326	renal tubule development	4	Bcl2|Bmp4|Cited1|Eya1|Lgr5|Fgf1|Gdnf|Hey1|Shh|Six1|Six2|Six4|Wnt9b|Osr1|Wnk4|Npnt|Kif26b|Greb1l
GO:0016101	diterpenoid metabolic process	4	Adh1|Adh7|Aldh1a1|Crabp2|Cyp1a1|Cyp1b1|Rbp2|Dhrs3|Aldh1a7|Cyp26b1|Dhrs9|Sdr16c5|Plb1
GO:0002237	response to molecule of bacterial origin	4	Abca1|Acp5|Bmp6|Cd14|Cfh|Cited1|Ednra|F2r|Cxcl1|Il1a|Lbp|Ltf|Smad6|Mrc1|P2rx7|Pdcd4|Serpine1|Ptger3|Nr1h4|S100a8|S100a9|Ccl2|Cxcl15|Cxcl2|Slpi|Tlr1|Tnf|Tnfaip3|Tnfrsf1b|Vim|Ggt5|Il36a|Il36rn|Cxcl13|Ppbp|Pdcd1lg2|Il36b|Trim12a|Trem2|Spon2|Cd300lb|Pde4d|Nod2|Nlrc3|Trim12c
GO:2001239	regulation of extrinsic apoptotic signaling pathway in absence of ligand	4	Bcl2|Eya1|Eya2|Fgfr1|Gas1|Gdnf|Inhba|Tert|Tgfb2|Tnf|Nrg1
GO:0000165	MAPK cascade	4	Angpt1|Alox12b|Alox15|Ar|Bmp4|Cav1|Ccr3|Cryab|Dmd|Edar|Ednra|Epha7|Mecom|F2r|Fgf1|Fgf13|Fgfr1|Ccn2|Fn1|Fzd4|Gpr37|Hand2|Ighm|Il1a|Ngf|Ngfr|Nrxn1|P2rx7|Pde8a|Plcb1|Pparg|Ptpn5|Ptprr|Rasgrp1|Scg2|Ccl1|Ccl11|Ccl2|Ccl20|Ccl7|Ccl8|Sema7a|Tgfb2|Tgfb3|Timp2|Tnf|Wnt7a|Ceacam1|Ror1|Ern2|Tnfrsf19|Rgs14|Stk39|C1qtnf1|Rps6ka6|Ace2|Pdgfd|Epgn|Trim12a|Ern1|Trem2|Gpnmb|Npnt|Nrg1|Muc20|Cxcl17|Ndrg4|Sh3rf3|Pde5a|…
GO:0048247	lymphocyte chemotaxis	4	Ch25h|Ccr2|Cyp7b1|Ccl1|Ccl11|Ccl2|Ccl20|Ccl7|Ccl8|Stk39|Cxcl13|2610528A11Rik
GO:0046683	response to organophosphorus	4	Ahr|Aldh3a1|Cftr|Cited1|Cnga3|Hcn1|Slc6a4|Igfbp5|Itpr1|Kcnq1|P2rx7|Slc8a1|Nt5e|Duox1|Trpv1|Pde4d
GO:0042310	vasoconstriction	4	Ahr|Cav1|Ednra|F2r|Faah|Htr1b|Htr1d|Slc6a4|Smad6|Ptger3|Slc8a1|Mgll|Apln|Cysltr1|Dock4|Dusp5|Pde5a|Smtnl2
GO:0022404	molting cycle process	4	Bcl2|Eda|Edar|Lgr5|Fst|Gli2|Foxq1|Igfbp5|Inhba|Dsg4|Ngfr|Shh|Tgfb2|Tnf|Tnfrsf19|Sostdc1|Fuz|Trpv1|Apcdd1
GO:0022405	hair cycle process	4	Bcl2|Eda|Edar|Lgr5|Fst|Gli2|Foxq1|Igfbp5|Inhba|Dsg4|Ngfr|Shh|Tgfb2|Tnf|Tnfrsf19|Sostdc1|Fuz|Trpv1|Apcdd1
GO:1990874	vascular associated smooth muscle cell proliferation	4	Hpgd|Htr1b|Igfbp5|Mmp9|Nr4a3|Pdcd4|Pparg|Rgs5|Tert|Tgfb3|Tnf|Apln|Ern1
GO:0002523	leukocyte migration involved in inflammatory response	4	Itgb2|Lbp|Ptn|S100a8|S100a9|Ccl2|Ppbp|Ffar2
GO:0010888	negative regulation of lipid storage	4	Abcg1|Ces1e|Ppara|Pparg|Trem2|Ces1d|Ces1f|Ces1b
GO:0070723	response to cholesterol	4	Ccr5|Ces1e|Gpld1|Inhba|Osbpl7|Ces1d|Ces1f|Ces1b
GO:0071674	mononuclear cell migration	4	Aif1|Calca|Ch25h|Ccr2|Cyp7b1|Nbl1|Ccn3|Serpine1|Plcb1|Ccl1|Ccl11|Ccl2|Ccl20|Ccl7|Ccl8|Spn|Pla2g7|Stk39|Cxcl13|Asb2|2610528A11Rik|Pdgfd|Adtrp|Cxcl17|Jaml
GO:0006643	membrane lipid metabolic process	4	Alox12b|Cyp1b1|Gpld1|P2rx7|Enpp2|St8sia1|St8sia4|Aloxe3|B3galt2|St3gal6|B4galt5|B4galt6|Sptssb|Hacd4|Degs2|Sgms2|Elovl7|Abca12|Notum|Elovl4|Acer1|St8sia5|Agmo|Pnpla1|Sgpp2
GO:0048568	embryonic organ development	4	Ahr|Aldh1a1|Bmp4|Cdkn1c|Cdx2|Cited1|Cobl|Dlx5|Eomes|Eya1|Fgfr1|Gas1|Gdnf|Gjb6|Gli2|Hand2|Hey1|Hhex|Hoxa1|Id2|Ush1g|Kcnq1|Mafb|Krt19|Krt8|Lmo2|Nr4a3|Shh|Six1|Six2|Six4|Slc8a1|Stra6|Tbx2|Tgfb2|Tgfb3|Otop1|Uty|Wnt9b|Osr1|Ttpa|Atp8a2|Asb2|Fuz|Tubb2b|Pls1|Osr2|Tshz1|Atp6v1b1|Strc|Rarb|Cc2d2a|Lrig3|Myo3a
GO:0060562	epithelial tube morphogenesis	3.9	Angpt1|Ahr|Ar|Bcl2|Bmp4|Cited1|Cxcr2|Cobl|Ednra|Efnb2|Eomes|Epha7|Eya1|Lgr5|Fgf1|Gdnf|Gli2|Hand2|Hey1|Hhex|Foxa1|Mgp|Ccl11|Sema5a|Shh|Six1|Six2|Six4|Tbx2|Tgfb2|Tie1|Tnf|Wnt9b|Osr1|Asb2|Sostdc1|Wnk4|Fuz|Npnt|Cc2d2a|Rgma|Kif26b|Cecr2|Greb1l
GO:0002695	negative regulation of leukocyte activation	3.9	Bmp4|Ccr2|H2-Ab1|Id2|Il4ra|Inpp5d|Lgals7|Pla2g2d|Pparg|Shh|Spn|Tnfaip3|Ceacam1|Pla2g2f|Pglyrp2|Pdcd1lg2|Vsir|Gpnmb|Pag1|Nckap1l|Cblb|Enpp3|Adgrf5|Pglyrp3|Vtcn1|Pde5a|Pglyrp4
GO:0006690	icosanoid metabolic process	3.9	Alox12b|Alox15|Alox5ap|Cyp1b1|Cyp2f2|Pdpn|Gstm6|Hpgd|Fabp5|Aloxe3|Ggt5|Mgll|Pla2g2f|Prxl2b|Akr1c21|Akr1c18|Akr1c14|Atp6v1b1|Ces2b|Pla2g3|Dagla|Pla2g4f
GO:0048841	regulation of axon extension involved in axon guidance	3.9	Sema3a|Sema3b|Sema4f|Sema5a|Sema6c|Sema7a|Slit1|Wnt3|Sema3d
GO:1903034	regulation of response to wounding	3.9	Cav1|Cldn1|F2r|Serpine1|Ptger3|Ptn|S100a9|Ccl2|Thbd|Tnf|Ccn4|Ceacam1|C1qtnf1|F12|Rtn4r|Ubash3b|Duox1|Adtrp|Phldb2|Nrg1|Tspan8|Enpp4|Rgma|Klk8
GO:0003012	muscle system process	3.9	Aif1|Ang2|Ar|Atp1b1|Cacna2d1|Calca|Cav1|Dmd|Dsc2|Ednra|F2r|Fgf13|Ccn2|Gata6|Gdnf|Hand2|Htr1d|Igfbp5|Kcnj2|Kcnma1|Kcnq1|Nr4a3|Nppb|Nppc|Ppara|Ptger3|Slc8a1|Stc1|Tbx2|Tnfrsf1b|Uty|Ccn4|Sgcd|Atp8a2|Tmod2|Kcne3|Asb2|Ace2|Cald1|Npnt|Myh7|Trpv1|Dock4|Pde4d|Pde5a|Atp2b4
GO:0032612	interleukin-1 production	3.9	Acp5|Aqp4|Calca|Ccr5|F2r|Mr1|Ifi204|Naip5|P2rx7|Nr1h4|Ccl20|Tnf|Tnfaip3|Ceacam1|Trem2|Nlrp10|Nod2|Nlrc3|Aim2
GO:0071397	cellular response to cholesterol	3.9	Ces1e|Gpld1|Inhba|Osbpl7|Ces1d|Ces1f|Ces1b
GO:0044283	small molecule biosynthetic process	3.9	Abcg1|Adcyap1r1|Aldh1a1|Alox12b|Alox15|Alox5ap|Bmp6|Cftr|Cyp1a1|Cyp7b1|Ces1e|Fbp2|Fbp1|Fgf1|Glul|Gstm6|Fabp5|Pdk2|Ppara|Ppargc1a|Acsm3|Spp1|Tnf|Aloxe3|Ggt5|Mgll|Nt5e|Ceacam1|Abcd2|Scd3|Moxd1|Prxl2b|Hacd4|Coq8a|Hoga1|Dgat2|Serpina12|Acss1|Tha1|Elovl7|Elovl4|Cyp27a1|Ces1d|Acsm1|Acer1|Akr1d1|Gls2|Trib3|Ces1f|Pla2g3|Dhrs9|Pla2g4f|Fads6|Atp2b4|Ces1b
GO:0060021	roof of mouth development	3.9	Dlx5|Gabrb3|Gas1|Hand2|Inhba|Dhrs3|Shh|Tbx2|Tgfb2|Tgfb3|Wnt9b|Wnt7a|Osr1|Fuz|Osr2|Tshz1|Fras1
GO:0070664	negative regulation of leukocyte proliferation	3.9	Bmp4|H2-Ab1|Inpp5d|Lgals7|Pla2g2d|Shh|Spn|Ceacam1|Pla2g2f|Pdcd1lg2|Vsir|Il33|Gpnmb|Cblb|Enpp3|Vtcn1|Pde5a
GO:0070371	ERK1 and ERK2 cascade	3.9	Angpt1|Alox15|Bmp4|Cav1|Ccr3|Dmd|Ednra|Epha7|F2r|Fgf1|Ccn2|Fn1|Hand2|Il1a|Ngf|Nrxn1|Pde8a|Ptprr|Rasgrp1|Ccl1|Ccl11|Ccl2|Ccl20|Ccl7|Ccl8|Sema7a|Ceacam1|Ror1|Rgs14|Rps6ka6|Ace2|Pdgfd|Trem2|Gpnmb|Npnt|Nrg1|Cxcl17|Ndrg4|Nod2|Dusp4
GO:0030148	sphingolipid biosynthetic process	3.9	Alox12b|P2rx7|St8sia4|Aloxe3|B3galt2|B4galt5|B4galt6|Sptssb|Hacd4|Degs2|Sgms2|Elovl7|Elovl4|Acer1|St8sia5|Pnpla1
GO:0032412	regulation of ion transmembrane transporter activity	3.9	Atp1b1|Fxyd2|Bmp4|Cacna2d1|Cav1|Cftr|Dmd|Stom|Fgf13|Hap1|Hcn1|Kcnq1|Mmp9|Nrxn1|Plcb1|Ppargc1a|Ccl2|Osr1|Dysf|Stk39|Rrad|Kcne3|Fxyd6|Gpr35|Smim6|Wnk4|Cacng8|Trem2|Glrx|Lrrc26|Pde4d|Hecw2|Cracr2a
GO:0010594	regulation of endothelial cell migration	3.9	Angpt1|Bmp4|Fgf1|Fgfr1|Glul|Gpld1|Prl2c2|Pparg|Sema5a|Shh|Sparc|Stc1|Tnf|Wnt7a|Ceacam1|Amot|Cxcl13|Atoh8|Adgra2|Rhoj|Mmrn2|Adgrb1|Ccbe1|Atp2b4
GO:0072080	nephron tubule development	3.9	Bcl2|Bmp4|Cited1|Eya1|Fgf1|Gdnf|Hey1|Shh|Six1|Six2|Six4|Wnt9b|Osr1|Wnk4|Npnt|Kif26b|Greb1l
GO:0032368	regulation of lipid transport	3.9	Abca1|Abcg1|Bmp6|Cav1|Ces1e|Il1a|P2rx7|Abcb4|Pparg|Shh|Spp1|Atp8a2|C1qtnf1|Abca12|Trem2|Osbpl6|Ces1d|Nrg1|Ces1f|Pla2g3|Dennd5b|Ces1b
GO:0042475	odontogenesis of dentin-containing tooth	3.8	Bmp4|Cftr|Eda|Edar|Fst|Gli2|Hand2|Ngfr|Serpine1|Ppara|Shh|Sostdc1|Klk5|Fam20c|Apcdd1|Wdr72
GO:0046475	glycerophospholipid catabolic process	3.8	Enpp2|Plcb1|Pla2g7|Gdpd3|Pla2g4d|Pla2g4f|Pla2g4e|Plb1|Abhd12b
GO:0001658	branching involved in ureteric bud morphogenesis	3.8	Bcl2|Bmp4|Cited1|Eya1|Fgf1|Gdnf|Shh|Six1|Six2|Six4|Wnt9b|Npnt|Greb1l
GO:0030193	regulation of blood coagulation	3.8	Cav1|F2r|Serpine1|Ptger3|S100a9|Thbd|Ceacam1|C1qtnf1|F12|Ubash3b|Adtrp|Tspan8|Enpp4
GO:0042130	negative regulation of T cell proliferation	3.8	Bmp4|H2-Ab1|Lgals7|Pla2g2d|Shh|Spn|Ceacam1|Pla2g2f|Pdcd1lg2|Vsir|Gpnmb|Cblb|Vtcn1|Pde5a
GO:0050770	regulation of axonogenesis	3.8	Cdk5r1|Ccr5|Crabp2|Epha7|Bcl11a|Fgf13|Fn1|Map6|Ngf|Sema3a|Sema3b|Sema4f|Sema5a|Sema6c|Sema7a|Slit1|Vim|Wnt3|Wnt7a|Rtn4r|Sema3d|Nrg1|Rgma|Fstl4|Dixdc1
GO:0072074	kidney mesenchyme development	3.8	Bmp4|Shh|Six1|Six2|Six4|Osr1
GO:0030320	cellular monovalent inorganic anion homeostasis	3.8	Ckb|Kcnq1|Spp1|Stc1|Kcne3|Wnk4
GO:0072283	metanephric renal vesicle morphogenesis	3.8	Bmp4|Cited1|Gdnf|Six2|Wnt9b|Kif26b
GO:0030326	embryonic limb morphogenesis	3.8	Bmp4|Crabp2|Dlx5|Mecom|Fgfr1|Gas1|Gli2|Hand2|Shh|Tbx2|Tgfb2|Wnt3|Wnt7a|Osr1|Reck|Fuz|Osr2|Rarb|Fras1|Cyp26b1|Zbtb16
GO:0035113	embryonic appendage morphogenesis	3.8	Bmp4|Crabp2|Dlx5|Mecom|Fgfr1|Gas1|Gli2|Hand2|Shh|Tbx2|Tgfb2|Wnt3|Wnt7a|Osr1|Reck|Fuz|Osr2|Rarb|Fras1|Cyp26b1|Zbtb16
GO:0048671	negative regulation of collateral sprouting	3.8	Epha7|Bcl11a|Fgf13|Rgma|Fstl4
GO:0002759	regulation of antimicrobial humoral response	3.8	Gata6|Klk7|Klk5|Spink5|Nod2
GO:0099541	trans-synaptic signaling by lipid	3.8	F2r|Fabp5|Nrxn1|Plcb1|Dagla
GO:0099542	trans-synaptic signaling by endocannabinoid	3.8	F2r|Fabp5|Nrxn1|Plcb1|Dagla
GO:0045165	cell fate commitment	3.8	Ar|Bcl2|Bmp4|Eomes|Eya1|Fgf13|Fgfr1|Fzd7|Gap43|Gas1|Gata6|Gli2|Pdpn|Foxa1|Id2|Ascl1|Pou4f1|Pparg|Shh|Six1|Six2|Sox13|Sox5|Spn|Tbx2|Tgfb2|Wnt9b|Wnt3|Wnt7a|Sostdc1|Tunar|Il23a|Nrg1|Cyp26b1
GO:1905954	positive regulation of lipid localization	3.8	Abca1|Abcg1|Bmp6|Cav1|Ces1e|Il1a|P2rx7|Abcb4|Pparg|Spp1|Atp8a2|C1qtnf1|Abca12|Trem2|Ces1d|Ces1f|Pla2g3|Dennd5b|Ces1b
GO:0045778	positive regulation of ossification	3.8	Bmp4|Bmp6|Calca|P2rx7|Ptn|Slc8a1|Thrb|Osr1|Fam20c|Osr2|Adgrv1|Zbtb16
GO:0061138	morphogenesis of a branching epithelium	3.8	Angpt1|Ahr|Ar|Bcl2|Bmp4|Cited1|Ednra|Eya1|Fgf1|Fgfr1|Gdnf|Gli2|Hhex|Foxa1|Mgp|Ccl11|Sema3a|Sema5a|Shh|Six1|Six2|Six4|Tgm2|Tie1|Tnf|Wnt9b|Ntn4|Npnt|Greb1l
GO:0014910	regulation of smooth muscle cell migration	3.8	Aif1|Bcl2|Cyp1b1|Has2|Igfbp5|Nr4a3|Serpine1|Pparg|Ppargc1a|Tert|Ccn4|Rapgef4|Pdgfd|Ndrg4|Dock4|Pde4d
GO:0001649	osteoblast differentiation	3.8	Ahr|Bglap3|Bmp4|Bmp6|Cited1|Dlx5|Fgfr1|Fhl2|Gli2|Hand2|Hey1|Id2|Id4|Ifi204|Igfbp5|Ltf|Smad6|Nppc|Ddr2|Pparg|Shh|Spp1|Tnf|Ccn4|Wnt3|Creb3l1|Fam20c|Npnt
GO:1902622	regulation of neutrophil migration	3.8	Cxcr2|Dapk2|Dpp4|Ednra|Il1a|Lbp|Ptger3|Dysf|Il23a|Nckap1l|Nod2
GO:0048562	embryonic organ morphogenesis	3.8	Aldh1a1|Bmp4|Dlx5|Eomes|Eya1|Fgfr1|Gas1|Gjb6|Gli2|Hand2|Hoxa1|Id2|Ush1g|Kcnq1|Mafb|Nr4a3|Shh|Six1|Six2|Six4|Stra6|Tbx2|Tgfb2|Tgfb3|Otop1|Wnt9b|Osr1|Atp8a2|Asb2|Fuz|Pls1|Osr2|Tshz1|Atp6v1b1|Strc|Rarb|Lrig3|Myo3a
GO:0090288	negative regulation of cellular response to growth factor stimulus	3.8	Cav1|Hhex|Smad6|Nbl1|Ngfr|Pparg|Creb3l1|Apln|Cxcl13|Htra1|Sostdc1|Fuz|Adgra2|Fstl3|Mmrn2|Shisa2|Atp2b4
GO:0007586	digestion	3.7	Aqp5|Cyp7b1|Fabp2|Kcnma1|Kcnq1|Mmp13|Ptger3|Slc5a1|Tff1|Prss2|Abcg2|Stk39|Wnk4|Vsig1|Pls1|Slc9a4|Trpv1|Akr1d1|Adm2|Nod2
GO:0032652	regulation of interleukin-1 production	3.7	Acp5|Aqp4|Calca|Ccr5|F2r|Ifi204|Naip5|P2rx7|Nr1h4|Ccl20|Tnf|Tnfaip3|Ceacam1|Trem2|Nlrp10|Nod2|Nlrc3|Aim2
GO:0060605	tube lumen cavitation	3.7	Eda|Edar|Shh|Tgm2
GO:0060662	salivary gland cavitation	3.7	Eda|Edar|Shh|Tgm2
GO:0045113	regulation of integrin biosynthetic process	3.7	Ar|S100a9|Tgfb2|Tmeff2
GO:0035116	embryonic hindlimb morphogenesis	3.7	Bmp4|Mecom|Shh|Wnt3|Wnt7a|Osr1|Osr2|Rarb|Zbtb16
GO:0070374	positive regulation of ERK1 and ERK2 cascade	3.7	Angpt1|Alox15|Bmp4|Ednra|F2r|Fgf1|Ccn2|Hand2|Il1a|Ngf|Nrxn1|Pde8a|Rasgrp1|Ccl1|Ccl11|Ccl2|Ccl20|Ccl7|Ccl8|Sema7a|Ror1|Pdgfd|Trem2|Gpnmb|Npnt|Nrg1|Cxcl17|Ndrg4|Nod2
GO:0042572	retinol metabolic process	3.7	Adh1|Adh7|Aldh1a1|Cyp1a1|Cyp1b1|Dhrs3|Sdr16c5|Plb1
GO:0019221	cytokine-mediated signaling pathway	3.7	Angpt1|Cav1|Cxcr2|Ccr2|Csf2ra|Eda|Cxcl1|Il1a|Il1rap|Il18r1|Krt18|Krt8|Lilra6|Plcb1|Pparg|Nr1h4|Ccl1|Ccl11|Ccl2|Ccl20|Ccl7|Ccl8|Cxcl15|Cxcl2|Otop1|Tnf|Ceacam1|Stk39|Tslp|Il36a|Il36rn|Cxcl13|Ppbp|Gpr35|Ifitm1|Il36b|Il33|Trem2|Duox1|Card14|Ifitm6|Cxcl17|Aim2
GO:1900046	regulation of hemostasis	3.7	Cav1|F2r|Serpine1|Ptger3|S100a9|Thbd|Ceacam1|C1qtnf1|F12|Ubash3b|Adtrp|Tspan8|Enpp4
GO:0071677	positive regulation of mononuclear cell migration	3.7	Aif1|Ccr2|Serpine1|Ccl1|Ccl2|Ccl20|Ccl7|Spn|Pla2g7|Stk39|Cxcl13|Pdgfd|Cxcl17
GO:0035137	hindlimb morphogenesis	3.7	Bmp4|Mecom|Shh|Sall3|Wnt3|Wnt7a|Osr1|Osr2|Rarb|Zbtb16|Hottip
GO:0048730	epidermis morphogenesis	3.7	Bcl2|Fst|Gli2|Foxq1|Igfbp5|Ngfr|Shh|Tgfb2|Sostdc1|Klk14
GO:0006873	cellular ion homeostasis	3.7	Adcyap1r1|Atp1b1|Bcl2|Bmp4|Bmp6|Cacna2d1|Calca|Capn3|Car2|Cav1|Cftr|Ckb|Cxcr2|Ccr3|Ccr2|Ccr5|Dmd|Ednra|F2r|Cxcl1|Hap1|Il1a|Itpr1|Kcnma1|Kcnq1|Mt4|Ngf|P2rx7|Ptger3|Ccl1|Ccl2|Ccl8|Cxcl2|Slc34a1|Slc8a1|Spp1|Stc1|Stc2|Tgfb2|Tgm2|Wfs1|Ttpa|Atp2a3|Slc40a1|Slc4a4|Cxcl13|C1qtnf1|Kcne3|Gpr35|Slc25a23|Slc39a8|Wnk4|Slc39a4|Ubash3b|Nr3c2|Slc9a4|Calcb|Steap4|Atp6v0a4|Trpv1|Cxcl17|Pde4d|Atp6v0d2|Hephl1|Gpr157|…
GO:0030856	regulation of epithelial cell differentiation	3.7	Bmp4|Bmp6|Cav1|Cdkn1c|Cited1|Gdnf|Hey1|Il1a|Ascl1|Mmp9|Serpine1|Plcb1|Tgfb2|Tnf|Wnt9b|Osr1|Ceacam1|Sult2b1|Sfn|Atoh8|Abca12|Macroh2a2
GO:0048709	oligodendrocyte differentiation	3.6	Aspa|Bmp4|Id2|Id4|Ascl1|Enpp2|Pparg|Ptn|Ptprz1|Shh|Sox13|Sox5|Tnfrsf1b|B4galt5|B4galt6|Il33|Prdm8|Nrg1
GO:0010976	positive regulation of neuron projection development	3.6	Bmp4|Cntn1|Cobl|Dmd|Bcl11a|Fgfr1|Fut9|Hap1|Il1rap|Itpr1|Ngf|Ngfr|Ptn|Ptpn5|Ptprz1|S100a9|Ptk6|Dpysl3|Ror1|Atp8a2|Camk1|Zdhhc15|Nrg1|Ndrg4|Pla2g3|Ppp1r9a|Rgma|Kalrn
GO:0051591	response to cAMP	3.6	Ahr|Aldh3a1|Cftr|Cited1|Cnga3|Hcn1|Igfbp5|Itpr1|Kcnq1|Slc8a1|Duox1|Pde4d
GO:0098543	detection of other organism	3.6	Naip5|Naip6|Tlr1|Pglyrp2|Pglyrp3|Nod2|Pglyrp4
GO:0010885	regulation of cholesterol storage	3.6	Ces1e|Ppara|Pparg|Trem2|Ces1d|Ces1f|Ces1b
GO:0090026	positive regulation of monocyte chemotaxis	3.6	Aif1|Ccr2|Serpine1|Ccl1|Ccl2|Pla2g7|Cxcl17
GO:0034308	primary alcohol metabolic process	3.6	Adh1|Adh7|Aldh1a1|Bmp6|Cyp1a1|Cyp1b1|Kcnma1|Dhrs3|Gdpd3|Akr1c21|Akr1c18|Akr1c14|Sdr16c5|Plb1
GO:0010573	vascular endothelial growth factor production	3.6	Aqp4|Ccr2|Cyp1b1|Il1a|Rora|Ccl2|Tnf|Cxcl17|Ccbe1
GO:0090022	regulation of neutrophil chemotaxis	3.6	Cxcr2|Dapk2|Dpp4|Ednra|Lbp|Dysf|Il23a|Nckap1l|Nod2
GO:0006721	terpenoid metabolic process	3.6	Adh1|Adh7|Aldh1a1|Crabp2|Cyp1a1|Cyp1b1|Rbp2|Dhrs3|Aldh1a7|Cyp26b1|Dhrs9|Sdr16c5|Plb1
GO:0007613	memory	3.6	Asic1|Camk4|Cyp7b1|Fgf13|Gabrb3|Slc6a4|Map1a|Ngf|Plcb1|Ppp1r1b|Ptn|Bace1|Rgs14|B4galt2|Trem2|Chst10|Shank2|Nrg1|Pde4d|Pde5a|Klk8|Kalrn
GO:0060349	bone morphogenesis	3.6	Acp5|Alpl|Bmp4|Bmp6|Dlx5|Has2|Ltbp3|Ltf|Mmp13|Nppc|Dhrs3|Stc1|Osr2|Rarb|Cyp26b1|Csgalnact1|Hottip
GO:0045940	positive regulation of steroid metabolic process	3.6	Abcg1|Bmp6|Ces1e|Fgf1|Il1a|Ppargc1a|Tnf|Ces1d|Ces1f|Ces1b
GO:0050919	negative chemotaxis	3.6	Igfals|Sema3a|Sema3b|Sema4f|Sema6c|Sema7a|Slit1|Rtn4r|Sema3d|Nrg1
GO:0071675	regulation of mononuclear cell migration	3.6	Aif1|Ccr2|Nbl1|Ccn3|Serpine1|Plcb1|Ccl1|Ccl2|Ccl20|Ccl7|Spn|Pla2g7|Stk39|Cxcl13|2610528A11Rik|Pdgfd|Adtrp|Cxcl17
GO:0042573	retinoic acid metabolic process	3.6	Adh1|Adh7|Aldh1a1|Crabp2|Cyp1a1|Aldh1a7|Cyp26b1|Dhrs9
GO:0048771	tissue remodeling	3.6	Acp5|Ahr|Calca|Car2|Cav1|Ccr2|Eln|F2r|Hand2|Htr1b|Igfbp5|Il1a|Inpp5d|Ltbp3|Mmp9|Ddr2|P2rx7|Ptn|Slc34a1|Spp1|Tgfb2|Tie1|Ceacam1|Ubash3b|Il23a|Gpnmb
GO:0048762	mesenchymal cell differentiation	3.6	Bcl2|Bmp4|Ednra|Eomes|Fgfr1|Fn1|Gdnf|Pdpn|Hand2|Has2|Hey1|Foxa1|Pdcd4|Sema3a|Sema3b|Sema4f|Sema5a|Sema6c|Sema7a|Shh|Six2|Tgfb2|Tgfb3|Osr1|Fuz|Rflnb|Sema3d|Il17rd|Phldb2
GO:0006665	sphingolipid metabolic process	3.6	Alox12b|P2rx7|Enpp2|St8sia1|St8sia4|Aloxe3|B3galt2|B4galt5|B4galt6|Sptssb|Hacd4|Degs2|Sgms2|Elovl7|Abca12|Elovl4|Acer1|St8sia5|Pnpla1|Sgpp2
GO:0001755	neural crest cell migration	3.6	Bmp4|Fn1|Gdnf|Hand2|Sema3a|Sema3b|Sema4f|Sema5a|Sema6c|Sema7a|Shh|Sema3d
GO:0042445	hormone metabolic process	3.6	Adh1|Adh7|Aldh1a1|Bmp6|Crabp2|Cyp1a1|Cyp1b1|Foxa1|Hsd17b2|Kcnma1|Pcsk6|Ppargc1a|Dhrs3|Shh|Spp1|Stc2|Aldh1a7|Psg18|Akr1c21|Akr1c18|Akr1c14|Akr1d1|Gcnt4|Cyp26b1|Dhrs9|Sdr16c5|Plb1
GO:0050818	regulation of coagulation	3.6	Cav1|F2r|Serpine1|Ptger3|S100a9|Thbd|Ceacam1|C1qtnf1|F12|Ubash3b|Adtrp|Tspan8|Enpp4
GO:0055117	regulation of cardiac muscle contraction	3.6	Atp1b1|Cav1|Dmd|Dsc2|Fgf13|Ccn2|Kcnj2|Kcnq1|Slc8a1|Stc1|Ace2|Pde4d|Pde5a
GO:0032374	regulation of cholesterol transport	3.6	Abca1|Abcg1|Cav1|Ces1e|Abcb4|Pparg|Shh|Abca12|Trem2|Osbpl6|Ces1d|Ces1f|Ces1b
GO:0032371	regulation of sterol transport	3.6	Abca1|Abcg1|Cav1|Ces1e|Abcb4|Pparg|Shh|Abca12|Trem2|Osbpl6|Ces1d|Ces1f|Ces1b
GO:0007416	synapse assembly	3.6	Add2|Bsn|Efnb2|Epha7|Fgf13|Gabrb3|Gap43|Il1rap|Nrxn1|Nrxn2|Rab17|Six1|Six4|Wnt7a|Pclo|Kirrel3|Flrt3|Dnm3|Adgrb1|Shank2|Nrg1|Farp1|Ppp1r9a|Adgrl3|Flrt2
GO:0048754	branching morphogenesis of an epithelial tube	3.6	Angpt1|Ahr|Ar|Bcl2|Bmp4|Cited1|Ednra|Eya1|Fgf1|Gdnf|Gli2|Hhex|Foxa1|Mgp|Ccl11|Sema5a|Shh|Six1|Six2|Six4|Tie1|Tnf|Wnt9b|Npnt|Greb1l
GO:1903530	regulation of secretion by cell	3.6	Abcg1|Asic1|Ang2|Rab27a|Bmp6|Cftr|Ccr2|F2r|Fgfr1|Glul|Gpld1|Gpr27|Hap1|Htr1b|Slc6a4|Ica1|Il1a|Il4ra|Inhba|Itgb2|Kcnq1|Mmp13|Ngf|Ccn3|Nppc|Nrxn1|Fam3d|P2rx7|Septin5|Pparg|Ptger3|Nr1h4|Spp1|Tgfb2|Tgfb3|Tnf|Tnfrsf1b|Wnt7a|Bace1|Pclo|Cadps|Apln|Septin1|Rapgef4|C1qtnf1|Krt20|Nrn1|Abca12|Mctp1|Trem2|Glrx|Nckap1l|Ildr1|Adtrp|Syt17|Nr3c2|Nrg1|Ffar2|Pla2g3|Ppp1r9a|Cadps2|Gipr|Kalrn|Baiap3
GO:0072172	mesonephric tubule formation	3.5	Gdnf|Six1|Six4|Wnt9b|Osr1
GO:0019372	lipoxygenase pathway	3.5	Alox12b|Alox15|Alox5ap|Aloxe3|Pla2g3
GO:0072178	nephric duct morphogenesis	3.5	Bmp4|Efnb2|Epha7|Wnt9b|Osr1
GO:0060856	establishment of blood-brain barrier	3.5	Dmd|Ttpa|Reck|Adgra2|Trpv1
GO:0034330	cell junction organization	3.5	Add2|Alox12b|Rhoc|Arhgap6|Bcl2|Bmp6|Bsn|Calca|Cav1|Cdk5r1|Cldn1|Col4a5|Sparcl1|Efnb2|Epha7|F2r|Fgf13|Fn1|Gabrb3|Gap43|Gdnf|Gjb2|Gjb6|Rhpn1|Il1rap|Ky|Ctnnd2|Nrxn1|Nrxn2|Enpp2|Ptn|Rab17|Nr1h4|Six1|Six4|Sparc|Tgfb2|Tgfb3|Tnf|Wnt7a|Aloxe3|Ceacam1|Slc7a11|Pclo|Tjp3|Cttnbp2|Camk1|Cldn7|Rapgef4|Kirrel3|Ace2|Flrt3|Ntng1|Tmem108|Trem2|Ophn1|Dnm3|Adgrb1|Zdhhc15|Phldb2|Shank2|Nrg1|Farp1|Lims2|Cldn17|Ppp1r9a…
GO:0062012	regulation of small molecule metabolic process	3.5	Abcg1|Adcyap1r1|Bmp6|Cav1|Cbfa2t3|Entpd5|Ces1e|Fbp1|Fgf1|Gapdhs|Gpld1|Kcnma1|Fabp5|Nr4a3|P2rx7|Pdk2|Ppara|Pparg|Ppargc1a|Rora|Nr1h4|Slc7a7|Thrb|Tnf|Ceacam1|Slc7a11|Abcd2|Slc4a4|C1qtnf1|Dgat2|Serpina12|Trem2|Pid1|Ces1d|Trib3|Ces1f|Pla2g3|Etfbkmt|Atp2b4|Ces1b
GO:0055080	cation homeostasis	3.5	Adcyap1r1|Atp1b1|Bcl2|Bmp4|Bmp6|Cacna2d1|Calca|Capn3|Car2|Cav1|Cftr|Cxcr2|Ccr3|Ccr2|Ccr5|Cp|Dmd|Ednra|F2r|Cxcl1|Hap1|Il1a|Itpr1|Kcnma1|Kcnq1|Ltf|Mt4|Ngf|Nppb|P2rx7|Pdk2|Ptger3|Rhd|Ccl1|Ccl2|Ccl8|Cxcl2|Slc8a1|Spp1|Stc1|Stc2|Tgfb2|Tgm2|Upk3a|Wfs1|Sgcd|Ttpa|Atp2a3|Slc40a1|Slc4a4|Cxcl13|C1qtnf1|Slc22a17|Gpr35|Slc25a23|Slc39a8|Slc39a4|Ubash3b|Nr3c2|Slc9a4|Atp6v1b1|Calcb|Steap4|Atp6v0a4|Trpv1|Cxcl17|Pd…
GO:0048846	axon extension involved in axon guidance	3.5	Sema3a|Sema3b|Sema4f|Sema5a|Sema6c|Sema7a|Slit1|Wnt3|Sema3d
GO:0031069	hair follicle morphogenesis	3.5	Bcl2|Fst|Gli2|Foxq1|Igfbp5|Ngfr|Shh|Tgfb2|Sostdc1
GO:1902284	neuron projection extension involved in neuron projection guidance	3.5	Sema3a|Sema3b|Sema4f|Sema5a|Sema6c|Sema7a|Slit1|Wnt3|Sema3d
GO:0051250	negative regulation of lymphocyte activation	3.5	Bmp4|H2-Ab1|Id2|Il4ra|Inpp5d|Lgals7|Pla2g2d|Shh|Spn|Tnfaip3|Ceacam1|Pla2g2f|Pglyrp2|Pdcd1lg2|Vsir|Gpnmb|Pag1|Nckap1l|Cblb|Pglyrp3|Vtcn1|Pde5a|Pglyrp4
GO:0050680	negative regulation of epithelial cell proliferation	3.5	Ar|Bmp4|Cav1|Cdkn1c|Efnb2|Gas1|Krt4|Ngfr|Nppb|Prl2c2|Pparg|Ptn|Ccl2|Sparc|Tgfb2|Tnf|Ceacam1|Sfn|Slurp1|Prl8a9|Atoh8|Lims2|Nlrc3
GO:0097191	extrinsic apoptotic signaling pathway	3.5	Ar|Bcl2|Bmp4|Cav1|Eya1|Eya2|Fgfr1|Gas1|Gdnf|Il1a|Inhba|Krt18|Krt8|Ngf|P2rx7|Serpine1|Scg2|Tert|Tgfb2|Tnf|Tnfaip3|Tnfrsf1b|Tnfsf10|Bcl2l14|Fcmr|Faim2|Il33|Nrg1|Il19
GO:0035136	forelimb morphogenesis	3.5	Crabp2|Mecom|Shh|Sall3|Wnt3|Wnt7a|Osr1|Reck|Osr2|Zbtb16
GO:0042472	inner ear morphogenesis	3.5	Dlx5|Eya1|Fgfr1|Gli2|Hoxa1|Ush1g|Kcnq1|Mafb|Nr4a3|Six1|Six4|Otop1|Atp8a2|Pls1|Atp6v1b1|Strc|Lrig3|Myo3a
GO:0030301	cholesterol transport	3.5	Abca1|Abcg1|Cav1|Cftr|Ces1e|Abcb4|Pparg|Shh|Soat1|Abca12|Trem2|Osbpl6|Ces1d|Abcg4|Soat2|Ces1f|Ces1b
GO:0015918	sterol transport	3.5	Abca1|Abcg1|Cav1|Cftr|Ces1e|Abcb4|Pparg|Shh|Soat1|Abca12|Trem2|Osbpl6|Ces1d|Abcg4|Soat2|Ces1f|Ces1b
GO:0006692	prostanoid metabolic process	3.5	Pdpn|Gstm6|Hpgd|Fabp5|Prxl2b|Akr1c21|Akr1c18|Akr1c14|Atp6v1b1|Ces2b|Pla2g3|Pla2g4f
GO:0006693	prostaglandin metabolic process	3.5	Pdpn|Gstm6|Hpgd|Fabp5|Prxl2b|Akr1c21|Akr1c18|Akr1c14|Atp6v1b1|Ces2b|Pla2g3|Pla2g4f
GO:0035150	regulation of tube size	3.5	Ahr|Calca|Cav1|Cftr|Ednra|F2r|Faah|Htr1b|Htr1d|Slc6a4|Kcnma1|Smad6|Ptger3|Slc8a1|Wnt9b|Mgll|Apln|Cysltr1|Uts2b|Dock4|Dusp5|Pde5a|Smtnl2
GO:0050863	regulation of T cell activation	3.5	Aif1|Slc7a1|Bmp4|Cav1|Ccr2|Dpp4|Efnb2|H2-Ab1|H2-Eb1|Igfbp2|Il1a|Il4ra|Lgals1|Lgals7|Pla2g2d|Rasgrp1|Ccl2|Ccl20|Shh|Sox13|Spn|Tnfrsf1b|Vnn1|Ceacam1|Pla2g2f|Pdcd1lg2|Il36b|Vsir|Il23a|Gpnmb|Pag1|Nckap1l|Cblb|Cyp26b1|Zbtb16|Vtcn1|Pde5a|Skint1
GO:0061041	regulation of wound healing	3.5	Cav1|Cldn1|F2r|Serpine1|Ptger3|S100a9|Ccl2|Thbd|Tnf|Ccn4|Ceacam1|C1qtnf1|F12|Ubash3b|Duox1|Adtrp|Phldb2|Tspan8|Enpp4
GO:0051592	response to calcium ion	3.5	Alox15|Alox5ap|Apobec1|Capn3|Cav1|Gpld1|Hcn1|Kcnma1|Krt10|Nrxn1|P2rx7|Kcnmb4|Slc25a23|Lce1d|Cpne4|Syt17|Adgrv1|Acer1|Gipr
GO:0071695	anatomical structure maturation	3.5	Bcl2|Bnc1|Calca|Cdk5r1|Cdkn1c|Cftr|Defb1|Bcl11a|Fgfr1|Foxa1|Id2|Kcnma1|Dsg4|Ascl1|Ngf|Nppc|Nrxn1|Plcb1|Pparg|Tgfb2|Grb14|Reck|B4galt5|B4galt6|Ntn4|Rflna|Rflnb|Fam20c|Tfcp2l1|Trpv1|Rnd1|Zbtb16|Pla2g3
GO:0090205	positive regulation of cholesterol metabolic process	3.5	Abcg1|Ces1e|Fgf1|Ces1d|Ces1f|Ces1b
GO:0014074	response to purine-containing compound	3.5	Ahr|Aldh3a1|Cftr|Cited1|Cnga3|Hcn1|Slc6a4|Igfbp5|Itpr1|Kcnq1|P2rx7|Slc8a1|Prss2|Nt5e|Duox1|Trpv1|Pde4d
GO:0002526	acute inflammatory response	3.5	Alox5ap|Cxcr2|Ccr5|Dnase1l3|Fn1|Cxcl1|Il1a|Lbp|Pla2g2d|Pparg|Ptger3|Spn|Tnf|Vnn1|F12|Trpv1|Ffar2
GO:0034764	positive regulation of transmembrane transport	3.4	Atp1b1|Bmp4|Cacna2d1|Capn3|Car2|Cftr|Dmd|Ednra|F2r|Hap1|Hcn1|Kcnj2|Kcnq1|Nr4a3|P2rx7|Plcb1|Ccl2|Slc34a1|Tert|Rgs7|Stk39|Kcne3|Slc9a3r2|Wnk4|Ace2|Cacng8|Trem2|Glrx|Lrrc26|Cracr2a
GO:1902624	positive regulation of neutrophil migration	3.4	Cxcr2|Dapk2|Ednra|Il1a|Lbp|Ptger3|Dysf|Il23a|Nckap1l
GO:0014911	positive regulation of smooth muscle cell migration	3.4	Aif1|Bcl2|Cyp1b1|Has2|Igfbp5|Nr4a3|Tert|Ccn4|Rapgef4|Pdgfd|Dock4|Pde4d
GO:0060840	artery development	3.4	Bmp4|Efnb2|Eya1|Fkbp10|Hand2|Hey1|Hoxa1|Hpgd|Smad6|Ngfr|Shh|Six1|Stra6|Tbx2|Tgfb2|Fuz|Adgrf5
GO:0090257	regulation of muscle system process	3.4	Aif1|Atp1b1|Calca|Cav1|Dmd|Dsc2|F2r|Fgf13|Ccn2|Hand2|Igfbp5|Kcnj2|Kcnma1|Kcnq1|Nr4a3|Nppc|Ppara|Ptger3|Slc8a1|Stc1|Tnfrsf1b|Ccn4|Ace2|Cald1|Npnt|Myh7|Dock4|Pde4d|Pde5a|Atp2b4
GO:0048713	regulation of oligodendrocyte differentiation	3.4	Aspa|Bmp4|Id2|Id4|Enpp2|Pparg|Ptn|Ptprz1|Shh|Tnfrsf1b|Il33
GO:0140353	lipid export from cell	3.4	Bmp6|Fzd4|Il1a|Inhba|Kcnq1|P2rx7|Spp1|C1qtnf1|Nrg1|Pla2g3|Abcc4
GO:0002784	regulation of antimicrobial peptide production	3.4	Klk7|Klk5|Spink5|Nod2
GO:0045112	integrin biosynthetic process	3.4	Ar|S100a9|Tgfb2|Tmeff2
GO:0061037	negative regulation of cartilage development	3.4	Bmp4|Gli2|Ltbp3|Tgfb2|Ccn4|Rflna|Rflnb|Rarb
GO:0048714	positive regulation of oligodendrocyte differentiation	3.4	Aspa|Enpp2|Pparg|Ptn|Ptprz1|Shh|Tnfrsf1b|Il33
GO:0030002	cellular anion homeostasis	3.4	Ckb|Kcnq1|Slc34a1|Spp1|Stc1|Kcne3|Wnk4
GO:0032331	negative regulation of chondrocyte differentiation	3.4	Bmp4|Gli2|Ltbp3|Ccn4|Rflna|Rflnb|Rarb
GO:0060541	respiratory system development	3.4	Bmp4|Cftr|Dlx5|Eda|Eya1|Fgf1|Fgfr1|Ccn2|Gata6|Gli2|Pdpn|Hhex|Foxa1|Igfbp5|Ltbp3|Ascl1|Mgp|Shh|Six1|Six4|Sparc|Stra6|Tgfb3|Thrb|Tnf|Agr2|Slc7a11|Fuz|Abca12|Insc|Ccbe1
GO:0046434	organophosphate catabolic process	3.4	Entpd5|Enpp2|Plcb1|Uox|Nt5e|Pla2g7|Gdpd3|Entpd8|Nudt16|Urah|Pla2g4d|Enpp5|Inpp5j|Enpp3|Entpd3|Pde4d|Pde5a|Pla2g4f|Pla2g4e|Plb1|Abhd12b
GO:0043523	regulation of neuron apoptotic process	3.3	Angpt1|Bcl2|Cdk5r1|Cited1|Epha7|F2r|Gabrb3|Gdnf|Foxq1|Kcnma1|Ascl1|Ngf|Ngfr|Nr4a3|Pou4f1|Ppargc1a|Ptprz1|Ccl2|Six1|Six4|Tert|Tgfb2|Tgfb3|Tnf|Wfs1|Bace1|Nsmf|Faim2|Ppp2r2b|Trim2|Trem2|Pla2g3
GO:0030574	collagen catabolic process	3.3	Mmp10|Mmp11|Mmp13|Mmp15|Mmp3|Mmp7|Mmp9|Vsir|Mmp1a|Mmp1b
GO:1903053	regulation of extracellular matrix organization	3.3	Dpp4|Pdpn|Has2|Ddr2|Sema5a|Tgfb2|Tie1|Tnfrsf1b|Adtrp|Phldb2
GO:0035107	appendage morphogenesis	3.3	Bmp4|Crabp2|Dlx5|Mecom|Fgfr1|Gas1|Gli2|Hand2|Shh|Sall3|Tbx2|Tgfb2|Wnt3|Wnt7a|Osr1|Reck|Fuz|Osr2|Rarb|Fras1|Cyp26b1|Zbtb16|Hottip
GO:0035108	limb morphogenesis	3.3	Bmp4|Crabp2|Dlx5|Mecom|Fgfr1|Gas1|Gli2|Hand2|Shh|Sall3|Tbx2|Tgfb2|Wnt3|Wnt7a|Osr1|Reck|Fuz|Osr2|Rarb|Fras1|Cyp26b1|Zbtb16|Hottip
GO:0050870	positive regulation of T cell activation	3.3	Aif1|Slc7a1|Cav1|Ccr2|Dpp4|Efnb2|H2-Ab1|H2-Eb1|Igfbp2|Il1a|Il4ra|Lgals1|Rasgrp1|Ccl2|Shh|Sox13|Spn|Vnn1|Ceacam1|Pdcd1lg2|Il36b|Vsir|Il23a|Nckap1l|Zbtb16|Vtcn1|Skint1
GO:0003337	mesenchymal to epithelial transition involved in metanephros morphogenesis	3.3	Bmp4|Cited1|Gdnf|Six2|Wnt9b
GO:0043587	tongue morphogenesis	3.3	Shh|Six1|Six4|Fuz|Cyp26b1
GO:0031346	positive regulation of cell projection organization	3.3	Bmp4|Cntn1|Cobl|Crabp2|Dmd|Bcl11a|Fgfr1|Fn1|Fut9|Fzd4|Hap1|Il1rap|Itpr1|Map6|Ngf|Ngfr|P2rx7|Enpp2|Prl2c2|Ptn|Ptpn5|Ptprz1|S100a9|Sema5a|Sema7a|Ptk6|Tgfb3|Dpysl3|Wnt3|Ror1|Atp8a2|Camk1|Fuz|Grip1|Dnm3|Zdhhc15|Nrg1|Ndrg4|Pla2g3|Ppp1r9a|Rgma|Dixdc1|Kalrn|Tnik|Myo3a
GO:0014066	regulation of phosphatidylinositol 3-kinase signaling	3.3	Angpt1|Entpd5|F2r|Fn1|Rasgrp1|Tgfb2|Ceacam1|Ror1|Slc9a3r2|Serpina12|Pdgfd|Prr5l|Trem2|Prr5|Nrg1|Nlrc3
GO:2001237	negative regulation of extrinsic apoptotic signaling pathway	3.3	Ar|Bcl2|Bmp4|Eya1|Eya2|Gas1|Gdnf|Serpine1|Scg2|Tert|Tnf|Tnfaip3|Fcmr|Faim2|Nrg1|Il19
GO:0072077	renal vesicle morphogenesis	3.3	Bmp4|Cited1|Gdnf|Six2|Wnt9b|Kif26b
GO:0060572	morphogenesis of an epithelial bud	3.3	Ar|Bmp4|Gli2|Hhex|Shh|Sostdc1
GO:0070293	renal absorption	3.3	Aqp3|Aqp4|Aqp7|Rhpn1|Kcnq1|Wnk4
GO:0042180	cellular ketone metabolic process	3.3	Bmp6|Cav1|Ces1e|Kcnma1|Fabp5|Nr4a3|Pdk2|Ppara|Pparg|Ppargc1a|Nr1h4|Slc7a7|Ceacam1|Slc7a11|Abcd2|Coq8a|Dgat2|Akr1c21|Ces1d|Akr1c18|Akr1c14|Trib3|Ces1f|Pla2g3|Dhrs9|Etfbkmt|Atp2b4|Ces1b
GO:0019932	second-messenger-mediated signaling	3.3	Adcyap1r1|Ahr|Atp1b1|Cxcr2|Ccr3|Ccr2|Ccr5|Defb1|Dmd|Fhl2|Gnai1|Guca2b|Itpr1|Nppb|Nppc|Pdk2|Ptger3|Ccl20|Slc8a1|Tnf|Tenm2|Sgcd|Ceacam1|Homer2|Pclo|Rapgef4|Trem2|Nrg1|Adgrg6|Samd14|Pde4d|Pde5a|Ppp1r9a|Atp2b4|Gipr
GO:0097190	apoptotic signaling pathway	3.3	Aldh2|Ar|Bcl2|Bik|Bmp4|Cav1|Cyp1b1|Dapk2|Eya1|Eya2|Fgfr1|Gas1|Gdnf|Hic1|Ifi204|Il1a|Inhba|Itpr1|Krt18|Krt8|Mmp9|Ngf|Ngfr|P2rx7|Pdk2|Serpine1|Pou4f1|S100a8|S100a9|Scg2|Shh|Spn|Tert|Tgfb2|Tnf|Tnfaip3|Tnfrsf1b|Tnfsf10|Vnn1|Wfs1|Creb3l1|Ern2|Atp2a3|Sfn|Lgals12|Bcl2l14|Rnf186|Fcmr|Faim2|Rnf183|Dapl1|Ifi27l2a|Il33|Ern1|Trem2|Ggct|Nrg1|Trib3|Il19
GO:0032649	regulation of interferon-gamma production	3.3	Cd14|Ccr2|Il18r1|Lgals7|Rasgrp1|Nr1h4|Tnf|Sh2d1b1|Il36rn|Pglyrp2|Pdcd1lg2|Vsir|Il33|Il23a|Pde4d|Pglyrp3|Nod2|Pglyrp4
GO:0010574	regulation of vascular endothelial growth factor production	3.3	Aqp4|Ccr2|Cyp1b1|Il1a|Rora|Ccl2|Cxcl17|Ccbe1
GO:0034329	cell junction assembly	3.3	Add2|Alox12b|Rhoc|Arhgap6|Bcl2|Bsn|Cav1|Cldn1|Efnb2|Epha7|Fgf13|Fn1|Gabrb3|Gap43|Gjb2|Gjb6|Rhpn1|Il1rap|Ctnnd2|Nrxn1|Nrxn2|Enpp2|Rab17|Nr1h4|Six1|Six4|Tnf|Wnt7a|Aloxe3|Pclo|Cldn7|Kirrel3|Ace2|Flrt3|Ophn1|Dnm3|Adgrb1|Phldb2|Shank2|Nrg1|Farp1|Cldn17|Ppp1r9a|Adgrl3|Flrt2
GO:0002700	regulation of production of molecular mediator of immune response	3.3	Angpt1|Ccr2|Ighm|Il18r1|Il4ra|Nr4a3|Ccl20|Sema7a|Tgfb2|Tgfb3|Tnf|Tnfaip3|Tnfrsf1b|Klk7|Ceacam1|Tril|Klk5|Spink5|Vsir|Il33|Spon2|Ffar2|Nod2
GO:0072009	nephron epithelium development	3.3	Bcl2|Bmp4|Cited1|Eya1|Fgf1|Gdnf|Hey1|Shh|Six1|Six2|Six4|Wnt9b|Osr1|Wnk4|Npnt|Kif26b|Greb1l
GO:0030516	regulation of axon extension	3.3	Cdk5r1|Ccr5|Fn1|Ngf|Sema3a|Sema3b|Sema4f|Sema5a|Sema6c|Sema7a|Slit1|Wnt3|Mgll|Rtn4r|Sema3d|Nrg1|Fstl4
GO:0007507	heart development	3.3	Angpt1|Ahr|Ang2|Bmp4|Ednra|Efnb2|Eln|Eomes|Mecom|Eya1|Fgf1|Fgfr1|Fhl2|Fn1|Fzd7|Gata6|Gli2|Pdpn|Hand2|Has2|Hey1|Hhex|Id2|Kcnq1|Smad6|Mmp13|Mmp9|Pdcd4|Pou4f1|Ppara|Dhrs3|Shh|Six1|Slc8a1|Stra6|Tbx2|Tgfb2|Tgfb3|Tie1|Tnfrsf1b|Uty|Ccn4|Osr1|Sgcd|Pdlim4|Apln|Prokr1|Asb2|Fuz|Flrt3|Rbm20|Popdc3|Myh7|Ripply3|Nrg1|Adgrg6|Rarb|Cc2d2a|Ndrg4|Greb1l|Flrt2
GO:0090181	regulation of cholesterol metabolic process	3.3	Abcg1|Ces1e|Fgf1|Thrb|Dgat2|Serpina12|Ces1d|Ces1f|Ces1b
GO:0048678	response to axon injury	3.3	Bcl2|Gap43|Matn2|Ptn|Shh|Dpysl3|Nrep|Rtn4r|Flrt3|Trem2|Nrg1|Rgma|Klk8
GO:0055065	metal ion homeostasis	3.3	Adcyap1r1|Atp1b1|Bcl2|Bmp4|Bmp6|Cacna2d1|Calca|Capn3|Cav1|Cxcr2|Ccr3|Ccr2|Ccr5|Cp|Dmd|Ednra|F2r|Cxcl1|Hap1|Il1a|Itpr1|Kcnma1|Kcnq1|Ltf|Mt4|Ngf|Nppb|P2rx7|Ptger3|Rhd|Ccl1|Ccl2|Ccl8|Cxcl2|Slc8a1|Spp1|Stc1|Stc2|Tgfb2|Tgm2|Upk3a|Wfs1|Sgcd|Atp2a3|Slc40a1|Cxcl13|C1qtnf1|Slc22a17|Gpr35|Slc25a23|Slc39a8|Slc39a4|Ubash3b|Nr3c2|Slc9a4|Atp6v1b1|Calcb|Steap4|Trpv1|Cxcl17|Pde4d|Hephl1|Gpr157|Atp2b4|Gipr
GO:0055083	monovalent inorganic anion homeostasis	3.3	Ckb|Kcnq1|Spp1|Stc1|Kcne3|Wnk4|Atp6v1b1
GO:0022037	metencephalon development	3.2	Bcl2|Cdk5r1|Cntn1|Fzd4|Gabrb3|Gas1|Gli2|Hap1|Hoxa1|Ascl1|Nrxn1|Rora|Wnt7a|B4galt2|Faim2|Kndc1|Ophn1|Dixdc1
GO:0048565	digestive tract development	3.2	Bcl2|Bmp4|Cdx2|Cobl|Gata6|Gli2|Id2|Kcnq1|Ascl1|Shh|Ptk6|Six2|Stra6|Tbx2|Agr2|Clmp|Rarb|Gsdmc2
GO:0032680	regulation of tumor necrosis factor production	3.2	Acp5|Angpt1|Cd14|Ccr2|Ccr5|Il1a|Lbp|Ltf|Rasgrp1|Nr1h4|Ccl2|Spn|Tlr1|Tnfaip3|Tnfrsf8|Vsir|Il33|Il23a|Trem2|Gpnmb|Spon2|Nod2|Nlrc3
GO:2001236	regulation of extrinsic apoptotic signaling pathway	3.2	Ar|Bcl2|Bmp4|Cav1|Eya1|Eya2|Fgfr1|Gas1|Gdnf|Inhba|Serpine1|Scg2|Tert|Tgfb2|Tnf|Tnfaip3|Tnfsf10|Bcl2l14|Fcmr|Faim2|Nrg1|Il19
GO:0008361	regulation of cell size	3.2	Ahr|Aqp4|Cdk5r1|Ccr5|Crabp2|Epha7|Bcl11a|Fgf13|Fn1|Kcnma1|Ngf|P2rx7|Sema3a|Sema3b|Sema4f|Sema5a|Sema6c|Sema7a|Slit1|Wnt3|Mgll|Rtn4r|Sema3d|Nrg1|Rgma|Fstl4
GO:0060322	head development	3.2	Bcl2|Bmp4|Cdk5r1|Cited1|Cntn1|Dlx5|Ednra|Eomes|Epha7|Nr2f1|Mecom|Fgf13|Fgfr1|Fzd4|Gabrb3|Gas1|Gli2|Hap1|Hhex|Hoxa1|Slc6a4|Id2|Id4|Inhba|Mafb|Ascl1|Meis2|Nr4a3|Nrxn1|Plcb1|Pou4f1|Ptger3|Rora|Sema3a|Sema5a|Sema7a|Selenop|Shh|Slit1|Sall3|Stra6|Tgfb2|Tgfb3|Wnt9b|Wnt3|Wnt7a|Slc7a11|B4galt2|Mast1|Rtn4r|Kirrel3|Flrt3|Faim2|Kndc1|Prdm8|Tmem108|Ophn1|Osr2|Fut10|Nrg1|Rarb|Ndrg4|Adgrl3|Tacc1|Dixdc1|Macroh2a…
GO:0050672	negative regulation of lymphocyte proliferation	3.2	Bmp4|H2-Ab1|Inpp5d|Lgals7|Pla2g2d|Shh|Spn|Ceacam1|Pla2g2f|Pdcd1lg2|Vsir|Gpnmb|Cblb|Vtcn1|Pde5a
GO:0014031	mesenchymal cell development	3.2	Bcl2|Bmp4|Ednra|Fn1|Gdnf|Hand2|Hey1|Sema3a|Sema3b|Sema4f|Sema5a|Sema6c|Sema7a|Shh|Sema3d
GO:0098742	cell-cell adhesion via plasma-membrane adhesion molecules	3.2	Alcam|Cdh17|Cldn1|Dsc1|Dsc2|Dsc3|Dsg1a|Sparcl1|Il1rap|Dsg4|Lgals1|Lgals7|Nrxn1|Tgfb2|Tnfaip3|Tenm2|Ceacam1|Kirrel3|Flrt3|Ntng1|Nrg1|Dsg1c|Scarf2|Dsg1b|Jaml|Adgrl3
GO:1904064	positive regulation of cation transmembrane transport	3.2	Atp1b1|Bmp4|Cacna2d1|Capn3|Dmd|Ednra|F2r|Hap1|Hcn1|Kcnj2|Kcnq1|Plcb1|Ccl2|Rgs7|Kcne3|Wnk4|Ace2|Cacng8|Trem2|Glrx|Lrrc26|Cracr2a
GO:0055094	response to lipoprotein particle	3.2	Ces1e|Itgb2|Pparg|Trem2|Ces1d|Adtrp|Ces1f|Ces1b
GO:1901099	negative regulation of signal transduction in absence of ligand	3.2	Bcl2|Eya1|Eya2|Gas1|Gdnf|Tert|Tnf|Nrg1
GO:2001240	negative regulation of extrinsic apoptotic signaling pathway in absence of ligand	3.2	Bcl2|Eya1|Eya2|Gas1|Gdnf|Tert|Tnf|Nrg1
GO:0097006	regulation of plasma lipoprotein particle levels	3.2	Abca1|Abcg1|Gpld1|Nr1h4|Soat1|Pla2g7|Dgat2|Trem2|Ces1d|Soat2|Pla2g3|Il19
GO:0071622	regulation of granulocyte chemotaxis	3.2	Cxcr2|Dapk2|Dpp4|Ednra|Lbp|Ccl2|Dysf|Il23a|Nckap1l|Cxcl17|Nod2
GO:0110110	positive regulation of animal organ morphogenesis	3.2	Ar|Bmp4|Ednra|Fgf1|Fgfr1|Gdnf|Ngfr|Six1|Six4
GO:0007431	salivary gland development	3.2	Eda|Edar|Fgfr1|Sema3a|Shh|Tgm2|Tnf|Ntn4|Tfcp2l1
GO:0042632	cholesterol homeostasis	3.2	Abca1|Abcg1|Fabp4|Cav1|Cyp7b1|Ces1e|Rora|Nr1h4|Soat1|Dgat2|Ces1d|Abcg4|Soat2|Ces1f|Ces1b
GO:0032945	negative regulation of mononuclear cell proliferation	3.2	Bmp4|H2-Ab1|Inpp5d|Lgals7|Pla2g2d|Shh|Spn|Ceacam1|Pla2g2f|Pdcd1lg2|Vsir|Gpnmb|Cblb|Vtcn1|Pde5a
GO:0043691	reverse cholesterol transport	3.2	Abca1|Abcg1|Ces1e|Ces1d|Ces1f|Ces1b
GO:0060231	mesenchymal to epithelial transition	3.2	Bmp4|Cited1|Fzd7|Gdnf|Six2|Wnt9b
GO:0042742	defense response to bacterium	3.1	Acp5|Ang2|Defb1|Defb2|Mr1|Ighm|Krt6a|Lbp|Ltf|Mmp7|Naip5|Naip6|P2rx7|Serpine1|Nr1h4|Slpi|Spn|Tnf|Klk7|Tslp|Irgm2|Cxcl13|Defb4|Pglyrp2|Gsdma|Wfdc2|Klk5|2610528A11Rik|Spink5|Il23a|Trem2|Gsdmc|Spon2|Adgrb1|Defb6|Colec12|Wfdc12|Wfdc5|Igha|Pglyrp3|Nlrp10|Defb14|Nod2|Gsdmc3|Gsdmc2|Ighe|Pglyrp4
GO:0055123	digestive system development	3.1	Bcl2|Bmp4|Cdkn1c|Cdx2|Cobl|Gata6|Gli2|Id2|Kcnq1|Ascl1|Shh|Ptk6|Six2|Stra6|Tbx2|Agr2|Clmp|Rarb|Gsdmc2
GO:1903555	regulation of tumor necrosis factor superfamily cytokine production	3.1	Acp5|Angpt1|Cd14|Ccr2|Ccr5|Il1a|Lbp|Ltf|Rasgrp1|Nr1h4|Ccl2|Spn|Tlr1|Tnfaip3|Tnfrsf8|Vsir|Il33|Il23a|Trem2|Gpnmb|Spon2|Nod2|Nlrc3
GO:1905952	regulation of lipid localization	3.1	Abca1|Abcg1|Bmp6|Cav1|Ces1e|Il1a|P2rx7|Abcb4|Ppara|Pparg|Shh|Spp1|Atp8a2|C1qtnf1|Abca12|Trem2|Osbpl6|Ces1d|Nrg1|Ces1f|Pla2g3|Dennd5b|Ces1b
GO:0097746	blood vessel diameter maintenance	3.1	Ahr|Calca|Cav1|Cftr|Ednra|F2r|Faah|Htr1b|Htr1d|Slc6a4|Kcnma1|Smad6|Ptger3|Slc8a1|Mgll|Apln|Cysltr1|Uts2b|Dock4|Dusp5|Pde5a|Smtnl2
GO:0035296	regulation of tube diameter	3.1	Ahr|Calca|Cav1|Cftr|Ednra|F2r|Faah|Htr1b|Htr1d|Slc6a4|Kcnma1|Smad6|Ptger3|Slc8a1|Mgll|Apln|Cysltr1|Uts2b|Dock4|Dusp5|Pde5a|Smtnl2
GO:0007596	blood coagulation	3.1	Rab27a|Cav1|Cfh|F2r|Fn1|Gp1bb|Pdpn|Serpine1|Ptger3|S100a9|Shh|Thbd|Papss2|Ceacam1|Slc7a11|C1qtnf1|F12|Ubash3b|Pear1|Adtrp|Tspan8|Enpp4
GO:0098657	import into cell	3.1	Atp1b1|Slc7a1|Cnga3|Gdnf|Slc6a4|Kcnj12|Kcnj15|Kcnj2|Kcnq1|Slc34a1|Slc5a1|Slc8a1|Slc7a11|Slc2a5|Slc15a1|Slc39a8|Wnk4|Ace2|Slc39a4|Trem2|Slc6a20a|Slc9a4|Steap4|Slc17a6|Trpv1|Neurl1b|Nat8l
GO:0006942	regulation of striated muscle contraction	3.1	Atp1b1|Cav1|Dmd|Dsc2|Fgf13|Ccn2|Kcnj2|Kcnq1|Slc8a1|Stc1|Ace2|Myh7|Pde4d|Pde5a
GO:0048732	gland development	3.1	Ahr|Ar|Bcl2|Bmp4|Cav1|Cdkn1c|Cobl|Cyp7b1|Eda|Edar|Fgf1|Fgfr1|Gata6|Gli2|Hand2|Hhex|Foxa1|Id2|Id4|Igfbp5|Itpr1|Mafb|Ascl1|Prl2c2|Prl2c3|Ptn|Ccl11|Sema3a|Shh|Six1|Six4|Stra6|Tbx2|Tgfb3|Tgm2|Tnf|Tnfaip3|Ceacam1|Ntn4|Sostdc1|Prl8a9|Krt76|Tfcp2l1|Acer1|Socs2|Lims2|Kalrn
GO:0001819	positive regulation of cytokine production	3.1	Aif1|Calca|Cd14|Ccr2|Ccr5|Cyp1b1|F2r|Gata6|Ifi204|Il1a|Il1rap|Il18r1|Il4ra|Lbp|Naip5|Nr4a3|P2rx7|Serpine1|Plcb1|Rasgrp1|Rora|Nr1h4|Ccl1|Ccl2|Ccl20|Sema7a|Spn|Tlr1|Tnf|Tnfrsf8|Tslp|Il36a|Lurap1|Trim15|Il36b|Il33|Il23a|Trem2|Spon2|Serpinb7|Cxcl17|Ffar2|Pla2g3|Pde4d|Vtcn1|Nlrp10|Nod2|Ccbe1|Aim2
GO:0055092	sterol homeostasis	3.1	Abca1|Abcg1|Fabp4|Cav1|Cyp7b1|Ces1e|Rora|Nr1h4|Soat1|Dgat2|Ces1d|Abcg4|Soat2|Ces1f|Ces1b
GO:0042473	outer ear morphogenesis	3.1	Eya1|Fgfr1|Gas1|Hoxa1
GO:0035696	monocyte extravasation	3.1	Ccr2|Plcb1|Pdgfd|Jaml
GO:0120188	regulation of bile acid secretion	3.1	Ces1e|Ces1d|Ces1f|Ces1b
GO:0060054	positive regulation of epithelial cell proliferation involved in wound healing	3.1	Cldn1|Fzd7|Wnt7a|Jaml
GO:1901214	regulation of neuron death	3.1	Angpt1|Bcl2|Cdk5r1|Cited1|Efnb2|Epha7|F2r|Gabrb3|Gdnf|Foxq1|Itpr1|Kcnma1|Ascl1|Ngf|Ngfr|Nr4a3|Pou4f1|Ppara|Ppargc1a|Ptpn5|Ptprz1|Ccl2|Shh|Six1|Six4|Tert|Tgfb2|Tgfb3|Tnf|Tnfrsf1b|Wfs1|Bace1|Slc7a11|Nsmf|Faim2|Ppp2r2b|Trim2|Trem2|Gpnmb|Pla2g3
GO:0042692	muscle cell differentiation	3.1	Ang2|Bcl2|Bmp4|Capn3|Cd53|Cfh|Dmd|Efnb2|Fhl2|Fzd7|Gata6|Hand2|Hey1|Id2|Igfbp5|Il4ra|Krt19|Krt8|Smad6|Ccn3|Pdcd4|Ppara|Rora|Ccl8|Shh|Six1|Six4|Slc8a1|Tbx2|Ccn4|Sgcd|Dysf|Tmod2|Camk1|Asb2|Popdc3|Bhlhe41|Adgrb1|Npnt|Nrg1|Rarb|Cyp26b1|Hottip
GO:0009150	purine ribonucleotide metabolic process	3.1	Adcy7|Adssl1|Cbfa2t3|Entpd5|Fbp1|Gapdhs|Galk1|Nppb|Nppc|P2rx7|Pdk2|Ppara|Ppargc1a|Rora|Acsm3|Uox|Nt5e|Papss2|Acot1|Ldhd|Sult2b1|Slc4a4|Them5|Gmpr|Dgat2|Acss1|Nudt16|Urah|Trem2|Pid1|Ces1d|Acsm1|Acnat2|Ampd1|Acnat1|Pde4d|Pde5a
GO:0030501	positive regulation of bone mineralization	3.1	Bmp4|Bmp6|P2rx7|Ptn|Slc8a1|Osr1|Fam20c|Osr2|Adgrv1
GO:0046464	acylglycerol catabolic process	3.1	Faah|Gpld1|Mgll|Aadac|Ces1d|Dagla|Pnpla1|Plb1|Abhd12b
GO:0085029	extracellular matrix assembly	3.1	Fkbp10|Has2|Ltbp3|Tie1|Ntn4|Ntng1|Tnxb|Ltbp4|Phldb2
GO:0046461	neutral lipid catabolic process	3.1	Faah|Gpld1|Mgll|Aadac|Ces1d|Dagla|Pnpla1|Plb1|Abhd12b
GO:0002521	leukocyte differentiation	3.1	Ahr|Bcl2|Bmp4|Calca|Camk4|Car2|Cbfa2t3|Cdh17|Ccr2|Dpp4|Eomes|Bcl11a|Fzd7|H2-Ab1|Mr1|Hhex|Id2|Ifi204|Ighm|Il1a|Il18r1|Il4ra|Inpp5d|Itm2a|Mafb|Lgals1|Pla2g2d|Plcb1|Pou4f1|Pparg|Rasgrp1|Rora|Ccl20|Shh|Sox13|Spn|Tnf|Tnfaip3|Vnn1|Ccn4|Ceacam1|Pglyrp2|Il36b|Clec2g|Ubash3b|Vsir|Fam20c|Il23a|Trem2|Fstl3|Nckap1l|Cyp26b1|Zbtb16|Pla2g3|Pglyrp3|Cracr2a|Pglyrp4|Cd101|Skint1
GO:1904707	positive regulation of vascular associated smooth muscle cell proliferation	3.1	Hpgd|Htr1b|Igfbp5|Mmp9|Nr4a3|Tert|Tnf|Ern1
GO:0070269	pyroptosis	3.1	Naip5|Naip6|Gsdma|Trem2|Gsdmc|Gsdmc3|Gsdmc2|Aim2
GO:0048844	artery morphogenesis	3.1	Bmp4|Efnb2|Eya1|Fkbp10|Hand2|Hey1|Hoxa1|Hpgd|Six1|Stra6|Tbx2|Tgfb2|Adgrf5
GO:0051047	positive regulation of secretion	3.1	Abcg1|Alox12b|Ang2|Rab27a|Bmp6|Cftr|Fgfr1|Glul|Gpld1|Gpr27|Slc6a4|Il1a|Il4ra|Itgb2|Kcnq1|Mmp13|Nppb|Nppc|P2rx7|Prl2c2|Prl2c3|Septin5|Nr1h4|S100a8|S100a9|Spp1|Tgfb2|Tgfb3|Cadps|Apln|Rapgef4|C1qtnf1|Prl8a9|Trem2|Sytl2|Glrx|Ildr1|Trpv1|Pla2g3|Cadps2|Gipr|Baiap3
GO:0032640	tumor necrosis factor production	3.1	Acp5|Angpt1|Cd14|Ccr2|Ccr5|Il1a|Lbp|Ltf|Rasgrp1|Nr1h4|Ccl2|Spn|Tlr1|Tnfaip3|Tnfrsf8|Vsir|Il33|Il23a|Trem2|Gpnmb|Spon2|Nod2|Nlrc3
GO:0002718	regulation of cytokine production involved in immune response	3.1	Angpt1|Ccr2|Il18r1|Nr4a3|Ccl20|Sema7a|Tgfb2|Tgfb3|Tnf|Tnfrsf1b|Tril|Vsir|Spon2|Ffar2|Nod2
GO:1904063	negative regulation of cation transmembrane transport	3.1	Ahr|Fxyd2|Cav1|Kcnq1|Mmp9|Ptger3|Tgfb2|Osr1|Dysf|Stk39|Rrad|Kcne3|Gpr35|Smim6|Hecw2
GO:0048863	stem cell differentiation	3.1	Bmp4|Ednra|Eomes|Fn1|Gata6|Gdnf|Hand2|Hhex|Foxa1|Ltbp3|Ptn|Sema3a|Sema3b|Sema4f|Sema5a|Sema6c|Sema7a|Shh|Sox5|Tbx2|Tgfb2|Wnt3|Wnt7a|Osr1|Vsir|Sema3d|Nrg1|A2m
GO:0060348	bone development	3.1	Acp5|Alpl|Bglap3|Bmp4|Bmp6|Cfh|Dlx5|Has2|Ltbp3|Ltf|Mmp13|Nppc|Dhrs3|Sparc|Stc1|Ccn4|Papss2|Ttc9|Rflna|Rflnb|Notum|Fam20c|Osr2|Rarb|Cyp26b1|Csgalnact1|Zbtb16|Hottip
GO:2000437	regulation of monocyte extravasation	3.1	Ccr2|Plcb1|Pdgfd
GO:0072095	regulation of branch elongation involved in ureteric bud branching	3.1	Bmp4|Six1|Six4
GO:0002803	positive regulation of antibacterial peptide production	3.1	Klk7|Klk5|Nod2
GO:0032827	negative regulation of natural killer cell differentiation involved in immune response	3.1	Pglyrp2|Pglyrp3|Pglyrp4
GO:0072199	regulation of mesenchymal cell proliferation involved in ureter development	3.1	Bmp4|Shh|Six1
GO:0072106	regulation of ureteric bud formation	3.1	Gdnf|Six1|Six4
GO:0072198	mesenchymal cell proliferation involved in ureter development	3.1	Bmp4|Shh|Six1
GO:0072107	positive regulation of ureteric bud formation	3.1	Gdnf|Six1|Six4
GO:0032824	negative regulation of natural killer cell differentiation	3.1	Pglyrp2|Pglyrp3|Pglyrp4
GO:0050808	synapse organization	3.1	Add2|Bsn|Calca|Cdk5r1|Col4a5|Sparcl1|Efnb2|Epha7|F2r|Fgf13|Gabrb3|Gap43|Gdnf|Il1rap|Ky|Ctnnd2|Nrxn1|Nrxn2|Ptn|Rab17|Six1|Six4|Sparc|Tnf|Wnt7a|Slc7a11|Pclo|Cttnbp2|Camk1|Rapgef4|Kirrel3|Flrt3|Ntng1|Tmem108|Trem2|Ophn1|Dnm3|Adgrb1|Zdhhc15|Shank2|Nrg1|Farp1|Ppp1r9a|Klk8|Adgrl3|Flrt2|Arhgef15|Kalrn
GO:0061756	leukocyte adhesion to vascular endothelial cell	3.1	Add2|Ccr2|Fut4|Fut9|Gcnt1|Itgb2|Spn|Tnf|Chst2|Slc39a8
GO:0060428	lung epithelium development	3.1	Bmp4|Eya1|Gata6|Foxa1|Ascl1|Shh|Stra6|Thrb|Agr2|Insc
GO:0046717	acid secretion	3	Ces1e|Htr1b|Kcnq1|P2rx7|Abcb4|Ptger3|Ces1d|Slc9a4|Trpv1|Ces1f|Ces1b
GO:0031589	cell-substrate adhesion	3	Angpt1|Alox15|Arhgap6|Bcl2|Dmd|Eda|Ccn2|Fn1|Fzd4|Fzd7|Pdpn|Rhpn1|Has2|Itga2b|Itgb2|Lgals1|Smad6|Enpp2|Serpine1|Ptn|Ptprz1|Spp1|Agr2|Msln|Tmeff2|Ntn4|Lypd3|Ntng1|Tnxb|Npnt|Strc|Phldb2|Sned1|Lims2|Vwa2|Nexmif|Mslnl|Olfm4
GO:0032755	positive regulation of interleukin-6 production	3	Aif1|Ccr5|F2r|Il1a|Il1rap|Lbp|P2rx7|Tlr1|Tnf|Tslp|Il36a|Il36b|Il33|Spon2|Nlrp10|Nod2
GO:0034109	homotypic cell-cell adhesion	3	Cfh|Dsc2|Fn1|Pdpn|Lgals1|Ptger3|Ptpru|Ceacam1|Slc7a11|C1qtnf1|Ubash3b|Pear1|Megf11
GO:0003338	metanephros morphogenesis	3	Bmp4|Cited1|Gdnf|Six2|Wnt9b|Fras1|Kif26b
GO:0050817	coagulation	3	Rab27a|Cav1|Cfh|F2r|Fn1|Gp1bb|Pdpn|Serpine1|Ptger3|S100a9|Shh|Thbd|Papss2|Ceacam1|Slc7a11|C1qtnf1|F12|Ubash3b|Pear1|Adtrp|Tspan8|Enpp4
GO:1903169	regulation of calcium ion transmembrane transport	3	Ahr|Atp1b1|Bmp4|Cacna2d1|Capn3|Dmd|Ednra|F2r|Hap1|Ngf|Ptger3|Slc8a1|Tgfb2|Dysf|Rrad|Kcne3|Gpr35|Tspan13|Smim6|Ubash3b|Pde4d|Cracr2a
GO:0007599	hemostasis	3	Rab27a|Cav1|Cfh|F2r|Fn1|Gp1bb|Pdpn|Serpine1|Ptger3|S100a9|Shh|Thbd|Papss2|Ceacam1|Slc7a11|C1qtnf1|F12|Ubash3b|Pear1|Adtrp|Tspan8|Enpp4
GO:0006937	regulation of muscle contraction	3	Atp1b1|Calca|Cav1|Dmd|Dsc2|F2r|Fgf13|Ccn2|Kcnj2|Kcnma1|Kcnq1|Ptger3|Slc8a1|Stc1|Ace2|Cald1|Npnt|Myh7|Dock4|Pde4d|Pde5a
GO:0019915	lipid storage	3	Abcg1|Cav1|Ces1e|Ppara|Pparg|Soat1|Tnf|Dysf|Dgat2|Trem2|Ces1d|Ffar2|Ces1f|Ces1b
GO:0015833	peptide transport	3	Abca1|Abcg1|Car2|Cdh17|Cftr|Glul|Gpld1|Gpr27|Ica1|Kcnq1|Mmp7|Ccn3|Nrxn1|Fam3d|Pparg|Ptger3|Nr1h4|S100a8|S100a9|Tnf|Slc7a11|Pclo|Apln|Abcb9|Rapgef4|Slc15a1|Abca12|Glrx|Ildr1|Trpv1|Ffar2|Gipr|Kalrn|Baiap3
GO:0061351	neural precursor cell proliferation	3	Ccr5|Fgf13|Fgfr1|Gli2|Hhex|Slc6a4|Id2|Id4|Ascl1|Ngfr|Prl2c2|Ptn|Ptprz1|Rora|Shh|Sox5|Wnt7a|Rassf10|Rarb|Lims2|Dagla|Tacc1|Tafa1|Dixdc1
GO:0021700	developmental maturation	3	Bcl2|Bnc1|Calca|Cdk5r1|Cdkn1c|Cftr|Defb1|Bcl11a|Fgfr1|Foxa1|Id2|Kcnma1|Dsg4|Ascl1|Ngf|Nppc|Nrxn1|Plcb1|Pparg|Tgfb2|Grb14|Reck|B4galt5|B4galt6|Ntn4|Rflna|Rflnb|Fam20c|Tfcp2l1|Zdhhc15|Trpv1|Rnd1|Zbtb16|Pla2g3|Arhgef15|Baiap3
GO:0071407	cellular response to organic cyclic compound	3	Ahr|Alpl|Ar|Bmp4|Cav1|Cftr|Cyp1a1|Cyp1b1|Cyp7b1|Ces1e|Gabrb3|Gdnf|Gli2|Gnai1|Gpld1|Hcn1|Foxa1|Htr1b|Htr1d|Slc6a4|Igfbp5|Inhba|Itpr1|Kcnq1|Nr4a3|P2rx7|Abcb4|Plcb1|Pou4f1|Pparg|Ppp1r1b|Ptger3|Rora|Nr1h4|Ccl2|Six1|Slc8a1|Kdm5d|Spp1|Tgm2|Tnf|Mgarp|Osbpl7|Aoc1|Glrx|Ces1d|Nr3c2|Trpv1|Ces1f|Pde4d|Pla2g4f|Atp2b4|Ces1b
GO:0002691	regulation of cellular extravasation	3	Ccr2|Fut4|Fut9|Il1a|Plcb1|Ptger3|Ccl2|Chst2|Pdgfd
GO:0060485	mesenchyme development	3	Bcl2|Bmp4|Ednra|Eomes|Fgfr1|Fn1|Gdnf|Pdpn|Hand2|Has2|Hey1|Foxa1|Pdcd4|Sema3a|Sema3b|Sema4f|Sema5a|Sema6c|Sema7a|Shh|Six1|Six2|Six4|Tbx2|Tgfb2|Tgfb3|Osr1|Fuz|Rflnb|Sema3d|Il17rd|Phldb2
GO:0042110	T cell activation	3	Aif1|Rab27a|Slc7a1|Bcl2|Bmp4|Cav1|Ccr2|Dpp4|Efnb2|Eomes|Bcl11a|Fzd7|H2-Ab1|H2-Eb1|Mr1|Igfbp2|Il1a|Il18r1|Il4ra|Itgb2|Mafb|Lgals1|Lgals7|P2rx7|Pla2g2d|Rasgrp1|Rora|Ccl2|Ccl20|Shh|Sox13|Spn|Tnfrsf1b|Vnn1|Ceacam1|Pla2g2f|Pdcd1lg2|Il36b|Vsir|Il23a|Gpnmb|Pag1|Nckap1l|Cblb|Cyp26b1|Zbtb16|Vtcn1|Pde5a|Nlrc3|Jaml|Cracr2a|Skint1
GO:0032874	positive regulation of stress-activated MAPK cascade	3	Bmp4|Edar|Ccn2|Hand2|Il1a|Plcb1|Rasgrp1|Tgfb2|Tnf|Wnt7a|Ceacam1|Tnfrsf19|Stk39|Sh3rf3|Nod2|Dixdc1|Cracr2a|Tnik
GO:0060048	cardiac muscle contraction	3	Atp1b1|Cacna2d1|Cav1|Dmd|Dsc2|Fgf13|Ccn2|Kcnj2|Kcnq1|Slc8a1|Stc1|Uty|Sgcd|Kcne3|Ace2|Myh7|Pde4d|Pde5a
GO:0016525	negative regulation of angiogenesis	3	Ccr2|Hhex|Ngfr|Serpine1|Pparg|Ptn|Ccl2|Sparc|Tgfb2|Tie1|Tnf|Creb3l1|Amot|Adgrb1|Ism1|Atp2b4
GO:0070169	positive regulation of biomineral tissue development	3	Bmp4|Bmp6|Cftr|P2rx7|Ptn|Slc8a1|Osr1|Fam20c|Osr2|Adgrv1
GO:0038034	signal transduction in absence of ligand	3	Bcl2|Eya1|Eya2|Fgfr1|Gas1|Gdnf|Il1a|Inhba|Ngf|Tert|Tgfb2|Tnf|Nrg1
GO:0097192	extrinsic apoptotic signaling pathway in absence of ligand	3	Bcl2|Eya1|Eya2|Fgfr1|Gas1|Gdnf|Il1a|Inhba|Ngf|Tert|Tgfb2|Tnf|Nrg1
GO:0032782	bile acid secretion	3	Ces1e|Abcb4|Ces1d|Ces1f|Ces1b
GO:0030644	cellular chloride ion homeostasis	3	Ckb|Kcnq1|Spp1|Kcne3|Wnk4
GO:0003091	renal water homeostasis	3	Aqp3|Aqp4|Aqp7|Wfs1|Atp6v1b1
GO:0071285	cellular response to lithium ion	3	Adcy7|Fabp4|Id2|Pparg|Shh
GO:0001660	fever generation	3	Ccr5|Il1a|Ptger3|Tnf|Trpv1
GO:0060352	cell adhesion molecule production	3	Aqp4|Cav1|Gcnt1|Glrx|Colec12
GO:0014848	urinary tract smooth muscle contraction	3	Kcnma1|Ptger3|Tbx2|Trpv1|Atp2b4
GO:0071706	tumor necrosis factor superfamily cytokine production	3	Acp5|Angpt1|Cd14|Ccr2|Ccr5|Il1a|Lbp|Ltf|Rasgrp1|Nr1h4|Ccl2|Spn|Tlr1|Tnfaip3|Tnfrsf8|Vsir|Il33|Il23a|Trem2|Gpnmb|Spon2|Nod2|Nlrc3
GO:0030902	hindbrain development	3	Bcl2|Cdk5r1|Cntn1|Fzd4|Gabrb3|Gas1|Gli2|Hap1|Hoxa1|Slc6a4|Mafb|Ascl1|Nrxn1|Pou4f1|Rora|Shh|Wnt7a|B4galt2|Faim2|Kndc1|Ophn1|Dixdc1
GO:0043271	negative regulation of ion transport	3	Ahr|Fxyd2|Bcl2|Calca|Cav1|Htr1b|Kcnq1|Mmp9|Plcb4|Ptger3|Stc1|Tgfb2|Osr1|Dysf|Usp2|Stk39|Rrad|Kcne3|Gpr35|Smim6|Wnk4|Hecw2
GO:0070997	neuron death	3	Angpt1|Bcl2|Cdk5r1|Cited1|Ccr5|Efnb2|Epha7|F2r|Gabrb3|Gdnf|Foxq1|Itpr1|Kcnma1|Ascl1|Ngf|Ngfr|Nr4a3|Pou4f1|Ppara|Ppargc1a|Ptpn5|Ptprz1|Ccl2|Cxcl2|Shh|Six1|Six4|Tert|Tgfb2|Tgfb3|Thrb|Tnf|Tnfrsf1b|Wfs1|Bace1|Slc7a11|Nsmf|Faim2|Ppp2r2b|Trim2|Trem2|Gpnmb|Pla2g3
GO:0009101	glycoprotein biosynthetic process	3	Bcl2|Entpd5|Fut4|Fut9|Gcnt1|Itm2a|Mgat3|Plcb1|St8sia1|St8sia4|Soat1|B3galt2|Hs6st2|Ramp1|St3gal6|B4galt5|Uggt2|Slc39a8|Chst13|Il33|Chsy3|Ndst3|Chst10|Fut10|St8sia5|B3gnt7|Man1c1|Csgalnact1|Mgat5b|Mgat4a
GO:0010522	regulation of calcium ion transport into cytosol	2.9	Adcyap1r1|Bcl2|Bmp4|Calca|Capn3|Cav1|Dmd|Ednra|F2r|Hap1|Ngf|P2rx7|Slc8a1|Tgfb2|Ubash3b|Pde4d
GO:1905330	regulation of morphogenesis of an epithelium	2.9	Ar|Bmp4|Fgf1|Fgfr1|Gdnf|Shh|Six1|Six2|Six4|Tbx2|Tnf|Ntn4
GO:0070588	calcium ion transmembrane transport	2.9	Asic1|Ahr|Atp1b1|Bmp4|Cacna2d1|Capn3|Ccr5|Dmd|Ednra|F2r|Hap1|Itpr1|Ngf|P2rx7|Ptger3|Slc8a1|Tgfb2|Dysf|Atp2a3|Rrad|Kcne3|Gpr35|Tspan13|Slc25a23|Smim6|Ubash3b|Cacng8|Trpv1|Pde4d|Cacna2d4|Atp2b4|Cracr2a
GO:0006820	anion transport	2.9	Ank|Slc7a1|Car2|Cftr|Ces1e|Fgfr1|Gabrb3|Pdpn|Htr1b|Il1a|Kcnq1|P2rx7|Abcb4|Pla2g2d|Ptger3|Nr1h4|Slc16a7|Slc34a1|Stc1|Stc2|Clca1|Abcg2|Ceacam1|Slc7a11|Pla2g2f|Slc4a4|Aqp9|Slc16a9|Slc39a8|Clic3|Wnk4|Ace2|Slc44a4|Slc10a6|Slco2b1|Slc6a20a|Ces1d|Slc17a6|Trpv1|Gabrp|Slco4c1|Ano3|Ces1f|Pla2g3|Abcc4|Cldn17|Pla2g4f|Ces1b
GO:0060037	pharyngeal system development	2.9	Bmp4|Eya1|Six1|Six4|Tgfb2|Ripply3|Adgrf5
GO:0050803	regulation of synapse structure or activity	2.9	Cdk5r1|Sparcl1|Epha7|Il1rap|Nrxn1|Ptn|Rab17|Six1|Six4|Sparc|Tnf|Wnt7a|Slc7a11|Cttnbp2|Camk1|Rapgef4|Flrt3|Trem2|Dnm3|Adgrb1|Zdhhc15|Slc17a6|Shank2|Farp1|Ppp1r9a|Klk8|Adgrl3|Flrt2|Arhgef15|Kalrn
GO:0045471	response to ethanol	2.9	Adcy7|Adh1|Adh7|Aldh1a1|Aldh2|Apobec1|Bcl2|Hoxa1|Hpgd|Htr1b|Ccl7|Shh|Unc79
GO:0051146	striated muscle cell differentiation	2.9	Ang2|Bcl2|Bmp4|Capn3|Cd53|Dmd|Efnb2|Fhl2|Fzd7|Gata6|Hand2|Igfbp5|Il4ra|Krt19|Krt8|Ccn3|Ppara|Ccl8|Shh|Six1|Six4|Slc8a1|Ccn4|Sgcd|Dysf|Tmod2|Asb2|Popdc3|Bhlhe41|Adgrb1|Nrg1|Rarb|Cyp26b1|Hottip
GO:1903035	negative regulation of response to wounding	2.9	Serpine1|Ptger3|Thbd|Tnf|Ceacam1|C1qtnf1|F12|Rtn4r|Ubash3b|Adtrp|Phldb2|Tspan8|Rgma|Klk8
GO:0070304	positive regulation of stress-activated protein kinase signaling cascade	2.9	Bmp4|Edar|Ccn2|Hand2|Il1a|Plcb1|Rasgrp1|Tgfb2|Tnf|Wnt7a|Ceacam1|Tnfrsf19|Stk39|Sh3rf3|Nod2|Dixdc1|Cracr2a|Tnik
GO:0002673	regulation of acute inflammatory response	2.9	Alox5ap|Ccr5|Dnase1l3|Pla2g2d|Pparg|Ptger3|Spn|Tnf|F12|Ffar2
GO:0110151	positive regulation of biomineralization	2.9	Bmp4|Bmp6|Cftr|P2rx7|Ptn|Slc8a1|Osr1|Fam20c|Osr2|Adgrv1
GO:0045104	intermediate filament cytoskeleton organization	2.9	Krt10|Krt14|Krt16|Krt18|Krt6a|Krt6b|Shh|Vim|Atp8a2|Krt20
GO:2000351	regulation of endothelial cell apoptotic process	2.9	Angpt1|Bmp4|Pdcd4|Serpine1|Scg2|Ccl2|Sema5a|Tert|Tnf|Tnfaip3
GO:0010634	positive regulation of epithelial cell migration	2.9	Angpt1|Bmp4|Fgf1|Fgfr1|Gpld1|Has2|Mmp9|Enpp2|Serpine1|Prl2c2|Sema5a|Shh|Sparc|Tgfb2|Wnt7a|Amot|Atoh8|Adgra2|Rhoj|Ccbe1
GO:0045667	regulation of osteoblast differentiation	2.9	Ahr|Bmp4|Bmp6|Cited1|Dlx5|Fgfr1|Hand2|Hey1|Id2|Ifi204|Igfbp5|Ltf|Smad6|Nppc|Ddr2|Pparg|Tnf|Ccn4|Fam20c|Npnt
GO:0035115	embryonic forelimb morphogenesis	2.9	Crabp2|Mecom|Shh|Wnt3|Wnt7a|Osr1|Reck|Osr2
GO:0022617	extracellular matrix disassembly	2.9	Dpp4|Pdpn|Mmp13|Ddr2|Sema5a|Tgfb2|Klk5|Wdr72
GO:0050901	leukocyte tethering or rolling	2.9	Add2|Ccr2|Fut4|Fut9|Gcnt1|Spn|Tnf|Chst2
GO:0002367	cytokine production involved in immune response	2.9	Angpt1|Ccr2|Mr1|Il18r1|Nr4a3|Ccl20|Sema7a|Tgfb2|Tgfb3|Tnf|Tnfrsf1b|Tril|Vsir|Spon2|Ffar2|Nod2
GO:2000181	negative regulation of blood vessel morphogenesis	2.9	Ccr2|Hhex|Ngfr|Serpine1|Pparg|Ptn|Ccl2|Sparc|Tgfb2|Tie1|Tnf|Creb3l1|Amot|Adgrb1|Ism1|Atp2b4
GO:0003177	pulmonary valve development	2.9	Bmp4|Hey1|Smad6|Stra6|Tgfb2|Tnfrsf1b
GO:0048588	developmental cell growth	2.9	Ang2|Cdk5r1|Ccr5|Cobl|Crabp2|Epha7|Bcl11a|Fgf13|Fn1|Ngf|Ppara|Sema3a|Sema3b|Sema4f|Sema5a|Sema6c|Sema7a|Slit1|Ccn4|Wnt3|Mgll|Rtn4r|Nrn1|Flrt3|Tmem108|Sema3d|Syt17|Nrg1|Rgma|Fstl4
GO:0010035	response to inorganic substance	2.9	Adcy7|Alox15|Alox5ap|Fabp4|Apobec1|Bcl2|Bmp6|Capn3|Cav1|Cnga3|Cp|Cryab|Cyp1b1|Fbp1|Fn1|Gabrb3|Gpld1|Gpr37|Hcn1|Id2|Il1a|Kcnma1|Krt10|Krt8|Mmp9|Mt4|Nr4a3|Nrxn1|P2rx7|Pde8a|Plcb1|Pparg|Shh|Slc34a1|Slc5a1|Tnfaip3|Nt5e|Slc40a1|Kcnmb4|Aqp9|Slc25a23|Lce1d|Cpne4|Aoc1|Glrx|Syt17|Adgrv1|Acer1|Atp2b4|Gipr
GO:0007369	gastrulation	2.9	Bmp4|Eomes|Eya1|Fgfr1|Fn1|Fzd7|Gata6|Hhex|Inhba|Nr4a3|Six2|Sox7|Tnfaip3|Wnt3|Osr1|Amot|Apln|Atoh8|Osr2|Phldb2|Dusp5|Dusp4
GO:0023061	signal release	2.9	Abca1|Abcg1|Asic1|Bmp6|Cftr|F2r|Fgfr1|Fzd4|Glul|Gpld1|Gpr27|Htr1b|Slc6a4|Ica1|Il1a|Inhba|Kcnq1|Ngf|Ccn3|Nrxn1|Nrxn2|Fam3d|P2rx7|Septin5|Pparg|Ptger3|Nr1h4|Spp1|Tnf|Wnt7a|Bace1|Pclo|Cadps|Apln|Rapgef4|C1qtnf1|Nrn1|Slc44a4|Abca12|Mctp1|Glrx|Ildr1|Ltbp4|Syt17|Nr3c2|Nrg1|Ffar2|Pla2g3|Abcc4|Ppp1r9a|Cadps2|Gipr|Kalrn|Baiap3
GO:0001704	formation of primary germ layer	2.9	Bmp4|Eomes|Eya1|Fgfr1|Fn1|Fzd7|Gata6|Inhba|Nr4a3|Six2|Sox7|Wnt3|Atoh8|Dusp5|Dusp4
GO:0048469	cell maturation	2.9	Bcl2|Bnc1|Calca|Cdkn1c|Cftr|Defb1|Bcl11a|Fgfr1|Foxa1|Id2|Kcnma1|Ascl1|Ngf|Nppc|Nrxn1|Plcb1|Pparg|Grb14|B4galt5|B4galt6|Ntn4|Fam20c|Tfcp2l1|Rnd1|Pla2g3
GO:0006633	fatty acid biosynthetic process	2.9	Alox12b|Alox15|Gstm6|Fabp5|Acsm3|Aloxe3|Mgll|Ceacam1|Abcd2|Scd3|Prxl2b|Hacd4|Acss1|Elovl7|Elovl4|Acsm1|Trib3|Pla2g3|Pla2g4f|Fads6
GO:1904035	regulation of epithelial cell apoptotic process	2.9	Angpt1|Bmp4|Ngf|Pdcd4|Serpine1|Ppara|Ppargc1a|Scg2|Ccl2|Sema5a|Tert|Tnf|Tnfaip3|Wfs1
GO:0006639	acylglycerol metabolic process	2.9	Ang2|Apobec1|Cav1|Faah|Gpld1|Nr1h4|Thrb|Mgll|Aadac|Dgat2|Serpina12|Tnxb|Ces1d|Gpat2|Plaat3|Dagla|Pnpla1|Plb1|Abhd12b
GO:1903038	negative regulation of leukocyte cell-cell adhesion	2.9	Bmp4|H2-Ab1|Il4ra|Lgals7|Pla2g2d|Ppara|Shh|Spn|Ceacam1|Pla2g2f|Pdcd1lg2|Vsir|Gpnmb|Pag1|Nckap1l|Adtrp|Cblb|Vtcn1|Pde5a
GO:0032730	positive regulation of interleukin-1 alpha production	2.9	Calca|P2rx7|Ccl20|Nlrp10
GO:0000820	regulation of glutamine family amino acid metabolic process	2.9	Nr1h4|Slc7a7|Slc7a11|Atp2b4
GO:2001257	regulation of cation channel activity	2.9	Bmp4|Cacna2d1|Cav1|Dmd|Stom|Fgf13|Hap1|Hcn1|Kcnq1|Mmp9|Nrxn1|Ppargc1a|Ccl2|Dysf|Rrad|Kcne3|Gpr35|Cacng8|Trem2|Lrrc26|Pde4d|Cracr2a
GO:0051703	biological process involved in intraspecies interaction between organisms	2.9	Gabrb3|Grid1|Slc6a4|Kcnq1|Ltf|Nrxn1|Nrxn2|Septin5|Trem2|Shank2|Kalrn
GO:1901343	negative regulation of vasculature development	2.9	Ccr2|Hhex|Ngfr|Serpine1|Pparg|Ptn|Ccl2|Sparc|Tgfb2|Tie1|Tnf|Creb3l1|Amot|Adgrb1|Ism1|Atp2b4
GO:0071526	semaphorin-plexin signaling pathway	2.9	Gdnf|Hand2|Sema3a|Sema3b|Sema4f|Sema5a|Sema6c|Sema7a|Sema3d
GO:0045103	intermediate filament-based process	2.9	Krt10|Krt14|Krt16|Krt18|Krt6a|Krt6b|Shh|Vim|Atp8a2|Krt20
GO:0060401	cytosolic calcium ion transport	2.9	Adcyap1r1|Bcl2|Bmp4|Cacna2d1|Calca|Capn3|Cav1|Ccr5|Dmd|Ednra|F2r|Ccn2|Hap1|Itpr1|Ngf|P2rx7|Slc8a1|Tgfb2|Atp2a3|Slc25a23|Ubash3b|Trpv1|Pde4d
GO:0032414	positive regulation of ion transmembrane transporter activity	2.8	Atp1b1|Bmp4|Cacna2d1|Cftr|Dmd|Hap1|Hcn1|Plcb1|Ccl2|Stk39|Kcne3|Wnk4|Cacng8|Trem2|Glrx|Lrrc26|Cracr2a
GO:0002040	sprouting angiogenesis	2.8	Angpt1|Bmp4|Efnb2|Fgf1|Glul|Gpld1|Ngfr|Prl2c2|Sema5a|Shh|Ceacam1|Creb3l1|Reck|Adgra2|Rhoj|Mmrn2|Adtrp
GO:1901137	carbohydrate derivative biosynthetic process	2.8	Adcy7|Adssl1|Angpt1|Bcl2|Entpd5|Fut4|Fut9|Gcnt1|Has2|Itm2a|Mgat3|Nppb|Nppc|Pdk2|Plcb1|Ppara|Ppargc1a|St8sia1|St8sia4|Soat1|Nt5e|Papss2|B3galt2|Hs6st2|Ramp1|Ldhd|St3gal6|B4galt5|B4galt6|Gmpr|Uggt2|Slc39a8|Gnpda2|Acss1|Chst13|Il33|Chsy3|Ndst3|Trem2|Chst10|Pid1|Pygl|Fut10|St8sia5|B3gnt7|Ampd1|Man1c1|Csgalnact1|Mgat5b|Mgat4a
GO:0090023	positive regulation of neutrophil chemotaxis	2.8	Cxcr2|Dapk2|Ednra|Lbp|Dysf|Il23a|Nckap1l
GO:0060571	morphogenesis of an epithelial fold	2.8	Ar|Bmp4|Gli2|Hhex|Shh|Sostdc1|Cecr2
GO:0006699	bile acid biosynthetic process	2.8	Cyp7b1|Ces1e|Cyp27a1|Ces1d|Akr1d1|Ces1f|Ces1b
GO:0007435	salivary gland morphogenesis	2.8	Eda|Edar|Fgfr1|Sema3a|Shh|Tgm2|Tnf|Ntn4
GO:1902893	regulation of pri-miRNA transcription by RNA polymerase II	2.8	Bmp4|Gata6|Smad6|Ngfr|Prl2c2|Ppara|Pparg|Tert|Tgfb2|Tnf|Apln|Prl8a9|Atoh8
GO:0006936	muscle contraction	2.8	Atp1b1|Cacna2d1|Calca|Cav1|Dmd|Dsc2|Ednra|F2r|Fgf13|Ccn2|Gdnf|Htr1d|Kcnj2|Kcnma1|Kcnq1|Ptger3|Slc8a1|Stc1|Tbx2|Uty|Sgcd|Atp8a2|Tmod2|Kcne3|Ace2|Cald1|Npnt|Myh7|Trpv1|Dock4|Pde4d|Pde5a|Atp2b4
GO:0071219	cellular response to molecule of bacterial origin	2.8	Abca1|Bmp6|Cd14|Cfh|Cxcl1|Il1a|Lbp|Ltf|Mrc1|Pdcd4|Serpine1|Nr1h4|Ccl2|Cxcl15|Cxcl2|Tlr1|Tnf|Tnfaip3|Tnfrsf1b|Vim|Il36a|Il36rn|Cxcl13|Ppbp|Pdcd1lg2|Il36b|Trim12a|Trem2|Spon2|Cd300lb|Pde4d|Nod2|Trim12c
GO:0050807	regulation of synapse organization	2.8	Cdk5r1|Sparcl1|Epha7|Il1rap|Nrxn1|Ptn|Rab17|Six1|Six4|Sparc|Tnf|Wnt7a|Slc7a11|Cttnbp2|Camk1|Rapgef4|Flrt3|Trem2|Dnm3|Adgrb1|Zdhhc15|Shank2|Farp1|Ppp1r9a|Klk8|Adgrl3|Flrt2|Arhgef15|Kalrn
GO:0098917	retrograde trans-synaptic signaling	2.8	Fabp5|Plcb1|Tenm2|Farp1|Dagla
GO:0010226	response to lithium ion	2.8	Adcy7|Fabp4|Id2|Pparg|Shh
GO:0010715	regulation of extracellular matrix disassembly	2.8	Dpp4|Pdpn|Ddr2|Sema5a|Tgfb2
GO:0007589	body fluid secretion	2.8	Alox12b|Aqp4|Aqp5|Cav1|Guca2b|Kcnma1|Mmp13|Prl2c2|Prl2c3|Agr2|Stk39|Prl8a9|Wnk4|Sytl2|Socs2|Kalrn
GO:0006638	neutral lipid metabolic process	2.8	Ang2|Apobec1|Cav1|Faah|Gpld1|Nr1h4|Thrb|Mgll|Aadac|Dgat2|Serpina12|Tnxb|Ces1d|Gpat2|Plaat3|Dagla|Pnpla1|Plb1|Abhd12b
GO:0051402	neuron apoptotic process	2.8	Angpt1|Bcl2|Cdk5r1|Cited1|Epha7|F2r|Gabrb3|Gdnf|Foxq1|Kcnma1|Ascl1|Ngf|Ngfr|Nr4a3|Pou4f1|Ppargc1a|Ptprz1|Ccl2|Six1|Six4|Tert|Tgfb2|Tgfb3|Thrb|Tnf|Wfs1|Bace1|Nsmf|Faim2|Ppp2r2b|Trim2|Trem2|Pla2g3
GO:0002064	epithelial cell development	2.8	Ar|Bmp4|Bmp6|Cftr|Cldn1|Dmd|Fgfr1|Foxa1|Il1a|Kcnq1|Krt10|Plcb1|Stc1|Tnf|Vim|Tjp3|Sfn|Abca12|Vsig1|Tfcp2l1|Pls1|Slc9a4|Strc|Rarb|Adamtsl4|Pde4d|Gsdmc2|Cdsn|Myo3a
GO:0048015	phosphatidylinositol-mediated signaling	2.8	Angpt1|Car8|Entpd5|F2r|Fn1|Plcb1|Plcb4|Rasgrp1|Tgfb2|Ceacam1|Ror1|Slc9a3r2|Serpina12|Pdgfd|Prr5l|Pear1|Trem2|Prr5|Nrg1|Nlrc3|Plch1
GO:0048701	embryonic cranial skeleton morphogenesis	2.8	Bmp4|Gas1|Hoxa1|Six1|Six2|Six4|Tgfb2|Tgfb3|Wnt9b|Fuz
GO:0072273	metanephric nephron morphogenesis	2.8	Bmp4|Cited1|Gdnf|Six2|Wnt9b|Kif26b
GO:1900016	negative regulation of cytokine production involved in inflammatory response	2.8	Adcy7|Pdcd4|Ppara|Abcd2|Trem2|Nlrc3
GO:0071404	cellular response to low-density lipoprotein particle stimulus	2.8	Ces1e|Itgb2|Pparg|Ces1d|Ces1f|Ces1b
GO:0008356	asymmetric cell division	2.8	Fgf13|Sox5|Wnt9b|Rgs14|Insc|Zbtb16
GO:0002437	inflammatory response to antigenic stimulus	2.8	Cxcr2|Gpx2|Pla2g2d|Rasgrp1|Spn|Tnf|Il36a|Il36rn|Cysltr1|Il36b|Trem2|Nod2
GO:0048736	appendage development	2.8	Bmp4|Crabp2|Dlx5|Mecom|Fgfr1|Gas1|Gli2|Hand2|Shh|Sall3|Tbx2|Tgfb2|Wnt3|Wnt7a|Osr1|Slc7a11|Reck|Fuz|Osr2|Rarb|Fras1|Cyp26b1|Zbtb16|Hottip
GO:0060173	limb development	2.8	Bmp4|Crabp2|Dlx5|Mecom|Fgfr1|Gas1|Gli2|Hand2|Shh|Sall3|Tbx2|Tgfb2|Wnt3|Wnt7a|Osr1|Slc7a11|Reck|Fuz|Osr2|Rarb|Fras1|Cyp26b1|Zbtb16|Hottip
GO:0071222	cellular response to lipopolysaccharide	2.8	Abca1|Bmp6|Cd14|Cfh|Cxcl1|Il1a|Lbp|Ltf|Mrc1|Pdcd4|Serpine1|Nr1h4|Ccl2|Cxcl15|Cxcl2|Tnf|Tnfaip3|Tnfrsf1b|Vim|Il36a|Il36rn|Cxcl13|Ppbp|Pdcd1lg2|Il36b|Trim12a|Trem2|Spon2|Cd300lb|Pde4d|Nod2|Trim12c
GO:0045664	regulation of neuron differentiation	2.8	Bcl2|Bmp4|Bmp6|Cav1|Ccr5|Dmd|Bcl11a|Eya1|Fgfr1|Gli2|Hey1|Foxa1|Slc6a4|Id2|Id4|Ascl1|Nbl1|Ngf|Ngfr|Ptger3|Shh|Six1|Sox5|Timp2|Nrep|Socs2|Dixdc1
GO:0006959	humoral immune response	2.8	Ang2|Cfh|Ccr2|Defb1|Gata6|Cxcl1|Ighm|Krt1|Krt6a|Ltf|Mmp7|Nppb|S100a9|Ccl1|Ccl20|Ccl8|Cxcl15|Cxcl2|Slpi|Tnf|Klk7|C1s1|C1ra|Tslp|Il36rn|Cxcl13|Ppbp|Wfdc2|Klk5|Spink5|Trem2|Spon2|Wfdc12|Wfdc5|A2m|C1rl|Igha|Pglyrp3|Nod2|Ighe|Pglyrp4
GO:0008016	regulation of heart contraction	2.8	Atp1b1|Cacna2d1|Calca|Cav1|Dmd|Dsc2|Fgf13|Ccn2|Kcnj2|Kcnq1|Sema3a|Slc8a1|Stc1|Tgfb2|Thrb|Apln|Kcne3|Ace2|Myh7|Trpv1|Pde4d|Pde5a|Atp2b4
GO:0048661	positive regulation of smooth muscle cell proliferation	2.8	Aif1|Bmp4|Hpgd|Htr1b|Id2|Igfbp5|Mmp9|Nr4a3|Ppargc1a|Tert|Tnf|Ccn4|Pdgfd|Ern1|Pde4d
GO:0009311	oligosaccharide metabolic process	2.8	Fbp2|Fbp1|Fut4|St8sia1|St8sia4|B3galt2|St3gal6|St8sia5
GO:0019218	regulation of steroid metabolic process	2.7	Abcg1|Bmp6|Ces1e|Fgf1|Il1a|Kcnma1|Ppargc1a|Rora|Thrb|Tnf|Dgat2|Serpina12|Ces1d|Akr1c18|Ces1f|Ces1b
GO:0048864	stem cell development	2.7	Bmp4|Ednra|Fn1|Gdnf|Hand2|Sema3a|Sema3b|Sema4f|Sema5a|Sema6c|Sema7a|Shh|Wnt7a|Sema3d
GO:0019693	ribose phosphate metabolic process	2.7	Adcy7|Adssl1|Cbfa2t3|Entpd5|Fbp1|Gapdhs|Galk1|Nppb|Nppc|P2rx7|Pdk2|Ppara|Ppargc1a|Rora|Acsm3|Uox|Nt5e|Papss2|Acot1|Ldhd|Sult2b1|Slc4a4|Them5|Gmpr|Dgat2|Acss1|Nudt16|Urah|Trem2|Pid1|Ces1d|Pygl|Acsm1|Acnat2|Ampd1|Acnat1|Pde4d|Pde5a
GO:0019216	regulation of lipid metabolic process	2.7	Abcg1|Apobec1|Bmp6|Cav1|Ces1e|Fgf1|Gpld1|Id2|Il1a|Kcnma1|Fabp5|Nr4a3|Pdk2|Ppara|Pparg|Ppargc1a|Rora|Nr1h4|Thrb|Tnf|Ceacam1|Abcd2|Lgals12|Aadac|Dgat2|Serpina12|Trem2|Ces1d|Golm1|Akr1c18|Acer1|Adgrf5|Trib3|Ces1f|Pla2g3|Nod2|Etfbkmt|Ces1b
GO:0048663	neuron fate commitment	2.7	Bmp4|Eya1|Gli2|Foxa1|Id2|Ascl1|Pou4f1|Shh|Six1|Tgfb2|Tunar|Nrg1
GO:0048645	animal organ formation	2.7	Ar|Bmp4|Eya1|Fgf1|Fgfr1|Gata6|Gdnf|Gli2|Hand2|Hhex|Shh|Six1
GO:0061614	pri-miRNA transcription by RNA polymerase II	2.7	Bmp4|Gata6|Smad6|Ngfr|Prl2c2|Ppara|Pparg|Tert|Tgfb2|Tnf|Apln|Prl8a9|Atoh8
GO:0072577	endothelial cell apoptotic process	2.7	Angpt1|Bmp4|Pdcd4|Serpine1|Scg2|Ccl2|Sema5a|Tert|Tnf|Tnfaip3
GO:1905953	negative regulation of lipid localization	2.7	Abcg1|Ces1e|Ppara|Pparg|Shh|Trem2|Ces1d|Nrg1|Ces1f|Ces1b
GO:0009259	ribonucleotide metabolic process	2.7	Adcy7|Adssl1|Cbfa2t3|Entpd5|Fbp1|Gapdhs|Galk1|Nppb|Nppc|P2rx7|Pdk2|Ppara|Ppargc1a|Rora|Acsm3|Uox|Nt5e|Papss2|Acot1|Ldhd|Sult2b1|Slc4a4|Them5|Gmpr|Dgat2|Acss1|Nudt16|Urah|Trem2|Pid1|Ces1d|Acsm1|Acnat2|Ampd1|Acnat1|Pde4d|Pde5a
GO:0007389	pattern specification process	2.7	Ar|Bmp4|Cdx2|Cited1|Cobl|Eomes|Nr2f1|Eya1|Fgf1|Fgfr1|Fst|Gas1|Gdnf|Gli2|Hand2|Hes2|Hey1|Hhex|Foxa1|Hoxa1|Hoxc5|Mafb|Smad6|Ascl1|Meis2|Nbl1|Pcsk6|Sema3a|Shh|Six1|Six2|Stc1|Tbx2|Wnt3|Wnt7a|Osr1|Asb2|Sostdc1|Ifitm1|Fuz|Bhlhe41|Tshz1|Ripply3|Cc2d2a|Cyp26b1|Zbtb16
GO:0022600	digestive system process	2.7	Aqp5|Fabp2|Kcnma1|Kcnq1|Mmp13|Ptger3|Slc5a1|Tff1|Abcg2|Stk39|Wnk4|Vsig1|Pls1|Slc9a4|Trpv1|Nod2
GO:0070663	regulation of leukocyte proliferation	2.7	Ahr|Aif1|Slc7a1|Bcl2|Bmp4|Ccr2|H2-Ab1|Hhex|Igfbp2|Ighm|Il1a|Inpp5d|Lgals7|Pla2g2d|Shh|Spn|Tnfrsf1b|Ceacam1|Pla2g2f|Pdcd1lg2|Vsir|Il33|Il23a|Gpnmb|Nckap1l|Cblb|Enpp3|Vtcn1|Pde5a
GO:0048017	inositol lipid-mediated signaling	2.7	Angpt1|Car8|Entpd5|F2r|Fn1|Plcb1|Plcb4|Rasgrp1|Tgfb2|Ceacam1|Ror1|Slc9a3r2|Serpina12|Pdgfd|Prr5l|Pear1|Trem2|Prr5|Nrg1|Nlrc3|Plch1
GO:0060688	regulation of morphogenesis of a branching structure	2.7	Ar|Bmp4|Bcl11a|Fgfr1|Gdnf|Shh|Six1|Six2|Six4|Tnf|Ntn4
GO:0060083	smooth muscle contraction involved in micturition	2.7	Kcnma1|Ptger3|Trpv1
GO:0072193	ureter smooth muscle cell differentiation	2.7	Bmp4|Shh|Six1
GO:0070268	cornification	2.7	Casp14|Cyp26b1|Cdsn
GO:0061217	regulation of mesonephros development	2.7	Gdnf|Six1|Six4
GO:0060355	positive regulation of cell adhesion molecule production	2.7	Cav1|Glrx|Colec12
GO:0015793	glycerol transport	2.7	Aqp3|Aqp7|Aqp9
GO:0010693	negative regulation of alkaline phosphatase activity	2.7	Ahr|Tgfb2|Tnf
GO:0070295	renal water absorption	2.7	Aqp3|Aqp4|Aqp7
GO:0061551	trigeminal ganglion development	2.7	Sema3a|Six1|Six4
GO:2000697	negative regulation of epithelial cell differentiation involved in kidney development	2.7	Cited1|Mmp9|Osr1
GO:0072191	ureter smooth muscle development	2.7	Bmp4|Shh|Six1
GO:0002325	natural killer cell differentiation involved in immune response	2.7	Pglyrp2|Pglyrp3|Pglyrp4
GO:0032826	regulation of natural killer cell differentiation involved in immune response	2.7	Pglyrp2|Pglyrp3|Pglyrp4
GO:0019229	regulation of vasoconstriction	2.7	Ahr|Cav1|F2r|Faah|Smad6|Ptger3|Mgll|Apln|Cysltr1|Dock4|Dusp5|Pde5a|Smtnl2
GO:0043584	nose development	2.7	Dlx5|Ascl1|Six1|Six4|Stra6
GO:0031649	heat generation	2.7	Ccr5|Il1a|Ptger3|Tnf|Apln|Trpv1
GO:0072202	cell differentiation involved in metanephros development	2.7	Bmp4|Cited1|Gdnf|Six2|Wnt9b|Osr1
GO:2000345	regulation of hepatocyte proliferation	2.7	Fgf1|Itpr1|Ptn|Tnfaip3|Ceacam1|Lims2
GO:0030539	male genitalia development	2.7	Ar|Bmp6|Shh|Wnt9b|Tex15|Greb1l
GO:0060537	muscle tissue development	2.7	Angpt1|Ahr|Ang2|Bcl2|Bmp4|Capn3|Cav1|Dmd|Efnb2|Eln|Eomes|Eya1|Eya2|Fgf1|Fgfr1|Fhl2|Fzd7|Gata6|Hand2|Hey1|Id2|Igfbp5|Hivep3|Pou4f1|Ppara|Ppargc1a|Shh|Six1|Six4|Slc8a1|Stra6|Tbx2|Tgfb2|Ccn4|Osr1|Sgcd|Dysf|Usp2|Asb2|Popdc3|Boc|Myh7|Nrg1|Rarb|Cyp26b1|Hottip
GO:0034766	negative regulation of ion transmembrane transport	2.7	Ahr|Fxyd2|Cav1|Kcnq1|Mmp9|Ptger3|Tgfb2|Osr1|Dysf|Stk39|Rrad|Kcne3|Gpr35|Smim6|Hecw2
GO:0072676	lymphocyte migration	2.7	Aif1|Ch25h|Ccr2|Cyp7b1|Ccl1|Ccl11|Ccl2|Ccl20|Ccl7|Ccl8|Spn|Stk39|Cxcl13|2610528A11Rik|Adtrp
GO:0045981	positive regulation of nucleotide metabolic process	2.7	Entpd5|Gapdhs|P2rx7|Ppara|Ppargc1a|Slc4a4|Trem2|Pid1
GO:0071320	cellular response to cAMP	2.7	Ahr|Cftr|Hcn1|Igfbp5|Itpr1|Kcnq1|Slc8a1|Pde4d
GO:1900544	positive regulation of purine nucleotide metabolic process	2.7	Entpd5|Gapdhs|P2rx7|Ppara|Ppargc1a|Slc4a4|Trem2|Pid1
GO:0042063	gliogenesis	2.7	Aspa|Bmp4|Cdk5r1|Ccr2|Dmd|Fn1|Gap43|Id2|Id4|Ascl1|Matn2|Enpp2|Pparg|Ptn|Ptprz1|S100a8|S100a9|Ccl2|Shh|Sox13|Sox5|Tert|Tgfb2|Tnf|Tnfrsf1b|Vim|B4galt5|B4galt6|Il33|Prdm8|Trem2|Nrg1|Adgrg6|Gpr157|Apcdd1
GO:0021537	telencephalon development	2.7	Bmp4|Cdk5r1|Dlx5|Eomes|Nr2f1|Fgf13|Fgfr1|Id2|Id4|Inhba|Ascl1|Nr4a3|Plcb1|Sema3a|Sema7a|Shh|Slit1|Sall3|Slc7a11|Rtn4r|Kirrel3|Prdm8|Tmem108|Fut10|Nrg1|Rarb|Tacc1|Dixdc1
GO:0010692	regulation of alkaline phosphatase activity	2.7	Ahr|Tgfb2|Tnf|Npnt
GO:0048702	embryonic neurocranium morphogenesis	2.7	Hoxa1|Tgfb2|Tgfb3|Fuz
GO:0090091	positive regulation of extracellular matrix disassembly	2.7	Pdpn|Ddr2|Sema5a|Tgfb2
GO:0060513	prostatic bud formation	2.7	Ar|Bmp4|Gli2|Shh
GO:0006939	smooth muscle contraction	2.7	Calca|Cav1|Ednra|F2r|Gdnf|Htr1d|Kcnma1|Ptger3|Slc8a1|Tbx2|Cald1|Npnt|Trpv1|Dock4|Pde4d|Atp2b4
GO:0034763	negative regulation of transmembrane transport	2.7	Ahr|Fxyd2|Cav1|Kcnq1|Fabp5|Mmp9|Ptger3|Tgfb2|Tnf|Osr1|Dysf|Stk39|Rrad|Kcne3|Gpr35|Smim6|Pid1|Hecw2
GO:0002920	regulation of humoral immune response	2.7	Cfh|Gata6|Tnf|Klk7|Klk5|Spink5|Trem2|A2m|Nod2
GO:0030195	negative regulation of blood coagulation	2.7	Serpine1|Ptger3|Thbd|Ceacam1|C1qtnf1|F12|Ubash3b|Adtrp|Tspan8
GO:0001570	vasculogenesis	2.7	Angpt1|Cav1|Cited1|Fgf1|Fgfr1|Fzd4|Has2|Hey1|Hhex|Shh|Tie1|Wnt7a|Ceacam1|Amot
GO:0070252	actin-mediated cell contraction	2.7	Cacna2d1|Cav1|Dsc2|Fgf13|Pdpn|Kcnj2|Kcnq1|Ptger3|Stc1|Uty|Sgcd|Kcne3|Myh7|Pde4d
GO:1901222	regulation of NIK/NF-kappaB signaling	2.7	Cd14|Eda|Edar|Il18r1|Ccn3|Pdcd4|Tnf|Tspan6|Tcim|Trem2|Glrx|Nr3c2|Nod2|Nlrc3
GO:0046330	positive regulation of JNK cascade	2.7	Edar|Ccn2|Il1a|Plcb1|Rasgrp1|Tnf|Wnt7a|Ceacam1|Tnfrsf19|Sh3rf3|Nod2|Dixdc1|Cracr2a|Tnik
GO:0045109	intermediate filament organization	2.7	Krt10|Krt14|Krt6a|Krt6b|Shh|Vim|Krt20
GO:0071624	positive regulation of granulocyte chemotaxis	2.7	Cxcr2|Dapk2|Ednra|Lbp|Dysf|Il23a|Nckap1l
GO:0002825	regulation of T-helper 1 type immune response	2.7	Ccr2|H2-Ab1|Il18r1|Il4ra|Il33|Il23a|Nlrp10
GO:0060795	cell fate commitment involved in formation of primary germ layer	2.7	Bmp4|Eomes|Eya1|Fgfr1|Fzd7|Gata6|Six2
GO:0035094	response to nicotine	2.7	Bcl2|Kcnq1|Ppara|Ppp1r1b|Tnf|Prss2|Lypd1
GO:0030324	lung development	2.6	Bmp4|Cftr|Eya1|Fgf1|Fgfr1|Ccn2|Gata6|Gli2|Pdpn|Hhex|Foxa1|Igfbp5|Ltbp3|Ascl1|Mgp|Shh|Sparc|Stra6|Tgfb3|Thrb|Tnf|Agr2|Slc7a11|Abca12|Insc|Ccbe1
GO:0010595	positive regulation of endothelial cell migration	2.6	Angpt1|Bmp4|Fgf1|Fgfr1|Gpld1|Prl2c2|Sema5a|Shh|Sparc|Wnt7a|Amot|Atoh8|Adgra2|Rhoj|Ccbe1
GO:0060976	coronary vasculature development	2.6	Angpt1|Bmp4|Fgf1|Fgfr1|Gata6|Hand2|Smad6|Shh|Sgcd|Apln|Prokr1|Fuz
GO:1904019	epithelial cell apoptotic process	2.6	Angpt1|Bmp4|Krt18|Krt8|Ngf|Pdcd4|Serpine1|Ppara|Ppargc1a|Scg2|Ccl2|Sema5a|Tert|Tnf|Tnfaip3|Wfs1
GO:0051962	positive regulation of nervous system development	2.6	Aspa|Crabp2|Bcl11a|Fn1|Hap1|Id2|Il1rap|Ascl1|Map6|Ngf|Nrxn1|Enpp2|Prl2c2|Pparg|Ptn|Ptprz1|Sema5a|Sema7a|Shh|Tgm2|Tnf|Tnfrsf1b|Vim|Wnt3|Wnt7a|Rgs14|Flrt3|Il33|Rassf10|Adgrb1|Nrg1|Adgrl3|Dixdc1|Flrt2|Kalrn|Tnik
GO:0042129	regulation of T cell proliferation	2.6	Aif1|Slc7a1|Bmp4|Ccr2|H2-Ab1|Igfbp2|Il1a|Lgals7|Pla2g2d|Shh|Spn|Tnfrsf1b|Ceacam1|Pla2g2f|Pdcd1lg2|Vsir|Il23a|Gpnmb|Nckap1l|Cblb|Vtcn1|Pde5a
GO:0019731	antibacterial humoral response	2.6	Ang2|Defb1|Ighm|Ltf|Mmp7|Slpi|Klk7|Wfdc2|Klk5|Spink5|Spon2|Wfdc12|Wfdc5|Nod2
GO:0045445	myoblast differentiation	2.6	Bmp4|Capn3|Cd53|Lgals1|Plcb1|Prl2c2|Ccl8|Shh|Tbx2|Tnf|Asb2|Sostdc1|Boc|Nrg1
GO:0032757	positive regulation of interleukin-8 production	2.6	Calca|Cd14|F2r|Lbp|Serpine1|Tlr1|Tnf|Ffar2|Nlrp10|Nod2
GO:1903580	positive regulation of ATP metabolic process	2.6	Entpd5|Gapdhs|P2rx7|Ppara|Ppargc1a|Slc4a4|Trem2|Pid1
GO:0055081	anion homeostasis	2.6	Ckb|Kcnq1|Slc34a1|Spp1|Stc1|Slc7a11|Kcne3|Wnk4|Atp6v1b1
GO:0098926	postsynaptic signal transduction	2.6	Camk4|Cdk5r1|Ly6c1|Ly6f|Plcb1|Nsmf|Ly6i|Lypd1|Nrg1
GO:1900047	negative regulation of hemostasis	2.6	Serpine1|Ptger3|Thbd|Ceacam1|C1qtnf1|F12|Ubash3b|Adtrp|Tspan8
GO:0003158	endothelium development	2.6	Bmp4|Bmp6|Cldn1|Dmd|Fgf1|Pdpn|Hey1|Plcb1|Stc1|Tie1|Tnf|Ceacam1|Tjp3|Slc40a1|Atoh8|Nrg1|Pde4d
GO:0050868	negative regulation of T cell activation	2.6	Bmp4|H2-Ab1|Il4ra|Lgals7|Pla2g2d|Shh|Spn|Ceacam1|Pla2g2f|Pdcd1lg2|Vsir|Gpnmb|Pag1|Nckap1l|Cblb|Vtcn1|Pde5a
GO:0046513	ceramide biosynthetic process	2.6	Alox12b|P2rx7|St8sia4|Aloxe3|B3galt2|B4galt5|B4galt6|Sptssb|Degs2|Sgms2|Pnpla1
GO:0032413	negative regulation of ion transmembrane transporter activity	2.6	Fxyd2|Cav1|Kcnq1|Mmp9|Osr1|Dysf|Stk39|Rrad|Kcne3|Gpr35|Smim6|Hecw2
GO:0071277	cellular response to calcium ion	2.6	Alox15|Alox5ap|Capn3|Gpld1|Krt10|Nrxn1|Slc25a23|Lce1d|Cpne4|Syt17|Adgrv1|Acer1
GO:0006163	purine nucleotide metabolic process	2.6	Adcy7|Adssl1|Cbfa2t3|Entpd5|Fbp1|Gapdhs|Galk1|Nppb|Nppc|P2rx7|Pdk2|Ppara|Ppargc1a|Rora|Acsm3|Uox|Nt5e|Papss2|Acot1|Ldhd|Sult2b1|Slc4a4|Them5|Gmpr|Dgat2|Acss1|Nudt16|Urah|Trem2|Pid1|Ces1d|Acsm1|Acnat2|Ampd1|Acnat1|Pde4d|Pde5a
GO:2000738	positive regulation of stem cell differentiation	2.6	Gata6|Ltbp3|Ptn|Sox5|Tgfb2|Vsir
GO:0055064	chloride ion homeostasis	2.6	Ckb|Kcnq1|Spp1|Kcne3|Wnk4|Atp6v1b1
GO:0043586	tongue development	2.6	Hand2|Shh|Six1|Six4|Fuz|Cyp26b1
GO:0035988	chondrocyte proliferation	2.6	Ccn2|Ltf|Ccn3|Ddr2|Six2|Stc1
GO:0016125	sterol metabolic process	2.6	Abca1|Abcg1|Cftr|Ch25h|Cyp7b1|Ces1e|Fgf1|Soat1|Thrb|Sult2b1|Dgat2|Serpina12|Cyp27a1|Ces1d|Akr1d1|Soat2|Cyp26b1|Ces1f|Ces1b
GO:0032611	interleukin-1 beta production	2.6	Acp5|Aqp4|Ccr5|F2r|Mr1|Ifi204|Naip5|P2rx7|Tnf|Tnfaip3|Trem2|Nod2|Nlrc3|Aim2
GO:0060977	coronary vasculature morphogenesis	2.6	Angpt1|Fgf1|Fgfr1|Hand2|Smad6|Shh|Sgcd
GO:0048665	neuron fate specification	2.6	Eya1|Gli2|Foxa1|Ascl1|Pou4f1|Shh|Six1
GO:0072507	divalent inorganic cation homeostasis	2.6	Adcyap1r1|Atp1b1|Bcl2|Bmp4|Cacna2d1|Calca|Capn3|Cav1|Cxcr2|Ccr3|Ccr2|Ccr5|Dmd|Ednra|F2r|Cxcl1|Hap1|Itpr1|Mt4|Ngf|P2rx7|Ptger3|Ccl1|Ccl2|Ccl8|Cxcl2|Slc8a1|Spp1|Stc1|Stc2|Tgfb2|Tgm2|Wfs1|Sgcd|Atp2a3|Cxcl13|C1qtnf1|Gpr35|Slc25a23|Slc39a8|Slc39a4|Ubash3b|Atp6v1b1|Calcb|Trpv1|Cxcl17|Pde4d|Gpr157|Atp2b4|Gipr
GO:0030323	respiratory tube development	2.6	Bmp4|Cftr|Eya1|Fgf1|Fgfr1|Ccn2|Gata6|Gli2|Pdpn|Hhex|Foxa1|Igfbp5|Ltbp3|Ascl1|Mgp|Shh|Sparc|Stra6|Tgfb3|Thrb|Tnf|Agr2|Slc7a11|Abca12|Insc|Ccbe1
GO:0032411	positive regulation of transporter activity	2.6	Atp1b1|Bmp4|Cacna2d1|Cftr|Dmd|Hap1|Hcn1|Plcb1|Ccl2|Stk39|Kcne3|Wnk4|Cacng8|Trem2|Glrx|Lrrc26|Cracr2a
GO:0021681	cerebellar granular layer development	2.6	Nrxn1|Wnt7a|Faim2|Kndc1|Ophn1
GO:0003184	pulmonary valve morphogenesis	2.6	Bmp4|Hey1|Smad6|Stra6|Tgfb2
GO:0017014	protein nitrosylation	2.6	Dmd|S100a8|S100a9|Ddah1|Atp2b4
GO:2000696	regulation of epithelial cell differentiation involved in kidney development	2.6	Cited1|Gdnf|Mmp9|Wnt9b|Osr1
GO:0009134	nucleoside diphosphate catabolic process	2.6	Entpd5|Nt5e|Entpd8|Nudt16|Entpd3
GO:0086011	membrane repolarization during action potential	2.6	Cacna2d1|Cav1|Kcnj2|Kcnq1|Kcne3
GO:2000651	positive regulation of sodium ion transmembrane transporter activity	2.6	Atp1b1|Dmd|Plcb1|Wnk4|Glrx
GO:0046415	urate metabolic process	2.6	Spp1|Uox|Abcg2|Slc16a9|Urah
GO:0072503	cellular divalent inorganic cation homeostasis	2.6	Adcyap1r1|Atp1b1|Bcl2|Bmp4|Cacna2d1|Calca|Capn3|Cav1|Cxcr2|Ccr3|Ccr2|Ccr5|Dmd|Ednra|F2r|Cxcl1|Hap1|Itpr1|Mt4|Ngf|P2rx7|Ptger3|Ccl1|Ccl2|Ccl8|Cxcl2|Slc8a1|Spp1|Stc1|Stc2|Tgfb2|Tgm2|Wfs1|Atp2a3|Cxcl13|C1qtnf1|Gpr35|Slc25a23|Slc39a8|Slc39a4|Ubash3b|Calcb|Trpv1|Cxcl17|Pde4d|Gpr157|Atp2b4|Gipr
GO:0014032	neural crest cell development	2.6	Bmp4|Ednra|Fn1|Gdnf|Hand2|Sema3a|Sema3b|Sema4f|Sema5a|Sema6c|Sema7a|Shh|Sema3d
GO:0046486	glycerolipid metabolic process	2.5	Alox15|Ang2|Apobec1|Cav1|Cish|Faah|Gpld1|Inpp5d|Fabp5|Enpp2|Pla2g2d|Plcb1|Nr1h4|Thrb|Mgll|Pla2g2f|Pla2g7|Them5|Aadac|Dgat2|Serpina12|Gdpd3|Notum|Pla2g4d|Tnxb|Ces1d|Inpp5j|Gpat2|Socs2|Plaat3|Pla2g3|Dagla|Pla2g4f|Pla2g4e|Pnpla1|Plb1|Abhd12b
GO:1901224	positive regulation of NIK/NF-kappaB signaling	2.5	Cd14|Eda|Edar|Il18r1|Pdcd4|Tnf|Tcim|Trem2|Glrx|Nr3c2|Nod2
GO:0051926	negative regulation of calcium ion transport	2.5	Ahr|Bcl2|Calca|Ptger3|Stc1|Tgfb2|Dysf|Usp2|Rrad|Gpr35|Smim6
GO:1902895	positive regulation of pri-miRNA transcription by RNA polymerase II	2.5	Bmp4|Smad6|Ngfr|Prl2c2|Pparg|Tert|Tgfb2|Tnf|Apln|Prl8a9|Atoh8
GO:0086003	cardiac muscle cell contraction	2.5	Cacna2d1|Cav1|Dsc2|Fgf13|Kcnj2|Kcnq1|Stc1|Uty|Sgcd|Kcne3|Pde4d
GO:0042098	T cell proliferation	2.5	Aif1|Slc7a1|Bmp4|Ccr2|H2-Ab1|Igfbp2|Il1a|Itgb2|Lgals7|P2rx7|Pla2g2d|Rasgrp1|Shh|Spn|Tnfrsf1b|Ceacam1|Pla2g2f|Pdcd1lg2|Vsir|Il23a|Gpnmb|Nckap1l|Cblb|Vtcn1|Pde5a
GO:0050819	negative regulation of coagulation	2.5	Serpine1|Ptger3|Thbd|Ceacam1|C1qtnf1|F12|Ubash3b|Adtrp|Tspan8
GO:0043268	positive regulation of potassium ion transport	2.5	Atp1b1|Cxcl1|Kcnj2|Kcnq1|Rgs7|Stk39|Wnk4|Trem2|Lrrc26
GO:0042088	T-helper 1 type immune response	2.5	Ccr2|H2-Ab1|Il18r1|Il4ra|Spn|Il33|Il23a|Nlrp10|Cracr2a
GO:0071827	plasma lipoprotein particle organization	2.5	Abca1|Abcg1|Nr1h4|Soat1|Pla2g7|Ces1d|Soat2|Pla2g3
GO:0055088	lipid homeostasis	2.5	Abca1|Abcg1|Fabp4|Cav1|Cyp7b1|Ces1e|Abcb4|Rora|Nr1h4|Soat1|Dgat2|Abca12|Trem2|Ces1d|Abcg4|Soat2|Ces1f|Tlcd2|Ces1b|Pnpla1
GO:0021549	cerebellum development	2.5	Cdk5r1|Cntn1|Fzd4|Gabrb3|Gas1|Gli2|Hap1|Nrxn1|Rora|Wnt7a|B4galt2|Faim2|Kndc1|Ophn1|Dixdc1
GO:0002831	regulation of response to biotic stimulus	2.5	Ahr|Bmp6|Dpp4|Gata6|Cxcl1|Mr1|Ifi204|Lbp|Ltf|Pparg|Rasgrp1|Spn|Otop1|Tnfaip3|Klk7|Ceacam1|Sh2d1b1|Htra1|Tspan6|Klk5|Trim15|Spink5|Trim12a|Apobec3|Il23a|Trem2|A2m|Ffar2|Ifi209|Nlrp10|Nod2|Nlrc3|Trim12c|Aim2
GO:0006720	isoprenoid metabolic process	2.5	Adh1|Adh7|Aldh1a1|Crabp2|Cyp1a1|Cyp1b1|Rbp2|Dhrs3|Aldh1a7|Cyp26b1|Dhrs9|Sdr16c5|Plb1
GO:0010720	positive regulation of cell development	2.5	Aspa|Bcl2|Bmp4|Bnc1|Cftr|Crabp2|Bcl11a|Fn1|Hap1|Has2|Id2|Ascl1|Map6|Ngf|Enpp2|Prl2c2|Pparg|Ptn|Ptprz1|Sema5a|Sema7a|Shh|Tgm2|Tnf|Tnfrsf1b|Vim|Wnt3|Rgs14|Il33|Rassf10|Nrg1|Lims2|Pde5a|Dixdc1|Olfm4|Kalrn|Tnik
GO:0007588	excretion	2.5	Guca2b|Kcnma1|Nppb|Ptger3|Stc1|Abcg2|Nr3c2|Atp6v1b1|Atp6v0a4|Trpv1
GO:0035176	social behavior	2.5	Gabrb3|Grid1|Slc6a4|Kcnq1|Nrxn1|Nrxn2|Septin5|Trem2|Shank2|Kalrn
GO:0008203	cholesterol metabolic process	2.5	Abca1|Abcg1|Cftr|Ch25h|Cyp7b1|Ces1e|Fgf1|Soat1|Thrb|Sult2b1|Dgat2|Serpina12|Cyp27a1|Ces1d|Akr1d1|Soat2|Ces1f|Ces1b
GO:1990504	dense core granule exocytosis	2.5	P2rx7|Cadps|Cadps2|Baiap3
GO:0021707	cerebellar granule cell differentiation	2.5	Nrxn1|Wnt7a|Kndc1|Ophn1
GO:0060353	regulation of cell adhesion molecule production	2.5	Aqp4|Cav1|Glrx|Colec12
GO:0072075	metanephric mesenchyme development	2.5	Shh|Six1|Six4|Osr1
GO:0021684	cerebellar granular layer formation	2.5	Nrxn1|Wnt7a|Kndc1|Ophn1
GO:0061299	retina vasculature morphogenesis in camera-type eye	2.5	Cyp1b1|Fzd4|Rhoj|Arhgef15
GO:0006521	regulation of cellular amino acid metabolic process	2.5	Nr1h4|Slc7a7|Slc7a11|Atp2b4
GO:0014832	urinary bladder smooth muscle contraction	2.5	Kcnma1|Ptger3|Trpv1|Atp2b4
GO:0045670	regulation of osteoclast differentiation	2.5	Calca|Car2|Inpp5d|Mafb|Pou4f1|Tnf|Ceacam1|Clec2g|Ubash3b|Il23a|Trem2|Fstl3
GO:0008543	fibroblast growth factor receptor signaling pathway	2.5	Fgf1|Fgfr1|Ccn2|Ngfr|Nrxn1|Creb3l1|Apln|Fuz|Flrt3|Fam20c|Shisa2|Flrt2
GO:0060740	prostate gland epithelium morphogenesis	2.5	Ar|Bmp4|Cyp7b1|Gli2|Foxa1|Id4|Shh
GO:0040036	regulation of fibroblast growth factor receptor signaling pathway	2.5	Ngfr|Nrxn1|Creb3l1|Apln|Fuz|Fam20c|Shisa2
GO:1905314	semi-lunar valve development	2.5	Bmp4|Hey1|Smad6|Stra6|Tgfb2|Tie1|Tnfrsf1b
GO:0045671	negative regulation of osteoclast differentiation	2.5	Calca|Inpp5d|Mafb|Ceacam1|Clec2g|Ubash3b|Fstl3
GO:0060487	lung epithelial cell differentiation	2.5	Eya1|Gata6|Foxa1|Ascl1|Thrb|Agr2|Insc
GO:0032535	regulation of cellular component size	2.5	Add2|Ahr|Alox15|Aqp4|Cdk5r1|Ccr5|Crabp2|Eln|Epha7|Bcl11a|Fgf13|Fn1|Kcnma1|Ngf|P2rx7|Sema3a|Sema3b|Sema4f|Sema5a|Sema6c|Sema7a|Slit1|Vill|Wnt3|Wnt7a|Mgll|Pclo|Tmod2|Rtn4r|Pls1|Nckap1l|Sema3d|Nrg1|Plekhh2|Ppp1r9a|Rgma|Fstl4|Iqgap2|Arhgap40|Myo3a
GO:0046337	phosphatidylethanolamine metabolic process	2.5	Alox15|Pla2g2d|Plaat3|Pla2g3|Pla2g4e|Plb1
GO:0055074	calcium ion homeostasis	2.5	Adcyap1r1|Atp1b1|Bcl2|Bmp4|Cacna2d1|Calca|Capn3|Cav1|Cxcr2|Ccr3|Ccr2|Ccr5|Dmd|Ednra|F2r|Cxcl1|Hap1|Itpr1|Ngf|P2rx7|Ptger3|Ccl1|Ccl2|Ccl8|Cxcl2|Slc8a1|Spp1|Stc1|Stc2|Tgfb2|Tgm2|Wfs1|Sgcd|Atp2a3|Cxcl13|C1qtnf1|Gpr35|Slc25a23|Ubash3b|Atp6v1b1|Calcb|Trpv1|Cxcl17|Pde4d|Gpr157|Atp2b4|Gipr
GO:0032941	secretion by tissue	2.5	Alox12b|Aqp4|Aqp5|Kcnma1|Mmp13|Agr2|Stk39|Wnk4|Sytl2
GO:0060402	calcium ion transport into cytosol	2.5	Adcyap1r1|Bcl2|Bmp4|Cacna2d1|Calca|Capn3|Cav1|Ccr5|Dmd|Ednra|F2r|Hap1|Itpr1|Ngf|P2rx7|Slc8a1|Tgfb2|Ubash3b|Trpv1|Pde4d
GO:0007611	learning or memory	2.5	Asic1|Camk4|Cyp7b1|Fgf13|Gabrb3|Slc6a4|Meis2|Map1a|Ngf|Ctnnd2|Nrxn1|Nrxn2|Plcb1|Ppp1r1b|Ptn|Ptprz1|Ccl11|Stra6|Bace1|Slc7a11|Tmod2|Rgs14|B4galt2|Trem2|Chst10|Shank2|Nrg1|Ndrg4|Pde4d|Pde5a|Klk8|Kalrn
GO:0001935	endothelial cell proliferation	2.5	Ang2|Bmp4|Bmp6|Calca|Cav1|Ccr3|Fgfr1|Ngfr|Prl2c2|Pparg|Scg2|Ccl2|Sema5a|Sparc|Tie1|Tnf|Dysf|Apln|Prl8a9|Atoh8|Ern1
GO:0043122	regulation of I-kappaB kinase/NF-kappaB signaling	2.5	Angpt1|Capn3|Eda|Edar|Il1a|Ltf|Rora|Nr1h4|S100a4|Tnf|Tnfaip3|Tnfsf10|Ror1|Tnfrsf19|Lurap1|Trim12a|Trem2|Trim34a|Nod2|Nlrc3|Trim12c|Olfm4
GO:1902652	secondary alcohol metabolic process	2.4	Abca1|Abcg1|Cftr|Ch25h|Cyp7b1|Ces1e|Fgf1|Fgfr1|Soat1|Thrb|Sult2b1|Dgat2|Serpina12|Cyp27a1|Ces1d|Akr1d1|Soat2|Ces1f|Ces1b
GO:0031663	lipopolysaccharide-mediated signaling pathway	2.4	Bmp6|Cd14|Lbp|Ltf|Ccl2|Tnf|Tnfaip3|Trim12a|Trem2|Trim12c
GO:0042733	embryonic digit morphogenesis	2.4	Bmp4|Gas1|Gli2|Hand2|Shh|Tbx2|Wnt7a|Osr1|Fuz|Osr2|Zbtb16
GO:0051606	detection of stimulus	2.4	Calca|Dach1|Kcnq1|Lbp|Naip5|Naip6|Ngfr|Pde6b|Pigr|Rom1|Sema5a|Tgfb3|Tlr1|Otop1|Bace1|Atp8a2|Pglyrp2|Kcnmb4|Reep6|Pkd1l2|Trem2|Adgrv1|Strc|Trpv1|Ano3|Pglyrp3|Pkd1l3|Nod2|Cacna2d4|Pglyrp4
GO:0070486	leukocyte aggregation	2.4	Cfh|Has2|Nr4a3|S100a8|S100a9
GO:0060391	positive regulation of SMAD protein signal transduction	2.4	Bmp4|Bmp6|Pparg|Rbpms|Tgfb3
GO:0002827	positive regulation of T-helper 1 type immune response	2.4	Ccr2|H2-Ab1|Il18r1|Il23a|Nlrp10
GO:1900424	regulation of defense response to bacterium	2.4	Klk7|Klk5|Spink5|Nlrp10|Nod2
GO:0097305	response to alcohol	2.4	Adcy7|Adh1|Adh7|Ahr|Aldh1a1|Aldh2|Apobec1|Bcl2|Cftr|Ccr5|Ces1e|Gnai1|Gpld1|Hoxa1|Hpgd|Htr1b|Inhba|Ptger3|Ccl7|Shh|Osbpl7|Ces1d|Unc79|Ces1f|Ces1b
GO:0072521	purine-containing compound metabolic process	2.4	Adcy7|Adssl1|Cbfa2t3|Entpd5|Fbp1|Gapdhs|Galk1|Nppb|Nppc|P2rx7|Pdk2|Ppara|Ppargc1a|Rora|Acsm3|Uox|Nt5e|Papss2|Acot1|Ldhd|Sult2b1|Slc4a4|Them5|Gmpr|Dgat2|Acss1|Nudt16|Urah|Trem2|Pid1|Ces1d|Acsm1|Acnat2|Enpp4|Ampd1|Acnat1|Pde4d|Pde5a
GO:0031623	receptor internalization	2.4	Angpt1|Calca|Cav1|Cxcr2|Efnb2|Hap1|Htr1b|Itgb2|Ptger3|Ptpn5|Ceacam1|Apln|Ramp1|Cacng8|Ophn1|Dnm3|Nrg1
GO:0014065	phosphatidylinositol 3-kinase signaling	2.4	Angpt1|Entpd5|F2r|Fn1|Rasgrp1|Tgfb2|Ceacam1|Ror1|Slc9a3r2|Serpina12|Pdgfd|Prr5l|Pear1|Trem2|Prr5|Nrg1|Nlrc3
GO:1904036	negative regulation of epithelial cell apoptotic process	2.4	Angpt1|Ngf|Serpine1|Ppara|Scg2|Sema5a|Tert|Tnfaip3|Wfs1
GO:0070527	platelet aggregation	2.4	Cfh|Fn1|Pdpn|Ptger3|Ceacam1|Slc7a11|C1qtnf1|Ubash3b|Pear1
GO:0060479	lung cell differentiation	2.4	Eya1|Gata6|Foxa1|Ascl1|Thrb|Agr2|Insc
GO:0060512	prostate gland morphogenesis	2.4	Ar|Bmp4|Cyp7b1|Gli2|Foxa1|Id4|Shh
GO:0003156	regulation of animal organ formation	2.4	Ar|Bmp4|Fgf1|Fgfr1|Gdnf|Shh|Six1
GO:0061550	cranial ganglion development	2.4	Sema3a|Six1|Six4
GO:0060685	regulation of prostatic bud formation	2.4	Ar|Bmp4|Shh
GO:0061197	fungiform papilla morphogenesis	2.4	Shh|Six1|Six4
GO:0019740	nitrogen utilization	2.4	Bcl2|Glul|Nr1h4
GO:0002434	immune complex clearance	2.4	Cfh|Ccr2|Ccl2
GO:0032898	neurotrophin production	2.4	Hap1|Pcsk6|Shh
GO:0009253	peptidoglycan catabolic process	2.4	Pglyrp2|Pglyrp3|Pglyrp4
GO:0097168	mesenchymal stem cell proliferation	2.4	Bmp4|Ltbp3|Six2
GO:0002225	positive regulation of antimicrobial peptide production	2.4	Klk7|Klk5|Nod2
GO:0010891	negative regulation of sequestering of triglyceride	2.4	Ppara|Pparg|Trem2
GO:0061038	uterus morphogenesis	2.4	Stra6|Wnt9b|Wnt7a
GO:0098920	retrograde trans-synaptic signaling by lipid	2.4	Fabp5|Plcb1|Dagla
GO:0060684	epithelial-mesenchymal cell signaling	2.4	Bmp4|Foxa1|Shh
GO:0098921	retrograde trans-synaptic signaling by endocannabinoid	2.4	Fabp5|Plcb1|Dagla
GO:0072177	mesonephric duct development	2.4	Wnt9b|Osr1|Greb1l
GO:0000270	peptidoglycan metabolic process	2.4	Pglyrp2|Pglyrp3|Pglyrp4
GO:0098903	regulation of membrane repolarization during action potential	2.4	Cacna2d1|Cav1|Kcne3
GO:0014015	positive regulation of gliogenesis	2.4	Aspa|Id2|Enpp2|Pparg|Ptn|Ptprz1|Shh|Tnf|Tnfrsf1b|Vim|Il33|Nrg1
GO:0045834	positive regulation of lipid metabolic process	2.4	Abcg1|Bmp6|Ces1e|Fgf1|Gpld1|Il1a|Nr4a3|Ppara|Pparg|Ppargc1a|Nr1h4|Tnf|Abcd2|Aadac|Dgat2|Ces1d|Adgrf5|Ces1f|Pla2g3|Nod2|Ces1b
GO:0030111	regulation of Wnt signaling pathway	2.4	Cav1|Cmah|Dlx5|Eda|Lgr5|Fzd4|Fzd7|Hhex|Hic1|Ctnnd2|Cdk14|Ptpru|Sema5a|Shh|Sox13|Sox7|Tert|Tle2|Tnfaip3|Ccn4|Wnt3|Reck|Sostdc1|Fuz|Nkd2|Notum|Adgra2|Rbms3|Shisa2|Lgr6|Dixdc1|Apcdd1
GO:0008207	C21-steroid hormone metabolic process	2.4	Bmp6|Kcnma1|Ppargc1a|Akr1c21|Akr1c18|Akr1c14|Akr1d1|Dhrs9
GO:0061045	negative regulation of wound healing	2.4	Serpine1|Ptger3|Thbd|Tnf|Ceacam1|C1qtnf1|F12|Ubash3b|Adtrp|Phldb2|Tspan8
GO:0060065	uterus development	2.4	Cdkn1c|Stra6|Tgfb2|Wnt9b|Wnt7a|Greb1l
GO:0009582	detection of abiotic stimulus	2.4	Calca|Kcnq1|Ngfr|Pde6b|Rom1|Sema5a|Otop1|Bace1|Atp8a2|Reep6|Pkd1l2|Adgrv1|Strc|Trpv1|Ano3|Pkd1l3|Cacna2d4
GO:0032651	regulation of interleukin-1 beta production	2.4	Acp5|Aqp4|Ccr5|F2r|Ifi204|Naip5|P2rx7|Tnf|Tnfaip3|Trem2|Nod2|Nlrc3|Aim2
GO:0002532	production of molecular mediator involved in inflammatory response	2.4	Adcy7|Alox5ap|Il4ra|Lbp|Pdcd4|Serpine1|Ppara|Tnf|Abcd2|Trem2|Pla2g3|Nod2|Nlrc3
GO:0045446	endothelial cell differentiation	2.4	Bmp4|Bmp6|Cldn1|Dmd|Pdpn|Hey1|Plcb1|Stc1|Tie1|Tnf|Ceacam1|Tjp3|Atoh8|Nrg1|Pde4d
GO:1901215	negative regulation of neuron death	2.4	Angpt1|Bcl2|Cited1|F2r|Gabrb3|Gdnf|Foxq1|Itpr1|Ngf|Ngfr|Nr4a3|Pou4f1|Ppara|Ppargc1a|Ptprz1|Ccl2|Shh|Six1|Six4|Tert|Tgfb3|Tnfrsf1b|Wfs1|Slc7a11|Faim2|Gpnmb|Pla2g3
GO:0045907	positive regulation of vasoconstriction	2.4	Cav1|F2r|Faah|Smad6|Ptger3|Mgll|Cysltr1|Pde5a|Smtnl2
GO:0009581	detection of external stimulus	2.4	Calca|Kcnq1|Ngfr|Pde6b|Rom1|Sema5a|Otop1|Bace1|Atp8a2|Reep6|Pkd1l2|Adgrv1|Strc|Trpv1|Ano3|Pkd1l3|Cacna2d4
GO:0046467	membrane lipid biosynthetic process	2.3	Alox12b|P2rx7|St8sia4|Aloxe3|B3galt2|B4galt5|B4galt6|Sptssb|Hacd4|Degs2|Sgms2|Elovl7|Elovl4|Acer1|St8sia5|Pnpla1
GO:0009798	axis specification	2.3	Bmp4|Cdx2|Cited1|Cobl|Hey1|Hhex|Smad6|Pcsk6|Shh|Six2|Stc1|Wnt3|Wnt7a
GO:2000401	regulation of lymphocyte migration	2.3	Aif1|Ccr2|Ccl2|Ccl20|Ccl7|Spn|Stk39|Cxcl13|2610528A11Rik|Adtrp
GO:0032835	glomerulus development	2.3	Angpt1|Ahr|Bcl2|Bmp4|Cfh|Col4a4|Osr1|Kirrel3|Pdgfd|Serpinb7
GO:0006081	cellular aldehyde metabolic process	2.3	Adh1|Aldh2|Aldh3a1|Bmp6|Cyp1b1|Kcnma1|Hoga1|Aldh3b3|Sdr16c5|Aldh3b2
GO:0098693	regulation of synaptic vesicle cycle	2.3	Bsn|Cdk5r1|Nrxn1|Rapgef4
GO:0002246	wound healing involved in inflammatory response	2.3	Ccr2|F2r|Il1a|Pparg
GO:1900426	positive regulation of defense response to bacterium	2.3	Klk7|Klk5|Nlrp10|Nod2
GO:0032490	detection of molecule of bacterial origin	2.3	Lbp|Tlr1|Trem2|Nod2
GO:0033089	positive regulation of T cell differentiation in thymus	2.3	Rasgrp1|Shh|Vnn1|Skint1
GO:0032650	regulation of interleukin-1 alpha production	2.3	Calca|P2rx7|Ccl20|Nlrp10
GO:0060430	lung saccule development	2.3	Gata6|Foxa1|Ltbp3|Stra6
GO:1905144	response to acetylcholine	2.3	Cdk5r1|Ly6c1|Ly6f|Plcb1|Ly6i|Lypd1|Atp2b4
GO:1905145	cellular response to acetylcholine	2.3	Cdk5r1|Ly6c1|Ly6f|Plcb1|Ly6i|Lypd1|Atp2b4
GO:0090183	regulation of kidney development	2.3	Bmp4|Ednra|Gdnf|Six1|Six2|Six4|Osr1
GO:0071559	response to transforming growth factor beta	2.3	Cav1|Cdkn1c|Cited1|Gdnf|Hpgd|Ltbp3|Smad6|Serpine1|Ppara|Pparg|Ppargc1a|Ccl2|Sox5|Tgfb2|Tgfb3|Nrep|Htra1|Pdgfd|Akr1c18|Ltbp4|Cald1|Amhr2|Npnt|Peg10|Il17rd
GO:0060047	heart contraction	2.3	Atp1b1|Cacna2d1|Calca|Cav1|Dmd|Dsc2|Fgf13|Ccn2|Kcnj2|Kcnq1|Sema3a|Slc8a1|Stc1|Tgfb2|Thrb|Uty|Sgcd|Apln|Kcne3|Ace2|Myh7|Trpv1|Pde4d|Pde5a|Atp2b4
GO:0032620	interleukin-17 production	2.3	Mr1|Nr1h4|Ccl1|Il36rn|Vsir|Il23a|Nckap1l|Nod2
GO:0045779	negative regulation of bone resorption	2.3	Calca|Inpp5d|P2rx7|Ceacam1|Ubash3b
GO:0002544	chronic inflammatory response	2.3	S100a9|Tnf|Tnfaip3|Vnn1|Pde5a
GO:1905209	positive regulation of cardiocyte differentiation	2.3	Bmp4|Efnb2|Gata6|Tgfb2|Nrg1
GO:0010002	cardioblast differentiation	2.3	Eomes|Gata6|Tbx2|Tgfb2|Nrg1
GO:0040037	negative regulation of fibroblast growth factor receptor signaling pathway	2.3	Ngfr|Creb3l1|Apln|Fuz|Shisa2
GO:0042448	progesterone metabolic process	2.3	Ppargc1a|Akr1c21|Akr1c18|Akr1c14|Dhrs9
GO:0048675	axon extension	2.3	Cdk5r1|Ccr5|Fn1|Ngf|Sema3a|Sema3b|Sema4f|Sema5a|Sema6c|Sema7a|Slit1|Wnt3|Mgll|Rtn4r|Sema3d|Nrg1|Fstl4
GO:0034341	response to interferon-gamma	2.3	Aqp4|Cited1|H2-Ab1|H2-Eb1|Mrc1|Pparg|Ccl1|Ccl11|Ccl2|Ccl20|Ccl7|Ccl8|Otop1|Vim|Irgm2|Ifitm1|Ifitm6
GO:0050905	neuromuscular process	2.3	Cfh|Dmd|Hoxa1|Itpr1|Ush1g|Kcnj2|Kcnma1|Kcnq1|Ascl1|Map1a|Nr4a3|Nrxn1|Pou4f1|Scn8a|Stra6|Bace1|Atp8a2|Slurp1|Myh7|Nrg1|Tmem150c|Hottip
GO:0019722	calcium-mediated signaling	2.3	Atp1b1|Cxcr2|Ccr3|Ccr2|Ccr5|Defb1|Dmd|Fhl2|Itpr1|Pdk2|Ccl20|Slc8a1|Tnf|Tenm2|Sgcd|Ceacam1|Homer2|Trem2|Nrg1|Samd14|Ppp1r9a|Atp2b4
GO:1902105	regulation of leukocyte differentiation	2.3	Bmp4|Calca|Car2|Ccr2|Id2|Il4ra|Inpp5d|Mafb|Pou4f1|Rasgrp1|Ccl20|Shh|Sox13|Tnf|Vnn1|Ceacam1|Pglyrp2|Il36b|Clec2g|Ubash3b|Vsir|Il23a|Trem2|Fstl3|Nckap1l|Cyp26b1|Zbtb16|Pla2g3|Pglyrp3|Pglyrp4|Cd101|Skint1
GO:0071216	cellular response to biotic stimulus	2.3	Abca1|Bmp6|Cd14|Cfh|Cxcl1|Il1a|Lbp|Ltf|Mrc1|Pdcd4|Serpine1|Nr1h4|Ccl2|Cxcl15|Cxcl2|Tlr1|Tnf|Tnfaip3|Tnfrsf1b|Vim|Il36a|Il36rn|Cxcl13|Ppbp|Pdcd1lg2|Il36b|Trim12a|Trem2|Spon2|Cd300lb|Pde4d|Nod2|Trim12c
GO:0003007	heart morphogenesis	2.3	Angpt1|Ahr|Bmp4|Eln|Eomes|Eya1|Fhl2|Gata6|Hand2|Has2|Hey1|Id2|Smad6|Pdcd4|Pou4f1|Dhrs3|Shh|Six1|Slc8a1|Tbx2|Tgfb2|Tgfb3|Uty|Asb2|Myh7|Nrg1|Adgrg6|Rarb|Flrt2
GO:0042493	response to drug	2.3	Aldh1a1|Aldh3a1|Apobec1|Bcl2|Cftr|Cyp2f2|Fbp1|Gabrb3|Gata6|Gpld1|Htr1b|Inhba|Kcnq1|Mmp7|Mmp9|Npas2|P2rx7|Abcb4|Serpine1|Ptpn5|Nr1h4|Tgfb2|Aoc1|Nckap1l|Shank2|Abcc4|Aim2
GO:0014013	regulation of gliogenesis	2.3	Aspa|Bmp4|Id2|Id4|Enpp2|Pparg|Ptn|Ptprz1|Shh|Tert|Tnf|Tnfrsf1b|Vim|Il33|Trem2|Nrg1
GO:0060143	positive regulation of syncytium formation by plasma membrane fusion	2.3	Cd53|Il4ra|Ccl8|Camk1|Trem2|Adgrb1
GO:0044344	cellular response to fibroblast growth factor stimulus	2.3	Fgf1|Fgfr1|Ccn2|Ngfr|Nrxn1|Creb3l1|Apln|Cxcl13|Fuz|Flrt3|Fam20c|Shisa2|Flrt2
GO:0044070	regulation of anion transport	2.3	Car2|Cftr|Ces1e|Fgfr1|Htr1b|Il1a|P2rx7|Slc34a1|Stc1|Stc2|Ace2|Ces1d|Ces1f|Pla2g3|Ces1b
GO:0035272	exocrine system development	2.3	Eda|Edar|Fgfr1|Sema3a|Shh|Tgm2|Tnf|Ntn4|Tfcp2l1
GO:0050670	regulation of lymphocyte proliferation	2.3	Ahr|Aif1|Slc7a1|Bcl2|Bmp4|Ccr2|H2-Ab1|Igfbp2|Ighm|Il1a|Inpp5d|Lgals7|Pla2g2d|Shh|Spn|Tnfrsf1b|Ceacam1|Pla2g2f|Pdcd1lg2|Vsir|Il23a|Gpnmb|Nckap1l|Cblb|Vtcn1|Pde5a
GO:1903036	positive regulation of response to wounding	2.3	Cldn1|F2r|Serpine1|Ptn|S100a9|Ccl2|Ccn4|F12|Duox1|Nrg1|Enpp4
GO:0033627	cell adhesion mediated by integrin	2.3	Cyp1b1|Dpp4|Itgb2|Ccn3|Serpine1|Tgfb2|Podxl|Cxcl13|Nckap1l|Npnt|Nexmif
GO:0045669	positive regulation of osteoblast differentiation	2.3	Bmp4|Bmp6|Dlx5|Hey1|Ifi204|Ltf|Nppc|Ddr2|Ccn4|Fam20c|Npnt
GO:0043524	negative regulation of neuron apoptotic process	2.3	Angpt1|Bcl2|Cited1|F2r|Gabrb3|Gdnf|Foxq1|Ngf|Ngfr|Nr4a3|Pou4f1|Ppargc1a|Ptprz1|Ccl2|Six1|Six4|Tert|Tgfb3|Wfs1|Faim2|Pla2g3
GO:0008347	glial cell migration	2.3	Cdk5r1|Ccr2|Fn1|Matn2|Ptprz1|Ccl2|Tgfb2|Vim|Trem2|Apcdd1
GO:0070059	intrinsic apoptotic signaling pathway in response to endoplasmic reticulum stress	2.3	Bcl2|Itpr1|Wfs1|Creb3l1|Ern2|Atp2a3|Rnf186|Rnf183|Ern1|Trib3
GO:0031348	negative regulation of defense response	2.3	Acp5|Gpx2|Ifi204|Krt1|Ccn3|Ppara|Pparg|Rora|Nr1h4|Spn|Otop1|Tnfaip3|Tnfrsf1b|Nt5e|Ceacam1|Sh2d1b1|Htra1|Tspan6|Spink5|Trem2|Enpp3|A2m|Cxcl17|Nod2|Nlrc3
GO:0071825	protein-lipid complex subunit organization	2.3	Abca1|Abcg1|Nr1h4|Soat1|Pla2g7|Ces1d|Soat2|Pla2g3
GO:0006509	membrane protein ectodomain proteolysis	2.3	Gpld1|Mmp7|P2rx7|Timp2|Tnf|Tnfrsf1b|Bace1|Rgma
GO:0055067	monovalent inorganic cation homeostasis	2.3	Atp1b1|Bcl2|Car2|Cftr|Il1a|Kcnma1|Kcnq1|Nppb|Pdk2|Slc8a1|Spp1|Upk3a|Ttpa|Slc4a4|Nr3c2|Slc9a4|Atp6v1b1|Atp6v0a4|Atp6v0d2
GO:1990138	neuron projection extension	2.3	Cdk5r1|Ccr5|Bcl11a|Fn1|Ngf|Sema3a|Sema3b|Sema4f|Sema5a|Sema6c|Sema7a|Slit1|Wnt3|Mgll|Rtn4r|Nrn1|Flrt3|Tmem108|Sema3d|Syt17|Nrg1|Fstl4
GO:0051968	positive regulation of synaptic transmission, glutamatergic	2.3	Ccr2|Glul|Ngfr|Nrxn1|Ccl2|Cacng8|Shank2
GO:1902107	positive regulation of leukocyte differentiation	2.3	Calca|Car2|Ccr2|Id2|Il4ra|Inpp5d|Pou4f1|Rasgrp1|Shh|Sox13|Tnf|Vnn1|Il36b|Vsir|Il23a|Trem2|Nckap1l|Zbtb16|Pla2g3|Cd101|Skint1
GO:1903708	positive regulation of hemopoiesis	2.3	Calca|Car2|Ccr2|Id2|Il4ra|Inpp5d|Pou4f1|Rasgrp1|Shh|Sox13|Tnf|Vnn1|Il36b|Vsir|Il23a|Trem2|Nckap1l|Zbtb16|Pla2g3|Cd101|Skint1
GO:0038061	NIK/NF-kappaB signaling	2.3	Cd14|Eda|Edar|Il18r1|Ccn3|Pdcd4|Tlr1|Tnf|Tspan6|Tcim|Trem2|Glrx|Nr3c2|Nod2|Nlrc3
GO:0071241	cellular response to inorganic substance	2.3	Adcy7|Alox15|Alox5ap|Fabp4|Bmp6|Capn3|Fbp1|Fn1|Gabrb3|Gpld1|Id2|Krt10|Mmp9|Mt4|Nrxn1|Pparg|Shh|Slc40a1|Slc25a23|Lce1d|Cpne4|Aoc1|Syt17|Adgrv1|Acer1
GO:0098659	inorganic cation import across plasma membrane	2.3	Atp1b1|Cnga3|Kcnj12|Kcnj15|Kcnj2|Kcnq1|Slc34a1|Slc5a1|Slc8a1|Slc39a8|Wnk4|Slc39a4|Slc9a4|Trpv1
GO:0099587	inorganic ion import across plasma membrane	2.3	Atp1b1|Cnga3|Kcnj12|Kcnj15|Kcnj2|Kcnq1|Slc34a1|Slc5a1|Slc8a1|Slc39a8|Wnk4|Slc39a4|Slc9a4|Trpv1
GO:0014068	positive regulation of phosphatidylinositol 3-kinase signaling	2.3	Angpt1|F2r|Fn1|Tgfb2|Ror1|Serpina12|Pdgfd|Prr5l|Trem2|Prr5|Nrg1
GO:0030098	lymphocyte differentiation	2.2	Ahr|Bcl2|Bmp4|Cdh17|Ccr2|Dpp4|Eomes|Bcl11a|Fzd7|H2-Ab1|Mr1|Hhex|Id2|Ighm|Il1a|Il18r1|Il4ra|Inpp5d|Itm2a|Mafb|Lgals1|Pla2g2d|Rasgrp1|Rora|Ccl20|Shh|Sox13|Spn|Tnfaip3|Vnn1|Pglyrp2|Il36b|Vsir|Il23a|Nckap1l|Cyp26b1|Zbtb16|Pglyrp3|Cracr2a|Pglyrp4|Skint1
GO:0051092	positive regulation of NF-kappaB transcription factor activity	2.2	Ar|Capn3|Cav1|Eda|Il1rap|Il18r1|Itgb2|Ltf|Tnf|Tnfrsf8|Ror1|Trim15|Trim12a|Trim34a|Card14|Nod2|Trim12c|Aim2
GO:0045687	positive regulation of glial cell differentiation	2.2	Aspa|Id2|Enpp2|Pparg|Ptn|Ptprz1|Shh|Tnfrsf1b|Il33
GO:0003002	regionalization	2.2	Ar|Bmp4|Cdx2|Cobl|Eomes|Nr2f1|Fgf1|Fgfr1|Gas1|Gdnf|Gli2|Hes2|Hey1|Hhex|Foxa1|Hoxa1|Hoxc5|Mafb|Smad6|Ascl1|Nbl1|Pcsk6|Sema3a|Shh|Six1|Six2|Wnt3|Wnt7a|Osr1|Sostdc1|Ifitm1|Fuz|Bhlhe41|Tshz1|Cyp26b1|Zbtb16
GO:0046890	regulation of lipid biosynthetic process	2.2	Abcg1|Bmp6|Ces1e|Fgf1|Gpld1|Il1a|Fabp5|Ppara|Ppargc1a|Nr1h4|Tnf|Ceacam1|Abcd2|Dgat2|Serpina12|Ces1d|Akr1c18|Adgrf5|Trib3|Ces1f|Pla2g3|Ces1b
GO:0060119	inner ear receptor cell development	2.2	Fgfr1|Gabrb3|Hey1|Ush1g|Kcnq1|Pls1|Adgrv1|Strc|Cecr2|Myo3a
GO:0050890	cognition	2.2	Asic1|Camk4|Cyp7b1|Fgf13|Gabrb3|Hoxa1|Slc6a4|Mgat3|Meis2|Map1a|Ngf|Ctnnd2|Nrxn1|Nrxn2|Plcb1|Ppp1r1b|Ptn|Ptprz1|Ccl11|Stra6|Bace1|Slc7a11|Tmod2|Rgs14|B4galt2|Trem2|Chst10|Shank2|Nrg1|Ndrg4|Pde4d|Pde5a|Klk8|Kalrn
GO:0060113	inner ear receptor cell differentiation	2.2	Bmp4|Fgfr1|Gabrb3|Hey1|Ush1g|Kcnma1|Kcnq1|Pls1|Adgrv1|Strc|Cecr2|Myo3a
GO:0003151	outflow tract morphogenesis	2.2	Bmp4|Eln|Eya1|Gata6|Hand2|Hey1|Smad6|Dhrs3|Six1|Tbx2|Tgfb2|Rarb
GO:0030004	cellular monovalent inorganic cation homeostasis	2.2	Atp1b1|Bcl2|Car2|Cftr|Il1a|Kcnma1|Slc8a1|Spp1|Ttpa|Slc4a4|Nr3c2|Slc9a4|Atp6v0a4|Atp6v0d2
GO:0002027	regulation of heart rate	2.2	Cacna2d1|Calca|Cav1|Dmd|Dsc2|Kcnj2|Kcnq1|Sema3a|Slc8a1|Apln|Kcne3|Myh7|Trpv1|Pde4d
GO:0014033	neural crest cell differentiation	2.2	Bmp4|Ednra|Fn1|Gdnf|Hand2|Sema3a|Sema3b|Sema4f|Sema5a|Sema6c|Sema7a|Shh|Sema3d
GO:0006672	ceramide metabolic process	2.2	Alox12b|P2rx7|St8sia4|Aloxe3|B3galt2|B4galt5|B4galt6|Sptssb|Degs2|Sgms2|Abca12|Acer1|Pnpla1
GO:0071774	response to fibroblast growth factor	2.2	Fgf1|Fgfr1|Ccn2|Ngfr|Nrxn1|Creb3l1|Apln|Cxcl13|Fuz|Flrt3|Fam20c|Shisa2|Flrt2
GO:0048745	smooth muscle tissue development	2.2	Ahr|Bmp4|Shh|Six1|Stra6|Osr1
GO:0060445	branching involved in salivary gland morphogenesis	2.2	Fgfr1|Sema3a|Shh|Tgm2|Tnf|Ntn4
GO:0150077	regulation of neuroinflammatory response	2.2	Pparg|Tnfrsf1b|Cd200r3|Trem2|Dagla|Cd200r2
GO:1901380	negative regulation of potassium ion transmembrane transport	2.2	Fxyd2|Cav1|Kcnq1|Ptger3|Stk39|Kcne3
GO:0010893	positive regulation of steroid biosynthetic process	2.2	Abcg1|Bmp6|Fgf1|Il1a|Ppargc1a|Tnf
GO:0010766	negative regulation of sodium ion transport	2.2	Fxyd2|Osr1|Stk39|Wnk4|Hecw2
GO:0030194	positive regulation of blood coagulation	2.2	F2r|Serpine1|S100a9|F12|Enpp4
GO:0072079	nephron tubule formation	2.2	Gdnf|Six1|Six4|Wnt9b|Osr1
GO:0060099	regulation of phagocytosis, engulfment	2.2	Alox15|Lbp|Pparg|Trem2|Nckap1l
GO:0072189	ureter development	2.2	Bmp4|Mecom|Shh|Six1|Osr1
GO:1900048	positive regulation of hemostasis	2.2	F2r|Serpine1|S100a9|F12|Enpp4
GO:0090087	regulation of peptide transport	2.2	Abcg1|Car2|Cftr|Glul|Gpld1|Gpr27|Ica1|Kcnq1|Ccn3|Nrxn1|Fam3d|Pparg|Ptger3|Nr1h4|S100a8|S100a9|Tnf|Apln|Abca12|Glrx|Ildr1|Ffar2|Gipr|Kalrn|Baiap3
GO:0001936	regulation of endothelial cell proliferation	2.2	Ang2|Bmp4|Bmp6|Cav1|Ccr3|Fgfr1|Ngfr|Prl2c2|Pparg|Scg2|Ccl2|Sema5a|Sparc|Tie1|Tnf|Dysf|Apln|Prl8a9|Atoh8
GO:1903115	regulation of actin filament-based movement	2.2	Cav1|Dsc2|Fgf13|Pdpn|Kcnj2|Ptger3|Stc1|Pde4d
GO:0008206	bile acid metabolic process	2.2	Cyp7b1|Ces1e|Nr1h4|Cyp27a1|Ces1d|Akr1d1|Ces1f|Ces1b
GO:0006040	amino sugar metabolic process	2.2	Aldh1a1|Mgat3|Aldh1a7|Gne|Chst2|Gnpda2|Chit1|Csgalnact1
GO:0050829	defense response to Gram-negative bacterium	2.2	Defb1|Defb2|Mr1|Ighm|Lbp|Ltf|Mmp7|Naip5|Serpine1|Tslp|Defb4|Il23a|Trem2|Adgrb1|Defb6|Nlrp10
GO:0032944	regulation of mononuclear cell proliferation	2.2	Ahr|Aif1|Slc7a1|Bcl2|Bmp4|Ccr2|H2-Ab1|Igfbp2|Ighm|Il1a|Inpp5d|Lgals7|Pla2g2d|Shh|Spn|Tnfrsf1b|Ceacam1|Pla2g2f|Pdcd1lg2|Vsir|Il23a|Gpnmb|Nckap1l|Cblb|Vtcn1|Pde5a
GO:0032610	interleukin-1 alpha production	2.2	Calca|P2rx7|Ccl20|Nlrp10
GO:0046462	monoacylglycerol metabolic process	2.2	Faah|Mgll|Dgat2|Abhd12b
GO:0070278	extracellular matrix constituent secretion	2.2	Ccn2|Tnfrsf1b|Creb3l1|Adtrp
GO:0031652	positive regulation of heat generation	2.2	Ccr5|Ptger3|Tnf|Apln
GO:0032754	positive regulation of interleukin-5 production	2.2	Il1rap|Tslp|Il33|Pde4d
GO:2000347	positive regulation of hepatocyte proliferation	2.2	Fgf1|Itpr1|Ptn|Tnfaip3
GO:0060601	lateral sprouting from an epithelium	2.2	Ar|Bmp4|Gli2|Shh
GO:0021683	cerebellar granular layer morphogenesis	2.2	Nrxn1|Wnt7a|Kndc1|Ophn1
GO:0090075	relaxation of muscle	2.2	Atp1b1|Kcnj2|Kcnma1|Nppc|Slc8a1|Pde4d|Pde5a
GO:0032692	negative regulation of interleukin-1 production	2.2	Acp5|Aqp4|Nr1h4|Tnfaip3|Ceacam1|Trem2|Nlrc3
GO:0033005	positive regulation of mast cell activation	2.2	Cftr|Il4ra|Nr4a3|Nppc|Tslp|Cd300lb|Pla2g3
GO:0035909	aorta morphogenesis	2.2	Efnb2|Eya1|Fkbp10|Hey1|Six1|Tbx2|Tgfb2
GO:0050728	negative regulation of inflammatory response	2.2	Acp5|Gpx2|Krt1|Ccn3|Ppara|Pparg|Rora|Nr1h4|Spn|Tnfaip3|Tnfrsf1b|Nt5e|Trem2|Enpp3|Cxcl17|Nod2|Nlrc3
GO:0048286	lung alveolus development	2.2	Bmp4|Gata6|Pdpn|Foxa1|Igfbp5|Ltbp3|Stra6|Tgfb3|Slc7a11|Abca12
GO:0009395	phospholipid catabolic process	2.2	Enpp2|Plcb1|Pla2g7|Gdpd3|Pla2g4d|Pla2g4f|Pla2g4e|Plb1|Abhd12b
GO:0010463	mesenchymal cell proliferation	2.2	Bmp4|Fgfr1|Gas1|Hand2|Ptn|Shh|Six1|Six2|Osr1
GO:0090303	positive regulation of wound healing	2.2	Cldn1|F2r|Serpine1|S100a9|Ccl2|Ccn4|F12|Duox1|Enpp4
GO:0032410	negative regulation of transporter activity	2.2	Fxyd2|Cav1|Kcnq1|Mmp9|Osr1|Dysf|Stk39|Rrad|Kcne3|Gpr35|Smim6|Hecw2
GO:1902106	negative regulation of leukocyte differentiation	2.2	Bmp4|Calca|Id2|Il4ra|Inpp5d|Mafb|Shh|Ceacam1|Pglyrp2|Clec2g|Ubash3b|Fstl3|Pglyrp3|Pglyrp4
GO:1901166	neural crest cell migration involved in autonomic nervous system development	2.2	Fn1|Gdnf|Sema3a
GO:1904847	regulation of cell chemotaxis to fibroblast growth factor	2.2	Fgf1|Fgfr1|Cxcl13
GO:0003278	apoptotic process involved in heart morphogenesis	2.2	Bmp4|Hand2|Tgfb2
GO:0042904	9-cis-retinoic acid biosynthetic process	2.2	Aldh1a1|Cyp1a1|Dhrs9
GO:0035768	endothelial cell chemotaxis to fibroblast growth factor	2.2	Fgf1|Fgfr1|Cxcl13
GO:0052651	monoacylglycerol catabolic process	2.2	Faah|Mgll|Abhd12b
GO:2001012	mesenchymal cell differentiation involved in renal system development	2.2	Bmp4|Six2|Osr1
GO:0003097	renal water transport	2.2	Aqp3|Aqp4|Aqp7
GO:0035442	dipeptide transmembrane transport	2.2	Car2|Slc7a11|Slc15a1
GO:0035766	cell chemotaxis to fibroblast growth factor	2.2	Fgf1|Fgfr1|Cxcl13
GO:0060676	ureteric bud formation	2.2	Gdnf|Six1|Six4
GO:0042938	dipeptide transport	2.2	Car2|Slc7a11|Slc15a1
GO:0072161	mesenchymal cell differentiation involved in kidney development	2.2	Bmp4|Six2|Osr1
GO:0042905	9-cis-retinoic acid metabolic process	2.2	Aldh1a1|Cyp1a1|Dhrs9
GO:0042297	vocal learning	2.2	Nrxn1|Nrxn2|Stra6
GO:0035754	B cell chemotaxis	2.2	Ch25h|Cyp7b1|Cxcl13
GO:0098596	imitative learning	2.2	Nrxn1|Nrxn2|Stra6
GO:0061196	fungiform papilla development	2.2	Shh|Six1|Six4
GO:0002760	positive regulation of antimicrobial humoral response	2.2	Klk7|Klk5|Nod2
GO:2000544	regulation of endothelial cell chemotaxis to fibroblast growth factor	2.2	Fgf1|Fgfr1|Cxcl13
GO:2000027	regulation of animal organ morphogenesis	2.2	Ar|Bmp4|Ednra|Fgf1|Fgfr1|Gdnf|Ngfr|Shh|Six1|Six2|Six4|Tnf|Wnt9b|Wnt7a|Ntn4|Apcdd1
GO:0021953	central nervous system neuron differentiation	2.2	Dlx5|Eomes|Fgfr1|Gli2|Hoxa1|Id4|Inhba|Ascl1|Nrxn1|Pou4f1|Ptger3|Rora|Sema3a|Shh|Sox5|Sall3|Wnt9b|Wnt3|Wnt7a|B4galt5|B4galt6|Faim2|Kndc1|Prdm8|Ophn1
GO:1901292	nucleoside phosphate catabolic process	2.2	Entpd5|Uox|Nt5e|Entpd8|Nudt16|Urah|Enpp5|Enpp3|Entpd3|Pde4d|Pde5a
GO:0071560	cellular response to transforming growth factor beta stimulus	2.2	Cav1|Cdkn1c|Cited1|Gdnf|Hpgd|Ltbp3|Smad6|Serpine1|Ppara|Pparg|Ppargc1a|Ccl2|Sox5|Tgfb2|Tgfb3|Nrep|Htra1|Pdgfd|Akr1c18|Ltbp4|Amhr2|Npnt|Peg10|Il17rd
GO:0009612	response to mechanical stimulus	2.2	Cav1|Dmd|Ednra|Etv1|Kcnq1|Nrxn1|Nrxn2|P2rx7|Ptn|Slc8a1|Stra6|Bace1|Atp8a2|Pkd1l2|Adgrv1|Strc|Ano3|Tmem150c|Pkd1l3|Kalrn
GO:0098739	import across plasma membrane	2.2	Atp1b1|Slc7a1|Cnga3|Kcnj12|Kcnj15|Kcnj2|Kcnq1|Slc34a1|Slc5a1|Slc8a1|Slc7a11|Slc2a5|Slc15a1|Slc39a8|Wnk4|Ace2|Slc39a4|Slc6a20a|Slc9a4|Trpv1
GO:0006694	steroid biosynthetic process	2.2	Abcg1|Bmp6|Cftr|Ch25h|Cyp1a1|Cyp7b1|Ces1e|Fgf1|Hsd17b2|Il1a|Ppargc1a|Tnf|Akr1c21|Cyp27a1|Ces1d|Akr1c18|Akr1d1|Ces1f|Ces1b
GO:0043266	regulation of potassium ion transport	2.2	Atp1b1|Fxyd2|Cav1|Cxcl1|Kcnj2|Kcnq1|Plcb4|Ptger3|Rgs7|Stk39|Kcne3|Wnk4|Trem2|Lrrc26
GO:0032760	positive regulation of tumor necrosis factor production	2.2	Cd14|Ccr2|Ccr5|Il1a|Lbp|Rasgrp1|Ccl2|Spn|Tlr1|Tnfrsf8|Il33|Il23a|Spon2|Nod2
GO:0006110	regulation of glycolytic process	2.2	Cbfa2t3|Entpd5|Fbp1|Gapdhs|P2rx7|Ppara|Ppargc1a|Slc4a4
GO:0035904	aorta development	2.1	Efnb2|Eya1|Fkbp10|Hey1|Smad6|Ngfr|Six1|Tbx2|Tgfb2|Fuz
GO:0099173	postsynapse organization	2.1	Cdk5r1|Epha7|Gap43|Gdnf|Il1rap|Ctnnd2|Nrxn1|Nrxn2|Ptn|Wnt7a|Slc7a11|Rapgef4|Tmem108|Trem2|Ophn1|Dnm3|Adgrb1|Zdhhc15|Shank2|Farp1|Ppp1r9a|Kalrn
GO:0010001	glial cell differentiation	2.1	Aspa|Bmp4|Dmd|Gap43|Id2|Id4|Ascl1|Enpp2|Pparg|Ptn|Ptprz1|S100a8|S100a9|Shh|Sox13|Sox5|Tnfrsf1b|Vim|B4galt5|B4galt6|Il33|Prdm8|Trem2|Nrg1|Adgrg6|Gpr157
GO:0001759	organ induction	2.1	Ar|Bmp4|Fgf1|Fgfr1|Gdnf|Six1
GO:0035929	steroid hormone secretion	2.1	Bmp6|Fzd4|Inhba|Kcnq1|C1qtnf1|Nrg1
GO:0051928	positive regulation of calcium ion transport	2.1	Adcyap1r1|Atp1b1|Bmp4|Cacna2d1|Capn3|Cav1|Ednra|F2r|Hap1|Itpr1|P2rx7|Serpine1|Ccl2|Stc1|Wfs1|Kcne3|Cracr2a
GO:0072210	metanephric nephron development	2.1	Bmp4|Cited1|Gdnf|Six2|Wnt9b|Osr1|Kif26b
GO:0002701	negative regulation of production of molecular mediator of immune response	2.1	Angpt1|Tgfb2|Tgfb3|Tnf|Spink5|Vsir|Il33
GO:0003015	heart process	2.1	Atp1b1|Cacna2d1|Calca|Cav1|Dmd|Dsc2|Fgf13|Ccn2|Kcnj2|Kcnq1|Sema3a|Slc8a1|Stc1|Tgfb2|Thrb|Uty|Sgcd|Apln|Kcne3|Ace2|Myh7|Trpv1|Pde4d|Pde5a|Atp2b4
GO:0007204	positive regulation of cytosolic calcium ion concentration	2.1	Adcyap1r1|Bcl2|Bmp4|Cacna2d1|Calca|Capn3|Cav1|Cxcr2|Ccr3|Ccr2|Ccr5|Dmd|Ednra|F2r|Cxcl1|Hap1|Itpr1|Ngf|P2rx7|Ptger3|Ccl1|Cxcl2|Slc8a1|Tgfb2|Cxcl13|C1qtnf1|Gpr35|Ubash3b|Trpv1|Cxcl17|Pde4d|Gpr157|Gipr
GO:0002922	positive regulation of humoral immune response	2.1	Tnf|Klk7|Klk5|Trem2|Nod2
GO:0051797	regulation of hair follicle development	2.1	Fst|Inhba|Ngfr|Tgfb2|Tnf
GO:0071398	cellular response to fatty acid	2.1	Plcb1|Nr1h4|Dgat2|Pid1|Ffar2
GO:0048486	parasympathetic nervous system development	2.1	Gdnf|Hoxa1|Ascl1|Sema3a|Six1
GO:0046851	negative regulation of bone remodeling	2.1	Calca|Inpp5d|P2rx7|Ceacam1|Ubash3b
GO:0046321	positive regulation of fatty acid oxidation	2.1	Nr4a3|Ppara|Pparg|Ppargc1a|Abcd2
GO:0071676	negative regulation of mononuclear cell migration	2.1	Nbl1|Ccn3|Plcb1|Ccl2|Adtrp
GO:0090594	inflammatory response to wounding	2.1	Cfh|Ccr2|F2r|Il1a|Pparg
GO:1905153	regulation of membrane invagination	2.1	Alox15|Lbp|Pparg|Trem2|Nckap1l
GO:1903707	negative regulation of hemopoiesis	2.1	Bmp4|Calca|Id2|Il4ra|Inpp5d|Mafb|Shh|Ceacam1|Pglyrp2|Clec2g|Ubash3b|Fstl3|Pglyrp3|Pglyrp4
GO:1901379	regulation of potassium ion transmembrane transport	2.1	Atp1b1|Fxyd2|Cav1|Kcnj2|Kcnq1|Ptger3|Rgs7|Stk39|Kcne3|Wnk4|Trem2|Lrrc26
GO:1901019	regulation of calcium ion transmembrane transporter activity	2.1	Atp1b1|Bmp4|Cacna2d1|Dmd|Hap1|Dysf|Rrad|Kcne3|Gpr35|Smim6|Pde4d|Cracr2a
GO:0030900	forebrain development	2.1	Bmp4|Cdk5r1|Dlx5|Eomes|Nr2f1|Mecom|Fgf13|Fgfr1|Gli2|Hap1|Hhex|Id2|Id4|Inhba|Ascl1|Nr4a3|Plcb1|Pou4f1|Ptger3|Sema3a|Sema5a|Sema7a|Shh|Slit1|Sall3|Wnt7a|Slc7a11|Rtn4r|Kirrel3|Prdm8|Tmem108|Ophn1|Fut10|Nrg1|Rarb|Tacc1|Dixdc1
GO:0002790	peptide secretion	2.1	Abca1|Abcg1|Cftr|Glul|Gpld1|Gpr27|Ica1|Kcnq1|Mmp7|Ccn3|Nrxn1|Fam3d|Pparg|Ptger3|Nr1h4|S100a8|S100a9|Tnf|Pclo|Apln|Rapgef4|Abca12|Glrx|Ildr1|Trpv1|Ffar2|Gipr|Kalrn|Baiap3
GO:0019233	sensory perception of pain	2.1	Calca|Ccr2|Ednra|F2r|Fgfr1|Il1a|Fabp5|Ngf|Ngfr|Ccn3|P2rx7|Ccl2|Aloxe3|Bace1|Mgll|Il33|Trpv1
GO:0001505	regulation of neurotransmitter levels	2.1	Asic1|Gdnf|Htr1b|Slc6a4|Ica1|Maoa|Ngf|Nrxn1|Nrxn2|P2rx7|Septin5|Wnt7a|Bace1|Pclo|Cadps|Moxd1|Nrn1|Slc44a4|Mctp1|Nr3c2|Slc17a6|Ppp1r9a|Dagla|Nat8l|Cadps2|Baiap3
GO:0033628	regulation of cell adhesion mediated by integrin	2.1	Cyp1b1|Dpp4|Serpine1|Tgfb2|Podxl|Cxcl13|Nckap1l|Nexmif
GO:1903706	regulation of hemopoiesis	2.1	Bmp4|Calca|Car2|Ccr2|Id2|Il4ra|Inhba|Inpp5d|Mafb|Lmo2|Meis2|Pou4f1|Ptn|Rasgrp1|Ccl20|Shh|Sox13|Tnf|Vnn1|Ceacam1|Pglyrp2|Tcim|Il36b|Clec2g|Ubash3b|Vsir|Il23a|Trem2|Fstl3|Nckap1l|Cyp26b1|Zbtb16|Pla2g3|Pglyrp3|Pglyrp4|Cd101|Skint1
GO:0071900	regulation of protein serine/threonine kinase activity	2.1	Bmp4|Cav1|Cdkn1c|Fgf1|Fgfr1|Fzd4|Hhex|Ltf|Nrxn1|P2rx7|Pkia|Pparg|Ptpn5|Rasgrp1|Slc8a1|Tnf|Tnfaip3|Ceacam1|Ern2|Rgs14|Camk1|Sfn|Tcim|Spdya|Pdgfd|Epgn|Ern1|Tnxb|Trib3|Pde5a|Nod2|Ccnjl|Atp2b4
GO:1900015	regulation of cytokine production involved in inflammatory response	2.1	Adcy7|Pdcd4|Ppara|Tnf|Abcd2|Trem2|Pla2g3|Nod2|Nlrc3
GO:0002709	regulation of T cell mediated immunity	2.1	Ahr|Ccr2|Dpp4|H2-M2|Mr1|Il18r1|P2rx7|Ccl20|Spn|Tnfrsf1b|Vsir|Il23a|Nckap1l|Nod2
GO:1903557	positive regulation of tumor necrosis factor superfamily cytokine production	2.1	Cd14|Ccr2|Ccr5|Il1a|Lbp|Rasgrp1|Ccl2|Spn|Tlr1|Tnfrsf8|Il33|Il23a|Spon2|Nod2
GO:0002456	T cell mediated immunity	2.1	Ahr|Rab27a|Cdh17|Ccr2|Dpp4|H2-M2|Mr1|Il18r1|P2rx7|Ccl20|Kdm5d|Spn|Tnfrsf1b|Vsir|Il23a|Nckap1l|Nod2
GO:0019217	regulation of fatty acid metabolic process	2.1	Cav1|Fabp5|Nr4a3|Pdk2|Ppara|Pparg|Ppargc1a|Ceacam1|Abcd2|Dgat2|Trib3|Pla2g3|Etfbkmt
GO:0042116	macrophage activation	2.1	Aif1|Il4ra|Lbp|Pparg|Rora|Tlr1|Tnf|Dysf|Il33|Trem2|Trpv1|Adgrf5|Pla2g3
GO:0051121	hepoxilin metabolic process	2.1	Alox12b|Alox15|Gstm6|Aloxe3
GO:0071371	cellular response to gonadotropin stimulus	2.1	Gata6|Inhba|Ppargc1a|Nsmf
GO:0090331	negative regulation of platelet aggregation	2.1	Ptger3|Ceacam1|C1qtnf1|Ubash3b
GO:0045906	negative regulation of vasoconstriction	2.1	Ahr|Apln|Dock4|Dusp5
GO:0051122	hepoxilin biosynthetic process	2.1	Alox12b|Alox15|Gstm6|Aloxe3
GO:2000650	negative regulation of sodium ion transmembrane transporter activity	2.1	Fxyd2|Osr1|Stk39|Hecw2
GO:0048672	positive regulation of collateral sprouting	2.1	Crabp2|Bcl11a|Ngf|Wnt3
GO:0007178	transmembrane receptor protein serine/threonine kinase signaling pathway	2.1	Bmp4|Bmp6|Cav1|Cdkn1c|Cited1|Dlx5|Fst|Gata6|Gdnf|Hpgd|Inhba|Dsg4|Ltbp3|Smad6|Nbl1|Ccn3|Pdcd4|Ppara|Pparg|Rbpms|Ccl2|Tgfb2|Tgfb3|Vim|Nrep|Htra1|Sostdc1|Atoh8|Vsir|Fstl3|Ltbp4|Amhr2|Npnt|Peg10|Il17rd|Rgma
GO:2000403	positive regulation of lymphocyte migration	2.1	Aif1|Ccr2|Ccl20|Ccl7|Spn|Stk39|Cxcl13
GO:0035850	epithelial cell differentiation involved in kidney development	2.1	Bmp4|Cited1|Gdnf|Mmp9|Six2|Wnt9b|Osr1
GO:0001706	endoderm formation	2.1	Eomes|Fn1|Gata6|Inhba|Sox7|Dusp5|Dusp4
GO:0071711	basement membrane organization	2.1	Cav1|Mmp11|Ntn4|Ntng1|Phldb2|Flrt2
GO:0003148	outflow tract septum morphogenesis	2.1	Bmp4|Gata6|Smad6|Tbx2|Tgfb2|Rarb
GO:1905207	regulation of cardiocyte differentiation	2.1	Bmp4|Efnb2|Fzd7|Gata6|Tgfb2|Nrg1
GO:0014912	negative regulation of smooth muscle cell migration	2.1	Aif1|Igfbp5|Serpine1|Pparg|Ppargc1a|Ndrg4
GO:0050769	positive regulation of neurogenesis	2.1	Aspa|Crabp2|Bcl11a|Fn1|Hap1|Id2|Ascl1|Map6|Ngf|Enpp2|Prl2c2|Pparg|Ptn|Ptprz1|Sema5a|Sema7a|Shh|Tgm2|Tnf|Tnfrsf1b|Vim|Wnt3|Rgs14|Il33|Rassf10|Nrg1|Dixdc1|Kalrn|Tnik
GO:0042551	neuron maturation	2	Bcl2|Cdkn1c|Bcl11a|Ngf|Nrxn1|B4galt5|B4galt6|Ntn4|Rnd1
GO:0001708	cell fate specification	2	Ar|Eomes|Eya1|Fgfr1|Fzd7|Gli2|Foxa1|Ascl1|Pou4f1|Shh|Six1|Six2|Tbx2
GO:0044242	cellular lipid catabolic process	2	Cyp1b1|Faah|Gpld1|Enpp2|Plcb1|Mgll|Abcd2|Pla2g7|Aadac|Gdpd3|Pla2g4d|Ces1d|Adtrp|Acer1|Cyp26b1|Ces1f|Dagla|Pla2g4f|Etfbkmt|Pla2g4e|Pnpla1|Plb1|Abhd12b
GO:0046040	IMP metabolic process	2	Adssl1|Uox|Gmpr|Urah|Ampd1
GO:0042481	regulation of odontogenesis	2	Bmp4|Ednra|Ngfr|Shh|Apcdd1
GO:0042219	cellular modified amino acid catabolic process	2	Ggt5|Hoga1|Sardh|Aldh1l2|Abhd12b
GO:0072111	cell proliferation involved in kidney development	2	Bmp4|Shh|Osr1|Pdgfd|Serpinb7
GO:0060602	branch elongation of an epithelium	2	Bmp4|Fgf1|Shh|Six1|Six4
GO:0002693	positive regulation of cellular extravasation	2	Ccr2|Il1a|Ptger3|Ccl2|Pdgfd
GO:0006941	striated muscle contraction	2	Atp1b1|Cacna2d1|Cav1|Dmd|Dsc2|Fgf13|Ccn2|Kcnj2|Kcnq1|Slc8a1|Stc1|Uty|Sgcd|Atp8a2|Kcne3|Ace2|Myh7|Pde4d|Pde5a
GO:0032660	regulation of interleukin-17 production	2	Nr1h4|Ccl1|Il36rn|Vsir|Il23a|Nckap1l|Nod2
GO:0043267	negative regulation of potassium ion transport	2	Fxyd2|Cav1|Kcnq1|Plcb4|Ptger3|Stk39|Kcne3
GO:0003407	neural retina development	2	Cfh|Cnga3|Hcn1|Ptn|Rom1|Tgfb2|Thrb|Atp8a2|Megf11|Rab11fip4|Tspan12
GO:0071347	cellular response to interleukin-1	2	Fn1|Il1a|Serpine1|Plcb1|Rora|Ccl1|Ccl11|Ccl2|Ccl20|Ccl7|Ccl8
GO:1900542	regulation of purine nucleotide metabolic process	2	Cbfa2t3|Entpd5|Fbp1|Gapdhs|P2rx7|Pdk2|Ppara|Ppargc1a|Slc4a4|Trem2|Pid1

## Sheet: FC_ENRAD-vsENRA--
GO	Description	-log10(P-value)	Hits
GO:0001503	ossification	4.6	Hand2|Ltf|Mmp13|Mmp9|Slc8a1|Spp1|Vegfc|Ccn4|Notum|Zbtb16
GO:0046164	alcohol catabolic process	4.1	Akr1b7|Mt3|Akr1d1|Inpp4b
GO:0044282	small molecule catabolic process	3.8	Akr1b7|Hal|Mt3|Nos2|Gnpda2|Gldc|Akr1d1|Inpp4b
GO:0032963	collagen metabolic process	3.6	Mmp10|Mmp13|Mmp9|Nr1h4|Tnxb
GO:0006706	steroid catabolic process	3.6	Mt3|Spp1|Akr1d1
GO:1901616	organic hydroxy compound catabolic process	3.5	Akr1b7|Mt3|Akr1d1|Inpp4b
GO:0007586	digestion	3.4	Mmp13|Ptger3|Tff1|Prss2|Akr1d1
GO:0045596	negative regulation of cell differentiation	3.3	Hand2|Mmp9|Mt3|Ptger3|Sema3b|Vegfc|Ccn4|Pglyrp2|Tunar|Inpp4b|Zbtb16
GO:0030574	collagen catabolic process	2.9	Mmp10|Mmp13|Mmp9
GO:0042742	defense response to bacterium	2.8	Defb2|Lcn2|Ltf|Nos2|Nr1h4|Pglyrp2|Lpo|Wfdc12
GO:0000041	transition metal ion transport	2.7	Lcn2|Ltf|Mt3|Steap4
GO:0009306	protein secretion	2.6	Mmp13|Nos2|Ptger3|Nr1h4|Vegfc|Olfm2|Sybu
GO:0035592	establishment of protein localization to extracellular region	2.6	Mmp13|Nos2|Ptger3|Nr1h4|Vegfc|Olfm2|Sybu
GO:0048771	tissue remodeling	2.6	Hand2|Mmp9|Nos2|Spp1|Inpp4b
GO:0071692	protein localization to extracellular region	2.6	Mmp13|Nos2|Ptger3|Nr1h4|Vegfc|Olfm2|Sybu
GO:0050708	regulation of protein secretion	2.6	Mmp13|Nos2|Ptger3|Nr1h4|Vegfc|Sybu
GO:0006826	iron ion transport	2.6	Lcn2|Ltf|Steap4
GO:0046395	carboxylic acid catabolic process	2.5	Hal|Nos2|Gnpda2|Gldc|Akr1d1
GO:0016054	organic acid catabolic process	2.5	Hal|Nos2|Gnpda2|Gldc|Akr1d1
GO:0001649	osteoblast differentiation	2.4	Hand2|Ltf|Spp1|Vegfc|Ccn4
GO:0034614	cellular response to reactive oxygen species	2.4	Lcn2|Mmp9|Mt3|Slc8a1
GO:0055076	transition metal ion homeostasis	2.4	Lcn2|Ltf|Mt3|Steap4
GO:1903530	regulation of secretion by cell	2.4	Mmp13|Nos2|Ptger3|Nr1h4|Spp1|Vegfc|Nrn1|Mctp1|Sybu
GO:0001667	ameboidal-type cell migration	2.3	Hand2|Lcn2|Mmp9|Ptprr|Sema3b|Slc8a1|Vegfc
GO:0030335	positive regulation of cell migration	2.3	Rhoc|Lcn2|Mmp9|Ptger3|Sema3b|Slc8a1|Vegfc|Ccn4
GO:0060348	bone development	2.3	Ltf|Mmp13|Ccn4|Notum|Zbtb16
GO:0055065	metal ion homeostasis	2.3	Lcn2|Ltf|Mt3|Ptger3|Slc8a1|Spp1|Steap4|Inpp4b|Cxcl3
GO:0045667	regulation of osteoblast differentiation	2.2	Hand2|Ltf|Vegfc|Ccn4
GO:2000147	positive regulation of cell motility	2.2	Rhoc|Lcn2|Mmp9|Ptger3|Sema3b|Slc8a1|Vegfc|Ccn4
GO:0050714	positive regulation of protein secretion	2.2	Mmp13|Nr1h4|Vegfc|Sybu
GO:0034103	regulation of tissue remodeling	2.1	Hand2|Spp1|Inpp4b
GO:0042493	response to drug	2.1	Lcn2|Mmp9|Nos2|Ptpn5|Nr1h4
GO:0040017	positive regulation of locomotion	2.1	Rhoc|Lcn2|Mmp9|Ptger3|Sema3b|Slc8a1|Vegfc|Ccn4
GO:0051272	positive regulation of cellular component movement	2.1	Rhoc|Lcn2|Mmp9|Ptger3|Sema3b|Slc8a1|Vegfc|Ccn4
GO:0050900	leukocyte migration	2.1	Add2|Mmp9|Ptger3|Spp1|Vegfc|Cxcl3
GO:1904062	regulation of cation transmembrane transport	2.1	Fxyd2|Hcn1|Lcn2|Mmp9|Ptger3|Slc8a1
GO:0034599	cellular response to oxidative stress	2.1	Lcn2|Mgat3|Mmp9|Mt3|Slc8a1
GO:0006875	cellular metal ion homeostasis	2.1	Lcn2|Mt3|Ptger3|Slc8a1|Spp1|Steap4|Inpp4b|Cxcl3
GO:0034765	regulation of ion transmembrane transport	2.1	Fxyd2|Hcn1|Lcn2|Mmp9|Ptger3|Slc8a1|Kcns3
GO:0009063	cellular amino acid catabolic process	2.1	Hal|Nos2|Gldc
GO:0051046	regulation of secretion	2.1	Mmp13|Nos2|Ptger3|Nr1h4|Spp1|Vegfc|Nrn1|Mctp1|Sybu
GO:0031214	biomineral tissue development	2.1	Mmp13|Slc8a1|Spp1|Notum
GO:0051260	protein homooligomerization	2	Aqp4|Hcn1|Steap4|Kcns3
GO:0055072	iron ion homeostasis	2	Lcn2|Ltf|Steap4
GO:2000117	negative regulation of cysteine-type endopeptidase activity	2	Ltf|Mmp9|Mt3

## Sheet: FC_ENRADAvsENRA--
GO	Description	-log10(P-value)	Hits
GO:0043588	skin development	20	Alox12|Alox12b|Bcl2|Casp14|Cldn4|Col5a1|Col5a2|Eda|Edar|Lgr5|Flg|Fst|Gata6|Gli2|Foxq1|Igfbp5|Inhba|Itga6|Krt10|Krt16|Krt17|Krt36|Krt1|Krt84|Krt6b|Lor|Ngfr|Ovol1|Pou3f1|Shh|Sprr1b|Sprr2b|Sprr2d|Sprr2e|Sprr2f|Sprr2h|Sprr2i|Sprr2k|Sprr3|Stfa1|Stfa2|Stfa3|Tgm3|Tnf|Wnt7a|Aloxe3|Tnfrsf19|Txnip|Scel|Sostdc1|Dnase1l2|Asprv1|Hrnr|Abca12|Csta2|Acer1|Csta1|Lrp4|Fras1|Cyp26b1|Cdsn|Csta3|Pnpla1|Apcdd1|Cstdc5|…
GO:0030855	epithelial cell differentiation	18	Acvrl1|Nr2f2|Prdm1|Casp14|Cdkn1c|Ces1g|Cited1|Dmbt1|Dlx5|Dmd|Ehf|Elf5|Fzd1|Gata6|Gdnf|Gja1|Gli2|Hhex|Foxa1|Id2|Kcnq1|Krt10|Krt14|Krt16|Krt17|Krt36|Krt84|Krt4|Krt6b|Lor|Maf|Ascl1|Mef2c|Mmp9|Mycn|Notch4|Ovol1|Pdgfb|Pecam1|Serpine1|Plcb1|Pou3f1|Pparg|Pthlh|Rfx3|Ptk6|Six1|Sprr1b|Sprr2b|Sprr2d|Sprr2e|Sprr2f|Sprr2h|Sprr2i|Sprr2k|Sprr3|Stfa1|Stfa2|Stfa3|Tgm3|Tie1|Tnf|Upk1b|Upk2|Vim|Wnt9b|Agr2|Ceacam1|Tj…
GO:0008544	epidermis development	16	Bcl2|Casp14|Eda|Edar|Lgr5|Flg|Fst|Gata6|Gli2|Foxq1|Igfbp5|Inhba|Kcnq1|Krt10|Krt16|Krt17|Krt36|Krt84|Krt6b|Lor|Ngfr|Mycn|Ovol1|Pou3f1|Ppara|Shh|Sprr1b|Sprr2b|Sprr2d|Sprr2e|Sprr2f|Sprr2h|Sprr2i|Sprr2k|Sprr3|Stfa1|Stfa2|Stfa3|Tgm3|Tnf|Aloxe3|Tnfrsf19|Sult2b1|Txnip|Krtdap|Scel|Sostdc1|Dnase1l2|Hrnr|Cst6|Abca12|Csta2|Pls1|Csta1|Lrp4|Cyp26b1|Klk14|Cdsn|Csta3|Pnpla1|Apcdd1|Myo3a|Cstdc5|Cstdc6
GO:0042330	taxis	16	Angpt1|Aif1|Alcam|Alox5|C3ar1|Cdk5r1|Chl1|Cxcr2|Ccr3|Ccr2|Dapk2|Dlx5|Dpp4|Edn1|Ednra|Efnb2|Egr3|Epha7|Fes|Fgf1|Fn1|Gap43|Gas1|Gdnf|Gli2|Cxcl1|Hoxa1|Id2|Igfals|Isl1|Lama3|Lamc2|Lbp|Lsp1|Ncam1|Ngfr|Pde4b|Pdgfb|Padi2|Pgf|Serpine1|Ptn|S100a8|S100a9|Scg2|Ccl1|Ccl11|Ccl2|Ccl20|Ccl7|Ccl8|Ccl9|Cxcl15|Sema3a|Sema3e|Sema6c|Sema7a|Shh|Slit1|Slit2|Vcam1|Vegfc|Wnt3|Wnt3a|Tenm2|Sema4g|Dysf|Pla2g7|Stk39|Cxcl13|…
GO:0006935	chemotaxis	15	Angpt1|Aif1|Alcam|Alox5|C3ar1|Cdk5r1|Chl1|Cxcr2|Ccr3|Ccr2|Dapk2|Dlx5|Dpp4|Edn1|Ednra|Efnb2|Egr3|Epha7|Fes|Fgf1|Fn1|Gap43|Gas1|Gdnf|Gli2|Cxcl1|Hoxa1|Igfals|Isl1|Lama3|Lamc2|Lbp|Lsp1|Ncam1|Ngfr|Pde4b|Pdgfb|Padi2|Pgf|Serpine1|Ptn|S100a8|S100a9|Scg2|Ccl1|Ccl11|Ccl2|Ccl20|Ccl7|Ccl8|Ccl9|Cxcl15|Sema3a|Sema3e|Sema6c|Sema7a|Shh|Slit1|Slit2|Vcam1|Vegfc|Wnt3|Wnt3a|Tenm2|Sema4g|Dysf|Pla2g7|Stk39|Cxcl13|Defb…
GO:0048514	blood vessel morphogenesis	15	Acvrl1|Adamts1|Angpt1|Alox5|Ang2|Nr2f2|Rhob|Prdm1|C3ar1|Cd34|Cfh|Cited1|Cxcr2|Ccr3|Ccr2|Col4a1|Col4a2|Col4a3|Cyp1b1|Dcn|Edn1|Ednra|Efnb2|Egr3|Epas1|Fgf1|Ccn2|Fkbp10|Fn1|Gata6|Gja1|Glul|Gpld1|Hand2|Has2|Hhex|Hmga2|Hoxa1|Hpgd|Isl1|Itga5|Itga7|Mmp9|Ngfr|Notch4|Nrxn1|Pdgfb|Pecam1|Pgf|Serpine1|Plau|Prl2c2|Pparg|Ptn|Ptprb|Rora|Scg2|Ccl11|Ccl2|Sema3e|Shh|Six1|Slit2|Sparc|Stra6|Tbx2|Thbs2|Tie1|Tnf|Vegfc|…
GO:0045229	external encapsulating structure organization	14	Adamts1|Col4a1|Col4a2|Col4a3|Col4a4|Col4a5|Col5a1|Col5a2|Cyp1b1|Dpp4|Fbln1|Fbln2|Ccn2|Fkbp10|Fn1|Has2|Mmp12|Mmp10|Mmp11|Mmp13|Mmp15|Mmp3|Mmp7|Mmp9|Ddr2|Pmp22|Tgm3|Tie1|Tnf|Wnt3a|Mmp20|Ero1a|Col5a3|Ntn4|Efemp2|Smoc2|Slc39a8|Col6a4|Klk5|Hrnr|Pxdn|Tnxb|Mmp1a|Mmp1b|Ltbp4|Adtrp|Thsd4|Phldb2|Col28a1|Adamtsl4|Adamts17|Col23a1|Sulf1|Adamts4|Optc|Adamtsl3|Flrt2|Wdr72
GO:0030216	keratinocyte differentiation	14	Casp14|Krt10|Krt16|Krt17|Krt36|Krt84|Krt6b|Lor|Pou3f1|Sprr1b|Sprr2b|Sprr2d|Sprr2e|Sprr2f|Sprr2h|Sprr2i|Sprr2k|Sprr3|Stfa1|Stfa2|Stfa3|Tgm3|Txnip|Scel|Dnase1l2|Hrnr|Abca12|Csta2|Csta1|Cyp26b1|Cdsn|Csta3|Pnpla1|Cstdc5|Cstdc6
GO:0001568	blood vessel development	13	Acvrl1|Adamts1|Angpt1|Alox5|Ang2|Nr2f2|Rhob|Prdm1|C3ar1|Cd34|Cfh|Cited1|Cxcr2|Ccr3|Ccr2|Col4a1|Col4a2|Col4a3|Col5a1|Cyp1b1|Dcn|Edn1|Ednra|Efnb2|Egr3|Epas1|Fgf1|Ccn2|Fkbp10|Fn1|Fosl1|Gata6|Gja1|Glul|Gpld1|Hand2|Has2|Hhex|Hmga2|Hoxa1|Hpgd|Isl1|Itga5|Itga7|Mef2c|Mmp9|Ngfr|Notch4|Nrxn1|Pdgfb|Pecam1|Pgf|Serpine1|Plau|Prl2c2|Pparg|Ptn|Ptprb|Rora|Scg2|Ccl11|Ccl2|Sema3e|Shh|Six1|Slit2|Sparc|Stra6|Tbx2|Th…
GO:0001944	vasculature development	13	Acvrl1|Adamts1|Angpt1|Alox5|Ang2|Nr2f2|Rhob|Prdm1|C3ar1|Cd34|Cfh|Cited1|Cxcr2|Ccr3|Ccr2|Col4a1|Col4a2|Col4a3|Col5a1|Cyp1b1|Dcn|Edn1|Ednra|Efnb2|Egr3|Epas1|Fgf1|Ccn2|Fkbp10|Fn1|Fosl1|Gata6|Gja1|Glul|Gpld1|Hand2|Has2|Hhex|Hmga2|Hoxa1|Hpgd|Isl1|Itga5|Itga7|Mef2c|Mmp9|Ngfr|Notch4|Nrxn1|Pdcd4|Pdgfb|Pecam1|Pgf|Serpine1|Plau|Prl2c2|Pparg|Ptn|Ptprb|Rora|Scg2|Ccl11|Ccl2|Sema3e|Shh|Six1|Slit2|Sparc|Stra6|T…
GO:0031424	keratinization	13	Casp14|Krt16|Krt17|Krt6b|Lor|Sprr1b|Sprr2b|Sprr2d|Sprr2e|Sprr2f|Sprr2h|Sprr2i|Sprr2k|Sprr3|Tgm3|Hrnr|Abca12|Cyp26b1|Cdsn
GO:0030198	extracellular matrix organization	13	Adamts1|Col4a1|Col4a2|Col4a3|Col4a4|Col4a5|Col5a1|Col5a2|Cyp1b1|Dpp4|Fbln1|Fbln2|Ccn2|Fkbp10|Fn1|Has2|Mmp12|Mmp10|Mmp11|Mmp13|Mmp15|Mmp3|Mmp7|Mmp9|Ddr2|Pmp22|Tie1|Tnf|Wnt3a|Mmp20|Ero1a|Col5a3|Ntn4|Efemp2|Smoc2|Slc39a8|Col6a4|Klk5|Pxdn|Tnxb|Mmp1a|Mmp1b|Ltbp4|Adtrp|Thsd4|Phldb2|Col28a1|Adamtsl4|Adamts17|Col23a1|Sulf1|Adamts4|Optc|Adamtsl3|Flrt2|Wdr72
GO:0043062	extracellular structure organization	13	Adamts1|Col4a1|Col4a2|Col4a3|Col4a4|Col4a5|Col5a1|Col5a2|Cyp1b1|Dpp4|Fbln1|Fbln2|Ccn2|Fkbp10|Fn1|Has2|Mmp12|Mmp10|Mmp11|Mmp13|Mmp15|Mmp3|Mmp7|Mmp9|Ddr2|Pmp22|Tie1|Tnf|Wnt3a|Mmp20|Ero1a|Col5a3|Ntn4|Efemp2|Smoc2|Slc39a8|Col6a4|Klk5|Pxdn|Tnxb|Mmp1a|Mmp1b|Ltbp4|Adtrp|Thsd4|Phldb2|Col28a1|Adamtsl4|Adamts17|Col23a1|Sulf1|Adamts4|Optc|Adamtsl3|Flrt2|Wdr72
GO:0001525	angiogenesis	12	Acvrl1|Adamts1|Angpt1|Alox5|Ang2|Rhob|C3ar1|Cd34|Cfh|Cxcr2|Ccr3|Ccr2|Col4a1|Col4a2|Col4a3|Cyp1b1|Dcn|Edn1|Ednra|Efnb2|Egr3|Epas1|Fgf1|Ccn2|Fn1|Gata6|Glul|Gpld1|Hand2|Hhex|Hmga2|Isl1|Itga5|Mmp9|Ngfr|Notch4|Nrxn1|Pecam1|Pgf|Serpine1|Plau|Prl2c2|Pparg|Ptn|Ptprb|Rora|Scg2|Ccl11|Ccl2|Sema3e|Shh|Slit2|Sparc|Thbs2|Tie1|Tnf|Vegfc|Wnt7a|Ceacam1|Dysf|Apln|Ramp1|Smoc2|Ddah1|Epgn|Adgra2|Rhoj|Adgrb1|Adtrp|Cal…
GO:0030595	leukocyte chemotaxis	12	Aif1|Alox5|C3ar1|Cxcr2|Ccr3|Ccr2|Dapk2|Dpp4|Edn1|Ednra|Cxcl1|Lbp|Pde4b|Pdgfb|Padi2|Pgf|Serpine1|Ptn|S100a8|S100a9|Scg2|Ccl1|Ccl11|Ccl2|Ccl20|Ccl7|Ccl8|Ccl9|Cxcl15|Slit2|Vegfc|Dysf|Pla2g7|Stk39|Cxcl13|Cxcl14|Ppbp|Gpr35|2610528A11Rik|Il23a|Slamf9|Nckap1l|Itga1|Nod2|Cxcl3
GO:0009913	epidermal cell differentiation	12	Casp14|Gata6|Gli2|Kcnq1|Krt10|Krt16|Krt17|Krt36|Krt84|Krt6b|Lor|Mycn|Ovol1|Pou3f1|Sprr1b|Sprr2b|Sprr2d|Sprr2e|Sprr2f|Sprr2h|Sprr2i|Sprr2k|Sprr3|Stfa1|Stfa2|Stfa3|Tgm3|Sult2b1|Txnip|Scel|Dnase1l2|Hrnr|Abca12|Csta2|Pls1|Csta1|Cyp26b1|Cdsn|Csta3|Pnpla1|Myo3a|Cstdc5|Cstdc6
GO:0030593	neutrophil chemotaxis	11	C3ar1|Cxcr2|Dapk2|Dpp4|Edn1|Ednra|Cxcl1|Lbp|Pde4b|S100a8|S100a9|Ccl1|Ccl11|Ccl2|Ccl20|Ccl7|Ccl8|Ccl9|Cxcl15|Slit2|Dysf|Cxcl13|Ppbp|Il23a|Nckap1l|Itga1|Nod2|Cxcl3
GO:0050920	regulation of chemotaxis	11	Aif1|C3ar1|Cxcr2|Ccr2|Dapk2|Dpp4|Edn1|Ednra|Efnb2|Fgf1|Fn1|Lbp|Pdgfb|Padi2|Pgf|Serpine1|Ptn|Scg2|Ccl1|Ccl2|Ccl7|Sema3a|Sema3e|Sema6c|Sema7a|Shh|Slit1|Slit2|Vegfc|Wnt3|Wnt3a|Sema4g|Dysf|Pla2g7|Stk39|Cxcl13|Cxcl14|Smoc2|Tubb2b|Adgra2|Il23a|Nckap1l|Sema3d|Nod2
GO:0060326	cell chemotaxis	11	Aif1|Alox5|C3ar1|Cxcr2|Ccr3|Ccr2|Dapk2|Dpp4|Edn1|Ednra|Egr3|Fgf1|Cxcl1|Lbp|Pde4b|Pdgfb|Padi2|Pgf|Serpine1|Ptn|S100a8|S100a9|Scg2|Ccl1|Ccl11|Ccl2|Ccl20|Ccl7|Ccl8|Ccl9|Cxcl15|Shh|Slit2|Vcam1|Vegfc|Dysf|Pla2g7|Stk39|Cxcl13|Defb4|Cxcl14|Ppbp|Smoc2|Gpr35|2610528A11Rik|Il23a|Slamf9|Nckap1l|Itga1|Defb6|Defb14|Nod2|Cxcl3
GO:0050900	leukocyte migration	11	Aif1|Alox5|C3ar1|Cd34|Cxcr2|Ccr3|Ccr2|Dapk2|Dpp4|Edn1|Ednra|Fut4|Fut9|Cxcl1|Itga6|Lbp|Mmp9|Pde4b|Pdgfb|Padi2|Pecam1|Pgf|Serpine1|Plcb1|Ptn|S100a8|S100a9|Scg2|Ccl1|Ccl11|Ccl2|Ccl20|Ccl7|Ccl8|Ccl9|Cxcl15|Slit2|Tnf|Vcam1|Vegfc|Dysf|Pla2g7|Stk39|Cxcl13|Cxcl14|Ppbp|Gpr35|Asb2|Jam2|2610528A11Rik|Il33|Il23a|Slamf9|Nckap1l|Adtrp|Itga1|Tnfrsf14|Nod2|Cxcl3
GO:0045765	regulation of angiogenesis	11	Acvrl1|Adamts1|Alox5|Rhob|C3ar1|Cd34|Cxcr2|Ccr3|Ccr2|Col4a2|Col4a3|Cyp1b1|Dcn|Fgf1|Gata6|Glul|Hhex|Hmga2|Isl1|Itga5|Mmp9|Ngfr|Notch4|Pgf|Serpine1|Prl2c2|Pparg|Ptn|Ccl11|Ccl2|Sema3e|Shh|Sparc|Thbs2|Tie1|Tnf|Vegfc|Ceacam1|Smoc2|Ddah1|Adgra2|Rhoj|Adgrb1|Tlr3|Adm2|Rapgef3|Sulf1|Optc|Tspan12|Itgb8|Atp2b4
GO:0006954	inflammatory response	11	Acp5|Adcy7|Adcy8|Alox15|Alox5|Alox5ap|Fabp4|Slc7a2|Atrn|Bdkrb2|C3ar1|Cd14|Cfh|Cxcr2|Ccr3|Ccr2|Dnase1l3|Ednra|Mecom|F2r|Fn1|Gja1|Cxcl1|Hp|Ier3|Il18rap|Il1rap|Il4ra|Isl1|Krt16|Krt1|Lbp|Ltb4r1|Naip1|Naip5|Naip6|P2rx7|Pdcd4|Pla2g2d|Serpine1|Pmp22|Ppara|Pparg|Ptn|Rasgrp1|Rora|Nr1h4|S100a8|S100a9|Scnn1b|Ccl1|Ccl11|Ccl2|Ccl20|Ccl7|Ccl8|Ccl9|Cxcl15|Sema7a|Slit2|Tnf|Tnfrsf11a|Tnfrsf4|Ccn4|Ggt5|Mgll|Nt5e|P…
GO:1901342	regulation of vasculature development	10	Acvrl1|Adamts1|Alox5|Rhob|C3ar1|Cd34|Cxcr2|Ccr3|Ccr2|Col4a2|Col4a3|Cyp1b1|Dcn|Fgf1|Gata6|Glul|Hhex|Hmga2|Isl1|Itga5|Mmp9|Ngfr|Notch4|Pgf|Serpine1|Prl2c2|Pparg|Ptn|Ccl11|Ccl2|Sema3e|Shh|Sparc|Thbs2|Tie1|Tnf|Vegfc|Ceacam1|Smoc2|Ddah1|Adgra2|Rhoj|Adgrb1|Tlr3|Adm2|Rapgef3|Sulf1|Optc|Tspan12|Itgb8|Atp2b4
GO:0040017	positive regulation of locomotion	10	Acp5|Adamts1|Angpt1|Aif1|Alox12|Rhob|Bcl2|C3ar1|Cldn4|Cxcr2|Ccr2|Cyp1b1|Dapk2|Edn1|Ednra|F2r|Fbln1|Fgf1|Fn1|Gpld1|Has2|Igfbp5|Itga5|Itga6|Lamc2|Lbp|Lcn2|Mmp3|Mmp7|Mmp9|Nedd9|Ddr2|Pdgfb|Pecam1|Pgf|Serpine1|Plau|Prl2c2|Ptn|Ptprz1|Scg2|Ccl1|Ccl2|Ccl20|Ccl7|Sema3a|Sema3e|Sema6c|Sema7a|Shh|Slit2|Sparc|Vegfc|Ccn4|Wnt7a|Sema4g|Dysf|Pla2g7|Nox4|Stk39|Cldn7|Pdgfc|Cxcl13|Cxcl14|Smoc2|Jam2|Atoh8|Vsir|Adgra2…
GO:0051272	positive regulation of cellular component movement	10	Acp5|Adamts1|Angpt1|Aif1|Alox12|Rhob|Bcl2|C3ar1|Cldn4|Cxcr2|Ccr2|Cyp1b1|Dapk2|Edn1|Ednra|F2r|Fbln1|Fgf1|Fn1|Gpld1|Has2|Igfbp5|Itga5|Itga6|Lamc2|Lbp|Lcn2|Mmp3|Mmp7|Mmp9|Nedd9|Ddr2|Pdgfb|Pecam1|Pgf|Serpine1|Plau|Prl2c2|Ptn|Ptprz1|Ccl1|Ccl2|Ccl20|Ccl7|Sema3a|Sema3e|Sema6c|Sema7a|Shh|Sparc|Vegfc|Ccn4|Wnt7a|Sema4g|Dysf|Pla2g7|Nox4|Stk39|Cldn7|Pdgfc|Cxcl13|Cxcl14|Smoc2|Jam2|Atoh8|Tubb2b|Vsir|Adgra2|Rho…
GO:0030335	positive regulation of cell migration	10	Acp5|Adamts1|Angpt1|Aif1|Alox12|Rhob|Bcl2|C3ar1|Cldn4|Cxcr2|Ccr2|Cyp1b1|Dapk2|Edn1|Ednra|F2r|Fbln1|Fgf1|Fn1|Gpld1|Has2|Igfbp5|Itga5|Itga6|Lamc2|Lbp|Lcn2|Mmp3|Mmp7|Mmp9|Nedd9|Ddr2|Pdgfb|Pecam1|Pgf|Serpine1|Plau|Prl2c2|Ptn|Ptprz1|Ccl1|Ccl2|Ccl20|Ccl7|Sema3a|Sema3e|Sema6c|Sema7a|Shh|Sparc|Vegfc|Ccn4|Wnt7a|Sema4g|Dysf|Pla2g7|Nox4|Stk39|Pdgfc|Cxcl13|Cxcl14|Smoc2|Jam2|Atoh8|Vsir|Adgra2|Rhoj|Il23a|Gpnmb…
GO:0071621	granulocyte chemotaxis	10	C3ar1|Cxcr2|Ccr3|Dapk2|Dpp4|Edn1|Ednra|Cxcl1|Lbp|Pde4b|S100a8|S100a9|Scg2|Ccl1|Ccl11|Ccl2|Ccl20|Ccl7|Ccl8|Ccl9|Cxcl15|Slit2|Dysf|Cxcl13|Ppbp|Il23a|Nckap1l|Itga1|Nod2|Cxcl3
GO:2000147	positive regulation of cell motility	10	Acp5|Adamts1|Angpt1|Aif1|Alox12|Rhob|Bcl2|C3ar1|Cldn4|Cxcr2|Ccr2|Cyp1b1|Dapk2|Edn1|Ednra|F2r|Fbln1|Fgf1|Fn1|Gpld1|Has2|Igfbp5|Itga5|Itga6|Lamc2|Lbp|Lcn2|Mmp3|Mmp7|Mmp9|Nedd9|Ddr2|Pdgfb|Pecam1|Pgf|Serpine1|Plau|Prl2c2|Ptn|Ptprz1|Ccl1|Ccl2|Ccl20|Ccl7|Sema3a|Sema3e|Sema6c|Sema7a|Shh|Sparc|Vegfc|Ccn4|Wnt7a|Sema4g|Dysf|Pla2g7|Nox4|Stk39|Cldn7|Pdgfc|Cxcl13|Cxcl14|Smoc2|Jam2|Atoh8|Vsir|Adgra2|Rhoj|Il23a…
GO:0050673	epithelial cell proliferation	9.8	Acvrl1|Alox5|Ang2|Nr2f2|Bnc1|Cd34|Cdkn1c|Ccr3|Col4a3|Dlx5|Ednra|Efnb2|Egr3|Ehf|Lgr5|Fgf1|Fst|Gas1|Gja1|Glul|Has2|Hmga2|Id2|Igfbp5|Isl1|Itpr1|Krt4|Mef2c|Mmp12|Ngfr|Nppb|Pdgfb|Pgf|Plau|Prl2c2|Pparg|Ptn|Scg2|Ccl2|Shh|Six1|Sparc|Tie1|Tnf|Vegfc|Wnt3a|Wnt7a|Ceacam1|Dysf|Apln|Slurp1|Serpinb1a|Aqp11|Prl8a9|Atoh8|Epgn|Muc16|Osr2|Lims2|Sulf1|Pkhd1|Sdr16c5|Nod2|Klk8|Nlrc3|Sgpp2
GO:0032963	collagen metabolic process	9.4	Col5a1|F2r|Ccn2|Fn1|Mmp12|Mmp10|Mmp11|Mmp13|Mmp15|Mmp3|Mmp7|Mmp9|Mrc2|Nppc|P2rx7|Pdgfb|Serpine1|Pparg|Nr1h4|Ccl2|Vim|Mmp20|Vsir|Tnxb|Mmp1a|Mmp1b|Serpinb7|Rapgef3
GO:0008285	negative regulation of cell population proliferation	9.4	Acvrl1|Aif1|Alox5|Ang2|Nr2f2|Bcl2|Bdkrb2|Prdm1|Cdkn1c|Col4a3|Cyp1b1|Efnb2|F2r|Fbln1|Fosl1|Gas1|Gata6|Gdf11|Gja1|Gjb6|Gpld1|H19|H2-Ab1|Ifit3|Igfbp5|Il15|Inhba|Inpp5d|Isl1|Krt4|Lgals7|Mef2c|Mmp9|Ndrg1|Ngfr|Nppb|Nppc|Ovol1|Kat2b|Pdcd4|Pla2g2d|Prl2c2|Pmp22|Pparg|Ppargc1a|Ptn|Ptprz1|Ccl2|Sftpd|Shh|Slfn3|Slit2|Sparc|Tff1|Timp2|Tnf|Vegfc|Ceacam1|Pla2g2f|Apln|Nox4|Sult2b1|Hpgds|Slurp1|Pdcd1lg2|Efemp2|Aqp…
GO:1990266	neutrophil migration	9.3	C3ar1|Cxcr2|Dapk2|Dpp4|Edn1|Ednra|Cxcl1|Lbp|Pde4b|Pecam1|S100a8|S100a9|Ccl1|Ccl11|Ccl2|Ccl20|Ccl7|Ccl8|Ccl9|Cxcl15|Slit2|Dysf|Cxcl13|Ppbp|Il23a|Nckap1l|Itga1|Nod2|Cxcl3
[truncated: 788 more rows]

## Sheet: FC_ENRADAvsENRA-A
GO	Description	-log10(P-value)	Hits
[truncated: 548 more rows]

## Sheet: FC_ENRADAvsENRAD
GO	Description	-log10(P-value)	Hits
[truncated: 676 more rows]
