# Supplementary material for: Rarγ-Foxa1 signaling promotes luminal identity in prostate progenitors and is disrupted in prostate cancer
Source: EMBO Rep. 2024 Dec 4;26(2):443–69. doi: 10.1038/s44319-024-00335-y (PMC11772605; doi:10.1038/s44319-024-00335-y)
Supplement: Supplementary file 6 — Data Set EV4 [file 44319_2024_335_MOESM6_ESM.xlsx]

## Sheet: Dataset EV4. ChIP-seq RNA-seq
Dataset EV4. ChIP-seq RNA-seq integrated analysis.

## Sheet: PE_associatedGenes
Group	GeneName	RegulationStatus
F0	Sfi1	Nde
F0	Krt19	Up
F0	Kctd18	Nde
F0	Cdc73	Nde
F0	AY358078	Nde
F0	Rasa2	Nde
F0	Fancc	Nde
F0	Zfp998	Nde
F0	Hibadh	Nde
F0	Nt5c3	Nde
F0	Paip2b	Nde
F0	Arl6ip5	Up
F0	Has1	Nde
F0	Clic5	Nde
F0	Iba57	Nde
F0	Ubb	Nde
F0	2900052L18Rik	Nde
F0	Klf7	Nde
F0	Sdcbp	Nde
F0	Fut9	Up
F0	Tlr4	Nde
F0	Pdik1l	Nde
F0	Usp48	Nde
F0	Slc25a33	Nde
F0	Slc2a5	Down
F0	Etl4	Nde
F0	Hook3	Nde
F0	Uba52	Nde
F0	Slc12a3	Nde
F0	Max	Nde
F0	Ttc7b	Nde
F0	Pag1	Up
F0	S100a6	Nde
F0	Enpp3	Up
F0	Akt2	Nde
F0	Pgap2	Nde
F0	Lyrm1	Nde
F0	Dhx32	Nde
F0	Ecd	Nde
F0	Txndc16	Up
F0	1700109G14Rik	Nde
F0	Ppcdc	Nde
F0	Kntc1	Nde
F0	Mafk	Nde
F0	Rnf6	Nde
F0	Zmynd11	Nde
F0	Tle4	Nde
F0	Fgf1	Up
F0	Vmp1	Nde
A0	Slc25a13	Nde
A0	Mdfic	Nde
A0	Gm4876	Nde
A0	Wasl	Nde
A0	Slc35b4	Nde
A0	Mgam	Nde
A0	Casp2	Nde
A0	Gimap3	Nde
A0	Osbpl3	Nde
A0	Mir148a	Nde
A0	Gm6559	Up
A0	Ggct	Down
A0	Serbp1	Nde
A0	Tacstd2	Nde
A0	Elmod3	Nde
A0	Tgoln1	Nde
A0	Copg1	Nde
A0	Brpf1	Nde
A0	Ogg1	Nde
A0	Tatdn2	Nde
A0	Gm4651	Nde
A0	M6pr	Nde
A0	Ptpn6	Nde
A0	Scnn1a	Up
A0	Tead4	Nde
A0	A2ml1	Nde
A0	Mir7649	Nde
A0	Lockd	Nde
A0	Wbp11	Nde
A0	Eps8	Nde
A0	Slc15a5	Nde
A0	Aebp2	Nde
A0	Pyroxd1	Nde
A0	Casc1	Nde
A0	Rassf8	Nde
A0	Ccdc91	Nde
A0	Spaca6	Nde
A0	Ppp2r1a	Nde
A0	Pdpk1	Nde
A0	Traf7	Nde
A0	Ergic1	Up
A0	Fkbp5	Up
A0	Mapk14	Nde
A0	U2af1	Nde
A0	Angptl4	Nde
A0	Aif1	Down
A0	Sh3gl1	Nde
A0	Xdh	Nde
A0	Memo1	Nde
A0	Birc6	Nde
A0	Ppm1b	Nde
A0	Epcam	Up
A0	Gm11944	Up
A0	Ehbp1	Nde
A0	Sptbn1	Nde
A0	Chac2	Nde
A0	Pwwp2a	Nde
A0	Clint1	Nde
A0	Cdkl3	Nde
A0	Anxa6	Up
A0	Gemin5	Nde
A0	Trim17	Nde
A0	Rasd1	Up
A0	Trim16	Nde
A0	Ndel1	Nde
A0	Kctd11	Nde
A0	Elp5	Nde
A0	Spns2	Up
A0	Inpp5k	Nde
A0	Phf12	Nde
A0	Wfdc18	Up
A0	Cltc	Nde
A0	Mtmr4	Nde
A0	Rnf43	Nde
A0	Tob1	Nde
A0	Spop	Nde
A0	Atp5g1	Nde
A0	Krtap1-5	Up
A0	Jup	Nde
A0	Rab5c	Nde
A0	Stat3	Nde
A0	Rpl27	Nde
A0	Dhx8	Nde
A0	Map3k14	Nde
A0	Smarcd2	Nde
A0	Tex2	Nde
A0	Sox9	Nde
A0	Rpl38	Nde
A0	Tmem104	Nde
A0	Fbf1	Nde
A0	Septin9	Nde
A0	Cbx2	Nde
A0	Bahcc1	Nde
A0	Ccdc57	Nde
A0	Sectm1a	Nde
A0	Hexdc	Nde
A0	Nipbl	Nde
A0	Eny2	Nde
A0	Ext1	Nde
A0	Tmem65	Nde
A0	Pvt1	Nde
A0	Zfat	Nde
A0	Ly6c1	Down
A0	Zc3h3	Nde
A0	Plec	Nde
A0	Dgat1	Nde
A0	Zfp7	Nde
A0	Cdc42ep1	Nde
A0	Gtpbp1	Nde
A0	Sun2	Up
A0	Mrtfa	Nde
A0	Pmm1	Nde
A0	Cenpm	Nde
A0	Naga	Up
A0	Tcf20	Nde
A0	Lncppara	Nde
A0	Ccnt1	Nde
A0	Krt4	Up
A0	Cspp1	Nde
A0	Xkr9	Nde
A0	Rdh10	Nde
A0	Tsga10	Nde
A0	Myo1b	Down
A0	Hibch	Nde
A0	Idh1	Nde
A0	Dnpep	Nde
A0	Irs1	Nde
A0	Sh3bp4	Nde
A0	Per2	Up
A0	Clasp1	Nde
A0	2900009J06Rik	Nde
A0	AA986860	Nde
A0	Rab7b	Nde
A0	Slc26a9	Nde
A0	Mir135b	Nde
A0	Ro60	Nde
A0	Gm9530	Nde
A0	Sft2d2	Nde
A0	Pou2f1	Nde
A0	Nuf2	Nde
A0	Alyref2	Nde
A0	Igsf9	Down
A0	Mndal	Nde
A0	Ifi205	Up
A0	Opn3	Nde
A0	Psen2	Nde
A0	Sde2	Nde
A0	Rab3gap2	Nde
A0	Irf6	Nde
A0	A130010J15Rik	Nde
A0	Nsmaf	Up
A0	Asph	Nde
A0	Plekhf2	Nde
A0	Ufl1	Nde
A0	Map3k7	Nde
A0	Casp8ap2	Nde
A0	Akirin2	Nde
A0	Bag1	Nde
A0	Nfx1	Nde
A0	Tesk1	Nde
A0	Rmrp	Nde
A0	Hint2	Nde
A0	Rnf38	Nde
A0	Shb	Nde
A0	Slc44a1	Nde
A0	Klf4	Nde
A0	Wdr31	Nde
A0	Bspry	Up
A0	Rgs3	Nde
A0	Orm1	Nde
A0	Tnfsf15	Nde
A0	Fyb2	Up
A0	Slc5a9	Up
A0	Hivep3	Up
A0	Zc3h12a	Nde
A0	Ptp4a2	Nde
A0	Pef1	Nde
A0	Crybg2	Nde
A0	Nipal3	Up
A0	Cda	Up
A0	Rcc2	Nde
A0	Dnajc16	Nde
A0	Casz1	Up
A0	Eno1	Nde
A0	Nadk	Nde
A0	Entpd8	Up
A0	Swi5	Nde
A0	Lcn2	Up
A0	Mvb12b	Up
A0	Pbx3	Nde
A0	Ctnnd1	Nde
A0	Tcp11l1	Nde
A0	Rcn1	Nde
A0	Serf2	Nde
A0	Dut	Nde
A0	Slc27a2	Nde
A0	Usp8	Nde
A0	Ap5s1	Nde
A0	AU019990	Nde
A0	BC029722	Nde
A0	Fitm2	Nde
A0	0610039K10Rik	Nde
A0	Serinc3	Nde
A0	Map2k7	Nde
A0	Kat6a	Nde
A0	Slc7a2	Up
A0	Gatad2a	Nde
A0	B3gnt3	Up
A0	Usp38	Nde
A0	Mt1	Down
A0	Kctd19	Nde
A0	1110028F18Rik	Nde
A0	Il34	Nde
A0	Zfp1	Nde
A0	Mir7687	Nde
A0	Piezo1	Nde
A0	2810013P06Rik	Nde
A0	Irf2bp2	Nde
A0	1110002L01Rik	Nde
A0	Dtnb	Nde
A0	Mir6387	Nde
A0	Ahr	Up
A0	G2e3	Nde
A0	1700031P21Rik	Nde
A0	Sptssa	Nde
A0	Nfkbia	Nde
A0	5830428M24Rik	Up
A0	Slc38a6	Nde
A0	Rab15	Up
A0	Eif2s1	Nde
A0	Acyp1	Nde
A0	Cipc	Nde
A0	Sptlc2	Nde
A0	Gtf2a1	Nde
A0	Ddx24	Nde
A0	Serpina3m	Nde
A0	Ccnk	Nde
A0	Yy1	Nde
A0	Abcb5	Up
A0	Macc1	Nde
A0	Tpd52	Nde
A0	Nudt6	Nde
A0	Rab33b	Nde
A0	Fbxw7	Nde
A0	Glt28d2	Nde
A0	Lmna	Nde
A0	S100a11	Nde
A0	Trim45	Nde
A0	Gm15471	Nde
A0	Rbm15	Nde
A0	Vav3	Nde
A0	Amy1	Nde
A0	4930455H04Rik	Nde
A0	Cnn3	Up
A0	Gclm	Nde
A0	Bcar3	Nde
A0	Nfkb1	Nde
A0	Gm567	Nde
A0	Gm4861	Nde
A0	Uox	Down
A0	Ifi44l	Nde
A0	Fubp1	Nde
A0	Rab32	Nde
A0	Fuca2	Nde
A0	Hivep2	Nde
A0	Gm20139	Nde
A0	Reep3	Nde
A0	Rnf126	Nde
A0	Csnk1g2	Nde
A0	Mknk2	Up
A0	Mob3a	Down
A0	Timm13	Nde
A0	Pip5k1c	Nde
A0	Btbd11	Nde
A0	Rtcb	Nde
A0	Utp20	Nde
A0	Tmpo	Nde
A0	Ntn4	Up
A0	Cep290	Nde
A0	Krr1	Nde
A0	Glipr1	Nde
A0	Nup107	Nde
A0	Nemp1	Nde
A0	Pa2g4	Nde
A0	Svil	Nde
A0	Lama3	Down
A0	Osbpl1a	Nde
A0	Dsc2	Down
A0	Hbegf	Nde
A0	Pcdh1	Up
A0	Mcc	Nde
A0	Ndst1	Nde
A0	Ppargc1b	Nde
A0	Cxxc1	Nde
A0	Nectin2	Up
A0	Coq8b	Nde
A0	Sertad3	Nde
A0	Actn4	Nde
A0	Yif1b	Nde
A0	Sipa1l3	Nde
A0	Tbcb	Nde
A0	Ap2a1	Nde
A0	Gys1	Down
A0	Klf13	Nde
A0	Asb7	Nde
A0	Chaserr	Nde
A0	Akap13	Up
A0	Iqgap1	Nde
A0	Mex3b	Nde
A0	Fhip1b	Nde
A0	Tead1	Nde
A0	Pik3c2a	Nde
A0	Gde1	Nde
A0	Nupr1	Up
A0	Ifitm6	Up
A0	Cttn	Nde
A0	Usp54	Nde
A0	Zfp503	Up
A0	Erc2	Nde
A0	Tspan14	Nde
A0	Txndc16	Up
A0	Rubie	Nde
A0	Mtmr6	Nde
A0	Ints6	Nde
A0	Wdfy2	Nde
A0	Itm2b	Nde
A0	Klf12	Down
A0	Aasdhppt	Nde
A0	Mmp7	Up
A0	Tmem123	Nde
A0	Mtmr2	Nde
A0	Pin1	Nde
A0	Dnm2	Nde
A0	Ift46	Nde
A0	Tmprss4	Down
A0	2310030G06Rik	Nde
A0	Peak1	Nde
A0	Stoml1	Nde
A0	Adpgk	Nde
A0	Hexa	Nde
A0	Cilk1	Up
A0	Stag1	Nde
A0	Hyal1	Nde
A0	Hyal3	Nde
A0	Gpx1	Nde
A0	Sacm1l	Nde
A0	Napepld	Nde
A0	5031425E22Rik	Nde
A0	Ppp1cb	Nde
A0	Slc2a9	Nde
A0	Bod1l	Nde
A0	Lcorl	Nde
A0	Anapc4	Nde
A0	Pgm2	Nde
A0	Ythdc1	Nde
A0	Anxa3	Up
A0	Ptpn13	Nde
A0	Slc10a6	Down
A0	Lrrc8d	Nde
A0	Gm15559	Nde
A0	Tmem211	Nde
A0	Myo1h	Nde
A0	Gpn3	Nde
A0	Eif4h	Nde
A0	Abhd11	Nde
A0	Gm20605	Nde
A0	Spacdr	Nde
A0	Micall2	Nde
A0	Hmgb1	Nde
A0	N4bp2l2	Nde
A0	1700028E10Rik	Nde
A0	B3galnt2	Nde
A0	H2bc3	Nde
A0	Serpinb1a	Down
A0	Card19	Nde
A0	Fancc	Nde
A0	Lysmd3	Nde
A0	Mef2c	Up
A0	A230107N01Rik	Nde
A0	Ssbp2	Nde
A0	Mir582	Nde
A0	Gpbp1	Nde
A0	Snx18	Nde
A0	Hmgcs1	Nde
A0	Ubxn1	Nde
A0	Anxa1	Up
A0	1500015L24Rik	Up
A0	Ermp1	Nde
A0	Lzts2	Nde
A0	Xpnpep1	Nde
A0	1810013L24Rik	Nde
A0	Marf1	Nde
A0	4632428C04Rik	Nde
A0	Tnk2	Nde
A0	Zfp148	Nde
A0	Mylk	Down
A0	Mirlet7c-1	Nde
A0	Bach1	Nde
A0	Paxbp1	Nde
A0	Itsn1	Nde
A0	Dop1b	Nde
A0	Get1	Nde
A0	Tmprss2	Up
A0	Cask	Nde
A0	Pak3	Nde
A0	Sh3kbp1	Nde
A0	Airn	Up
A0	Ccnd3	Nde
A0	Ston1	Nde
A0	Per1	Nde
A0	Afmid	Nde
A0	Micall1	Nde
A0	Ccnt2	Nde
A0	Gm28856	Nde
A0	Atp1b1	Up
A0	Pea15a	Nde
A0	Spaar	Nde
A0	Pde4b	Down
A0	Plk3	Nde
A0	Trit1	Nde
A0	Obp2a	Nde
A0	Fkbp1a	Nde
A0	Slc12a3	Nde
A0	9230116L04Rik	Up
A0	Cetn4	Nde
A0	Mir466k	Nde
A0	Dapk1	Nde
A0	Gm10768	Nde
A0	D630045J12Rik	Nde
A0	Kbtbd2	Nde
A0	Gadd45a	Down
A0	Rnf103	Nde
A0	Kdm3a	Up
A0	Irak2	Nde
A0	Vgll4	Up
A0	Clec2d	Nde
A0	Mansc1	Nde
A0	Crebl2	Up
A0	Prss22	Up
A0	Muc21	Up
A0	Ddr1	Nde
A0	Dhx16	Nde
A0	Adgrf4	Nde
A0	Tjap1	Nde
A0	Ticam1	Up
A0	Clip4	Up
A0	Ppp3r1	Nde
A0	Ppp4r3b	Nde
A0	D630024D03Rik	Nde
A0	Pdlim4	Up
A0	Polr2a	Nde
A0	Ankrd40	Nde
A0	Tns4	Nde
A0	Itga2b	Down
A0	Deptor	Down
A0	Rpl3	Nde
A0	Defb44-ps	Up
A0	Glrp1	Down
A0	Rgs2	Up
A0	Fmo2	Up
A0	Cfap45	Nde
A0	Gpatch2	Nde
A0	Sertad4	Down
A0	Lyn	Nde
A0	Dcaf12	Nde
A0	Tex10	Nde
A0	Epb41l4b	Nde
A0	Susd1	Nde
A0	Fggy	Nde
A0	Leprot	Nde
A0	Bsdc1	Nde
A0	Ddi2	Nde
A0	Agps	Nde
A0	Fam110a	Nde
A0	Tlr3	Up
A0	Vps4a	Nde
A0	Txnl4b	Nde
A0	Fbxo31	Nde
A0	9130015A21Rik	Nde
A0	Acot1	Nde
A0	Fos	Down
A0	Ttll5	Nde
A0	4930433B08Rik	Nde
A0	Tuft1	Nde
A0	Dennd2d	Up
A0	4930519L02Rik	Nde
A0	Gm16325	Nde
A0	Ank3	Nde
A0	Fzr1	Nde
A0	Tmcc3	Nde
A0	Poc1b	Nde
A0	Dusp6	Nde
A0	Phlda1	Nde
A0	Slc1a5	Up
A0	Mill2	Up
A0	Cxcl17	Up
A0	Zfp607b	Nde
A0	Lipt2	Nde
A0	P4ha3	Nde
A0	Eif3f	Nde
A0	Zfp143	Nde
A0	Syt8	Up
A0	Lgals3	Up
A0	Clu	Up
A0	Lpar6	Nde
A0	Klf5	Nde
A0	Mir6391	Nde
A0	Cldn10	Nde
A0	Myo5a	Nde
A0	Slc9a9	Nde
A0	Mir6417	Nde
A0	Klf3	Nde
A0	Tmprss11e	Up
A0	Gm19619	Down
A0	Shroom3	Nde
A0	Hfm1	Nde
A0	Tbx3	Up
A0	Hip1r	Nde
A0	Get4	Nde
A0	Ankrd61	Nde
A0	4933412O06Rik	Nde
A0	Arrdc3	Down
A0	Nln	Nde
A0	Prune2	Up
A0	Il33	Up
A0	Blnk	Nde
A0	Pdcd4	Up
A0	Liph	Up
A0	Atp13a5	Nde
A0	Zbtb20	Up
A0	Chmp2b	Nde
A0	2310040G24Rik	Up
A0	Antxr1	Nde
A0	Rn45s	Nde
A0	Retreg3	Up
A0	C1qtnf6	Up
A0	AU022754	Up
A0	Ctps	Nde
A0	Ttpal	Nde
A0	Dnai3	Nde
A0	Tnfaip3	Nde
A0	Otud7a	Down
A0	Or6s1	Nde
A0	Neat1	Up
FA0	Mapt	Down
FA0	Plet1os	Nde
FA0	Dennd11	Up
FA0	Tnip3	Nde
FA0	1700054K19Rik	Nde
FA0	Emp1	Nde
FA0	Tgif1	Nde
FA0	Plekhh2	Down
FA0	Zmat5	Nde
FA0	Per1	Nde
FA0	Bcas3os2	Up
FA0	Abcc3	Nde
FA0	Hexim2	Nde
FA0	Arsg	Up
FA0	Trib1	Nde
FA0	Tle1	Nde
FA0	Slc1a2	Nde
FA0	Rin2	Nde
FA0	Rnf17	Nde
FA0	0610040J01Rik	Up
FA0	Mafk	Nde
FA0	Fam220a	Nde
FA0	Edn1	Up
FA0	Nln	Nde
FA0	Mir99ahg	Nde
FA0	Frmd4b	Nde
FA0	Ninj2	Nde
FA0	Mprip	Nde
FA0	Aida	Nde
FA0	Scmh1	Nde
FA0	Mir101c	Nde
F1	Gm8579	Nde
F1	Ppp1r9a	Up
F1	Pon2	Nde
F1	Ica1	Up
F1	Cav2	Nde
F1	Met	Nde
F1	Tspan12	Up
F1	Ing3	Nde
F1	Fam3c	Nde
F1	Rnf133	Nde
F1	Slc13a1	Nde
F1	Gpr37	Nde
F1	Ahcyl2	Down
F1	Lncpint	Nde
F1	Akr1b10	Nde
F1	Cald1	Down
F1	Tmem140	Up
F1	Slc23a4	Nde
F1	Ubn2	Nde
F1	Fmc1	Nde
F1	Luc7l2	Nde
F1	Kdm7a	Nde
F1	Ndufb2	Nde
F1	Clcn1	Nde
F1	Arhgef5	Nde
F1	Zfp282	Nde
F1	Zfp212	Nde
F1	Gimap5	Nde
F1	Gm7932	Nde
F1	Aoc1	Up
F1	Igf2bp3	Nde
F1	Ccdc126	Nde
F1	Osbpl3	Nde
F1	C530044C16Rik	Nde
F1	Snx10	Up
F1	Halr1	Nde
F1	Hotairm1	Nde
F1	5730596B20Rik	Nde
F1	Hoxa11os	Nde
F1	Hottip	Up
F1	Jazf1	Nde
F1	Itprid1	Up
F1	Avl9	Nde
F1	Nt5c3	Nde
F1	Ppm1k	Nde
F1	Vopp1	Nde
F1	Capg	Nde
F1	Tgoln1	Nde
F1	Hk2	Nde
F1	Rtkn	Nde
F1	Dctn1	Nde
F1	B230319C09Rik	Nde
F1	Dguok	Nde
F1	Exoc6b	Nde
F1	A430078I02Rik	Nde
F1	Anxa4	Nde
F1	Aak1	Nde
F1	Gfpt1	Up
F1	Antxr1	Nde
F1	Gkn3	Nde
F1	Gp9	Nde
F1	Rab43	Nde
F1	Isy1	Nde
F1	Abtb1	Nde
F1	Vmn1r43	Nde
F1	Iqsec1	Up
F1	Hdac11	Up
F1	Xpc	Nde
F1	Adamts9	Nde
F1	Lrig1	Nde
F1	Eogt	Nde
F1	Arl6ip5	Up
F1	Mitf	Nde
F1	Foxp1	Nde
F1	Itpr1	Up
F1	Mtmr14	Nde
F1	Il17rc	Nde
F1	Atg7	Nde
F1	Vgll4	Up
F1	Syn2	Nde
F1	Timp4	Up
F1	Tsen2	Nde
F1	Raf1	Nde
F1	Tmcc1	Nde
F1	Marchf8	Up
F1	Depp1	Nde
F1	Adipor2	Nde
F1	Fbxl14	Nde
F1	Rad52	Nde
F1	Ccdc77	Nde
F1	Kdm5a	Nde
F1	Mical3	Nde
F1	Foxj2	Nde
F1	Ncapd2	Nde
F1	Plekhg6	Up
F1	Cd9	Nde
F1	Dyrk4	Nde
F1	BC064078	Nde
F1	2310001H17Rik	Nde
F1	Clec12a	Nde
F1	Clec1b	Nde
F1	Magohb	Nde
F1	Styk1	Up
F1	4933406J09Rik	Nde
F1	Borcs5	Nde
F1	Dusp16	Nde
F1	Ddx47	Nde
F1	Fam234b	Nde
F1	Emp1	Nde
F1	Pyroxd1	Nde
F1	Gm31108	Nde
F1	Amn1	Nde
F1	Scaf8	Nde
F1	Arid1b	Nde
F1	Synj2	Nde
F1	Sft2d1	Nde
F1	Prr18	Nde
F1	Map3k4	Nde
F1	Igf2r	Nde
F1	Snora20	Nde
F1	Afdn	Nde
F1	Gm5091	Nde
F1	Lnpep	Nde
F1	Has1	Nde
F1	Ppp2r1a	Nde
F1	Zfp53	Up
F1	Zfp945	Up
F1	9530082P21Rik	Up
F1	Flywch1	Nde
F1	Prss30	Nde
F1	Noxo1	Up
F1	Msrb1	Nde
F1	Ift140	Nde
F1	Percc1	Nde
F1	Ciao3	Nde
F1	Mettl26	Nde
F1	Rab40c	Nde
F1	Fam234a	Nde
F1	Dusp1	Nde
F1	Atp6v0e	Nde
F1	Bnip1	Nde
F1	Kifc5b	Nde
F1	Itpr3	Nde
F1	Spdef	Nde
F1	Pim1	Nde
F1	Cbs	Down
F1	Cyp4f39	Nde
F1	Adamts10	Nde
F1	Marchf2	Nde
F1	Msh5	Up
F1	Aif1	Down
F1	H2-T24	Nde
F1	Rnf39	Nde
F1	9130008F23Rik	Nde
F1	Cenpq	Nde
F1	Mmut	Nde
F1	Adgrf4	Nde
F1	Cd2ap	Nde
F1	Adgrf1	Nde
F1	Adgrf5	Up
F1	Mir6976	Nde
F1	Ccnd3	Nde
F1	Tfeb	Nde
F1	Foxp4	Nde
F1	Hdgfl2	Nde
F1	Mllt1	Nde
F1	Slc25a23	Up
F1	Efna5	Nde
F1	Rab31	Nde
F1	Ppp4r1	Nde
F1	Ralbp1	Nde
F1	Tgif1	Nde
F1	Pcare	Nde
F1	Yipf4	Nde
F1	Galm	Nde
F1	Dhx57	Nde
F1	Zfp36l2	Nde
F1	Thada	Nde
F1	Calm2	Nde
F1	Sfi1	Nde
F1	Eif4enif1	Nde
F1	Pik3ip1	Up
F1	Limk2	Nde
F1	Nf2	Nde
F1	Znrf3	Nde
F1	Mrps24	Nde
F1	Polm	Nde
F1	Rps15a-ps6	Nde
F1	H2az2	Up
F1	Tbrg4	Nde
F1	Hus1	Nde
F1	Cobl	Up
F1	Meis1	Up
F1	Ugp2	Nde
F1	Fam161a	Up
F1	Eml6	Nde
F1	Sh3pxd2b	Nde
F1	Gabrp	Up
F1	Slu7	Nde
F1	Thg1l	Nde
F1	Trim7	Nde
F1	Zfp62	Nde
F1	Cnot6	Nde
F1	Sqstm1	Nde
F1	Mgat4b	Nde
F1	Cdkl3	Nde
F1	Gm12216	Nde
F1	Tnip1	Nde
F1	Slc36a1	Nde
F1	G3bp1	Nde
F1	Larp1	Nde
F1	Lypd8l	Up
F1	Flcn	Nde
F1	Gm16062	Nde
F1	Alkbh5	Nde
F1	Shmt1	Nde
F1	Usp22	Nde
F1	Aldh3a2	Nde
F1	Snord65	Nde
F1	Trim16	Nde
F1	Pmp22	Nde
F1	Elac2	Nde
F1	Myhas	Nde
F1	Snord118	Nde
F1	Eif5a	Nde
F1	Arrb2	Nde
F1	Zmynd15	Nde
F1	Psmb6	Nde
F1	Pld2	Nde
F1	Slc25a11	Nde
F1	Nup88	Nde
F1	Smtnl2	Down
F1	Aspa	Up
F1	Rap1gap2	Down
F1	Vps53	Nde
F1	Tlcd3a	Nde
F1	Abr	Nde
F1	Ssh2	Nde
F1	Phf12	Nde
F1	Dhrs13	Nde
F1	Tlcd1	Nde
F1	Aldoc	Nde
F1	AU040972	Nde
F1	Utp6	Nde
F1	Synrg	Nde
F1	Gm11437	Nde
F1	Aatf	Nde
F1	Bcas3	Nde
F1	Mir21a	Nde
F1	Vmp1	Nde
F1	Dhx40	Nde
F1	Mks1	Nde
F1	Dgke	Nde
F1	Nog	Nde
F1	Ankrd40	Nde
F1	Rsad1	Up
F1	Pdk2	Up
F1	Gm11520	Nde
F1	Hoxb6	Up
F1	Cdk5rap3	Nde
F1	Lrrc46	Nde
F1	Mrpl45	Nde
F1	Pcgf2	Nde
F1	Rpl23	Nde
F1	Lasp1	Nde
F1	Ppp1r1b	Up
F1	Grb7	Up
F1	Med24	Nde
F1	Thra	Nde
F1	Wipf2	Nde
F1	Stat3	Nde
F1	Ezh1	Up
F1	Cntd1	Up
F1	Becn1	Nde
F1	Rpl27	Nde
F1	Etv4	Down
F1	Cd300lg	Nde
F1	G6pc3	Nde
F1	Hrob	Nde
F1	Plcd3	Up
F1	Hexim1	Nde
F1	Cyb561	Nde
F1	Ern1	Up
F1	Polg2	Nde
F1	1810010H24Rik	Nde
F1	Bptf	Nde
F1	Wipi1	Nde
F1	Prkar1a	Nde
F1	Abca9	Nde
F1	Sstr2	Nde
F1	Cpsf4l	Nde
F1	Gprc5c	Nde
F1	Slc9a3r1	Nde
F1	Grb2	Nde
F1	Tmem94	Nde
F1	Llgl2	Nde
F1	Wbp2	Nde
F1	Fbf1	Nde
F1	Evpl	Nde
F1	Srp68	Nde
F1	Gm7367	Nde
F1	Prpsap1	Nde
F1	Mfsd11	Nde
F1	Sec14l1	Up
F1	Tnrc6c	Nde
F1	Socs3	Nde
F1	Pgs1	Nde
F1	Cyth1	Nde
F1	Cbx8	Nde
F1	Ccdc40	Nde
F1	Rptor	Nde
F1	Rptoros	Nde
F1	Chmp6	Nde
F1	Baiap2	Up
F1	Tepsin	Nde
F1	Reno1	Up
F1	Bahcc1	Nde
F1	Dcxr	Up
F1	Cbr2	Up
F1	Ccdc57	Nde
F1	Sectm1b	Up
F1	Rab40b	Nde
F1	Tbcd	Nde
F1	Selenop	Up
F1	Ttc33	Nde
F1	Osmr	Nde
F1	Lifr	Up
F1	Nipbl	Nde
F1	Capsl	Up
F1	Pdzd2	Up
F1	Myo10	Nde
F1	Retreg1	Down
F1	Ank	Up
F1	Otulinl	Down
F1	Marchf6	Nde
F1	Nipal2	Nde
F1	Stk3	Nde
F1	Osr2	Up
F1	Vps13b	Nde
F1	Rnf19a	Nde
F1	Snx31	Nde
F1	Grhl2	Nde
F1	Azin1	Nde
F1	Dcaf13	Nde
F1	4930548G14Rik	Nde
F1	Utp23	Nde
F1	Rad21	Nde
F1	Mal2	Up
F1	Mtss1	Nde
F1	Pvt1	Nde
F1	Tmem71	Up
F1	Slc45a4	Up
F1	Slurp1	Up
F1	Ly6a	Nde
F1	Gsdmd	Nde
F1	Gfus	Nde
F1	Zfp623	Nde
F1	Iqank1	Nde
F1	Scrib	Nde
F1	Eppk1	Nde
F1	Mir1942	Nde
F1	Adck5	Nde
F1	Slc39a4	Up
F1	Cyhr1	Nde
F1	Ppp1r16a	Nde
F1	Zfp647	Up
F1	Rbfox2	Nde
F1	Myh9	Nde
F1	Gm36738	Up
F1	Pla2g6	Up
F1	Tmem184b	Up
F1	Atf4	Nde
F1	Mir6957	Nde
F1	Fam83f	Nde
F1	Sgsm3	Up
F1	Slc25a17	Nde
F1	Tob2	Nde
F1	Bik	Up
F1	Nup50	Nde
F1	Celsr1	Nde
F1	Kif21a	Up
F1	Smgc	Nde
F1	Prickle1	Nde
F1	Slc38a2	Nde
F1	Hdac7	Nde
F1	4930578M01Rik	Nde
F1	Fmnl3	Nde
F1	Aqp5	Up
F1	Lima1	Nde
F1	C330013E15Rik	Nde
F1	Acvr1b	Nde
F1	Krt7	Up
F1	Krt83	Nde
F1	Krt75	Nde
F1	Krt78	Up
F1	Eif4b	Nde
F1	St18	Nde
F1	2610203C22Rik	Nde
F1	Sgk3	Down
F1	Ncoa2	Nde
F1	Lactb2	Nde
F1	Ogfrl1	Nde
F1	4931408C20Rik	Nde
F1	Phf3	Nde
F1	Ptp4a1	Nde
F1	Dst	Nde
F1	Mir5103	Nde
F1	Fam168b	Nde
F1	Plekhb2	Nde
F1	Hs6st1	Nde
F1	Arid5a	Down
F1	Cnnm4	Nde
F1	Pdcl3	Nde
F1	Npas2	Up
F1	Map4k4	Nde
F1	Il1r1	Nde
F1	Il18r1	Down
F1	Nck2	Nde
F1	Wdr75	Nde
F1	Slc39a10	Nde
F1	Myo1b	Down
F1	Stat1	Nde
F1	Nab1	Nde
F1	Gm28178	Nde
F1	Stk17b	Nde
F1	Ankrd44	Up
F1	Tyw5	Nde
F1	Aox1	Up
F1	Clk1	Nde
F1	Casp8	Nde
F1	Als2	Nde
F1	Bmpr2	Nde
F1	Ino80dos	Nde
F1	Ndufs1	Nde
F1	Klf7	Nde
F1	Acadl	Nde
F1	Cps1	Nde
F1	Atic	Nde
F1	Ankar	Nde
F1	1700027A15Rik	Nde
F1	Cnppd1	Nde
F1	Stk16	Nde
F1	Dnajb2	Nde
F1	Stk11ip	Nde
F1	Wdfy1	Nde
F1	Slc16a14	Down
F1	Armc9	Nde
F1	Ptma	Nde
F1	Neu2	Nde
F1	Atg16l1	Nde
F1	Dgkd	Nde
F1	Trpm8	Nde
F1	Iqca	Nde
F1	Cops8	Nde
F1	Per2	Up
F1	Ing5	Nde
F1	B230216N24Rik	Nde
F1	Pam	Nde
F1	Dsel	Nde
F1	2900060B14Rik	Nde
F1	Tfcp2l1	Up
F1	Insig2	Nde
F1	Acmsd	Nde
F1	Zranb3	Nde
F1	Fcamr	Nde
F1	Mapkapk2	Nde
F1	Srgap2	Nde
F1	Slc45a3	Nde
F1	Elk4	Nde
F1	Klhdc8a	Nde
F1	Rbbp5	Nde
F1	Mdm4	Nde
F1	Atp2b4	Down
F1	Prelp	Up
F1	Btg2	Nde
F1	Rnpep	Nde
F1	Inava	Nde
F1	Camsap2	Down
F1	Zfp281	Nde
F1	Gm19705	Nde
F1	Nr5a2	Nde
F1	Nek7	Nde
F1	Rgs2	Up
F1	Rnf2	Nde
F1	Niban1	Up
F1	Lamc2	Down
F1	Xpr1	Nde
F1	Tor1aip1	Nde
F1	Axdnd1	Nde
F1	Soat1	Up
F1	Abl2	Nde
F1	Tor3a	Nde
F1	Rasal2	Nde
F1	Zbtb37	Nde
F1	Prdx6	Nde
F1	Slc19a2	Nde
F1	Mpc2	Nde
F1	Mpzl1	Nde
F1	Uck2	Nde
F1	Nos1ap	Nde
F1	Atf6	Nde
F1	B4galt3	Nde
F1	Copa	Nde
F1	Igsf8	Nde
F1	Vsig8	Down
F1	Aim2	Up
F1	Ifi202b	Down
F1	Fh1	Nde
F1	Akt3	Up
F1	1700016C15Rik	Up
F1	Efcab2	Nde
F1	H3f3a	Nde
F1	Fbxo28	Nde
F1	Trp53bp2	Nde
F1	Mia3	Nde
F1	Dusp10	Up
F1	Hlx	Nde
F1	Gpatch2	Nde
F1	Ptpn14	Nde
F1	D730003I15Rik	Nde
F1	Utp25	Nde
F1	Lamb3	Nde
F1	Gm16897	Nde
F1	A330023F24Rik	Nde
F1	Chchd7	Nde
F1	Cyp7a1	Nde
F1	Ccne2	Down
F1	Dpy19l4	Nde
F1	Rad54b	Nde
F1	Pnrc1	Nde
F1	Akirin2	Nde
F1	Aco1	Nde
F1	Aptx	Nde
F1	Dnai1	Nde
F1	Il11ra1	Nde
F1	Fancg	Nde
F1	Gba2	Nde
F1	Hrct1	Up
F1	Grhpr	Nde
F1	Zbtb5	Nde
F1	Fbxo10	Nde
F1	Slc25a51	Nde
F1	Shb	Nde
F1	Xpa	Nde
F1	Gm16731	Nde
F1	Col15a1	Nde
F1	Tex10	Nde
F1	Slc44a1	Nde
F1	Ctnnal1	Down
F1	Epb41l4b	Nde
F1	Pakap	Nde
F1		Nde
F1	Ecpas	Nde
F1	Susd1	Nde
F1	Rgs3	Nde
F1	Megf9	Up
F1	Tle1	Nde
F1	Rasef	Up
F1	Lurap1l	Nde
F1	Gm11264	Nde
F1	Nfib	Nde
F1	Rps6	Nde
F1	Wincr1	Nde
F1	Mysm1	Nde
F1	Pde4b	Down
F1	Dhcr24	Nde
F1	Ldlrad1	Nde
F1	Kti12	Nde
F1	Osbpl9	Nde
F1	Slc5a9	Up
F1	Tspan1	Up
F1	Pik3r3	Up
F1	Mast2	Nde
F1	Ipo13	Nde
F1	Gm12866	Nde
F1	Hivep3	Up
F1	Nfyc	Nde
F1	Bmp8b	Nde
F1	Utp11	Nde
F1	Gnl2	Nde
F1	Phc2	Nde
F1	C77080	Nde
F1	Serinc2	Nde
F1	Rcc1	Nde
F1	Wasf2	Nde
F1	Wdtc1	Nde
F1	Lin28a	Nde
F1	Man1c1	Up
F1	Srsf10	Nde
F1	Pnrc2	Nde
F1	Hp1bp3	Nde
F1	Ubxn10	Nde
F1	Capzb	Nde
F1	Szrd1	Nde
F1	Spen	Nde
F1	Vps13d	Up
F1	Fbxo6	Nde
F1	Tnfrsf14	Up
F1	Agrn	Nde
F1	Nmt2	Nde
F1	Fam107b	Up
F1	Usp6nl	Nde
F1	4930412O13Rik	Nde
F1	Gata3	Up
F1	8030442B05Rik	Nde
F1	Fbh1	Nde
F1	Otud1	Nde
F1	Etl4	Nde
F1	Il1rn	Nde
F1	Pnpla7	Nde
F1	Noxa1	Up
F1	Tmem203	Nde
F1	Uap1l1	Nde
F1	Sec16a	Nde
F1	Ralgds	Nde
F1	Zer1	Nde
F1	Tbc1d13	Nde
F1	Ptges	Nde
F1	Aif1l	Down
F1	Prrc2b	Nde
F1	St6galnac4	Nde
F1	Sh2d3c	Nde
F1	Cfap157	Nde
F1	Stxbp1	Nde
F1	Cutal	Down
F1	Cntrl	Nde
F1	Ttll11	Nde
F1	Pdcl	Nde
F1	Fmnl2	Down
F1	Cytip	Nde
F1	Dapl1	Up
F1	Marchf7	Nde
F1	Cobll1	Nde
F1	Galnt3	Nde
F1	Stk39	Up
F1	Cers6	Nde
F1	Erich2	Nde
F1	Sp3	Nde
F1	Atf2	Nde
F1	Nfe2l2	Nde
F1	Sestd1	Nde
F1	Itprid2	Nde
F1	Dnajc10	Nde
F1	Gm13710	Down
F1	Ptprj	Up
F1	Arhgap1	Nde
F1	Pex16	Nde
F1	Cry2	Nde
F1	Cd82	Nde
F1	Trim44	Nde
F1	Pamr1	Nde
F1	Slc12a6	Up
F1	Fmn1	Nde
F1	Gm13986	Nde
F1	1700054M17Rik	Nde
F1	Bmf	Up
F1	Pak6	Nde
F1	Dll4	Nde
F1	Trp53bp1	Nde
F1	Wdr76	Nde
F1	Sqor	Up
F1	Sppl2a	Nde
F1	Ncaph	Nde
F1	Bcl2l11	Up
F1	Ckap2l	Nde
F1	Smox	Nde
F1	AU019990	Nde
F1	Shld1	Nde
F1	Fermt1	Nde
F1	Btbd3	Nde
F1	Rrbp1	Nde
F1	Ovol2	Nde
F1	BC039771	Nde
F1	Rin2	Nde
F1	Kiz	Nde
F1	Xrn2	Nde
F1	Gzf1	Nde
F1	Acss1	Up
F1	Entpd6	Nde
F1	Psmf1	Nde
F1	Sox12	Nde
F1	Bcl2l1	Up
F1	Tm9sf4	Nde
F1	2500004C02Rik	Nde
F1	Chmp4b	Nde
F1	Gss	Nde
F1	6430550D23Rik	Nde
F1	Phf20	Nde
F1	Adig	Nde
F1	Arhgap40	Up
F1	Top1	Nde
F1	Zhx3	Nde
F1	R3hdml	Nde
F1	Sys1	Nde
F1	Ptgis	Nde
F1	B4galt5	Up
F1	Ptpn1	Nde
F1	4921531C22Rik	Nde
F1	Osbpl2	Up
F1	Tpd52l2	Nde
F1	Arhgef18	Up
F1	E230013L22Rik	Up
F1	Tmco3	Nde
F1	Agpat5	Nde
F1	Vps36	Nde
F1	Ikbkb	Nde
F1	Ap3m2	Nde
F1	Golga7	Nde
F1	5430421F17Rik	Nde
F1	Letm2	Nde
F1	Kcnu1	Nde
F1	Rab11fip1	Up
F1	Prag1	Nde
F1	Mtus1	Up
F1	Asah1	Nde
F1	Sorbs2	Up
F1	Lrp2bp	Nde
F1	Cenpu	Nde
F1	Irf2	Nde
F1	Trappc11	Nde
F1	BC030500	Nde
F1	Clcn3	Nde
F1	Palld	Down
F1	Smim31	Up
F1	Sh2d4a	Up
F1	Zfp868	Nde
F1	Upf1	Nde
F1	Isyna1	Nde
F1	Gtpbp3	Nde
F1	Slc35e1	Nde
F1	Med26	Nde
F1	Lsm6	Nde
F1	Otud4	Nde
F1	Gab1	Nde
F1	Inpp4b	Nde
F1	Zfp330	Nde
F1	Adgre5	Up
F1	Zswim4	Nde
F1	Ier2	Nde
F1	Nfix	Nde
F1	Junb	Nde
F1	N4bp1	Nde
F1	Cyld	Nde
F1	Tox3	Nde
F1	Aktip	Nde
F1	Fto	Nde
F1	Crnde	Nde
F1	Mmp2	Down
F1	Amfr	Nde
F1	Herpud1	Nde
F1	Adgrg1	Nde
F1	Kifc3	Nde
F1	Cfap20	Nde
F1	Cnot1	Nde
F1	Slc38a7	Nde
F1	Ces2a	Nde
F1	Phaf1	Nde
F1	Zdhhc1	Nde
F1	Atp6v0d1	Nde
F1	1810019D21Rik	Nde
F1	Zfhx3	Up
F1	Dhodh	Nde
F1	Ap1g1	Nde
F1	Il34	Nde
F1	Cmip	Nde
F1	A330074K22Rik	Up
F1	Gse1	Nde
F1	Map1lc3b	Nde
F1	Zfpm1	Nde
F1	Mvd	Nde
F1	Tcf25	Nde
F1	Capn9	Nde
F1	Irf2bp2	Nde
F1	A630001O12Rik	Nde
F1	Dtnb	Nde
F1	Sf3b6	Nde
F1	Pum2	Nde
F1	Lpin1	Up
F1	Hpcal1	Nde
F1	Rrm2	Nde
F1	Sh3yl1	Nde
F1	Hbp1	Nde
F1	Atxn7l1	Nde
F1	Agr2	Up
F1	Agmo	Up
F1	Etv1	Up
F1	Gm7008	Nde
F1	Hectd1	Nde
F1	Baz1a	Nde
F1	Gm19990	Nde
F1	Pax9	Up
F1	Slc25a21	Nde
F1	Sec23a	Nde
F1	2700049A03Rik	Nde
F1	Ppp2r5e	Nde
F1	Syne2	Nde
F1	Plekhg3	Up
F1	AI463170	Up
F1	Rab15	Up
F1	Fut8	Nde
F1	Plek2	Nde
F1	Entpd5	Up
F1	Aldh6a1	Up
F1	Gtf2a1	Nde
F1	Ston2	Nde
F1	Efcab11	Nde
F1	Gm10433	Nde
F1	Serpina11	Nde
F1	Dicer1	Nde
F1	Wars1	Nde
F1	3110009F21Rik	Nde
F1	Tecpr2	Nde
F1	Tnfaip2	Nde
F1	Klc1	Nde
F1	Atp5mpl	Nde
F1	Tmem179	Nde
F1	Dync2i1	Nde
F1	Ptprn2	Nde
F1	Rapgef5	Down
F1	Abcb5	Up
F1	Zfhx4	Nde
F1	Tpd52	Nde
F1	Zbtb10	Up
F1	C030034L19Rik	Nde
F1	Fabp9	Nde
F1	Impa1	Nde
F1	Rbis	Nde
F1	A930001A20Rik	Nde
F1	Dnajc5b	Nde
F1	Cp	Up
F1	Ect2	Nde
F1	Tnfsf10	Up
F1	Rpl22l1	Nde
F1	Sec62	Nde
F1	Pik3ca	Nde
F1	Sox2ot	Up
F1	Anxa5	Nde
F1	Smim43	Nde
F1	Jade1	Nde
F1	Sclt1	Nde
F1	Slc7a11	Up
F1	4930577N17Rik	Nde
F1	Maml3	Nde
F1	Dclk1	Nde
F1	Tm4sf1	Nde
F1	Mbnl1	Nde
F1	Mir8120	Nde
F1	Rsrc1	Nde
F1	Schip1	Nde
F1	Trim2	Up
F1	Tigd4	Nde
F1	Glt28d2	Nde
F1	Sh3d19	Nde
F1	Prcc	Nde
F1	Hdgf	Nde
F1	Iqgap3	Nde
F1	Sema4a	Nde
F1	Lmna	Nde
F1	Khdc4	Nde
F1	Fdps	Nde
F1	Efna1	Nde
F1	Tpm3	Nde
F1	Chtop	Nde
F1	S100a14	Nde
F1	Rorc	Up
F1	Psmb4	Nde
F1	Lysmd1	Nde
F1	Mindy1	Nde
F1	Adamtsl4	Up
F1	Otud7b	Nde
F1	Gm15441	Up
F1	Bcl9	Up
F1	Hmgcs2	Nde
F1	Cd2	Nde
F1	Igsf3	Nde
F1	Mab21l3	Nde
F1	Slc22a15	Up
F1	Vangl1	Nde
F1	Dennd2c	Nde
F1	Mov10	Nde
F1	St7l	Nde
F1	Cttnbp2nl	Nde
F1	Ahcyl1	Nde
F1	4933431E20Rik	Up
F1	Gstm1	Nde
F1	Wdr47	Nde
F1	Aknad1	Nde
F1	Fndc7	Nde
F1	Slc30a7	Nde
F1	Cdc14a	Up
F1	Rtca	Nde
F1	Trmt13	Nde
F1	Mfsd14a	Nde
F1	4930455H04Rik	Nde
F1	Dpyd	Nde
F1	Rwdd3	Nde
F1	Cnn3	Up
F1	Abca4	Nde
F1	Gclm	Nde
F1	Fnbp1l	Nde
F1	Sec24d	Nde
F1	Prss12	Nde
F1	Ostc	Nde
F1	Papss1	Nde
F1	Ints12	Nde
F1	Arhgef38	Nde
F1	Ppa2	Nde
F1	Cxxc4	Nde
F1	Nfkb1	Nde
F1	Gm4861	Nde
F1	Gbp5	Nde
F1	Gbp2	Nde
F1	Sh3glb1	Nde
F1	Clca3a2	Up
F1	Clca3b	Nde
F1	Clca1	Up
F1	Ccn1	Nde
F1	Ssx2ip	Nde
F1	Gng5	Nde
F1	Uox	Down
F1	Samd13	Nde
F1	Prkacb	Nde
F1	Acadm	Nde
F1	Zbtb2	Nde
F1	Cnksr3	Nde
F1	Sash1	Nde
F1	Fbxo30	Nde
F1	Utrn	Nde
F1	Aig1	Nde
F1	Adgrg6	Up
F1	Cited2	Nde
F1	Heca	Nde
F1	Perp	Down
F1	Tnfaip3	Nde
F1	Pex7	Nde
F1	Map7	Nde
F1	Aldh8a1	Nde
F1	Sgk1	Up
F1	Slc2a12	Up
F1	Taar4	Nde
F1	Taar7d	Nde
F1	Enpp1	Nde
F1	Epb41l2	Nde
F1	Sult3a1	Nde
F1	Tspyl1	Nde
F1	Tspyl4	Up
F1	Marcks	Nde
F1	Fam229b	Nde
F1	Mical1	Nde
F1	5730435O14Rik	Nde
F1	Ccdc162	Down
F1	Sec63	Nde
F1	Prdm1	Nde
F1	Cep85l	Up
F1	Man1a	Down
F1	Serinc1	Nde
F1	Vsir	Up
F1	Eif4ebp2	Nde
F1	Supv3l1	Nde
F1	Herc4	Nde
F1	Arid5b	Nde
F1	Ank3	Nde
F1	Slc16a9	Down
F1	Upb1	Nde
F1	Ggt1	Nde
F1	Gstt2	Nde
F1	Tspear	Up
F1	Stk11	Nde
F1	Dazap1	Nde
F1	Adamtsl5	Nde
F1	Rexo1	Nde
F1	Csnk1g2	Nde
F1	Mknk2	Up
F1	Dapk3	Nde
F1	Tle2	Up
F1	Hcfc2	Nde
F1	Slc41a2	Up
F1	Appl2	Up
F1	Tcp11l2	Up
F1	Polr3b	Nde
F1	Btbd11	Nde
F1	Rtcb	Nde
F1	Syn3	Up
F1	Timp3	Up
F1	Ttc41	Nde
F1	Uhrf1bp1l	Nde
F1	Tmpo	Nde
F1	Mir7688	Nde
F1	2310039L15Rik	Nde
F1	Btg1	Up
F1	Poc1b	Nde
F1	Dusp6	Nde
F1	Rassf9	Up
F1	Gm15663	Nde
F1	Gm36283	Up
F1	Syt1	Nde
F1	Csrp2	Nde
F1	Glipr1	Nde
F1	Tbc1d15	Nde
F1	Ptprr	Up
F1	4933412E12Rik	Up
F1	Xpot	Nde
F1	Sros1	Nde
F1	Os9	Nde
F1	B4galnt1	Nde
F1	R3hdm2	Nde
F1	Ndufa4l2	Down
F1	Lrp1	Nde
F1	Stat6	Nde
F1	Nemp1	Nde
F1	Zbtb39	Nde
F1	Naca	Nde
F1	Baz2a	Nde
F1	Gls2	Down
F1	9030616G12Rik	Nde
F1	Map3k8	Nde
F1	Svil	Nde
F1	Arhgap12	Nde
F1	Epc1	Nde
F1	Rab18	Nde
F1	Mkx	Nde
F1	Wac	Nde
F1	Taf4b	Nde
F1	Mapre2	Up
F1	2700062C07Rik	Nde
F1	Kif20a	Nde
F1	Fam53c	Nde
F1	Sra1	Nde
F1	Pcdh1	Up
F1	Gm5820	Nde
F1	Fgf1	Up
F1	Arhgap26	Up
F1	Nr3c1	Nde
F1	Atg12	Nde
F1	9130209A04Rik	Nde
F1	Dmxl1	Nde
F1	Tnfaip8	Nde
F1	Cep120	Nde
F1	Gramd3	Down
F1	Adamts19	Nde
F1	Synpo	Nde
F1	Arhgef37	Nde
F1	Grpel2	Nde
F1	Napg	Nde
F1	Piezo2	Up
F1	Txnl1	Nde
F1	Nedd4l	Nde
F1	Malt1	Nde
F1	Sec11c	Nde
F1	Impa2	Nde
F1	Tcf4	Nde
F1	Ccdc68	Nde
F1	Myo5b	Up
F1	Smad7	Nde
F1	Pias2	Nde
F1	Hsbp1l1	Nde
F1	Slc66a2	Nde
F1	Atp9b	Nde
F1	Tshz1	Up
F1	Cyb5a	Nde
F1	Pira12	Nde
F1	D030047H15Rik	Nde
F1	Hspbp1	Nde
F1	Pla2g4c	Nde
F1	Bbc3	Nde
F1	Arhgap35	Nde
F1	Pnma8c	Nde
F1	Psg25	Nde
F1	Pglyrp1	Up
F1	Fbxo46	Nde
F1	Relb	Nde
F1	Clptm1	Nde
F1	Bcl3	Nde
F1	Zfp112	Nde
F1	Kcnn4	Nde
F1	Plaur	Up
F1	Cd177	Nde
F1	Arhgef1	Nde
F1	Cic	Nde
F1	Lipe	Nde
F1	Cyp2b10	Up
F1	Ltbp4	Up
F1	Shkbp1	Nde
F1	Blvrb	Nde
F1	Zfp974	Nde
F1	Spint2	Nde
F1	Ppp1r14a	Nde
F1	Dpf1	Down
F1	Zfp84	Nde
F1	Zfp790	Nde
F1	Zfp568	Nde
F1	Rbm42	Nde
F1	Lsr	Nde
F1	Fxyd3	Up
F1	Gramd1a	Nde
F1	Uba2	Nde
F1	Pepd	Nde
F1	Uri1	Nde
F1	AW146154	Nde
F1	Tbc1d17	Nde
F1	Prrg2	Nde
F1	Fcgrt	Up
F1	Trpm4	Nde
F1	Ftl1	Nde
F1	Plekha4	Nde
F1	Abcc6	Nde
F1	Tph1	Nde
F1	Tsg101	Nde
F1	Uevld	Nde
F1	Spty2d1	Nde
F1	9130015G15Rik	Nde
F1	Nav2	Down
F1	Mir344i	Nde
F1	Otud7a	Down
F1	Trpm1	Nde
F1	Adamts17	Up
F1	Arrdc4	Up
F1	Nr2f2	Up
F1	Chd2	Nde
F1	Akap13	Up
F1	Isg20	Nde
F1	Gm21057	Nde
F1	Rccd1	Nde
F1	Crtc3	Nde
F1	Gm15880	Nde
F1	Whamm	Nde
F1	Homer2	Nde
F1	Ramac	Nde
F1	Stard5	Up
F1	Mesd	Nde
F1	Arnt2	Nde
F1	Sytl2	Up
F1	Tenm4	Nde
F1	Kctd14	Up
F1	Rsf1os2	Nde
F1	Capn5	Up
F1	B3gnt6	Nde
F1	Acer3	Nde
F1	Wnt11	Nde
F1	Uvrag	Nde
F1	Chrdl2	Nde
F1	Pold3	Nde
F1	Stard10	Nde
F1	Lrrc51	Up
F1	Pgap2	Nde
F1	Trim3	Nde
F1	Denn2b	Up
F1	Swap70	Nde
F1	Ctr9	Nde
F1	Mical2	Down
F1	Arntl	Nde
F1	Far1	Nde
F1	Copb1	Nde
F1	Sox6	Nde
F1	Rps13	Nde
F1	Nucb2	Nde
F1	Tmc5	Nde
F1	Knop1	Nde
F1	Acsm3	Up
F1	Cog7	Nde
F1	Ears2	Nde
F1	Il4ra	Down
F1	Spns1	Nde
F1	Nupr1	Up
F1	Kif22	Nde
F1	Vkorc1	Nde
F1	Prss8	Up
F1	Sec23ip	Nde
F1	Ate1	Nde
F1	Nsmce4a	Nde
F1	Tacc2	Nde
F1	Chst15	Nde
F1	Oat	Nde
F1	Fam53b	Nde
F1	Ctbp2	Nde
F1	Edrf1	Nde
F1	Bccip	Nde
F1	9430038I01Rik	Nde
F1	Bnip3	Down
F1	Inpp5a	Nde
F1	Bet1l	Nde
F1	Ifitm1	Up
F1	Rnh1	Nde
F1	Tmem80	Nde
F1	Rplp2	Nde
F1	Tspan4	Nde
F1	Kcnq1ot1	Nde
F1	Nap1l4	Nde
F1	Nadsyn1	Nde
F1	Cttn	Nde
F1	Ano1	Up
F1	Rpp14	Nde
F1	Pxk	Nde
F1	Fhit	Nde
F1	Nek10	Nde
F1	Oxsm	Nde
F1	Pou5f1-rs6	Nde
F1	Thrb	Up
F1	Anxa7	Nde
F1	Vdac2	Nde
F1	Ccdc66	Nde
F1	Actr8	Nde
F1	Cacna1d	Nde
F1	Pbrm1	Nde
F1	Ankrd28	Nde
F1	Timm23	Nde
F1	Sftpd	Up
F1	Fermt2	Down
F1	Cnih1	Nde
F1	Cgrrf1	Nde
F1	Lgals3	Up
F1	Ktn1	Nde
F1	Rnase1	Down
F1	Mettl17	Nde
F1	Hnrnpc	Nde
F1	Abhd4	Nde
F1	Slc7a7	Up
F1	Mmp14	Nde
F1	Myh7	Up
F1	Ngdn	Nde
F1	Pck2	Nde
F1	Dcaf11	Nde
F1	Lats2	Nde
F1	Cab39l	Up
F1	Cdadc1	Nde
F1	Dleu2	Nde
F1	Ints6	Nde
F1	Fdft1	Nde
F1	Xkr6	Nde
F1	Msra	Nde
F1	Zfp395	Up
F1	Gm38409	Nde
F1	Sorbs3	Up
F1	Slc39a14	Nde
F1	Reep4	Nde
F1	Rcbtb2	Nde
F1	Med4	Nde
F1	Zc3h13	Nde
F1	Cog3	Nde
F1	Serp2	Nde
F1	1700108F19Rik	Nde
F1	Lacc1	Nde
F1	Diaph3	Nde
F1	Pibf1	Nde
F1	Klf5	Nde
F1	Commd6	Nde
F1	Lmo7	Up
F1	Fbxl3	Nde
F1	9330188P03Rik	Down
F1	Abcc4	Up
F1	Mbnl2	Nde
F1	Stk24	Nde
F1	Alkbh8	Nde
F1	Casp4	Nde
F1	Pdgfd	Nde
F1	Mmp13	Down
F1	Cep126	Nde
F1	Phxr4	Nde
F1	Amotl1	Nde
F1	Smco4	Nde
F1	Slc36a4	Nde
F1	Cdc37	Nde
F1	Dnm2	Nde
F1	Anln	Nde
F1	9530077C05Rik	Nde
F1	Herpud2	Nde
F1	Septin7	Nde
F1	Vps26b	Nde
F1	Arhgap32	Nde
F1	Fam118b	Nde
F1	Ccdc15	Nde
F1	Msantd2	Nde
F1	Tbrg1	Nde
F1	Vwa5a	Nde
F1	4930546K05Rik	Nde
F1	Nlrx1	Nde
F1	Trappc4	Nde
F1	Bcl9l	Nde
F1	Phldb1	Nde
F1	Ube4a	Nde
F1	Sidt2	Nde
F1	Sik3	Nde
F1	Cadm1	Nde
F1	Nxpe4	Nde
F1	Dixdc1	Down
F1	1110032A03Rik	Nde
F1	Ppp2r1b	Nde
F1	Exph5	Nde
F1	Acsbg1	Nde
F1	Ireb2	Nde
F1	Hykk	Nde
F1	Etfa	Nde
F1	Tspan3	Nde
F1	Neil1	Nde
F1	1700017B05Rik	Nde
F1	Arid3b	Nde
F1	Pml	Nde
F1	Nptn	Nde
F1	Uaca	Nde
F1	Tle3	Nde
F1	2300009A05Rik	Nde
F1	Smad3	Up
F1	Megf11	Nde
F1	Dpp8	Nde
F1	Clpx	Nde
F1	Dapk2	Down
F1	Usp3	Nde
F1	Gm10646	Nde
F1	Rora	Down
F1	Mir3109	Nde
F1	Bnip2	Nde
F1	Gtf2a2	Nde
F1	Mindy2	Nde
F1	Nedd4	Nde
F1	Atosa	Nde
F1	Lysmd2	Nde
F1	Gclc	Nde
F1	Gsta4	Nde
F1	Ibtk	Nde
F1	Tpbg	Nde
F1	Snhg5	Nde
F1	Zfp949	Nde
F1	U2surp	Nde
F1	Rasa2	Nde
F1	Pxylp1	Nde
F1	Slc25a36	Nde
F1	Pik3cb	Nde
F1	Cep70	Nde
F1	Dzip1l	Nde
F1	Il20rb	Nde
F1	Nck1	Nde
F1	Slco2a1	Nde
F1	Acad11	Nde
F1	Cish	Down
F1	4930447F24Rik	Up
F1	Klhdc8b	Nde
F1	Arih2	Nde
F1	Map4	Nde
F1	Kif9	Nde
F1	Nbeal2	Nde
F1	Als2cl	Nde
F1	Ccrl2	Nde
F1	Lrrfip2	Nde
F1	Mlh1	Nde
F1	Clasp2	Nde
F1	Azi2	Nde
F1	Golga4	Nde
F1	Ctdspl	Nde
F1	Wdr48	Nde
F1	Ctnnb1	Nde
F1	Trak1	Nde
F1	Ss18l2	Nde
F1	Higd1a	Down
F1	Ackr2	Nde
F1	Ano10	Nde
F1	Fyco1	Nde
F1	Cdk6	Nde
F1	Steap2	Nde
F1	Steap1	Nde
F1	Dbf4	Nde
F1	Tmem243	Nde
F1	Sema3c	Up
F1	Gsap	Down
F1	Lrrc17	Nde
F1	Atg9b	Nde
F1	1700096K18Rik	Up
F1	Ube3c	Nde
F1	Dnajb6	Nde
F1	Cib4	Nde
F1	Agbl5	Nde
F1	Atraid	Nde
F1	Ift172	Nde
F1	Zfp512	Nde
F1	Ppp1cb	Nde
F1	Yes1	Nde
[truncated: 503 more rows]

## Sheet: DE_associatedGenes
Group	GeneName	RegulationStatus
F0	Fshb	Nde
F0	Dtwd1	Nde
F0	Macrod2	Down
F0	A530006G24Rik	Nde
F0	Rbm24	Nde
F0	Spin1	Nde
F0	Fancc	Nde
F0	Tmem267	Nde
F0	Itprid1	Up
F0	A730020E08Rik	Nde
F0	Gm20594	Nde
F0	Pex26	Up
F0	Klra18	Nde
F0	Klra8	Nde
F0	Klra2	Down
F0	Mcph1	Nde
F0	Mir6395	Nde
F0	Triml1	Nde
F0	Fat1	Nde
F0	Il15	Up
F0	Pde7a	Nde
F0	Iqschfp	Nde
F0	Magi3	Nde
F0	Tmem17	Nde
F0	Cpd	Up
F0	Ccl5	Nde
F0	Fbxo47	Nde
F0	Krt23	Up
F0	Klhl1	Nde
F0	Herc2	Nde
F0	1700095J03Rik	Nde
F0	Mical2	Down
F0	Cdh18	Nde
F0	Uaca	Nde
F0	Rplp1	Nde
F0	Gfral	Nde
F0	Baz1a	Nde
F0	Mdga2	Nde
F0	Clmn	Up
F0	Utrn	Nde
F0	Eya4	Nde
F0	Grik2	Nde
F0	1700023F02Rik	Nde
F0	Slit2	Down
F0	St18	Nde
F0	Ikzf2	Up
F0	D830032E09Rik	Nde
F0	Thsd7b	Nde
F0	Ifi204	Down
F0	Bpnt2	Nde
F0	A530072M11Rik	Nde
F0	Tle1	Nde
F0	Nedd4l	Nde
F0	Cggbp1	Nde
F0	Gm32865	Nde
F0	Setd4	Nde
F0	Man2a1	Nde
F0	Myom1	Nde
F0	Gm4710	Nde
F0	Gm3376	Nde
F0	Gm20826	Nde
F0	Gata3	Up
F0	Pkp4	Nde
F0	Nfe2l2	Nde
F0	Ube2e3	Nde
F0	Api5	Nde
F0	Meis2	Up
F0	Gm13985	Nde
F0	Gm13986	Nde
F0	4930545L23Rik	Nde
F0	Ism1	Nde
F0	Fkbp1a	Nde
F0	Cdh26	Nde
F0	1700016G22Rik	Nde
F0	Pitrm1	Nde
F0	Carmil1	Nde
F0	Cdkal1	Nde
F0	4930401O12Rik	Nde
F0	Gmds	Up
F0	Slc22a23	Nde
F0	1700019C18Rik	Nde
F0	Ly86	Down
F0	Macroh2a1	Nde
F0	Slc28a3	Up
F0	Adgrv1	Nde
F0	Gcnt4	Nde
F0	Pik3r1	Up
F0	Itga1	Down
F0	Ppp1r9a	Up
F0	Cped1	Nde
F0	Fam3c	Nde
F0	Snd1	Nde
F0	Prss2	Nde
F0	Chn2	Up
F0	Gm15401	Nde
F0	1600020E01Rik	Nde
F0	Antxr1	Nde
F0	Dnajb8	Nde
F0	Adamts9	Nde
F0	Arl8b	Nde
F0	Klrb1b	Nde
F0	Gsg1	Nde
F0	Amn1	Nde
F0	Efnb2	Up
F0	7420700N18Rik	Nde
F0	B930018H19Rik	Nde
F0	Sh3rf1	Up
F0	Fto	Nde
F0	Dync1li2	Nde
F0	Glg1	Nde
F0	Tomm20	Nde
F0	Tbl1xr1	Nde
F0	Mecom	Up
F0	Frem2	Nde
F0	Mbnl1	Nde
F0	Plch1	Up
F0	Otol1	Nde
F0	Sprr2b	Down
F0	Tchhl1	Down
F0	Strip1	Nde
F0	Gpr88	Nde
F0	4930455H04Rik	Nde
F0	Abca4	Nde
F0	Ank2	Down
F0	Tspan5	Nde
F0	Prkacb	Nde
F0	Adgrl2	Nde
F0	Slc44a5	Nde
F0	Lif	Nde
F0	Xbp1	Nde
F0	Sertad2	Nde
F0	Sptbn1	Nde
F0	Ccng1	Nde
F0	Clint1	Nde
F0	D930048N14Rik	Up
F0	Trim16	Nde
F0	Gas7	Nde
F0	Ndel1	Nde
F0	Aipl1	Up
F0	Spns2	Up
F0	Spns3	Up
F0	Bcas3	Nde
F0	Mir21a	Nde
F0	Spop	Nde
F0	Nmt1	Nde
F0	Apoh	Nde
F0	Abca5	Up
F0	Gm45521	Nde
F0	Rarb	Up
F0	Wapl	Nde
F0	Zfp395	Up
F0	Elf1	Nde
F0	Slain1os	Nde
F0	Abcc4	Up
F0	Sipa1l3	Nde
F0	Arrb1	Up
F0	Dennd5a	Nde
F0	Tnfrsf26	Down
F0	Basp1	Down
F0	Pvt1	Nde
F0	Ano6	Nde
F0	Krt87	Nde
F0	Carm1	Nde
F0	Barx2	Down
F0	Ets1	Up
F0	Sorl1	Nde
F0	4930546K05Rik	Nde
F0	Sik2	Nde
F0	Exph5	Nde
F0	Nr2e3	Nde
F0	Thsd4	Down
F0	Tle3	Nde
F0	Cgnl1	Nde
F0	4930524O08Rik	Nde
F0	Slco2a1	Nde
F0	Eif1b	Nde
F0	Ldah	Nde
F0	Prkar2b	Nde
F0	Mir680-3	Nde
F0	Stxbp6	Up
F0	Gm7550	Nde
F0	Nfkbia	Nde
F0	Sel1l	Nde
F0	Cdc42bpb	Nde
F0	Reps1	Nde
F0	Sgk1	Up
F0	Marcks	Nde
F0	Lama4	Nde
F0	Foxo3	Nde
F0	Gucd1	Nde
F0	Ano4	Nde
F0	Usp44	Nde
F0	Btg1	Up
F0	4930525C09Rik	Nde
F0	Phlda1	Nde
F0	4933440J02Rik	Nde
F0	Speer4f1	Nde
F0	Tapt1	Nde
F0	Sel1l3	Up
F0	Grxcr1	Nde
F0	Spink2	Nde
F0	Rassf6	Nde
F0	Epgn	Down
F0	Cdc7	Nde
F0	Prkab1	Nde
F0	Mad1l1	Nde
F0	Gna12	Nde
F0	Pdx1	Nde
F0	Cdx2	Nde
F0	Ubl3	Nde
F0	Stard13	Up
F0	Sulf1	Down
F0	Phf3	Nde
F0	Myl1	Nde
F0	Mir6344	Nde
F0	Panct2	Up
F0	Mgat5	Up
F0	Pigr	Up
F0	Mapkapk2	Nde
F0	Srgap2	Nde
F0	Mfsd4a	Up
F0	Ppp1r15b	Nde
F0	Gm19705	Nde
F0	Dennd1b	Nde
F0	Ptgs2os2	Nde
F0	Pcp4l1	Nde
F0	Sdccag8	Nde
F0	Mms22l	Nde
F0	Fut9	Up
F0	Rnf38	Nde
F0	Plppr1	Nde
F0	Klf4	Nde
F0	Actl7b	Nde
F0	Gm11266	Nde
F0	Mtap	Nde
F0	Pde4b	Down
F0	Macf1	Nde
F0	Gm12992	Nde
F0	Wnt4	Nde
F0	Ece1	Nde
F0	Gda	Up
F0	Ffar4	Nde
F0	Tcf7l2	Nde
F0	Greb1l	Up
F0	Garem1	Nde
F0	Nr3c1	Nde
F0	Spink5	Up
F0	Ccdc112	Up
F0	C330018D20Rik	Nde
F0	Fam210a	Nde
F0	Rmi2	Nde
F0	Tnk2	Nde
F0	Muc4	Nde
F0	Zfp148	Nde
F0	Zpld1	Nde
F0	Mir5118	Nde
F0	Filip1l	Nde
F0	Col8a1	Up
F0	Mir99ahg	Nde
F0	Mirlet7c-1	Nde
F0	Runx1	Nde
F0	Bace2	Up
F0	Sfta2	Nde
F0	Spast	Nde
F0	Lamp2	Nde
F0	Adam34	Nde
F0	Gm9530	Nde
F0	Mllt3	Nde
F0	Ankrd6	Nde
A0	Fam107b	Up
A0	Frmd4a	Up
A0	Camk1d	Nde
A0	Gm10857	Nde
A0	Echdc3	Nde
A0	Usp6nl	Nde
A0	Pfkfb3	Down
A0	Il2ra	Nde
A0	Itga8	Nde
A0	Mindy3	Nde
A0	Nebl	Up
A0	Myo3a	Down
A0	Lcn12	Nde
A0	Gtf3c5	Nde
A0	Trub2	Nde
A0	Ptges	Nde
A0	Fam102a	Up
A0	Gtdc1	Nde
A0	Zeb2	Nde
A0	1700019E08Rik	Nde
A0	Acvr2a	Nde
A0	Gm13498	Nde
A0	Arl6ip6	Nde
A0	Pkp4	Nde
A0	Dapl1	Up
A0	Itgb6	Nde
A0	Gm13582	Nde
A0	Galnt3	Nde
A0	Dhrs9	Down
A0	Gorasp2	Nde
A0	Platr26	Nde
A0	Cdca7	Nde
A0	Gpr155	Nde
A0	Ppp1r1c	Nde
A0	Pde1a	Nde
A0	Fsip2	Nde
A0	Itgav	Nde
A0	Or5g27	Nde
A0	Api5	Nde
A0	Slc1a2	Nde
A0	Cd44	Nde
A0	Apip	Nde
A0	Ehf	Up
A0	Gm14015	Nde
A0	Kcna4	Nde
A0	Ccdc34os	Nde
A0	Lpcat4	Up
A0	Slc12a6	Up
A0	Emc4	Nde
A0	Emc7	Nde
A0	Fmn1	Nde
A0	Spred1	Nde
A0	Ino80	Nde
A0	Sptbn5	Nde
A0	Frmd5	Nde
A0	Spg11	Nde
A0	Ncaph	Nde
A0	Mall	Up
A0	Bcl2l11	Up
A0	Morrbid	Down
A0	Bmp2	Nde
A0	Mir3090	Nde
A0	9630028H03Rik	Nde
A0	Plcb4	Down
A0	Jag1	Down
A0	Btbd3	Nde
A0	Flrt3	Down
A0	Macrod2	Down
A0	Rin2	Nde
A0	A530006G24Rik	Nde
A0	Ctnnbl1	Nde
A0	Tgm2	Up
A0	Ttpal	Nde
A0	Pigt	Nde
A0	Eya2	Up
A0	Sulf2	Nde
A0	Tshz2	Up
A0	Zfp217	Nde
A0	Pfdn4	Nde
A0	Pmepa1	Nde
A0	1700021F07Rik	Nde
A0	Mir6340	Nde
A0	Bhlhe23	Nde
A0	Akr1e1	Nde
A0	1700016G22Rik	Nde
A0	Pfkp	Down
A0	B230303A05Rik	Nde
A0	Sugct	Nde
A0	2610307P16Rik	Nde
A0	Sox4	Nde
A0	Cdkal1	Nde
A0	Mboat1	Nde
A0	Gmds	Up
A0	Mylk4	Nde
A0	1700019C18Rik	Nde
A0	Ly86	Down
A0	Riok1	Nde
A0	Eef1e1	Nde
A0	Nedd9	Down
A0	Edn1	Up
A0	1700029N11Rik	Nde
A0	Jarid2	Down
A0	Dtnbp1	Nde
A0	Mylip	Up
A0	Atxn1	Nde
A0	Kif13a	Nde
A0	Rnf144b	Nde
A0	4930471G24Rik	Nde
A0	Phf2	Nde
A0	Gadd45g	Nde
A0	BB123696	Nde
A0	Nfil3	Nde
A0	Ror2	Nde
A0	4930555G21Rik	Nde
A0	Ubqln1	Nde
A0	Agtpbp1	Nde
A0	Tut7	Nde
A0	4930486L24Rik	Nde
A0	Hsd17b3	Nde
A0	Tent4a	Nde
A0	Mir466f-4	Nde
A0	D730050B12Rik	Nde
A0	A830082K12Rik	Up
A0	9330111N05Rik	Nde
A0	Mir3961	Nde
A0	Rasa1	Nde
A0	Edil3	Nde
A0	Hapln1	Nde
A0	Atp6ap1l	Nde
A0	Atg10	Nde
A0	Thbs4	Nde
A0	Lhfpl2	Nde
A0	Scamp1	Nde
A0	Tbca	Nde
A0	Iqgap2	Up
A0	Fam169a	Nde
A0	Arhgef28	Nde
A0	Tmem174	Nde
A0	2310020H05Rik	Nde
A0	Ptcd2	Nde
A0	6430562O15Rik	Nde
A0	Gtf2h2	Nde
A0	Pik3r1	Up
A0	Cd180	Nde
A0	Mast4	Nde
A0	AI197445	Nde
A0	Zswim6	Nde
A0	Elovl7	Down
A0	Pde4d	Up
A0	Rab3c	Nde
A0	Gm38397	Nde
A0	Gzmk	Nde
A0	Arl15	Nde
A0	Fst	Down
A0	4930467J12Rik	Nde
A0	4930544M13Rik	Down
A0	Mocs2	Nde
A0	Gm6416	Nde
A0	Hcn1	Down
A0	C1galt1	Up
A0	Col28a1	Nde
A0	Umad1	Nde
A0	Thsd7a	Up
A0	1700016P04Rik	Nde
A0	Tmem168	Nde
A0	D830026I12Rik	Nde
A0	Met	Nde
A0	Cftr	Up
A0	Tspan12	Up
A0	Fezf1	Nde
A0	Rnf148	Nde
A0	Wasl	Nde
A0	Zfp800	Nde
A0	Tspan33	Up
A0	Strip2	Nde
A0	Exoc4	Nde
A0	Slc23a4	Nde
A0	Atp6v0a4	Down
A0	Dennd2a	Nde
A0	Mgam	Nde
A0	Tas2r144	Nde
A0	Cul1	Nde
A0	Gimap3	Nde
A0	Npy	Nde
A0	Osbpl3	Nde
A0	Mir148a	Nde
A0	Znrf2	Nde
A0	Pde1c	Nde
A0	Tigd2	Nde
A0	A530053G22Rik	Nde
A0	Hpgds	Down
A0	Tacstd2	Nde
A0	Mat2a	Nde
A0	Kcmf1	Nde
A0	Gm20362	Nde
A0	2310069B03Rik	Up
A0	Slc4a5	Nde
A0	Dysf	Down
A0	Rab11fip5	Nde
A0	Tgfa	Nde
A0	Asprv1	Down
A0	Gfpt1	Up
A0	Prokr1	Up
A0	Eefsec	Nde
A0	Vmn1r43	Nde
A0	Klf15	Down
A0	Wnt7a	Down
A0	Adamts9	Nde
A0	4930511A08Rik	Nde
A0	Lrig1	Nde
A0	Foxp1	Nde
A0	Ppp4r2	Nde
A0	Pdzrn3	Nde
A0	Gm21054	Nde
A0	Setmar	Nde
A0	Itpr1	Up
A0	0610040F04Rik	Nde
A0	Thumpd3	Nde
A0	Vgll4	Up
A0	Adipor2	Nde
A0	Wnt5b	Nde
A0	B4galnt3	Nde
A0	Mfap5	Nde
A0	Lpcat3	Nde
A0	Gm38404	Nde
A0	Tead4	Nde
A0	Klrb1c	Nde
A0	Clec2d	Nde
A0	Clec2m	Nde
A0	Bcl2l14	Up
A0	Borcs5	Nde
A0	Dusp16	Nde
A0	Ddx47	Nde
A0	Gm36582	Nde
A0	Rerg	Up
A0	Strap	Nde
A0	Pyroxd1	Nde
A0	Kcnj8	Nde
A0	Cmas	Nde
A0	St8sia1	Down
A0	Sox5	Up
A0	Sox5os3	Nde
A0	Bhlhe41	Up
A0	Sspn	Up
A0	Pthlh	Down
A0	1700049E15Rik	Nde
A0	Etfbkmt	Up
A0	Zfp958	Nde
A0	Efnb2	Up
A0	4930453L07Rik	Nde
A0	Dlgap2	Nde
A0	Spag11a	Nde
A0	Potefam3e	Nde
A0	Defa21	Nde
A0	Defb1	Nde
A0	Tcim	Down
A0	Nsd3	Nde
A0	2310008N11Rik	Nde
A0	7420700N18Rik	Nde
A0	Mir6395	Nde
A0	B930018H19Rik	Nde
A0	Ppp1r3b	Up
A0	5430403N17Rik	Nde
A0	Mtus1	Up
A0	Adam34	Nde
A0	Mtnr1a	Nde
A0	4930518J21Rik	Nde
A0	Hand2os1	Nde
A0	Galnt7	Nde
A0	Galntl6	Nde
A0	Psd3	Nde
A0	Mir28b	Nde
A0	0610038B21Rik	Nde
A0	1700011L22Rik	Nde
A0	Otud4	Nde
A0	Gab1	Nde
A0	Inpp4b	Nde
A0	Zfp330	Nde
A0	Zswim4	Nde
A0	N4bp1	Nde
A0	Fto	Nde
A0	Irx5	Nde
A0	Slc12a3	Nde
A0	Cx3cl1	Nde
A0	Cdh3	Nde
A0	1110028F18Rik	Nde
A0	Tango6	Down
A0	Has3	Down
A0	Ap1g1	Nde
A0	Il34	Nde
A0	Bcar1	Nde
A0	Maf	Down
A0	Cdyl2	Up
A0	Cmip	Nde
A0	Cdh13	Nde
A0	Gse1	Nde
A0	Ankrd11	Nde
A0	Rhou	Nde
A0	6030466F02Rik	Nde
A0	Irf2bp2	Nde
A0	Mir21c	Nde
A0	Itgb1	Nde
A0	Gm6194	Nde
A0	Gm32496	Nde
A0	4930539M17Rik	Nde
A0	Myef2l	Nde
A0	Snx16	Nde
A0	Ralyl	Nde
A0	A930001A20Rik	Nde
A0	Dnajc5b	Nde
A0	Cp	Up
A0	Tbl1xr1	Nde
A0	Mir466q	Nde
A0	Mecom	Up
A0	Sec62	Nde
A0	Prkci	Nde
A0	Slc7a14	Nde
A0	Mir6378	Nde
A0	Anxa5	Nde
A0	Spry1	Nde
A0	Pgrmc2	Nde
A0	Platr4	Nde
A0	2400006E01Rik	Nde
A0	Pcdh18	Nde
A0	Slc7a11	Up
A0	Noct	Nde
A0	Maml3	Nde
A0	Gm30173	Nde
A0	Gm2447	Nde
A0	Lhfp	Up
A0	Nbea	Up
A0	Pfn2	Up
A0	Igsf10	Nde
A0	Mbnl1	Nde
A0	Rap2b	Down
A0	Arhgef26	Nde
A0	Plch1	Up
A0	Kcnab1	Nde
A0	Ssr3	Nde
A0	Ccnl1	Nde
A0	Bche	Nde
A0	Gria2	Nde
A0	Rbm46	Nde
A0	Fhip1a	Nde
A0	Lrba	Nde
A0	Hrnr	Down
A0	Pip5k1a	Nde
A0	Adamtsl4	Up
A0	Otud7b	Nde
A0	Gm15441	Up
A0	Ankrd35	Nde
A0	Rnf115	Nde
A0	Adam30	Nde
A0	Vtcn1	Up
A0	Ptgfrn	Nde
A0	Atp1a1	Nde
A0	Eps8l3	Nde
A0	4933431E20Rik	Up
A0	Elapor1	Nde
A0	Vav3	Nde
A0	Alg14	Nde
A0	Abcd3	Nde
A0	Gclm	Nde
A0	Tram1l1	Nde
A0	Ugt8a	Nde
A0	Arsj	Nde
A0	Camk2d	Nde
A0	Ank2	Down
A0	Pitx2	Nde
A0	Sgms2	Up
A0	Papss1	Nde
A0	Dkk2	Nde
A0	Gm29811	Nde
A0	Tet2	Nde
A0	Cxxc4	Nde
A0	Bank1	Nde
A0	1700030L20Rik	Nde
A0	Ppp3ca	Nde
A0	Bmpr1b	Nde
A0	Pdlim5	Nde
A0	Gm6260	Nde
A0	Samd13	Nde
A0	Adgrl2	Nde
A0	Erich3	Nde
A0	Lif	Nde
A0	Igfbp3	Up
A0	Tns3	Up
A0	Gm12018	Nde
A0	Meis1	Up
A0	Spred2	Nde
A0	Rab1a	Nde
A0	Slc1a4	Up
A0	Sertad2	Nde
A0	Lgalsl	Nde
A0	Tmem17	Nde
A0	Fam161a	Up
A0	Rel	Nde
A0	Efemp1	Nde
A0	Fbxw11	Nde
A0	Smim23	Nde
A0	Wwc1	Nde
A0	Atp10b	Up
A0	Adra1b	Nde
A0	Clint1	Nde
A0	Fndc9	Nde
A0	Jade2	Up
A0	Or2y8	Nde
A0	Vdac1	Nde
A0	Slc22a5	Up
A0	Fat2	Nde
A0	Rasd1	Up
A0	Rai1	Nde
A0	Epn2	Up
A0	Pmp22	Nde
A0	Gas7	Nde
A0	Usp43	Up
A0	Kdm6b	Nde
A0	Clec10a	Nde
A0	Alox12	Up
A0	Alox12e	Up
A0	4933427D14Rik	Nde
A0	Trpv3	Down
A0	Or1e19	Nde
A0	Rflnb	Up
A0	Vps53	Nde
A0	Traf4	Up
A0	Slc13a2	Nde
A0	Rab11fip4	Up
A0	Mir365-2	Nde
A0	Myo1d	Nde
A0	Rffl	Nde
A0	Synrg	Nde
A0	Dusp14	Nde
A0	1700109G15Rik	Nde
A0	Ppm1d	Nde
A0	Bcas3	Nde
A0	Mir21a	Nde
A0	Vmp1	Nde
A0	Ypel2	Up
A0	Tex14	Nde
A0	Msi2	Nde
A0	Tob1	Nde
A0	Abcc3	Nde
A0	Zfp652	Nde
A0	B4galnt2	Nde
A0	Ppp1r1b	Up
A0	Csf3	Down
A0	Msl1	Nde
A0	Tns4	Nde
A0	Krt23	Up
A0	Krtap17-1	Nde
A0	Krt31	Nde
A0	Krt42	Nde
A0	Map3k14	Nde
A0	Kansl1	Nde
A0	Ern1	Up
A0	Prkca	Nde
A0	Axin2	Nde
A0	Gm11681	Nde
A0	4732490B19Rik	Nde
A0	Cdc42ep4	Nde
A0	Slc9a3r1	Nde
A0	Llgl2	Nde
A0	Itgb4	Nde
A0	Socs3	Nde
A0	C1qtnf1	Up
A0	Mir6934	Nde
A0	Baiap2	Up
A0	Rfng	Nde
A0	Tex19.2	Nde
A0	Pxk	Nde
A0	Rarb	Up
A0	Ube2e1	Nde
A0	Ube2e2	Nde
A0	Kcnk16	Nde
A0	Usp54	Nde
A0	Kat6b	Nde
A0	Lrmda	Nde
A0	Arhgef3	Nde
A0	Ankrd28	Nde
A0	Nrg3os	Nde
A0	Tspan14	Nde
A0	Psmc6	Nde
A0	Lgals3	Up
A0	Fbxo34	Nde
A0	4930447J18Rik	Nde
A0	Dad1	Nde
A0	Gjb6	Down
A0	Cryl1	Nde
A0	1700039M10Rik	Nde
A0	Mir8098	Nde
A0	Ints9	Nde
A0	Zfp395	Up
A0	Nkx3-1	Nde
A0	Slc39a14	Nde
A0	Lpar6	Nde
A0	Gm4285	Nde
A0	Snora31	Nde
A0	Kctd4	Down
A0	4930431P22Rik	Nde
A0	Lacc1	Nde
A0	Olfm4	Up
A0	Gm32455	Nde
A0	Klf5	Nde
A0	Klf12	Down
A0	Ndfip2	Nde
A0	Mir6390	Nde
A0	Gpc6	Nde
A0	Abcc4	Up
A0	Stk24	Nde
A0	Zfp541	Nde
A0	Fosb	Nde
A0	Ppp1r13l	Nde
A0	Bcl3	Nde
A0	Mir7048	Nde
A0	Spint2	Nde
A0	Tbcb	Nde
A0	Dmkn	Down
A0	Garre1	Nde
A0	Cebpg	Nde
A0	Zfp619	Nde
A0	9130015G15Rik	Nde
A0	Nav2	Down
A0	Ndn	Nde
A0	Klf13	Nde
A0	Trpm1	Nde
A0	Tjp1	Nde
A0	1810008I18Rik	Nde
A0	Mir7057	Nde
A0	Asb7	Nde
A0	Adamts17	Up
A0	Ttc23	Up
A0	Gm5334	Nde
A0	Arrdc4	Up
A0	Gm29683	Nde
A0	B130024G19Rik	Up
A0	Mctp2	Nde
A0	Gm6567	Nde
A0	Chaserr	Nde
A0	4930533N22Rik	Nde
A0	Akap13	Up
A0	Agbl1	Nde
A0	Abhd2	Up
A0	Anpep	Up
A0	Man2a2	Nde
A0	Furin	Nde
A0	Iqgap1	Nde
A0	Adamtsl3	Down
A0	Rab38	Nde
A0	Me3	Nde
A0	E230029C05Rik	Nde
A0	Picalm	Nde
A0	Ankrd42	Nde
A0	Aqp11	Up
A0	Gdpd4	Nde
A0	Gucy2d	Nde
A0	Emsy	Nde
A0	Wnt11	Nde
A0	Uvrag	Nde
A0	Fam168a	Nde
A0	Denn2b	Up
A0	Wee1	Nde
A0	1600010M07Rik	Nde
A0	Irag1	Nde
A0	Tead1	Nde
A0	Rassf10	Up
A0	4930543E12Rik	Nde
A0	Rras2	Nde
A0	Sox6	Nde
A0	Plekha7	Up
A0	4930583K01Rik	Nde
A0	Rexo5	Nde
A0	Dnah3	Nde
A0	Eef2k	Nde
A0	Scnn1b	Nde
A0	Tnrc6a	Nde
A0	Gsg1l	Nde
A0	Fgfr2	Nde
A0	Zranb1	Nde
A0	Mki67	Nde
A0	Or13a27	Nde
A0	Ctsd	Nde
A0	Syt8	Up
A0	Kcnq1	Up
A0	Nadsyn1	Nde
A0	Shank2	Down
A0	Ano1	Up
A0	Smim38	Nde
A0	Oxct1	Nde
A0	Osmr	Nde
A0	Spef2	Nde
A0	Mtmr12	Nde
A0	Myo10	Nde
A0	Trio	Nde
A0	Ctnnd2	Up
A0	Stk3	Nde
A0	Mir599	Nde
A0	Rnf19a	Nde
A0	Pabpc1	Nde
A0	Grhl2	Nde
A0	Oxr1	Nde
A0	Angpt1	Up
A0	Trps1	Down
A0	Gm19303	Nde
A0	Eif3h	Nde
A0	Mir28c	Nde
A0	Samd12	Nde
A0	Mal2	Up
A0	Col14a1	Nde
A0	Has2	Down
A0	Zhx2	Nde
A0	Fer1l6	Up
A0	Nsmce2	Nde
A0	Trib1	Nde
A0	Gm19510	Up
A0	D030024E09Rik	Nde
A0	Pvt1	Nde
A0	Asap1	Nde
A0	Tmem71	Up
A0	Ndrg1	Down
A0	Trappc9	Nde
A0	9030619P08Rik	Nde
A0	Eppk1	Nde
A0	Plec	Nde
A0	Txn2	Nde
A0	Card10	Nde
A0	Mrtfa	Nde
A0	7530416G11Rik	Nde
A0	Wnt7b	Nde
A0	Lncppara	Nde
A0	Alg10b	Nde
A0	Kif21a	Up
A0	Ano6	Nde
A0	Rpap3	Nde
A0	4930578M01Rik	Nde
A0	Dip2b	Nde
A0	Acvrl1	Nde
A0	Krt80	Nde
A0	Krt78	Up
A0	Krt8	Up
A0	Mmp20	Up
A0	Gm16833	Nde
A0	Cntn5	Nde
A0	Maml2	Up
A0	Fam76b	Nde
A0	Endod1	Nde
A0	Gm7607	Nde
A0	Anln	Nde
A0	Bmper	Nde
A0	Npsr1	Nde
A0	Tmem45b	Nde
A0	Barx2	Down
A0	Kirrel3	Up
A0	Clmp	Down
A0	Sorl1	Nde
A0	Arhgef12	Nde
A0	Nectin1	Nde
A0	Usp2	Down
A0	Zbtb16	Down
A0	Sik2	Nde
A0	Pou2af1	Down
A0	Tle3	Nde
A0	Smad3	Up
A0	Myo1e	Nde
A0	Myzap	Nde
A0	Tcf12	Nde
A0	Myo5a	Nde
A0	Bmp5	Nde
A0	Bckdhb	Nde
A0	Nt5e	Down
A0	Rasgrf1	Nde
A0	Ctsh	Nde
A0	Rasa2	Nde
A0	Rbp1	Nde
A0	Rpl29	Nde
A0	Ltf	Up
A0	Gpd1l	Up
A0	Rbms3	Up
A0	Csrnp1	Nde
A0	5830454E08Rik	Up
A0	Trak1	Nde
A0	Snrk	Nde
A0	Hs1bp3	Nde
A0	Rhob	Down
A0	Osr1	Up
A0	Vsnl1	Nde
A0	Gm35725	Nde
A0	Gm16497	Nde
A0	Trib2	Nde
A0	Mir3066	Nde
A0	Gm29687	Nde
A0	Dcdc2c	Nde
A0	Cog5	Nde
A0	Hbp1	Nde
A0	Mir680-3	Nde
A0	Agr3	Nde
A0	Crppa	Nde
A0	Meox2	Nde
A0	Arl4a	Nde
A0	Dnajb9	Nde
A0	G2e3	Nde
A0	1700031P21Rik	Nde
A0	Akap6	Down
A0	Egln3	Down
A0	Gm7550	Nde
A0	Mir1892	Nde
A0	Nfkbia	Nde
A0	Pax9	Up
A0	Foxa1	Up
A0	Nemf	Nde
A0	5830428M24Rik	Up
A0	Vcpkmt	Nde
A0	Atl1	Up
A0	Tmx1	Nde
A0	4930404H11Rik	Nde
A0	Gphb5	Nde
A0	Sgpp1	Nde
A0	Syne2	Nde
A0	Fntb	Nde
A0	Tmem229b	Up
A0	9430078K24Rik	Nde
A0	Actn1	Nde
A0	Dcaf5	Nde
A0	Susd6	Nde
A0	Sipa1l1	Nde
A0	D030025P21Rik	Nde
A0	Fos	Down
A0	Lrrc74a	Nde
A0	Irf2bpl	Nde
A0	Mir8099-1	Nde
A0	Rin3	Nde
A0	Clmn	Up
A0	Traf3	Nde
A0	2810029C07Rik	Down
A0	Gpr132	Nde
A0	Esyt2	Nde
A0	Ptprn2	Nde
A0	D230030E09Rik	Nde
A0	Sp8	Up
A0	Abcb5	Up
A0	Utrn	Nde
A0	Phactr2	Up
A0	Pex3	Nde
A0	Hivep2	Nde
A0	Adgrg6	Up
A0	Gm20125	Nde
A0	Nhsl1	Nde
A0	Tnfaip3	Nde
A0	Gm20139	Nde
A0	Gm33104	Nde
A0	Map3k5	Nde
A0	Hbs1l	Nde
A0	1700020N01Rik	Nde
A0	Moxd1	Up
A0	Gm15270	Nde
A0	Arhgap18	Nde
A0	Ptprk	Nde
A0	Tpd52l1	Down
A0	Rnf217	Nde
A0	Frk	Up
A0	Marcks	Nde
A0	Lama4	Nde
A0	Fyn	Down
A0	Amd2	Nde
A0	Cdk19	Nde
A0	Slc22a16	Nde
A0	Foxo3	Nde
A0	F930017D23Rik	Down
A0	Prdm1	Nde
A0	Man1a	Down
A0	Msl3l2	Nde
A0	Gm36595	Down
A0	1110002J07Rik	Nde
A0	Rhobtb1	Nde
A0	Pcbp3	Down
A0	Dot1l	Nde
A0	Slc41a2	Up
A0	Timp3	Up
A0	Igf1	Nde
A0	Dram1	Nde
A0	Gnptab	Nde
A0	Mir135a-2	Nde
A0	Rmst	Nde
A0	Cfap54	Nde
A0	Gm17745	Nde
A0	Usp44	Nde
A0	Nr2c1	Up
A0	Eea1	Nde
A0	Atp2b1	Nde
A0	Dusp6	Nde
A0	Gm20110	Up
A0	Tmtc2	Nde
A0	Gm36283	Up
A0	Nav3	Down
A0	Zdhhc17	Nde
A0	4933440J02Rik	Nde
A0	Gm20758	Down
A0	Rab21	Nde
A0	Gm32141	Nde
A0	Mir763	Nde
A0	4921513I03Rik	Nde
A0	Rassf3	Up
A0	Srgap1	Up
A0	Os9	Nde
A0	Mmp19	Nde
A0	Zfp804b	Nde
A0	Tmem243	Nde
A0	Cacna2d1	Up
A0	Sema3c	Up
A0	Atg9b	Nde
A0	Nub1	Nde
A0	Rheb	Nde
A0	Prkag2	Nde
A0	Dnajb6	Nde
A0	Maea	Nde
A0	Bloc1s4	Nde
A0	Prom1	Nde
A0	Lap3	Down
A0	4930405L22Rik	Nde
A0	Slc34a2	Down
A0	0610040J01Rik	Up
A0	Tbc1d1	Nde
A0	Klf3	Nde
A0	Commd8	Nde
A0	Ociad2	Nde
A0	Rasl11b	Nde
A0	Scfd2	Nde
A0	4930432L08Rik	Nde
A0	Adgrl3	Nde
A0	Tmprss11e	Up
A0	Gc	Nde
A0	Areg	Nde
A0	Mir1961	Nde
A0	Cxcl13	Up
A0	Mrpl1	Nde
A0	Fras1	Up
A0	Anxa3	Up
A0	Gm8013	Nde
A0	Bmp3	Nde
A0	Aff1	Up
A0	Dipk1a	Down
A0	Vmn2r13	Nde
A0	Ankle2	Nde
A0	Med13l	Nde
A0	Slc8b1	Nde
A0	Naa25	Nde
A0	Aldh2	Up
A0	Vps37b	Nde
A0	Ncor2	Nde
A0	Ubc	Nde
A0	Orai2	Nde
A0	Fam220a	Nde
A0	Pan3	Nde
A0	Mtus2	Nde
A0	Katnal1	Nde
A0	8430423G03Rik	Nde
A0	Tex26	Up
A0	Stard13	Up
A0	1700028E10Rik	Nde
A0	St18	Nde
A0	Sntg1	Nde
A0	Prex2	Nde
A0	Gm5523	Nde
A0	Tram2	Nde
A0	Mir30c-2	Nde
A0	Fam135a	Down
A0	Gm5524	Nde
A0	Gm29669	Nde
A0	Ptpn18	Up
A0	Hs6st1	Nde
A0	Vwa3b	Nde
A0	Cnga3	Down
A0	Lyg1	Nde
A0	Rev1	Nde
A0	Aff3	Nde
A0	Map4k4	Nde
A0	Ecrg4	Nde
A0	Stat4	Nde
A0	Hecw2	Down
A0	Pgap1	Up
A0	Ankrd44	Up
A0	Cflar	Nde
A0	Raph1	Nde
A0	Mir6899	Nde
A0	Map2	Nde
A0	Erbb4	Nde
A0	Ikzf2	Up
A0	Bard1	Nde
A0	Abca12	Down
A0	Atic	Nde
A0	Nhej1	Nde
A0	Serpine2	Nde
A0	Dock10	Nde
A0	Mir6344	Nde
A0	Tex44	Nde
A0	Ptma	Nde
A0	Mroh2a	Nde
A0	Glrp1	Down
A0	Sh3bp4	Nde
A0	Gpc1	Nde
A0	Thap4	Nde
A0	4930533P14Rik	Nde
A0	Pam	Nde
A0	Cntnap5b	Nde
A0	Gm7160	Nde
A0	Bcl2	Up
A0	Serpinb3b	Down
A0	Serpinb2	Down
A0	Dsel	Nde
A0	Cntnap5a	Nde
A0	Tfcp2l1	Up
A0	Inhbb	Down
A0	Ralb	Nde
A0	Slc35f5	Nde
A0	Gpr39	Nde
A0	Cxcr4	Nde
A0	Gm28856	Nde
A0	Mapkapk2	Nde
A0	Sox13	Up
A0	Ppp1r12b	Up
A0	Elf3	Up
A0	Tnni1	Down
A0	Rgs2	Up
A0	Rgs13	Nde
A0	Ptgs2os2	Nde
A0	Lamc2	Down
A0	Lamc1	Nde
A0	Sec16b	Up
A0	Tnr	Nde
A0	Tnfsf18	Nde
A0	Fasl	Nde
A0	Fmo4	Nde
A0	Dpt	Nde
A0	Lmx1a	Nde
A0	Mir6348	Nde
A0	Mpz	Nde
A0	Atp1a2	Nde
A0	Cep170	Nde
A0	Zbtb18	Up
A0	1700016C15Rik	Up
A0	Smyd3	Nde
A0	Psen2	Nde
A0	Itpkb	Nde
A0	Nvl	Nde
A0	Wdr26	Nde
A0	Ccdc121rt1	Nde
A0	Tlr5	Nde
A0	1700112H15Rik	Nde
A0	A730004F24Rik	Nde
A0	Esrrg	Nde
A0	Ush2a	Nde
A0	Garin4	Nde
A0	Nenf	Nde
A0	A730013G03Rik	Nde
A0	Mir205	Nde
A0	Lyn	Nde
A0	Bpnt2	Nde
A0	Ubxn2b	Nde
A0	Sdcbp	Nde
A0	Car8	Nde
A0	Chd7	Nde
A0	Clvs1	Down
A0	4930412C18Rik	Nde
A0	Esrp1	Nde
A0	Gem	Nde
A0	1700123M08Rik	Nde
A0	A530072M11Rik	Nde
A0	Gm12354	Nde
A0	Slc7a13	Nde
A0	Mms22l	Nde
A0	Fut9	Up
A0	Manea	Nde
A0	Bach2	Nde
A0	Smu1	Nde
A0	Mir5123	Nde
A0	Shb	Nde
A0	Anks6	Nde
A0	Col15a1	Nde
A0	Slc44a1	Nde
A0	Zfp462	Up
A0	Actl7b	Nde
A0	Gm12530	Nde
A0	Ptpn3	Nde
A0	Mir3095	Nde
A0	Or2k2	Nde
A0	Gm12596	Nde
A0	Susd1	Nde
A0	Mup4	Nde
A0	Rgs3	Nde
A0	Akna	Nde
A0	Tlr4	Nde
A0	Aldoart1	Nde
A0	Lurap1l	Nde
A0	Mpdz	Nde
A0	Gm5860	Up
A0	Nfib	Nde
A0	Gm11413	Nde
A0	Dennd4c	Nde
A0	Slc24a2	Nde
A0	Mllt3	Nde
A0	Ifnb1	Nde
A0	Klhl9	Nde
A0	Gm49890	Nde
A0	Gm12602	Nde
A0	Fggy	Nde
A0	Ube2u	Nde
A0	Fyb2	Up
A0	Tmem61	Nde
A0	Cdkn2c	Nde
A0	Slc5a9	Up
A0	Gm12830	Nde
A0	Cyp4x1os	Nde
A0	Ptprf	Nde
A0	Edn2	Nde
A0	Cited4	Down
A0	Mir6398	Nde
A0	Rragc	Nde
A0	1700057H15Rik	Nde
A0	Phc2	Nde
A0	Ak2	Nde
A0	C77080	Nde
A0	Tent5b	Down
A0	Trnp1	Down
A0	Rps6ka1	Nde
A0	Syf2	Nde
A0	Runx3	Nde
A0	Htr1d	Nde
A0	1700013G24Rik	Nde
A0	Pla2g2c	Nde
A0	Klhdc7a	Up
A0	Fhad1	Nde
A0	Dhrs3	Up
A0	H6pd	Nde
A0	Rere	Nde
A0	Errfi1	Nde
A0	Tmem52	Nde
A0	Gm13648	Up
A0	Lrp5	Nde
A0	Pcx	Up
A0	Neat1	Up
A0	Scgb1a1	Nde
A0	Fth1	Nde
A0	Mpeg1	Nde
A0	Gnaq	Nde
A0	Mir496b	Nde
A0	Prune2	Up
A0	Rfk	Nde
A0	4930554I06Rik	Nde
A0	Cemip2	Nde
A0	Trpm3	Nde
A0	Glis3	Up
A0	Sgms1	Down
A0	Pten	Nde
A0	Kif20b	Nde
A0	Slc35g1	Up
A0	Pik3ap1	Nde
A0	4933411K16Rik	Nde
A0	Hps1	Nde
A0	Scd3	Nde
A0	Wnt8b	Nde
A0	Wbp1l	Nde
A0	Sh3pxd2a	Nde
A0	Ins1	Nde
A0	AA387883	Nde
A0	Gucy2g	Nde
A0	Habp2	Nde
A0	Cacul1	Nde
A0	Gm10556	Nde
A0	Mkx	Nde
A0	Mpp7	Nde
A0	Fzd8	Nde
A0	Kctd1	Nde
A0	Dsc1	Down
A0	Fhod3	Nde
A0	Celf4	Nde
A0	Proc	Nde
A0	Gypc	Nde
A0	Epb41l4a	Nde
A0	Sil1	Nde
A0	Pfdn1	Nde
A0	Hbegf	Nde
A0	Pcdhac2	Nde
A0	Gm19774	Nde
A0	Fgf1	Up
A0	Arhgap26	Up
A0	Rbm27	Nde
A0	A930012L18Rik	Nde
A0	Mcc	Nde
A0	Gm19466	Nde
A0	Redrum	Nde
A0	Lmnb1	Nde
A0	2210409D07Rik	Nde
A0	Fbn2	Nde
A0	Pde6a	Nde
A0	1500015A07Rik	Nde
A0	Alpk2	Nde
A0	Ccbe1	Nde
A0	Pmaip1	Nde
A0	Tcf4	Nde
A0	Rab27b	Up
A0	Mbd2	Nde
A0	Mex3c	Nde
A0	Elac1	Nde
A0	Zbtb7c	Up
A0	Setbp1	Nde
A0	Socs6	Nde
A0	Mefv	Nde
A0	Glis2	Nde
A0	Litaf	Nde
A0	Prkdc	Nde
A0	Mapk1	Nde
A0	Slc25a1	Nde
A0	Rtp4	Nde
A0	Gm46545	Nde
A0	Trp63	Nde
A0	P3h2	Nde
A0	Cldn16	Nde
A0	Ostn	Nde
A0	Gm1968	Nde
A0	9030404E10Rik	Nde
A0	Tmem44	Down
A0	Acap2	Nde
A0	Bdh1	Nde
A0	Tnk2	Nde
A0	Mylk	Down
A0	Cd86	Nde
A0	Fstl1	Nde
A0	Cd200	Nde
A0	Myh15	Nde
A0	Cblb	Down
A0	Mir5118	Nde
A0	Nfkbiz	Nde
A0	Tmem45a	Up
A0	Lnp1	Nde
A0	Tmem45a2	Nde
A0	Filip1l	Nde
A0	Col8a1	Up
A0	St3gal6	Down
A0	Pros1	Down
A0	Epha3	Nde
A0	4930453N24Rik	Nde
A0	Robo1	Nde
A0	Robo2	Nde
A0	Samsn1	Nde
A0	Nrip1	Up
A0	Gm30790	Nde
A0	1700041M19Rik	Nde
A0	Btg3	Nde
A0	Ncam2	Nde
A0	Adamts5	Nde
A0	Gm32461	Nde
A0	Gm32865	Nde
A0	N6amt1	Nde
A0	Mrps6	Nde
A0	Runx1	Nde
A0	Kcnj15	Down
A0	Ets2	Nde
A0	1600002D24Rik	Nde
A0	Tmprss2	Up
A0	Tiam2	Up
A0	Igf2r	Nde
A0	2700054A10Rik	Nde
A0	Thbs2	Down
A0	Neurl1b	Up
A0	Ergic1	Up
A0	Tead3	Nde
A0	Fkbp5	Up
A0	Pim1	Nde
A0	Hsf2bp	Up
A0	Tnf	Down
A0	Ier3	Down
A0	Esp15	Nde
A0	Ptchd4	Nde
A0	Enpp4	Up
A0	Runx2	Up
A0	Cdc5l	Nde
A0	Slc5a7	Nde
A0	Efna5	Nde
A0	Fer	Nde
A0	Dlgap1	Nde
A0	Mir1195	Nde
A0	Ltbp1	Nde
A0	C430042M11Rik	Nde
A0	4933433H22Rik	Nde
A0	Thada	Nde
A0	Prkce	Nde
A0	Calm2	Nde
A0	Epcam	Up
A0	Kcnk12	Nde
A0	Ppp1r21	Nde
A0	Nrxn1	Up
A0	Gm20491	Nde
A0	Adcyap1	Nde
A0	Mettl4	Nde
A0	Gm14634	Nde
A0	Nyx	Nde
A0	Cypt1	Nde
A0	Agtr2	Nde
A0	Zcchc12	Nde
A0	Lonrf3	Up
A0	Mbnl3	Nde
A0	Mtmr1	Nde
A0	Cnga2	Nde
A0	Tbl1x	Nde
A0	Cldn34-ps	Nde
A0	Pcyt1b	Nde
A0	Ophn1	Up
A0	Rlim	Nde
A0	Atp7a	Nde
A0	P2ry10b	Nde
A0	Gm382	Nde
A0	Prps1	Nde
A0	Tsc22d3	Up
A0	Tmem164	Nde
A0	Eif1ax	Nde
A0	Rbbp7	Nde
A0	Amelx	Nde
A0	Mid1	Nde
A0	G530011O06Rik	Nde
A0	Erdr1	Nde
A0	Cubn	Down
A0	Nutm1	Nde
A0	Tgm5	Nde
A0	Bcl2l1	Up
A0	Klf6	Nde
A0	Slc22a23	Nde
A0	Fam50b	Nde
A0	Prpf4b	Nde
A0	Phactr1	Nde
A0	Tbc1d7	Nde
A0	5930438M14Rik	Nde
A0	Emb	Down
A0	Mrps30	Nde
A0	Fam3c	Nde
A0	Mir592	Nde
A0	Gprc5a	Up
A0	Hpgd	Up
A0	Il15	Up
A0	Wwox	Nde
A0	Pard3	Nde
A0	Fabp12	Nde
A0	Trpc4	Nde
A0	Trim2	Up
A0	Cdc14a	Up
A0	A730020M07Rik	Nde
A0	Arhgef38	Nde
A0	Gipc2	Nde
A0	Ppp3r1	Nde
A0	Kcnip1	Nde
A0	Btnl9	Nde
A0	2610035D17Rik	Nde
A0	Vcl	Nde
A0	Ppif	Down
A0	Apoc2	Nde
A0	Atp10a	Up
A0	E030018B13Rik	Nde
A0	Fyb	Nde
A0	Lifr	Up
A0	Zfp572	Nde
A0	Vdr	Nde
A0	7630403G23Rik	Nde
A0	Trim29	Down
A0	Cadm1	Nde
A0	Cspg4	Nde
A0	Rplp1	Nde
A0	Dcaf1	Nde
A0	Itga9	Nde
A0	Hif1a	Down
A0	Gphn	Nde
A0	Cited2	Nde
A0	Anapc16	Nde
A0	Gnai1	Down
A0	Hs3st1	Up
A0	Pcdh7	Down
A0	Khdrbs2	Up
A0	Unc80	Nde
A0	Zfp648	Nde
A0	Gm16548	Nde
A0	Kdm4c	Nde
A0	C8a	Nde
A0	Gm13205	Nde
A0	Stxbp3-ps	Nde
A0	Klf9	Nde
A0	Zfp518a	Nde
A0	Rit2	Nde
A0	Ift57	Nde
A0	4930404A05Rik	Nde
A0	Ar	Up
A0	A230108P19Rik	Up
A0	Gsn	Nde
A0	Mbd5	Nde
A0	Kif5c	Up
A0	Gm48908	Nde
A0	Fmnl2	Down
A0	Cobll1	Nde
A0	Sp5	Nde
A0	Tlk1	Nde
A0	Map3k20	Down
A0	Hnrnpa3	Nde
A0	Itprid2	Nde
A0	Nup35	Nde
A0	Lrrc55	Nde
A0	Ptprj	Up
A0	Ext2	Nde
A0	Elf5	Nde
A0	Bbox1	Up
A0	Ano3	Nde
A0	Rasgrp1	Down
A0	Gm13985	Nde
A0	Gm13986	Nde
A0	Zfp661	Up
A0	Atrn	Up
A0	Tmx4	Nde
A0	Src	Nde
A0	Ift52	Nde
A0	Wfdc15a	Nde
A0	Wfdc2	Up
A0	Ripor3	Down
A0	Larp4b	Nde
A0	Dip2c	Nde
A0	Yae1d1	Nde
A0	Hdgfl1	Nde
A0	Mir6368	Nde
A0	Agtr1a	Nde
A0	Dusp22	Nde
A0	Foxq1	Up
A0	1700018A04Rik	Up
A0	Fars2	Nde
A0	Dsp	Down
A0	Bmp6	Up
A0	Slc35b3	Nde
A0	Gm26688	Nde
A0	Gcnt2	Nde
A0	Gm10790	Nde
A0	Cd83	Nde
A0	4921525O09Rik	Nde
A0	Syk	Nde
A0	Ctsl	Nde
A0	Cdk20	Nde
A0	Ell2	Down
A0	Vcan	Nde
A0	Enc1	Nde
A0	Lncenc1	Nde
A0	Gm5086	Nde
A0	4933416M06Rik	Nde
A0	Plk2	Nde
A0	3110015C05Rik	Nde
A0	Gm15326	Nde
A0	Isl1	Up
A0	Parp8	Nde
A0	Pon3	Up
A0	Tmem106b	Nde
A0	1110019D14Rik	Nde
A0	Cav1	Down
A0	Cped1	Nde
A0	Wnt16	Nde
A0	Slc13a1	Nde
A0	Mkln1	Nde
A0	Creb3l2	Nde
A0	Akr1d1	Down
A0	Ubn2	Nde
A0	Tbxas1	Nde
A0	Kdm7a	Nde
A0	Try4	Nde
A0	2010310C07Rik	Nde
A0	Fam221a	Nde
A0	Gsdme	Nde
A0	Tax1bp1	Nde
A0	Jazf1	Nde
A0	Creb5	Down
A0	Mturn	Up
A0	Fkbp9	Nde
A0	Vopp1	Nde
A0	Atoh1	Nde
A0	Atoh8	Up
A0	M1ap	Nde
A0	Dguok	Nde
A0	Zxdc	Nde
A0	1700123L14Rik	Nde
A0	Chl1	Down
A0	Mir7661	Nde
A0	Setd5	Nde
A0	Erc1	Nde
A0	Mical3	Nde
A0	Klrg1	Nde
A0	Apobec1	Up
A0	Plekhg6	Up
A0	Cd9	Nde
A0	Tulp3	Nde
A0	A2ml1	Nde
A0	2310001H17Rik	Nde
A0	Cd69	Nde
A0	Etv6	Nde
A0	Lrp6	Nde
A0	Gprc5d	Nde
A0	1700034J05Rik	Nde
A0	Arhgef18	Up
A0	Col4a2	Down
A0	Gpat4	Nde
A0	Micu3	Nde
A0	Fat1	Nde
A0	Sorbs2	Up
A0	Glra3	Nde
A0	1700001D01Rik	Nde
A0	Cbr4	Nde
A0	Rnf150	Up
A0	Dnajb1	Nde
A0	Smpd3	Nde
A0	Cdh1	Nde
A0	Plcg2	Nde
A0	Mbtps1	Nde
A0	A630001O12Rik	Nde
A0	Hey1	Nde
A0	Zfp704	Up
A0	Car13	Nde
A0	Mir124-2hg	Nde
A0	5430434I15Rik	Nde
A0	Gm20750	Nde
A0	Nhlrc3	Nde
A0	Tm4sf1	Nde
A0	Commd2	Nde
A0	P2ry12	Nde
A0	Schip1	Nde
A0	Wdr49	Nde
A0	Rapgef2	Nde
A0	Tigd4	Nde
A0	Fbxw7	Nde
A0	Gpatch4	Nde
A0	Lmna	Nde
A0	S100a11	Nde
A0	S100a10	Nde
A0	Gja5	Nde
A0	Slc22a15	Up
A0	Slc16a1	Down
A0	Wnt2b	Nde
A0	Fam102b	Nde
A0	Slc35a3	Nde
A0	Gm35986	Nde
A0	Eif4e	Nde
A0	Gm32693	Nde
A0	Mir7j	Nde
A0	Lmo4	Nde
A0	AI606473	Nde
A0	Pla2g3	Down
A0	Egfr	Nde
A0	Sptbn1	Nde
A0	Psme4	Nde
A0	Mat2b	Nde
A0	Mir340	Nde
A0	9530068E07Rik	Nde
A0	Pdlim4	Up
A0	Anxa6	Up
A0	Elac2	Nde
A0	Tmem238l	Up
A0	Stx8	Nde
A0	Dnah2	Nde
A0	Efcab5	Nde
A0	Ccl9	Up
A0	Tada2a	Nde
A0	Gdpd1	Up
A0	Dgke	Nde
A0	Acsf2	Up
A0	Npepps	Nde
A0	Cwc25	Nde
A0	Krt19	Up
A0	Marchf10	Nde
A0	Smurf2	Nde
A0	Apoh	Nde
A0	Slc39a11	Nde
A0	Slc25a10	Nde
A0	Sectm1a	Nde
A0	Slc4a7	Nde
A0	Ngly1	Nde
A0	Pou5f1-rs6	Nde
A0	Comtd1	Nde
A0	Gm10248	Nde
A0	Il17rd	Up
A0	Gm10371	Nde
A0	Ktn1	Nde
A0	Mcpt9	Nde
A0	Atp8a2	Nde
A0	4930578I06Rik	Nde
A0	Mir6539	Nde
A0	Gm4251	Nde
A0	Fndc3a	Nde
A0	Cysltr2	Nde
A0	Serp2	Nde
A0	1700108F19Rik	Nde
A0	Elf1	Nde
A0	Mzt1	Nde
A0	Tbc1d4	Nde
A0	Mir6391	Nde
A0	Ceacam16	Nde
A0	Smg9	Nde
A0	Cxcl17	Up
A0	Acp7	Nde
A0	Sipa1l3	Nde
A0	Fxyd3	Up
A0	Cebpa	Nde
A0	Prmt3	Nde
A0	Lrrk1	Nde
A0	Gm26633	Nde
A0	Rlbp1	Nde
A0	Cfap161	Nde
A0	Acer3	Nde
A0	Adm	Up
A0	Galnt18	Nde
A0	Pth	Nde
A0	Far1	Nde
A0	Iqck	Nde
A0	3100003L05Rik	Nde
A0	Fank1	Nde
A0	Gm10578	Nde
A0	Msx3	Nde
A0	Mir6404	Nde
A0	Wdr70	Nde
A0	Npr3	Nde
A0	Vps13b	Nde
A0	Mir6951	Nde
A0	Gm16294	Nde
A0	Tnfrsf11b	Nde
A0	Colec10	Nde
A0	Sntb1	Nde
A0	9930014A18Rik	Nde
A0	Zfat	Nde
A0	Mroh4	Up
A0	Myh9	Nde
A0	Cdc42ep1	Nde
A0	Atxn10	Nde
A0	Pced1b	Nde
A0	Ankrd33	Nde
A0	Acvr1b	Nde
A0	Npff	Nde
A0	Smco4	Nde
A0	Fat3	Nde
A0	St14	Nde
A0	Smim35	Down
A0	Plet1	Nde
A0	Ube2q2	Nde
A0	Peak1	Nde
A0	Thsd4	Down
A0	Gm5122	Nde
A0	Gm19299	Nde
A0	Anxa2	Nde
A0	Mir3109	Nde
A0	Adam10	Nde
A0	Gcm1	Nde
A0	Sh3bgrl2	Nde
A0	Cep162	Nde
A0	Prss42	Nde
A0	Gm4668	Nde
A0	Myrip	Nde
A0	1700020M21Rik	Nde
A0	Ccr1	Nde
A0	Nt5c1b	Nde
A0	Rrm2	Nde
A0	Fam110c	Up
A0	9130015A21Rik	Nde
A0	Bzw2	Nde
A0	Etv1	Up
A0	Stxbp6	Up
A0	Prkd1	Nde
A0	Heatr5a	Nde
A0	Abhd12b	Up
A0	Pigh	Up
A0	Rad51b	Nde
A0	Jdp2	Nde
A0	Flrt2	Down
A0	Rapgef5	Down
A0	Cdca7l	Nde
A0	Sp4	Nde
A0	Txlnb	Nde
A0	Akap7	Nde
A0	Col10a1	Nde
A0	Gm16364	Nde
A0	Sesn1	Nde
A0	1700027J07Rik	Nde
A0	Crybg1	Nde
A0	Sowahc	Nde
A0	Zfp365	Down
A0	Arid5b	Nde
A0	4930545H06Rik	Nde
A0	Ank3	Nde
A0	Utp20	Nde
A0	Mir7688	Nde
A0	4930459C07Rik	Up
A0	Slc16a7	Nde
A0	R3hdm2	Nde
A0	Cdk6	Nde
A0	Akap9	Nde
A0	Mterf1b	Nde
A0	Fzd1	Up
A0	Steap4	Up
A0	Sema3e	Down
A0	Pclo	Nde
A0	5031425E22Rik	Nde
A0	AI506816	Nde
A0	Mrpl33	Nde
A0	Plb1	Down
A0	Ppp1cb	Nde
A0	D5Ertd579e	Nde
A0	Tapt1	Nde
A0	8030423F21Rik	Nde
A0	Sel1l3	Up
A0	Smim14	Nde
A0	Fryl	Nde
A0	Tmprss11f	Down
A0	Adamts3	Down
A0	Parm1	Up
A0	Rasgef1b	Nde
A0	Coq2	Nde
A0	Hsd17b13	Nde
A0	Sirt4	Nde
A0	Zcchc8	Nde
A0	Auts2	Nde
A0	Clip2	Nde
A0	Cldn4	Up
A0	Ap5z1	Nde
A0	Medag	Nde
A0	Pcmtd1	Nde
A0	Rdh10	Nde
A0	4930486I03Rik	Nde
A0	Mgat4a	Up
A0	Cracdl	Up
A0	Il1r2	Nde
A0	Il1r1	Nde
A0	Fhl2	Down
A0	Nck2	Nde
A0	Uxs1	Nde
A0	Wdr75	Nde
A0	Dnah7b	Nde
A0	Dnah7c	Nde
A0	Gm973	Nde
A0	Pard3bos2	Nde
A0	Nrp2	Nde
A0	Klf7	Nde
A0	Pth2r	Nde
A0	Acadl	Nde
A0	Apol7d	Nde
A0	Gm8883	Nde
A0	Rhbdd1	Nde
A0	Pid1	Up
A0	Spp2	Nde
A0	Cops8	Nde
A0	Mlph	Up
A0	Hdac4	Nde
A0	Phlpp1	Nde
A0	Serpinb5	Down
A0	Insig2	Nde
A0	Mgat5	Up
A0	Slc45a3	Nde
A0	Mfsd4a	Up
A0	Plekha6	Up
A0	Lax1	Nde
A0	Btg2	Nde
A0	Chit1	Down
A0	Atp6v1g3	Nde
A0	Hmcn1	Nde
A0	Npl	Down
A0	Tnfsf4	Nde
A0	Fmo2	Up
A0	Fmo6	Up
A0	Mgst3	Up
A0	Rgs4	Nde
A0	F11r	Nde
A0	Fbxo28	Nde
A0	Atf3	Nde
A0	Nek2	Nde
A0	Cd34	Down
A0	Tmem64	Up
A0	Osgin2	Nde
A0	Pnrc1	Nde
A0	Akirin2	Nde
A0	Or13c7	Nde
A0	Gne	Up
A0	Rnf38	Nde
A0	Gm12408	Nde
A0	Pgap4	Up
A0	Tle1	Nde
A0	E130114P18Rik	Nde
A0	Patj	Nde
A0	St3gal3	Nde
A0	Zfp691	Nde
A0	Azin2	Nde
A0	Atpif1	Nde
A0	Tmem50a	Nde
A0	Ifnlr1	Up
A0	Vps13d	Up
A0	Casz1	Up
A0	Slc45a1	Nde
A0	Ahnak	Nde
A0	Asrgl1	Nde
A0	Gna14	Nde
A0	Aldh1a1	Nde
A0	Slc1a1	Up
A0	Ranbp6	Nde
A0	Slc16a12	Up
A0	Ppp1r3c	Nde
A0	Myof	Nde
A0	Plce1	Nde
A0	Scd2	Nde
A0	Nfkb2	Nde
A0	Cnnm2	Nde
A0	Gsto2	Nde
A0	1700054A03Rik	Up
A0	Smndc1	Nde
A0	Tcf7l2	Nde
A0	Svil	Nde
A0	Kif5b	Nde
A0	Chst9	Nde
A0	Dsc2	Down
A0	Dsg1c	Nde
A0	Nrep	Nde
A0	Cystm1	Up
A0	Slc35a4	Nde
A0	E230025N22Rik	Up
A0	Ndfip1	Nde
A0	Snx24	Nde
A0	Zfp608	Nde
A0	Gm19519	Nde
A0	Ndst1	Nde
A0	Bvht	Nde
A0	Piezo2	Up
A0	Ptpn2	Nde
A0	1700120E14Rik	Nde
A0	Sall3	Up
A0	Mbp	Up
A0	Adcy9	Down
A0	Snai2	Nde
A0	Cebpd	Nde
[truncated: 5,593 more rows]
