# Supplementary material for: Rarγ-Foxa1 signaling promotes luminal identity in prostate progenitors and is disrupted in prostate cancer
Source: EMBO Rep. 2024 Dec 4;26(2):443–69. doi: 10.1038/s44319-024-00335-y (PMC11772605; doi:10.1038/s44319-024-00335-y)
Supplement: Supplementary file 7 — Source data Fig. 1 [file 44319_2024_335_MOESM7_ESM.zip]

Archive with 132 entries (124 files):
- Figure 1/
- Figure 1/.DS_Store
- __MACOSX/Figure 1/._.DS_Store
- Figure 1/1H/
- Figure 1/1F/
- Figure 1/1G/
- Figure 1/1B/
- Figure 1/1E/
- Figure 1/1D/
- Figure 1/1C/
- Figure 1/1H/.DS_Store
- __MACOSX/Figure 1/1H/._.DS_Store
- Figure 1/1H/Quantification Numerical Data.xlsx
- __MACOSX/Figure 1/1H/._Quantification Numerical Data.xlsx
- Figure 1/1F/Ck5 ENRA-A.tif
- __MACOSX/Figure 1/1F/._Ck5 ENRA-A.tif
- Figure 1/1F/AR ENRA-A.tif
- __MACOSX/Figure 1/1F/._AR ENRA-A.tif
- Figure 1/1F/Zo3 ENRADA.tif
- __MACOSX/Figure 1/1F/._Zo3 ENRADA.tif
- Figure 1/1F/Ck8 ENRA-A.tif
- __MACOSX/Figure 1/1F/._Ck8 ENRA-A.tif
- Figure 1/1F/bf ENRA-A.tif
- __MACOSX/Figure 1/1F/._bf ENRA-A.tif
- Figure 1/1F/Zo1 ENRA-A.tif
- __MACOSX/Figure 1/1F/._Zo1 ENRA-A.tif
- Figure 1/1F/.DS_Store
- __MACOSX/Figure 1/1F/._.DS_Store
- Figure 1/1F/Cldn7 ENRADA.tif
- __MACOSX/Figure 1/1F/._Cldn7 ENRADA.tif
- Figure 1/1F/bf ENRA-.tif
- __MACOSX/Figure 1/1F/._bf ENRA-.tif
- Figure 1/1F/Cldn4 ENRAD-.tif
- __MACOSX/Figure 1/1F/._Cldn4 ENRAD-.tif
- Figure 1/1F/Zo1 ENRADA.tif
- __MACOSX/Figure 1/1F/._Zo1 ENRADA.tif
- Figure 1/1F/Cldn7 ENRA-A.tif
- __MACOSX/Figure 1/1F/._Cldn7 ENRA-A.tif
- Figure 1/1F/Cldn4 ENRA--.tif
- __MACOSX/Figure 1/1F/._Cldn4 ENRA--.tif
- Figure 1/1F/Ck5 ENRADA.tif
- __MACOSX/Figure 1/1F/._Ck5 ENRADA.tif
- Figure 1/1F/AR ENRADA.tif
- __MACOSX/Figure 1/1F/._AR ENRADA.tif
- Figure 1/1F/Zo3 ENRA-A.tif
- __MACOSX/Figure 1/1F/._Zo3 ENRA-A.tif
- Figure 1/1F/Ck5 ENRAD.tif
- __MACOSX/Figure 1/1F/._Ck5 ENRAD.tif
- Figure 1/1F/Ck8 ENRADA.tif
- __MACOSX/Figure 1/1F/._Ck8 ENRADA.tif
- Figure 1/1F/bf ENRADA.tif
- __MACOSX/Figure 1/1F/._bf ENRADA.tif
- Figure 1/1F/Ck8 ENRAD-.tif
- __MACOSX/Figure 1/1F/._Ck8 ENRAD-.tif
- Figure 1/1F/Zo3 ENRA--.tif
- __MACOSX/Figure 1/1F/._Zo3 ENRA--.tif
- Figure 1/1F/AR ENRAD-.tif
- __MACOSX/Figure 1/1F/._AR ENRAD-.tif
- Figure 1/1F/Cldn4 ENRA-A.tif
- __MACOSX/Figure 1/1F/._Cldn4 ENRA-A.tif
- Figure 1/1F/Cldn7 ENRA--.tif
- __MACOSX/Figure 1/1F/._Cldn7 ENRA--.tif
- Figure 1/1F/Zo1 ENRAD-.tif
- __MACOSX/Figure 1/1F/._Zo1 ENRAD-.tif
- Figure 1/1F/Cldn4 ENRADA.tif
- __MACOSX/Figure 1/1F/._Cldn4 ENRADA.tif
- Figure 1/1F/Cldn7 ENRAD-.tif
- __MACOSX/Figure 1/1F/._Cldn7 ENRAD-.tif
- Figure 1/1F/Zo1 ENRA--.tif
- __MACOSX/Figure 1/1F/._Zo1 ENRA--.tif
- Figure 1/1F/bf ENRA--.tif
- __MACOSX/Figure 1/1F/._bf ENRA--.tif
- Figure 1/1F/Ck8 ENRA--.tif
- __MACOSX/Figure 1/1F/._Ck8 ENRA--.tif
- Figure 1/1F/Zo3 ENRAD-.tif
- __MACOSX/Figure 1/1F/._Zo3 ENRAD-.tif
- Figure 1/1F/AR ENRA--.tif
- __MACOSX/Figure 1/1F/._AR ENRA--.tif
- Figure 1/1F/Ck5 ENRA--.tif
- __MACOSX/Figure 1/1F/._Ck5 ENRA--.tif
- Figure 1/1G/.DS_Store
- __MACOSX/Figure 1/1G/._.DS_Store
- Figure 1/1G/8.tif
- __MACOSX/Figure 1/1G/._8.tif
- Figure 1/1G/3.tif
- __MACOSX/Figure 1/1G/._3.tif
- Figure 1/1G/2.tif
- __MACOSX/Figure 1/1G/._2.tif
- Figure 1/1G/1.tif
- __MACOSX/Figure 1/1G/._1.tif
- Figure 1/1G/5.tif
- __MACOSX/Figure 1/1G/._5.tif
- Figure 1/1G/4.tif
- __MACOSX/Figure 1/1G/._4.tif
- Figure 1/1G/6.tif
- __MACOSX/Figure 1/1G/._6.tif
- Figure 1/1G/7.tif
- __MACOSX/Figure 1/1G/._7.tif
- Figure 1/1B/.DS_Store
- __MACOSX/Figure 1/1B/._.DS_Store
- Figure 1/1B/day1.tif
- __MACOSX/Figure 1/1B/._day1.tif
- Figure 1/1B/day3.tif
- __MACOSX/Figure 1/1B/._day3.tif
- Figure 1/1B/day7.tif
- __MACOSX/Figure 1/1B/._day7.tif
- Figure 1/1E/ATRA_16.tif
- __MACOSX/Figure 1/1E/._ATRA_16.tif
- Figure 1/1E/ATRA_0.tif
- __MACOSX/Figure 1/1E/._ATRA_0.tif
- Figure 1/1E/.DS_Store
- __MACOSX/Figure 1/1E/._.DS_Store
- Figure 1/1E/Quantification.xlsx
- __MACOSX/Figure 1/1E/._Quantification.xlsx
- Figure 1/1D/B27_0.tif
- __MACOSX/Figure 1/1D/._B27_0.tif
- Figure 1/1D/.DS_Store
- __MACOSX/Figure 1/1D/._.DS_Store
- Figure 1/1D/B27.tif
- __MACOSX/Figure 1/1D/._B27.tif
- Figure 1/1D/Quantification.xlsx
- __MACOSX/Figure 1/1D/._Quantification.xlsx
- Figure 1/1D/B27_plus.tif
- __MACOSX/Figure 1/1D/._B27_plus.tif
- Figure 1/1C/SPHEROID mPrOs_4 ENRAD- Ck5_v Ck8_r 20x 1_(c1+c2+c3).TIF
- __MACOSX/Figure 1/1C/._SPHEROID mPrOs_4 ENRAD- Ck5_v Ck8_r 20x 1_(c1+c2+c3).TIF
- Figure 1/1C/.DS_Store
- __MACOSX/Figure 1/1C/._.DS_Store
- Figure 1/1C/mPrOs ENRADA Ck5_v Ck8-18_r 001B 210918-0030_(c1+c2+c3).TIF
- __MACOSX/Figure 1/1C/._mPrOs ENRADA Ck5_v Ck8-18_r 001B 210918-0030_(c1+c2+c3).TIF
- Figure 1/1C/MOUSE PROSTATE Experiment_mProstate VP CD1 Ck5v Ck8_18r MERGE.tif
- __MACOSX/Figure 1/1C/._MOUSE PROSTATE Experiment_mProstate VP CD1 Ck5v Ck8_18r MERGE.tif
