# Supplementary material for: Rarγ-Foxa1 signaling promotes luminal identity in prostate progenitors and is disrupted in prostate cancer
Source: EMBO Rep. 2024 Dec 4;26(2):443–69. doi: 10.1038/s44319-024-00335-y (PMC11772605; doi:10.1038/s44319-024-00335-y)
Supplement: Supplementary file 7 — Source data Fig. 1 [file 44319_2024_335_MOESM7_ESM.zip › Figure 1/1H/Quantification Numerical Data.xlsx]

## Sheet: Source data for the figure
	% Compact mPrOs / hydrogel dome. ATRA and DHT administration. 3 Independent biological replicates
	ENRA--	90	83	100
	ENRAD-	90	100	96			Left graphic
	ENRA-A	64	70	60
	ENRADA	0	3	1
	% Hollow mPrOs / hydrogel dome. ATRA and DHT depletion. 3 Independent biological replicates
	ENRA--	0	0	0
	ENRAD-	3	1	2			Right graphic
	ENRA-A	10	9	16
	ENRADA	86	100	95
