# Supplementary material for: Rarγ-Foxa1 signaling promotes luminal identity in prostate progenitors and is disrupted in prostate cancer
Source: EMBO Rep. 2024 Dec 4;26(2):443–69. doi: 10.1038/s44319-024-00335-y (PMC11772605; doi:10.1038/s44319-024-00335-y)
Supplement: Supplementary file 7 — Source data Fig. 1 [file 44319_2024_335_MOESM7_ESM.zip › Figure 1/1E/Quantification.xlsx]

## Sheet: Source data for the figure
	% mPrOS / hydrogel dome. Small hollows (< 250 um); large hollows (> 250 um); small compact (< 250 um); large compact (> 250 um). 3 Independent biological replicates
	ATRA 0 nM small hollows	2	2	3
	ATRA 0 nM large hollows	1	2	0
	ATRA 0 nM small compact	85	100	94
	ATRA 0 nM large comapact	20	30	22
	ATRA 16 nM small hollows	40	32	48
	ATRA 16 nM large hollows	49	55	38
	ATRA 16 nM small compact	9	8	6
	ATRA 16 nM large comapact	2	1	3
