# Supplementary material for: Rarγ-Foxa1 signaling promotes luminal identity in prostate progenitors and is disrupted in prostate cancer
Source: EMBO Rep. 2024 Dec 4;26(2):443–69. doi: 10.1038/s44319-024-00335-y (PMC11772605; doi:10.1038/s44319-024-00335-y)
Supplement: Supplementary file 7 — Source data Fig. 1 [file 44319_2024_335_MOESM7_ESM.zip › Figure 1/1D/Quantification.xlsx]

## Sheet: Source data for the figure
	ATRA concentration: B27 zero = 0 nM, B27 = 6 nM, B27 plus = 16 nM. Mininum 100 organoids/dome x 3 domes for each condition. Large mPrOs, diameter >250 μm. 3 Independent biological replicates
	Large Hollow mPrOs
	B27 zero	0	1	2
	B27	6	3	5
	B27 plus	38	43	40
