# Supplementary material for: Rarγ-Foxa1 signaling promotes luminal identity in prostate progenitors and is disrupted in prostate cancer
Source: EMBO Rep. 2024 Dec 4;26(2):443–69. doi: 10.1038/s44319-024-00335-y (PMC11772605; doi:10.1038/s44319-024-00335-y)
Supplement: Supplementary file 8 — Source data Fig. 2 [file 44319_2024_335_MOESM8_ESM.zip]

Archive with 12 entries (8 files):
- Figure 2/
- Figure 2/.DS_Store
- __MACOSX/Figure 2/._.DS_Store
- Figure 2/2C/
- Figure 2/2D/
- Figure 2/2B/
- Figure 2/2C/2C.png
- __MACOSX/Figure 2/2C/._2C.png
- Figure 2/2D/2D.png
- __MACOSX/Figure 2/2D/._2D.png
- Figure 2/2B/Fig2B.png
- __MACOSX/Figure 2/2B/._Fig2B.png
