# Supplementary material for: Rarγ-Foxa1 signaling promotes luminal identity in prostate progenitors and is disrupted in prostate cancer
Source: EMBO Rep. 2024 Dec 4;26(2):443–69. doi: 10.1038/s44319-024-00335-y (PMC11772605; doi:10.1038/s44319-024-00335-y)
Supplement: Supplementary file 9 — Source data Fig. 3 [file 44319_2024_335_MOESM9_ESM.zip]

Archive with 117 entries (106 files):
- Figure 3/
- Figure 3/3E/
- Figure 3/3B/
- Figure 3/3C/
- Figure 3/3D/
- Figure 3/3J/
- Figure 3/.DS_Store
- __MACOSX/Figure 3/._.DS_Store
- Figure 3/3H/
- Figure 3/3A/
- Figure 3/3F/
- Figure 3/3G/
- Figure 3/3I/
- Figure 3/3E/.DS_Store
- __MACOSX/Figure 3/3E/._.DS_Store
- Figure 3/3E/2i shCntrl.tif
- __MACOSX/Figure 3/3E/._2i shCntrl.tif
- Figure 3/3E/2I shFOXA1.tif
- __MACOSX/Figure 3/3E/._2I shFOXA1.tif
- Figure 3/3E/2i Untr.tif
- __MACOSX/Figure 3/3E/._2i Untr.tif
- Figure 3/3B/3B.png
- __MACOSX/Figure 3/3B/._3B.png
- Figure 3/3C/.DS_Store
- __MACOSX/Figure 3/3C/._.DS_Store
- Figure 3/3C/2G  RT-qPCR.xlsx
- __MACOSX/Figure 3/3C/._2G  RT-qPCR.xlsx
- Figure 3/3D/.DS_Store
- __MACOSX/Figure 3/3D/._.DS_Store
- Figure 3/3D/Numerical data.xlsx
- __MACOSX/Figure 3/3D/._Numerical data.xlsx
- Figure 3/3J/ENRAD- FOXA1 Ck5.tif
- __MACOSX/Figure 3/3J/._ENRAD- FOXA1 Ck5.tif
- Figure 3/3J/ENRA-- FOXA1 Ck5.tif
- __MACOSX/Figure 3/3J/._ENRA-- FOXA1 Ck5.tif
- Figure 3/3J/ENRA-- FOXA1 merge.tif
- __MACOSX/Figure 3/3J/._ENRA-- FOXA1 merge.tif
- Figure 3/3J/ENRAD- FOXA1 merge.tif
- __MACOSX/Figure 3/3J/._ENRAD- FOXA1 merge.tif
- Figure 3/3J/ENRAD- EV merge.tif
- __MACOSX/Figure 3/3J/._ENRAD- EV merge.tif
- Figure 3/3J/ENRAD- EV Ck5.tif
- __MACOSX/Figure 3/3J/._ENRAD- EV Ck5.tif
- Figure 3/3J/ENRA-- EV merge.tif
- __MACOSX/Figure 3/3J/._ENRA-- EV merge.tif
- Figure 3/3J/ENRA-- EV Ck8.tif
- __MACOSX/Figure 3/3J/._ENRA-- EV Ck8.tif
- Figure 3/3J/ENRA-- EV Ck5.tif
- __MACOSX/Figure 3/3J/._ENRA-- EV Ck5.tif
- Figure 3/3J/ENRAD- EV Ck8.tif
- __MACOSX/Figure 3/3J/._ENRAD- EV Ck8.tif
- Figure 3/3J/ENRA-- EV Dapi.tif
- __MACOSX/Figure 3/3J/._ENRA-- EV Dapi.tif
- Figure 3/3J/ENRAD- FOXA1 Dapi.tif
- __MACOSX/Figure 3/3J/._ENRAD- FOXA1 Dapi.tif
- Figure 3/3J/ENRA-- FOXA1 Ck8.tif
- __MACOSX/Figure 3/3J/._ENRA-- FOXA1 Ck8.tif
- Figure 3/3J/ENRA-- FOXA1 Dapi.tif
- __MACOSX/Figure 3/3J/._ENRA-- FOXA1 Dapi.tif
- Figure 3/3J/ENRAD- EV Dapi.tif
- __MACOSX/Figure 3/3J/._ENRAD- EV Dapi.tif
- Figure 3/3J/ENRAD- FOXA1 Ck8.tif
- __MACOSX/Figure 3/3J/._ENRAD- FOXA1 Ck8.tif
- Figure 3/3H/RT-qPCR.xlsx
- __MACOSX/Figure 3/3H/._RT-qPCR.xlsx
- Figure 3/3A/210212_RAR_inhibition_100nM_CalceinAM_d7_C57#1_mix_p23_CM+RARb_inh_100nM_d7_Calcein_5uM_1h_3.tif
- __MACOSX/Figure 3/3A/._210212_RAR_inhibition_100nM_CalceinAM_d7_C57#1_mix_p23_CM+RARb_inh_100nM_d7_Calcein_5uM_1h_3.tif
- Figure 3/3A/191209_Pan_RAR_inhibitor_C57#1_mix_p18_cm_panRAR_inh_1uM_d7.tif
- __MACOSX/Figure 3/3A/._191209_Pan_RAR_inhibitor_C57#1_mix_p18_cm_panRAR_inh_1uM_d7.tif
- Figure 3/3A/210212_RAR_inhibition_100nM_morphology_d7_C57#1_mix_p23_CM+RARa_inh_100nM_d7_1.tif
- __MACOSX/Figure 3/3A/._210212_RAR_inhibition_100nM_morphology_d7_C57#1_mix_p23_CM+RARa_inh_100nM_d7_1.tif
- Figure 3/3A/.DS_Store
- __MACOSX/Figure 3/3A/._.DS_Store
- Figure 3/3A/210212_RAR_inhibition_100nM_CalceinAM_d7_C57#1_mix_p23_CM_d7_Calcein_5uM_DMSO_1h_3.tif
- __MACOSX/Figure 3/3A/._210212_RAR_inhibition_100nM_CalceinAM_d7_C57#1_mix_p23_CM_d7_Calcein_5uM_DMSO_1h_3.tif
- Figure 3/3A/191209_RARg_inhibitor_C57#1_mix_p18_cm_RARg_inh_1uM_d7.tif
- __MACOSX/Figure 3/3A/._191209_RARg_inhibitor_C57#1_mix_p18_cm_RARg_inh_1uM_d7.tif
- Figure 3/3A/210212_RAR_inhibition_100nM_morphology_d7_C57#1_mix_p23_CM+RARb_inh_100nM_d7_3.tif
- __MACOSX/Figure 3/3A/._210212_RAR_inhibition_100nM_morphology_d7_C57#1_mix_p23_CM+RARb_inh_100nM_d7_3.tif
- Figure 3/3A/191209_RARb_inhibitor_C57#1_mix_p18_cm_RARb_inh_1uM_d7.tif
- __MACOSX/Figure 3/3A/._191209_RARb_inhibitor_C57#1_mix_p18_cm_RARb_inh_1uM_d7.tif
- Figure 3/3A/210212_RAR_inhibition_100nM_CalceinAM_d7_C57#1_mix_p23_CM+RARa_inh_100nM_d7_Calcein_5uM_1h_1.tif
- __MACOSX/Figure 3/3A/._210212_RAR_inhibition_100nM_CalceinAM_d7_C57#1_mix_p23_CM+RARa_inh_100nM_d7_Calcein_5uM_1h_1.tif
- Figure 3/3A/210212_RAR_inhibition_100nM_morphology_d7_C57#1_mix_p23_CM+RARg_inh_100nM_d7_1.tif
- __MACOSX/Figure 3/3A/._210212_RAR_inhibition_100nM_morphology_d7_C57#1_mix_p23_CM+RARg_inh_100nM_d7_1.tif
- Figure 3/3A/210212_RAR_inhibition_100nM_CalceinAM_d7_C57#1_mix_p23_CM+RARg_inh_100nM_d7_Calcein_5uM_1h_1.tif
- __MACOSX/Figure 3/3A/._210212_RAR_inhibition_100nM_CalceinAM_d7_C57#1_mix_p23_CM+RARg_inh_100nM_d7_Calcein_5uM_1h_1.tif
- Figure 3/3A/210212_RAR_inhibition_100nM_morphology_d7_C57#1_mix_p23_CM+panRAR_inh_100nM_d7_1.tif
- __MACOSX/Figure 3/3A/._210212_RAR_inhibition_100nM_morphology_d7_C57#1_mix_p23_CM+panRAR_inh_100nM_d7_1.tif
- Figure 3/3A/191209_RARa_inhibitor_C57#1_mix_p18_cm_RARa_inh_1uM_d7.tif
- __MACOSX/Figure 3/3A/._191209_RARa_inhibitor_C57#1_mix_p18_cm_RARa_inh_1uM_d7.tif
- Figure 3/3A/191209_DMSO_C57#1_mix_p18_cm_d7.tif
- __MACOSX/Figure 3/3A/._191209_DMSO_C57#1_mix_p18_cm_d7.tif
- Figure 3/3A/210212_RAR_inhibition_100nM_CalceinAM_d7_C57#1_mix_p23_CM+panRAR_inh_100nM_d7_Calcein_5uM_1h_1.tif
- __MACOSX/Figure 3/3A/._210212_RAR_inhibition_100nM_CalceinAM_d7_C57#1_mix_p23_CM+panRAR_inh_100nM_d7_Calcein_5uM_1h_1.tif
- Figure 3/3A/210212_RAR_inhibition_100nM_morphology_d7_C57#1_mix_p23_CM_DMSO_d7_3.tif
- __MACOSX/Figure 3/3A/._210212_RAR_inhibition_100nM_morphology_d7_C57#1_mix_p23_CM_DMSO_d7_3.tif
- Figure 3/3F/3F.png
- __MACOSX/Figure 3/3F/._3F.png
- Figure 3/3G/3G.png
- __MACOSX/Figure 3/3G/._3G.png
- Figure 3/3I/Image009.tif
- __MACOSX/Figure 3/3I/._Image009.tif
- Figure 3/3I/Image005.tif
- __MACOSX/Figure 3/3I/._Image005.tif
- Figure 3/3I/Image010.tif
- __MACOSX/Figure 3/3I/._Image010.tif
- Figure 3/3I/Image004.tif
- __MACOSX/Figure 3/3I/._Image004.tif
- Figure 3/3I/Image006.tif
- __MACOSX/Figure 3/3I/._Image006.tif
- Figure 3/3I/Image007.tif
- __MACOSX/Figure 3/3I/._Image007.tif
- Figure 3/3I/Image002.tif
- __MACOSX/Figure 3/3I/._Image002.tif
- Figure 3/3I/Image001.tif
- __MACOSX/Figure 3/3I/._Image001.tif
