# Supplementary material for: Rarγ-Foxa1 signaling promotes luminal identity in prostate progenitors and is disrupted in prostate cancer
Source: EMBO Rep. 2024 Dec 4;26(2):443–69. doi: 10.1038/s44319-024-00335-y (PMC11772605; doi:10.1038/s44319-024-00335-y)
Supplement: Supplementary file 9 — Source data Fig. 3 [file 44319_2024_335_MOESM9_ESM.zip › Figure 3/3C/2G RT-qPCR.xlsx]

## Sheet: Source data for the figure
	Foxa1 expression in mPrOs treated with the RARs inhibitors. Relative Foxa1 mRNA level. 2 independent biological replicates
	Ctr	1.1	0.9
	Rarα-i	0.76	0.85
	Rarβ-i	0.61	0.81
	Rarγ-i	0.33	0.50
	pan-Rar-i	0.08	0.14
