# Supplementary material for: Rarγ-Foxa1 signaling promotes luminal identity in prostate progenitors and is disrupted in prostate cancer
Source: EMBO Rep. 2024 Dec 4;26(2):443–69. doi: 10.1038/s44319-024-00335-y (PMC11772605; doi:10.1038/s44319-024-00335-y)
Supplement: Supplementary file 9 — Source data Fig. 3 [file 44319_2024_335_MOESM9_ESM.zip › Figure 3/3D/Numerical data.xlsx]

## Sheet: Source data for the figure
Percentage of cells (bar plots) of, RAR𝛼 RAR𝛽, and RAR𝛾 genes in epithelial cell populations of human and mouse normal prostate (single cell data from Crowley et al., 2020).
Human			left			Mouse Dorsal			right
Gene	Cluster	Percentage_expr				Gene	Cluster	Percentage_expr
RARA	Luminal distal	12.29				Rara	Luminal distal	14.744
RARA	Luminal proximal	28.631				Rara	Luminal proximal	27.551
RARA	Basal	20.435				Rara	Basal	2.857
RARB	Luminal distal	1.683				Rarb	Luminal distal	0.256
RARB	Luminal proximal	10.788				Rarb	Luminal proximal	10.204
RARB	Basal	15.398				Rarb	Basal	2.857
RARG	Luminal distal	3.927				Rarg	Luminal distal	16.667
RARG	Luminal proximal	27.386				Rarg	Luminal proximal	51.02
RARG	Basal	18.603				Rarg	Basal	19.286
