# Supplementary material for: Rarγ-Foxa1 signaling promotes luminal identity in prostate progenitors and is disrupted in prostate cancer
Source: EMBO Rep. 2024 Dec 4;26(2):443–69. doi: 10.1038/s44319-024-00335-y (PMC11772605; doi:10.1038/s44319-024-00335-y)
Supplement: Supplementary file 9 — Source data Fig. 3 [file 44319_2024_335_MOESM9_ESM.zip › Figure 3/3H/RT-qPCR.xlsx]

## Sheet: Source data for the figure
	Relative Foxa1 expression. 4 Independent biological replicates
	EV (Empty)	1	1	1098	0.901
	Foxa1	3.15	3.01	3.84	5.29
