# Supplementary material for: Rarγ-Foxa1 signaling promotes luminal identity in prostate progenitors and is disrupted in prostate cancer
Source: EMBO Rep. 2024 Dec 4;26(2):443–69. doi: 10.1038/s44319-024-00335-y (PMC11772605; doi:10.1038/s44319-024-00335-y)
Supplement: Supplementary file 10 — Source data Fig. 5 [file 44319_2024_335_MOESM10_ESM.zip]

Archive with 111 entries (100 files):
- Figure 5/
- Figure 5/5I/
- Figure 5/5G/
- Figure 5/5F/
- Figure 5/5H/
- Figure 5/.DS_Store
- __MACOSX/Figure 5/._.DS_Store
- Figure 5/5J/
- Figure 5/5C/
- Figure 5/5D/
- Figure 5/5E/
- Figure 5/5B/
- Figure 5/5K/
- Figure 5/5I/5I.png
- __MACOSX/Figure 5/5I/._5I.png
- Figure 5/5G/F254E255 Ck5 1.tif
- __MACOSX/Figure 5/5G/._F254E255 Ck5 1.tif
- Figure 5/5G/F254E255 Ck5 2.tif
- __MACOSX/Figure 5/5G/._F254E255 Ck5 2.tif
- Figure 5/5G/H247Q Ck8 1.tif
- __MACOSX/Figure 5/5G/._H247Q Ck8 1.tif
- Figure 5/5G/H247Q Ck8 2.tif
- __MACOSX/Figure 5/5G/._H247Q Ck8 2.tif
- Figure 5/5G/WT Ck5.tif
- __MACOSX/Figure 5/5G/._WT Ck5.tif
- Figure 5/5G/D226N Ck8 2.tif
- __MACOSX/Figure 5/5G/._D226N Ck8 2.tif
- Figure 5/5G/D226N Ck8 1.tif
- __MACOSX/Figure 5/5G/._D226N Ck8 1.tif
- Figure 5/5G/F254E255 Ck8 1.tif
- __MACOSX/Figure 5/5G/._F254E255 Ck8 1.tif
- Figure 5/5G/F254E255 Ck8 2.tif
- __MACOSX/Figure 5/5G/._F254E255 Ck8 2.tif
- Figure 5/5G/WT Ck8.tif
- __MACOSX/Figure 5/5G/._WT Ck8.tif
- Figure 5/5G/H247Q merge 1.tif
- __MACOSX/Figure 5/5G/._H247Q merge 1.tif
- Figure 5/5G/F254E255 merge 2.tif
- __MACOSX/Figure 5/5G/._F254E255 merge 2.tif
- Figure 5/5G/H247Q merge 2.tif
- __MACOSX/Figure 5/5G/._H247Q merge 2.tif
- Figure 5/5G/F254E255 merge 1.tif
- __MACOSX/Figure 5/5G/._F254E255 merge 1.tif
- Figure 5/5G/D226N Ck5 2.tif
- __MACOSX/Figure 5/5G/._D226N Ck5 2.tif
- Figure 5/5G/D226N Ck5 1.tif
- __MACOSX/Figure 5/5G/._D226N Ck5 1.tif
- Figure 5/5G/WT merge.tif
- __MACOSX/Figure 5/5G/._WT merge.tif
- Figure 5/5G/H247Q Ck5 1.tif
- __MACOSX/Figure 5/5G/._H247Q Ck5 1.tif
- Figure 5/5G/D226N merge 1.tif
- __MACOSX/Figure 5/5G/._D226N merge 1.tif
- Figure 5/5G/H247Q Ck5 2.tif
- __MACOSX/Figure 5/5G/._H247Q Ck5 2.tif
- Figure 5/5G/D226N merge 2.tif
- __MACOSX/Figure 5/5G/._D226N merge 2.tif
- Figure 5/5F/Numerical data Image quantification.xlsx
- __MACOSX/Figure 5/5F/._Numerical data Image quantification.xlsx
- Figure 5/5H/5H.png
- __MACOSX/Figure 5/5H/._5H.png
- Figure 5/5J/Numerical Data.xlsx
- __MACOSX/Figure 5/5J/._Numerical Data.xlsx
- Figure 5/5C/RT-qPCR.xlsx
- __MACOSX/Figure 5/5C/._RT-qPCR.xlsx
- Figure 5/5D/5D.png
- __MACOSX/Figure 5/5D/._5D.png
- Figure 5/5E/210426_FOXA1_mutants_exp_+DHT_+ATRA_C57#1_mix_p26_ENRA--_t16_FOXA1_D226_N226_t8_+DHT_d6.tif
- __MACOSX/Figure 5/5E/._210426_FOXA1_mutants_exp_+DHT_+ATRA_C57#1_mix_p26_ENRA--_t16_FOXA1_D226_N226_t8_+DHT_d6.tif
- Figure 5/5E/210426_FOXA1_mutants_exp_+DHT_+ATRA_C57#1_mix_p26_ENRA--_t16_FOXA1_D226_N226_t8_d6.tif
- __MACOSX/Figure 5/5E/._210426_FOXA1_mutants_exp_+DHT_+ATRA_C57#1_mix_p26_ENRA--_t16_FOXA1_D226_N226_t8_d6.tif
- Figure 5/5E/210426_FOXA1_mutants_exp_+DHT_+ATRA_C57#1_mix_p26_ENRA--_t16_FOXA1_H247_Q247_t8_d6.tif
- __MACOSX/Figure 5/5E/._210426_FOXA1_mutants_exp_+DHT_+ATRA_C57#1_mix_p26_ENRA--_t16_FOXA1_H247_Q247_t8_d6.tif
- Figure 5/5E/.DS_Store
- __MACOSX/Figure 5/5E/._.DS_Store
- Figure 5/5E/210426_FOXA1_mutants_exp_+DHT_+ATRA_C57#1_mix_p26_ENRA--_t16_FOXA1_DF254_255_t8_+DHT_d6.tif
- __MACOSX/Figure 5/5E/._210426_FOXA1_mutants_exp_+DHT_+ATRA_C57#1_mix_p26_ENRA--_t16_FOXA1_DF254_255_t8_+DHT_d6.tif
- Figure 5/5E/210426_FOXA1_mutants_exp_+DHT_+ATRA_C57#1_mix_p26_ENRA--_t16_FOXA1_DF254_255_t8_d6.tif
- __MACOSX/Figure 5/5E/._210426_FOXA1_mutants_exp_+DHT_+ATRA_C57#1_mix_p26_ENRA--_t16_FOXA1_DF254_255_t8_d6.tif
- Figure 5/5E/210426_FOXA1_mutants_exp_+DHT_+ATRA_C57#1_mix_p26_ENRA--_t16_FOXA1_WT_t8_d6.tif
- __MACOSX/Figure 5/5E/._210426_FOXA1_mutants_exp_+DHT_+ATRA_C57#1_mix_p26_ENRA--_t16_FOXA1_WT_t8_d6.tif
- Figure 5/5E/210426_FOXA1_mutants_exp_+DHT_+ATRA_C57#1_mix_p26_ENRA--_t16_EMPTYvec_t8_+DHT_d6.tif
- __MACOSX/Figure 5/5E/._210426_FOXA1_mutants_exp_+DHT_+ATRA_C57#1_mix_p26_ENRA--_t16_EMPTYvec_t8_+DHT_d6.tif
- Figure 5/5E/210426_FOXA1_mutants_exp_+DHT_+ATRA_C57#1_mix_p26_ENRA--_t16_EMPTYvec_t8_d6.tif
- __MACOSX/Figure 5/5E/._210426_FOXA1_mutants_exp_+DHT_+ATRA_C57#1_mix_p26_ENRA--_t16_EMPTYvec_t8_d6.tif
- Figure 5/5E/210426_FOXA1_mutants_exp_+DHT_+ATRA_C57#1_mix_p26_ENRA--_t16_FOXA1_WT_t8_+DHT_d6.tif
- __MACOSX/Figure 5/5E/._210426_FOXA1_mutants_exp_+DHT_+ATRA_C57#1_mix_p26_ENRA--_t16_FOXA1_WT_t8_+DHT_d6.tif
- Figure 5/5E/210426_FOXA1_mutants_exp_+DHT_+ATRA_C57#1_mix_p26_ENRA--_t16_FOXA1_H247_Q247_t8_+DHT_d6.tif
- __MACOSX/Figure 5/5E/._210426_FOXA1_mutants_exp_+DHT_+ATRA_C57#1_mix_p26_ENRA--_t16_FOXA1_H247_Q247_t8_+DHT_d6.tif
- Figure 5/5B/210323_pMSCV_neo_GFP_Foxa1_mutants_t3_fluorescence_210323_C57#1_mix_p21_ENRA--_t11_FOXA1_wt_vec_d6_1.tif
- __MACOSX/Figure 5/5B/._210323_pMSCV_neo_GFP_Foxa1_mutants_t3_fluorescence_210323_C57#1_mix_p21_ENRA--_t11_FOXA1_wt_vec_d6_1.tif
- Figure 5/5B/210323_pMSCV_neo_GFP_Foxa1_mutants_t3_brightfield_210323_C57#1_mix_p21_ENRA--_t11_FOXA1_wt_vec_d6_1.tif
- __MACOSX/Figure 5/5B/._210323_pMSCV_neo_GFP_Foxa1_mutants_t3_brightfield_210323_C57#1_mix_p21_ENRA--_t11_FOXA1_wt_vec_d6_1.tif
- Figure 5/5B/210323_pMSCV_neo_GFP_Foxa1_mutants_t3_fluorescence_210323_C57#1_mix_p21_ENRA--_t11_D226_N226_d6_1.tif
- __MACOSX/Figure 5/5B/._210323_pMSCV_neo_GFP_Foxa1_mutants_t3_fluorescence_210323_C57#1_mix_p21_ENRA--_t11_D226_N226_d6_1.tif
- Figure 5/5B/210323_pMSCV_neo_GFP_Foxa1_mutants_t3_fluorescence_210323_C57#1_mix_p21_ENRA--_t11_EMPTY_vec_d6_1.tif
- __MACOSX/Figure 5/5B/._210323_pMSCV_neo_GFP_Foxa1_mutants_t3_fluorescence_210323_C57#1_mix_p21_ENRA--_t11_EMPTY_vec_d6_1.tif
- Figure 5/5B/210323_pMSCV_neo_GFP_Foxa1_mutants_t3_fluorescence_210323_C57#1_mix_p21_ENRA--_t11_H247_Q247_d6_1.tif
- __MACOSX/Figure 5/5B/._210323_pMSCV_neo_GFP_Foxa1_mutants_t3_fluorescence_210323_C57#1_mix_p21_ENRA--_t11_H247_Q247_d6_1.tif
- Figure 5/5B/210323_pMSCV_neo_GFP_Foxa1_mutants_t3_brightfield_210323_C57#1_mix_p21_ENRA--_t11_Delta_F254_255_d6_1.tif
- __MACOSX/Figure 5/5B/._210323_pMSCV_neo_GFP_Foxa1_mutants_t3_brightfield_210323_C57#1_mix_p21_ENRA--_t11_Delta_F254_255_d6_1.tif
- Figure 5/5B/210323_pMSCV_neo_GFP_Foxa1_mutants_t3_fluorescence_210323_C57#1_mix_p21_ENRA--_t11_Delta_F254_255_d6_1.tif
- __MACOSX/Figure 5/5B/._210323_pMSCV_neo_GFP_Foxa1_mutants_t3_fluorescence_210323_C57#1_mix_p21_ENRA--_t11_Delta_F254_255_d6_1.tif
- Figure 5/5B/210323_pMSCV_neo_GFP_Foxa1_mutants_t3_brightfield_210323_C57#1_mix_p21_ENRA--_t11_D226_N226_d6_1.tif
- __MACOSX/Figure 5/5B/._210323_pMSCV_neo_GFP_Foxa1_mutants_t3_brightfield_210323_C57#1_mix_p21_ENRA--_t11_D226_N226_d6_1.tif
- Figure 5/5B/210323_pMSCV_neo_GFP_Foxa1_mutants_t3_brightfield_210323_C57#1_mix_p21_ENRA--_t11_H247_Q247_d6_1.tif
- __MACOSX/Figure 5/5B/._210323_pMSCV_neo_GFP_Foxa1_mutants_t3_brightfield_210323_C57#1_mix_p21_ENRA--_t11_H247_Q247_d6_1.tif
- Figure 5/5B/210323_pMSCV_neo_GFP_Foxa1_mutants_t3_brightfield_210323_C57#1_mix_p21_ENRA--_t11_EMPTY_vec_d6_1.tif
- __MACOSX/Figure 5/5B/._210323_pMSCV_neo_GFP_Foxa1_mutants_t3_brightfield_210323_C57#1_mix_p21_ENRA--_t11_EMPTY_vec_d6_1.tif
- Figure 5/5K/Numerical Data.xlsx
- __MACOSX/Figure 5/5K/._Numerical Data.xlsx
