# Supplementary material for: Rarγ-Foxa1 signaling promotes luminal identity in prostate progenitors and is disrupted in prostate cancer
Source: EMBO Rep. 2024 Dec 4;26(2):443–69. doi: 10.1038/s44319-024-00335-y (PMC11772605; doi:10.1038/s44319-024-00335-y)
Supplement: Supplementary file 10 — Source data Fig. 5 [file 44319_2024_335_MOESM10_ESM.zip › Figure 5/5F/Numerical data Image quantification.xlsx]

## Sheet: Source data for the figure
	FOXA1 mutants mPrOs count (hollow vs compact) ENRAD-
	EV
	n hollow	n compact	total	%hollow	%compact
	1	165	166	0.60241	99.3976
	1	144	145	0.689655	99.3103
	0	64	64	0	100
	WT
	n hollow	n compact	total	%hollow	%compact
	126	41	167	75.4491	24.5509
	104	37	141	73.7589	26.2411
	178	75	253	70.3557	29.6443
	D226
	n hollow	n compact	total	%hollow	%compact
	23	11	34	67.6471	32.3529
	94	56	150	62.6667	37.3333
	82	52	134	61.194	38.806
	F254E255
	n hollow	n compact	total	%hollow	%compact
	4	211	215	1.86047	98.1395
	7	189	196	3.57143	96.4286
	5	192	197	2.53807	97.4619
