# Supplementary material for: Rarγ-Foxa1 signaling promotes luminal identity in prostate progenitors and is disrupted in prostate cancer
Source: EMBO Rep. 2024 Dec 4;26(2):443–69. doi: 10.1038/s44319-024-00335-y (PMC11772605; doi:10.1038/s44319-024-00335-y)
Supplement: Supplementary file 10 — Source data Fig. 5 [file 44319_2024_335_MOESM10_ESM.zip › Figure 5/5C/RT-qPCR.xlsx]

## Sheet: Source data for the figure
	Relative Foxa1 mRNA level. 3 independent biological replicates
	EV (Empty)	1098	0.901	1
	WT	3	3.15	5
	D226N	1.81	2.28	3.2
	H247Q	1.54	2.38	2.67
	F254E255	1.11	1.81	2.48
