# Supplementary material for: Rarγ-Foxa1 signaling promotes luminal identity in prostate progenitors and is disrupted in prostate cancer
Source: EMBO Rep. 2024 Dec 4;26(2):443–69. doi: 10.1038/s44319-024-00335-y (PMC11772605; doi:10.1038/s44319-024-00335-y)
Supplement: Supplementary file 10 — Source data Fig. 5 [file 44319_2024_335_MOESM10_ESM.zip › Figure 5/5K/Numerical Data.xlsx]

## Sheet: Source data for the figure
	Number of peaks identified by ChIP-seq in gene promoters
	Foxa1 EV	80
	Foxa1 WT	2096
	Foxa1 F254E255	103
	Ar EV	595
	Ar WT	82
	Ar F254E255	961
